# Supplementary material for: KinMutRF: a random forest classifier of sequence variants in the human protein kinase superfamily
Source: BMC Genomics. 2016 Jun 23;17(Suppl 2):396. doi: 10.1186/s12864-016-2723-1 (PMC4928150; doi:10.1186/s12864-016-2723-1)
Supplement: Additional file 2: — Supplementary File S1. Training datasets used for 10-fold cross-validation experiment. File formats include weka and plain text. (ZIP 482 kb) [file 12864_2016_2723_MOESM2_ESM.zip]

Archive with 68 entries (65 files):
- cross_validation_sets/
- cross_validation_sets/Uniprot.kinase.variants.complete_dataset.tsv
- __MACOSX/
- __MACOSX/cross_validation_sets/
- __MACOSX/cross_validation_sets/._Uniprot.kinase.variants.complete_dataset.tsv
- cross_validation_sets/vectors.weka.0.predictions.txt
- __MACOSX/cross_validation_sets/._vectors.weka.0.predictions.txt
- cross_validation_sets/vectors.weka.0.train.arff
- __MACOSX/cross_validation_sets/._vectors.weka.0.train.arff
- cross_validation_sets/vectors.weka.0.valid.arff
- __MACOSX/cross_validation_sets/._vectors.weka.0.valid.arff
- cross_validation_sets/vectors.weka.1.predictions.txt
- __MACOSX/cross_validation_sets/._vectors.weka.1.predictions.txt
- cross_validation_sets/vectors.weka.1.train.arff
- __MACOSX/cross_validation_sets/._vectors.weka.1.train.arff
- cross_validation_sets/vectors.weka.1.valid.arff
- __MACOSX/cross_validation_sets/._vectors.weka.1.valid.arff
- cross_validation_sets/vectors.weka.2.predictions.txt
- __MACOSX/cross_validation_sets/._vectors.weka.2.predictions.txt
- cross_validation_sets/vectors.weka.2.train.arff
- __MACOSX/cross_validation_sets/._vectors.weka.2.train.arff
- cross_validation_sets/vectors.weka.2.valid.arff
- __MACOSX/cross_validation_sets/._vectors.weka.2.valid.arff
- cross_validation_sets/vectors.weka.3.predictions.txt
- __MACOSX/cross_validation_sets/._vectors.weka.3.predictions.txt
- cross_validation_sets/vectors.weka.3.train.arff
- __MACOSX/cross_validation_sets/._vectors.weka.3.train.arff
- cross_validation_sets/vectors.weka.3.valid.arff
- __MACOSX/cross_validation_sets/._vectors.weka.3.valid.arff
- cross_validation_sets/vectors.weka.4.predictions.txt
- __MACOSX/cross_validation_sets/._vectors.weka.4.predictions.txt
- cross_validation_sets/vectors.weka.4.train.arff
- __MACOSX/cross_validation_sets/._vectors.weka.4.train.arff
- cross_validation_sets/vectors.weka.4.valid.arff
- __MACOSX/cross_validation_sets/._vectors.weka.4.valid.arff
- cross_validation_sets/vectors.weka.5.predictions.txt
- __MACOSX/cross_validation_sets/._vectors.weka.5.predictions.txt
- cross_validation_sets/vectors.weka.5.train.arff
- __MACOSX/cross_validation_sets/._vectors.weka.5.train.arff
- cross_validation_sets/vectors.weka.5.valid.arff
- __MACOSX/cross_validation_sets/._vectors.weka.5.valid.arff
- cross_validation_sets/vectors.weka.6.predictions.txt
- __MACOSX/cross_validation_sets/._vectors.weka.6.predictions.txt
- cross_validation_sets/vectors.weka.6.train.arff
- __MACOSX/cross_validation_sets/._vectors.weka.6.train.arff
- cross_validation_sets/vectors.weka.6.valid.arff
- __MACOSX/cross_validation_sets/._vectors.weka.6.valid.arff
- cross_validation_sets/vectors.weka.7.predictions.txt
- __MACOSX/cross_validation_sets/._vectors.weka.7.predictions.txt
- cross_validation_sets/vectors.weka.7.train.arff
- __MACOSX/cross_validation_sets/._vectors.weka.7.train.arff
- cross_validation_sets/vectors.weka.7.valid.arff
- __MACOSX/cross_validation_sets/._vectors.weka.7.valid.arff
- cross_validation_sets/vectors.weka.8.predictions.txt
- __MACOSX/cross_validation_sets/._vectors.weka.8.predictions.txt
- cross_validation_sets/vectors.weka.8.train.arff
- __MACOSX/cross_validation_sets/._vectors.weka.8.train.arff
- cross_validation_sets/vectors.weka.8.valid.arff
- __MACOSX/cross_validation_sets/._vectors.weka.8.valid.arff
- cross_validation_sets/vectors.weka.9.predictions.txt
- __MACOSX/cross_validation_sets/._vectors.weka.9.predictions.txt
- cross_validation_sets/vectors.weka.9.train.arff
- __MACOSX/cross_validation_sets/._vectors.weka.9.train.arff
- cross_validation_sets/vectors.weka.9.valid.arff
- __MACOSX/cross_validation_sets/._vectors.weka.9.valid.arff
- cross_validation_sets/vectors.weka.arff
- __MACOSX/cross_validation_sets/._vectors.weka.arff
- __MACOSX/._cross_validation_sets
