# Supplementary material for: KinMutRF: a random forest classifier of sequence variants in the human protein kinase superfamily
Source: BMC Genomics. 2016 Jun 23;17(Suppl 2):396. doi: 10.1186/s12864-016-2723-1 (PMC4928150; doi:10.1186/s12864-016-2723-1)
Supplement: Additional file 2: — Supplementary File S1. Training datasets used for 10-fold cross-validation experiment. File formats include weka and plain text. (ZIP 482 kb) [file 12864_2016_2723_MOESM2_ESM.zip › cross_validation_sets/Uniprot.kinase.variants.complete_dataset.tsv]

acc_mutation	group	group_lor	sumGOlor	domain	domain_lor	aa_wt	aa_mt	volume	cbetabranching	hydrophobicity	formal_charge	firedb	phosphoelm	any_uniprot	act_site	binding	carbohyd	disulfid	metal	mod_res	np_bind	repeat	signal	site	transmem	zn_fing	sift	type
O00141_A342V	AGC	-1.557641	-228.2277	Protein_kinase	0.950917	A	V	51.4	1	2.4	0	0	0	0	0	0	0	0	0	0	0	0	0	0	0	0	0.04	neutral
O00141_V219I	AGC	-1.557641	-228.2277	Protein_kinase	0.950917	V	I	26.7	0	0.3	0	0	0	0	0	0	0	0	0	0	0	0	0	0	0	0	0.58	neutral
O00238_R149W	TKL	1.910551	185.7142	X	0	R	W	54.4	0	3.6	-1	0	0	0	0	0	0	0	0	0	0	0	0	0	0	0	0.09	neutral
O00238_R486Q	TKL	1.910551	185.7142	Protein_kinase	0.950917	R	Q	-29.6	0	1	-1	0	0	0	0	0	0	0	0	0	0	0	0	0	0	0	0.0	disease
O00238_I200K	TKL	1.910551	185.7142	GS	59.442795	I	K	1.90000000000001	-1	-8.4	1	0	0	0	0	0	0	0	0	0	0	0	0	0	0	0	0.0	disease
O00238_R486W	TKL	1.910551	185.7142	Protein_kinase	0.950917	R	W	54.4	0	3.6	-1	0	0	0	0	0	0	0	0	0	0	0	0	0	0	0	0.0	disease
O00238_R224H	TKL	1.910551	185.7142	Protein_kinase	0.950917	R	H	-20.2	0	1.3	0	0	0	0	0	0	0	0	0	0	0	0	0	0	0	0	0.19	neutral
O00238_R371Q	TKL	1.910551	185.7142	Protein_kinase	0.950917	R	Q	-29.6	0	1	-1	0	0	0	0	0	0	0	0	0	0	0	0	0	0	0	0.05	neutral
O00311_S498A	Tyr	0.628591	10.4019	Protein_kinase	0.950917	S	A	-0.400000000000006	0	2.6	0	0	0	0	0	0	0	0	0	0	0	0	0	0	0	0	1.0	neutral
O00311_E209D	Tyr	0.628591	10.4019	Protein_kinase	0.950917	E	D	-27.3	0	0	0	0	0	0	0	0	0	0	0	0	0	0	0	0	0	0	0.56	neutral
O00311_I208M	Tyr	0.628591	10.4019	Protein_kinase	0.950917	I	M	-3.79999999999998	-1	-2.6	0	0	0	0	0	0	0	0	0	0	0	0	0	0	0	0	0.11	neutral
O00311_Q23P	Tyr	0.628591	10.4019	X	0	Q	P	-31.1	0	1.9	0	0	0	0	0	0	0	0	0	0	0	0	0	0	0	0	0.35	neutral
O00311_F162L	Tyr	0.628591	10.4019	Protein_kinase	0.950917	F	L	-23.2	0	1	0	0	0	0	0	0	0	0	0	0	0	0	0	0	0	0	0.95	neutral
O00311_T472I	Tyr	0.628591	10.4019	Protein_kinase	0.950917	T	I	50.6	0	5.2	0	0	0	0	0	0	0	0	0	0	0	0	0	0	0	0	0.39	neutral
O00311_K441R	Tyr	0.628591	10.4019	Protein_kinase	0.950917	K	R	4.80000000000001	0	-0.6	0	0	0	0	0	0	0	0	0	0	0	0	0	0	0	0	0.27	neutral
O00311_I99V	Tyr	0.628591	10.4019	Protein_kinase	0.950917	I	V	-26.7	0	-0.3	0	0	0	0	0	0	0	0	0	0	0	0	0	0	0	0	0.34	neutral
O00311_G112W	Tyr	0.628591	10.4019	Protein_kinase	0.950917	G	W	167.7	0	-0.5	0	0	0	0	0	0	0	0	0	0	0	0	0	0	0	0	0.01	neutral
O00418_Q361R	Atypical_Alpha-type	-5.057168	-229.8816	X	0	Q	R	29.6	0	-1	1	0	0	0	0	0	0	0	0	0	0	0	0	0	0	0	1.0	neutral
O00418_D609H	Atypical_Alpha-type	-5.057168	-229.8816	X	0	D	H	42.1	0	0.3	2	0	0	0	0	0	0	0	0	0	0	0	0	0	0	0	0.0	neutral
O00418_H23R	Atypical_Alpha-type	-5.057168	-229.8816	X	0	H	R	20.2	0	-1.3	0	0	0	0	0	0	0	0	0	0	0	0	0	0	0	0	0.38	neutral
O00418_P75A	Atypical_Alpha-type	-5.057168	-229.8816	X	0	P	A	-24.1	0	3.4	0	0	0	0	0	0	0	0	0	0	0	0	0	0	0	0	0.16	neutral
O00418_R433W	Atypical_Alpha-type	-5.057168	-229.8816	X	0	R	W	54.4	0	3.6	-1	0	0	0	0	0	0	0	0	0	0	0	0	0	0	0	0.01	neutral
O00444_W519S	Tyr	0.628591	-897.8719	X	0	W	S	-138.8	0	0.1	0	0	0	0	0	0	0	0	0	0	0	0	0	0	0	0	0.23	neutral
O00444_R146H	Tyr	0.628591	-897.8719	Protein_kinase	0.950917	R	H	-20.2	0	1.3	0	0	0	0	0	0	0	0	0	0	0	0	0	0	0	0	0.01	neutral
O00444_Y86C	Tyr	0.628591	-897.8719	Protein_kinase	0.950917	Y	C	-85.1	0	3.8	0	0	0	0	0	0	0	0	0	0	0	0	0	0	0	0	0.0	neutral
O00444_A226T	Tyr	0.628591	-897.8719	Protein_kinase	0.950917	A	T	27.5	1	-2.5	0	0	0	0	0	0	0	0	0	0	0	0	0	0	0	0	0.01	neutral
O00444_S232T	Tyr	0.628591	-897.8719	Protein_kinase	0.950917	S	T	27.1	1	0.1	0	0	0	0	0	0	0	0	0	0	0	0	0	0	0	0	0.65	neutral
O00444_N449D	Tyr	0.628591	-897.8719	X	0	N	D	-3	0	0	-1	0	0	0	0	0	0	0	0	0	0	0	0	0	0	0	0.57	neutral
O00444_E830D	Tyr	0.628591	-897.8719	X	0	E	D	-27.3	0	0	0	0	0	0	0	0	0	0	0	0	0	0	0	0	0	0	0.61	neutral
O00444_P317L	Tyr	0.628591	-897.8719	X	0	P	L	54	0	5.4	0	0	0	0	0	0	0	0	0	0	0	0	0	0	0	0	0.3	neutral
O00506_Q64H	STE	-2.727566	70.1546	Protein_kinase	0.950917	Q	H	9.39999999999998	0	0.3	1	0	0	0	0	0	0	0	0	0	0	0	0	0	0	0	0.0	neutral
O14578_L183F	AGC	-1.557641	-610.3747	Protein_kinase	0.950917	L	F	23.2	0	-1	0	0	0	0	0	0	0	0	0	0	0	0	0	0	0	0	0.0749	neutral
O14578_R9Q	AGC	-1.557641	-610.3747	X	0	R	Q	-29.6	0	1	-1	0	0	0	0	0	0	0	0	0	0	0	0	0	0	0	0.05	neutral
O14578_G7E	AGC	-1.557641	-610.3747	X	0	G	E	78.3	0	-3.1	-1	0	0	0	0	0	0	0	0	0	0	0	0	0	0	0	0.01	neutral
O14730_R441Q	Atypical_RIO-type	-58.864374	-59.4599	Protein_kinase	0.950917	R	Q	-29.6	0	1	-1	0	0	0	0	0	0	0	0	0	0	0	0	0	0	0	0.0	neutral
O14730_S447L	Atypical_RIO-type	-58.864374	-59.4599	Protein_kinase	0.950917	S	L	77.7	0	4.6	0	0	0	0	0	0	0	0	0	0	0	0	0	0	0	0	0.32	neutral
O14730_L336V	Atypical_RIO-type	-58.864374	-59.4599	Protein_kinase	0.950917	L	V	-26.7	1	0.4	0	0	0	0	0	0	0	0	0	0	0	0	0	0	0	0	0.0	neutral
O14733_L259F	STE	-2.727566	-196.7342	Protein_kinase	0.950917	L	F	23.2	0	-1	0	1	0	0	0	0	0	0	0	0	0	0	0	0	0	0	0.0749	neutral
O14733_R138C	STE	-2.727566	-196.7342	Protein_kinase	0.950917	R	C	-64.9	0	7	-1	0	0	0	0	0	0	0	0	0	0	0	0	0	0	0	0.0749	neutral
O14733_N118S	STE	-2.727566	-196.7342	X	0	N	S	-25.1	0	2.7	0	0	0	0	0	0	0	0	0	0	0	0	0	0	0	0	0.0749	neutral
O14733_A195T	STE	-2.727566	-196.7342	Protein_kinase	0.950917	A	T	27.5	1	-2.5	0	0	0	0	0	0	0	0	0	0	0	0	0	0	0	0	0.0749	neutral
O14757_V312M	CAMK	-2.263566	-1629.5579	X	0	V	M	22.9	-1	-2.3	0	0	0	0	0	0	0	0	0	0	0	0	0	0	0	0	0.23	neutral
O14757_I471V	CAMK	-2.263566	-1629.5579	X	0	I	V	-26.7	0	-0.3	0	0	0	0	0	0	0	0	0	0	0	0	0	0	0	0	1.0	neutral
O14757_R156Q	CAMK	-2.263566	-1629.5579	Protein_kinase	0.950917	R	Q	-29.6	0	1	-1	0	0	0	0	0	0	0	0	0	0	0	0	0	0	0	0.33	neutral
O14757_E223V	CAMK	-2.263566	-1629.5579	Protein_kinase	0.950917	E	V	1.59999999999999	1	7.7	1	0	0	0	0	0	0	0	0	0	0	0	0	0	0	0	0.06	neutral
O14874_R224P	Atypical_PDK/BCKDK	-0.421579	687.5430	Histidine_kinase	2.385776	R	P	-60.7	0	2.9	-1	0	0	0	0	0	0	0	0	0	0	0	0	0	0	0	0.18	disease
O14920_R526Q	Tyr	0.628591	-1277.3099	X	0	R	Q	-29.6	0	1	-1	0	0	0	0	0	0	0	0	0	0	0	0	0	0	0	1.0	neutral
O14920_A710T	Tyr	0.628591	-1277.3099	X	0	A	T	27.5	1	-2.5	0	0	0	0	0	0	0	0	0	0	0	0	0	0	0	0	0.18	neutral
O14920_F734L	Tyr	0.628591	-1277.3099	X	0	F	L	-23.2	0	1	0	0	0	0	0	0	0	0	0	0	0	0	0	0	0	0	1.0	neutral
O14920_R554W	Tyr	0.628591	-1277.3099	X	0	R	W	54.4	0	3.6	-1	0	0	0	0	0	0	0	0	0	0	0	0	0	0	0	0.0	neutral
O14920_Q369R	Tyr	0.628591	-1277.3099	X	0	Q	R	29.6	0	-1	1	0	0	0	0	0	0	0	0	0	0	0	0	0	0	0	0.13	neutral
O14920_A736T	Tyr	0.628591	-1277.3099	X	0	A	T	27.5	1	-2.5	0	0	0	0	0	0	0	0	0	0	0	0	0	0	0	0	0.0749	neutral
O14936_P396S	CAMK	-2.263566	752.7153	L27	56.442795	P	S	-23.7	0	0.8	0	0	0	0	0	0	0	0	0	0	0	0	0	0	0	0	0.68	disease
O14936_Y268H	CAMK	-2.263566	752.7153	Protein_kinase	0.950917	Y	H	-40.4	0	-1.9	1	0	0	0	0	0	0	0	0	0	0	0	0	0	0	0	0.27	disease
O14936_D710G	CAMK	-2.263566	752.7153	X	0	D	G	-51	0	3.1	1	0	0	0	0	0	0	0	0	0	0	0	0	0	0	0	0.1	disease
O14936_R28L	CAMK	-2.263566	752.7153	Protein_kinase	0.950917	R	L	-6.70000000000002	0	8.3	-1	0	0	0	0	0	0	0	0	0	0	0	0	0	0	0	0.12	disease
O14965_V57I	Tyr	0.628591	-921.0069	X	0	V	I	26.7	0	0.3	0	0	0	0	0	0	0	0	0	0	0	0	0	0	0	0	0.0749	neutral
O14965_P50L	Tyr	0.628591	-921.0069	X	0	P	L	54	0	5.4	0	0	0	0	0	0	0	0	0	0	0	0	0	0	0	0	0.02	neutral
O14965_S104L	Tyr	0.628591	-921.0069	X	0	S	L	77.7	0	4.6	0	0	1	0	0	0	0	0	0	0	0	0	0	0	0	0	0.1	neutral
O14965_G11R	Tyr	0.628591	-921.0069	X	0	G	R	113.3	0	-4.1	1	0	0	0	0	0	0	0	0	0	0	0	0	0	0	0	0.4	neutral
O14965_M373V	Tyr	0.628591	-921.0069	Protein_kinase	0.950917	M	V	-22.9	1	2.3	0	0	0	0	0	0	0	0	0	0	0	0	0	0	0	0	0.03	neutral
O14965_F31I	Tyr	0.628591	-921.0069	X	0	F	I	-23.2	1	1.7	0	0	0	0	0	0	0	0	0	0	0	0	0	0	0	0	0.52	neutral
O14976_Q877R	Tyr	0.628591	0.7275	X	0	Q	R	29.6	0	-1	1	0	0	0	0	0	0	0	0	0	0	0	0	0	0	0	0.37	neutral
O14976_S144L	Tyr	0.628591	0.7275	Protein_kinase	0.950917	S	L	77.7	0	4.6	0	0	0	0	0	0	0	0	0	0	0	0	0	0	0	0	0.02	neutral
O14976_K1265R	Tyr	0.628591	0.7275	J	-56.057019	K	R	4.80000000000001	0	-0.6	0	0	0	0	0	0	0	0	0	0	0	0	0	0	0	0	0.02	neutral
O14976_P1137L	Tyr	0.628591	0.7275	X	0	P	L	54	0	5.4	0	0	0	0	0	0	0	0	0	0	0	0	0	0	0	0	0.01	neutral
O14976_T1051M	Tyr	0.628591	0.7275	X	0	T	M	46.8	-1	2.6	0	0	0	0	0	0	0	0	0	0	0	0	0	0	0	0	0.11	neutral
O14976_V580M	Tyr	0.628591	0.7275	C2_tensin-type	-55.057019	V	M	22.9	-1	-2.3	0	0	0	0	0	0	0	0	0	0	0	0	0	0	0	0	0.0	neutral
O14976_S1168N	Tyr	0.628591	0.7275	X	0	S	N	25.1	0	-2.7	0	0	0	0	0	0	0	0	0	0	0	0	0	0	0	0	0.92	neutral
O14976_Q1120H	Tyr	0.628591	0.7275	X	0	Q	H	9.39999999999998	0	0.3	1	0	0	0	0	0	0	0	0	0	0	0	0	0	0	0	0.05	neutral
O14976_D1297N	Tyr	0.628591	0.7275	J	-56.057019	D	N	3	0	0	1	0	0	0	0	0	0	0	0	0	0	0	0	0	0	0	0.14	neutral
O14976_D787Y	Tyr	0.628591	0.7275	X	0	D	Y	82.5	0	2.2	1	0	0	0	0	0	0	0	0	0	0	0	0	0	0	0	0.02	neutral
O15021_Q923R	AGC	-1.557641	-1.0553	X	0	Q	R	29.6	0	-1	1	0	0	0	0	0	0	0	0	0	0	0	0	0	0	0	0.6	neutral
O15021_S2293C	AGC	-1.557641	-1.0553	X	0	S	C	19.5	0	3.3	0	0	0	0	0	0	0	0	0	0	0	0	0	0	0	0	0.01	neutral
O15021_P2201L	AGC	-1.557641	-1.0553	X	0	P	L	54	0	5.4	0	0	0	0	0	0	0	0	0	0	0	0	0	0	0	0	0.01	neutral
O15021_A77P	AGC	-1.557641	-1.0553	X	0	A	P	24.1	0	-3.4	0	0	0	0	0	0	0	0	0	0	0	0	0	0	0	0	0.35	neutral
O15021_R1957W	AGC	-1.557641	-1.0553	X	0	R	W	54.4	0	3.6	-1	0	0	0	0	0	0	0	0	0	0	0	0	0	0	0	0.0749	neutral
O15075_R292H	CAMK	-2.263566	-433.5270	X	0	R	H	-20.2	0	1.3	0	0	0	0	0	0	0	0	0	0	0	0	0	0	0	0	0.06	neutral
O15111_S126C	Tyr	0.628591	-692.6749	Protein_kinase	0.950917	S	C	19.5	0	3.3	0	0	0	0	0	0	0	0	0	0	0	0	0	0	0	0	0.07	neutral
O15111_V268I	Tyr	0.628591	-692.6749	Protein_kinase	0.950917	V	I	26.7	0	0.3	0	0	0	0	0	0	0	0	0	0	0	0	0	0	0	0	0.26	neutral
O15111_V155A	Tyr	0.628591	-692.6749	Protein_kinase	0.950917	V	A	-51.4	-1	-2.4	0	0	0	0	0	0	0	0	0	0	0	0	0	0	0	0	0.88	neutral
O15146_G107E	Tyr	0.628591	94.7919	Ig-like	-3.292296	G	E	78.3	0	-3.1	-1	0	0	1	0	0	0	1	0	0	0	0	0	0	0	0	1.0	neutral
O15146_N222S	Tyr	0.628591	94.7919	Ig-like	-3.292296	N	S	-25.1	0	2.7	0	0	0	1	0	0	1	0	0	0	0	0	0	0	0	0	0.71	neutral
O15146_M413I	Tyr	0.628591	94.7919	FZ	1.385776	M	I	3.79999999999998	1	2.6	0	0	0	1	0	0	0	1	0	0	0	0	0	0	0	0	0.0749	neutral
O15146_V644A	Tyr	0.628591	94.7919	Protein_kinase	0.950917	V	A	-51.4	-1	-2.4	0	0	0	0	0	0	0	0	0	0	0	0	0	0	0	0	0.0749	neutral
O15146_A727V	Tyr	0.628591	94.7919	Protein_kinase	0.950917	A	V	51.4	1	2.4	0	1	0	0	0	0	0	0	0	0	0	0	0	0	0	0	0.0749	disease
O15146_A27G	Tyr	0.628591	94.7919	X	0	A	G	-28.5	0	-2.2	0	0	0	0	0	0	0	0	0	0	0	0	0	0	0	0	0.0749	neutral
O15146_E782D	Tyr	0.628591	94.7919	Protein_kinase	0.950917	E	D	-27.3	0	0	0	0	0	0	0	0	0	0	0	0	0	0	0	0	0	0	0.0749	neutral
O15146_T100M	Tyr	0.628591	94.7919	Ig-like	-3.292296	T	M	46.8	-1	2.6	0	0	0	1	0	0	0	1	0	0	0	0	0	0	0	0	0.1	neutral
O15146_M605I	Tyr	0.628591	94.7919	Protein_kinase	0.950917	M	I	3.79999999999998	1	2.6	0	0	0	0	0	0	0	0	0	0	0	0	0	0	0	0	0.0749	disease
O15146_P696L	Tyr	0.628591	94.7919	Protein_kinase	0.950917	P	L	54	0	5.4	0	0	0	0	0	0	0	0	0	0	0	0	0	0	0	0	0.0749	neutral
O15146_N664S	Tyr	0.628591	94.7919	Protein_kinase	0.950917	N	S	-25.1	0	2.7	0	0	0	0	0	0	0	0	0	0	0	0	0	0	0	0	0.0749	neutral
O15146_S159G	Tyr	0.628591	94.7919	Ig-like	-3.292296	S	G	-28.9	0	0.4	0	0	0	1	0	0	0	1	0	0	0	0	0	0	0	0	0.3	neutral
O15146_R858H	Tyr	0.628591	94.7919	X	0	R	H	-20.2	0	1.3	0	0	0	0	0	0	0	0	0	0	0	0	0	0	0	0	0.0749	neutral
O15146_V790M	Tyr	0.628591	94.7919	Protein_kinase	0.950917	V	M	22.9	-1	-2.3	0	0	0	0	0	0	0	0	0	0	0	0	0	0	0	0	0.0749	disease
O15146_V829L	Tyr	0.628591	94.7919	Protein_kinase	0.950917	V	L	26.7	-1	-0.4	0	0	0	0	0	0	0	0	0	0	0	0	0	0	0	0	0.0749	neutral
O15146_L629F	Tyr	0.628591	94.7919	Protein_kinase	0.950917	L	F	23.2	0	-1	0	0	0	0	0	0	0	0	0	0	0	0	0	0	0	0	0.0749	neutral
O15197_S170T	Tyr	0.628591	-90.8363	Eph_LBD	-2.521115	S	T	27.1	1	0.1	0	0	0	0	0	0	0	0	0	0	0	0	0	0	0	0	0.06	neutral
O15197_P282H	Tyr	0.628591	-90.8363	X	0	P	H	40.5	0	-1.6	1	0	0	0	0	0	0	0	0	0	0	0	0	0	0	0	0.0	neutral
O15197_G122S	Tyr	0.628591	-90.8363	Eph_LBD	-2.521115	G	S	28.9	0	-0.4	0	0	0	0	0	0	0	0	0	0	0	0	0	0	0	0	0.11	neutral
O15197_P282R	Tyr	0.628591	-90.8363	X	0	P	R	60.7	0	-2.9	1	0	0	0	0	0	0	0	0	0	0	0	0	0	0	0	0.0	neutral
O15197_S324A	Tyr	0.628591	-90.8363	X	0	S	A	-0.400000000000006	0	2.6	0	0	0	0	0	0	0	0	0	0	0	0	0	0	0	0	1.0	neutral
O15197_S332L	Tyr	0.628591	-90.8363	X	0	S	L	77.7	0	4.6	0	0	0	0	0	0	0	0	0	0	0	0	0	0	0	0	0.5	neutral
O15197_R813H	Tyr	0.628591	-90.8363	Protein_kinase	0.950917	R	H	-20.2	0	1.3	0	0	0	0	0	0	0	0	0	0	0	0	0	0	0	0	0.02	neutral
O15197_R499Q	Tyr	0.628591	-90.8363	Fibronectin_type-III	-3.179009	R	Q	-29.6	0	1	-1	0	0	0	0	0	0	0	0	0	0	0	0	0	0	0	0.16	neutral
O15197_A221V	Tyr	0.628591	-90.8363	Eph_LBD	-2.521115	A	V	51.4	1	2.4	0	0	0	0	0	0	0	0	0	0	0	0	0	0	0	0	0.0	neutral
O15197_R309Q	Tyr	0.628591	-90.8363	X	0	R	Q	-29.6	0	1	-1	0	0	0	0	0	0	0	0	0	0	0	0	0	0	0	0.28	neutral
O15197_I993V	Tyr	0.628591	-90.8363	SAM	-0.421579	I	V	-26.7	0	-0.3	0	0	0	0	0	0	0	0	0	0	0	0	0	0	0	0	1.0	neutral
O15197_A662V	Tyr	0.628591	-90.8363	X	0	A	V	51.4	1	2.4	0	0	0	0	0	0	0	0	0	0	0	0	0	0	0	0	0.0	neutral
O15264_S41L	CMGC	-1.646646	-95.5150	Protein_kinase	0.950917	S	L	77.7	0	4.6	0	0	0	0	0	0	0	0	0	0	0	0	0	0	0	0	0.0	neutral
O15264_A300T	CMGC	-1.646646	-95.5150	Protein_kinase	0.950917	A	T	27.5	1	-2.5	0	0	0	0	0	0	0	0	0	0	0	0	0	0	0	0	0.52	neutral
O15264_A282V	CMGC	-1.646646	-95.5150	Protein_kinase	0.950917	A	V	51.4	1	2.4	0	0	0	0	0	0	0	0	0	0	0	0	0	0	0	0	1.0	neutral
O43187_D469N	TKL	1.910551	-610.4330	Protein_kinase	0.950917	D	N	3	0	0	1	0	0	0	0	0	0	0	0	0	0	0	0	0	0	0	0.6	neutral
O43187_D431E	TKL	1.910551	-610.4330	Protein_kinase	0.950917	D	E	27.3	0	0	0	0	0	0	0	0	0	0	0	0	0	0	0	0	0	0	1.0	neutral
O43187_R214G	TKL	1.910551	-610.4330	Protein_kinase	0.950917	R	G	-113.3	0	4.1	-1	0	0	0	0	0	0	0	0	0	0	0	0	0	0	0	0.33	neutral
O43187_R43Q	TKL	1.910551	-610.4330	Death	-57.641981	R	Q	-29.6	0	1	-1	0	0	0	0	0	0	0	0	0	0	0	0	0	0	0	0.03	neutral
O43187_I99V	TKL	1.910551	-610.4330	X	0	I	V	-26.7	0	-0.3	0	0	0	0	0	0	0	0	0	0	0	0	0	0	0	0	0.58	neutral
O43187_S47Y	TKL	1.910551	-610.4330	Death	-57.641981	S	Y	104.6	0	-0.5	0	0	0	0	0	0	0	0	0	0	0	0	0	0	0	0	0.02	neutral
O43187_L392V	TKL	1.910551	-610.4330	Protein_kinase	0.950917	L	V	-26.7	1	0.4	0	0	0	0	0	0	0	0	0	0	0	0	0	0	0	0	0.03	neutral
O43187_D574H	TKL	1.910551	-610.4330	X	0	D	H	42.1	0	0.3	2	0	0	0	0	0	0	0	0	0	0	0	0	0	0	0	0.09	neutral
O43187_L439V	TKL	1.910551	-610.4330	Protein_kinase	0.950917	L	V	-26.7	1	0.4	0	0	0	0	0	0	0	0	0	0	0	0	0	0	0	0	0.34	neutral
O43187_R147T	TKL	1.910551	-610.4330	X	0	R	T	-57.3	1	3.8	-1	0	0	0	0	0	0	0	0	0	0	0	0	0	0	0	0.57	neutral
O43187_L503I	TKL	1.910551	-610.4330	X	0	L	I	0	1	0.7	0	0	0	0	0	0	0	0	0	0	0	0	0	0	0	0	0.07	neutral
O43187_R566W	TKL	1.910551	-610.4330	X	0	R	W	54.4	0	3.6	-1	0	0	0	0	0	0	0	0	0	0	0	0	0	0	0	0.03	neutral
O43283_E44K	STE	-2.727566	72.5948	X	0	E	K	30.2	0	-0.4	2	0	0	0	0	0	0	0	0	0	0	0	0	0	0	0	0.62	neutral
O43283_R915H	STE	-2.727566	72.5948	X	0	R	H	-20.2	0	1.3	0	0	0	0	0	0	0	0	0	0	0	0	0	0	0	0	0.11	neutral
O43283_E712K	STE	-2.727566	72.5948	X	0	E	K	30.2	0	-0.4	2	0	0	0	0	0	0	0	0	0	0	0	0	0	0	0	0.7	neutral
O43283_R517G	STE	-2.727566	72.5948	X	0	R	G	-113.3	0	4.1	-1	0	0	0	0	0	0	0	0	0	0	0	0	0	0	0	0.35	neutral
O43353_L268V	TKL	1.910551	-3316.2614	Protein_kinase	0.950917	L	V	-26.7	1	0.4	0	0	0	0	0	0	0	0	0	0	0	0	0	0	0	0	0.0	neutral
O43353_I259T	TKL	1.910551	-3316.2614	Protein_kinase	0.950917	I	T	-50.6	0	-5.2	0	0	0	0	0	0	0	0	0	0	0	0	0	0	0	0	0.15	neutral
O43353_K313N	TKL	1.910551	-3316.2614	X	0	K	N	-54.5	0	0.4	-1	0	0	0	0	0	0	0	0	0	0	0	0	0	0	0	0.01	neutral
O43683_G20D	Tyr	0.628591	-479.5160	BUB1_N-terminal	-55.057019	G	D	51	0	-3.1	-1	0	0	0	0	0	0	0	0	0	0	0	0	0	0	0	0.05	neutral
O43683_N534D	Tyr	0.628591	-479.5160	X	0	N	D	-3	0	0	-1	0	0	0	0	0	0	0	0	0	0	0	0	0	0	0	0.63	neutral
O43781_M239L	CMGC	-1.646646	13.7643	Protein_kinase	0.950917	M	L	3.79999999999998	0	1.9	0	0	0	0	0	0	0	0	0	0	0	0	0	0	0	0	0.09	neutral
O60229_S196L	CAMK	-2.263566	-138.7985	X	0	S	L	77.7	0	4.6	0	0	0	1	0	0	0	0	0	0	0	1	0	0	0	0	0.0749	neutral
O60229_R1929M	CAMK	-2.263566	-138.7985	DH	-56.641981	R	M	-10.5	0	6.4	-1	0	0	0	0	0	0	0	0	0	0	0	0	0	0	0	0.0749	neutral
O60229_E1326D	CAMK	-2.263566	-138.7985	DH	-56.641981	E	D	-27.3	0	0	0	0	0	0	0	0	0	0	0	0	0	0	0	0	0	0	0.21	neutral
O60285_G419D	CAMK	-2.263566	-156.7103	X	0	G	D	51	0	-3.1	-1	0	0	0	0	0	0	0	0	0	0	0	0	0	0	0	0.21	neutral
O60285_P543R	CAMK	-2.263566	-156.7103	X	0	P	R	60.7	0	-2.9	1	0	0	0	0	0	0	0	0	0	0	0	0	0	0	0	0.32	neutral
O60307_G861S	AGC	-1.557641	-0.6754	X	0	G	S	28.9	0	-0.4	0	0	0	0	0	0	0	0	0	0	0	0	0	0	0	0	0.96	neutral
O60307_G883S	AGC	-1.557641	-0.6754	X	0	G	S	28.9	0	-0.4	0	0	0	0	0	0	0	0	0	0	0	0	0	0	0	0	1.0	neutral
O60307_R203Q	AGC	-1.557641	-0.6754	X	0	R	Q	-29.6	0	1	-1	0	0	0	0	0	0	0	0	0	0	0	0	0	0	0	0.29	neutral
O60566_P378S	Tyr	0.628591	45.2001	X	0	P	S	-23.7	0	0.8	0	0	0	0	0	0	0	0	0	0	0	0	0	0	0	0	0.04	neutral
O60566_E390D	Tyr	0.628591	45.2001	X	0	E	D	-27.3	0	0	0	0	0	0	0	0	0	0	0	0	0	0	0	0	0	0	0.46	neutral
O60566_R550Q	Tyr	0.628591	45.2001	X	0	R	Q	-29.6	0	1	-1	0	0	0	0	0	0	0	0	0	0	0	0	0	0	0	0.86	disease
O60566_Q921H	Tyr	0.628591	45.2001	Protein_kinase	0.950917	Q	H	9.39999999999998	0	0.3	1	0	0	0	0	0	0	0	0	0	0	0	0	0	0	0	0.02	disease
O60566_L844F	Tyr	0.628591	45.2001	Protein_kinase	0.950917	L	F	23.2	0	-1	0	0	0	0	0	0	0	0	0	0	0	0	0	0	0	0	0.0	disease
O60566_T40M	Tyr	0.628591	45.2001	X	0	T	M	46.8	-1	2.6	0	0	0	0	0	0	0	0	0	0	0	0	0	0	0	0	0.05	neutral
O60566_R349Q	Tyr	0.628591	45.2001	X	0	R	Q	-29.6	0	1	-1	0	0	0	0	0	0	0	0	0	0	0	0	0	0	0	1.0	neutral
O60566_L1012P	Tyr	0.628591	45.2001	Protein_kinase	0.950917	L	P	-54	0	-5.4	0	0	0	0	0	0	0	0	0	0	0	0	0	0	0	0	0.0	disease
O60566_R814H	Tyr	0.628591	45.2001	Protein_kinase	0.950917	R	H	-20.2	0	1.3	0	0	0	0	0	0	0	0	0	0	0	0	0	0	0	0	0.0	disease
O60566_R36Q	Tyr	0.628591	45.2001	X	0	R	Q	-29.6	0	1	-1	0	0	0	0	0	0	0	0	0	0	0	0	0	0	0	0.0	disease
O60566_I909T	Tyr	0.628591	45.2001	Protein_kinase	0.950917	I	T	-50.6	0	-5.2	0	0	0	0	0	0	0	0	0	0	0	0	0	0	0	0	0.0	disease
O60674_G127D	Tyr	0.628591	185.6741	FERM	-58.864374	G	D	51	0	-3.1	-1	0	0	0	0	0	0	0	0	0	0	0	0	0	0	0	0.05	neutral
O60674_K607N	Tyr	0.628591	185.6741	Protein_kinase	0.950917	K	N	-54.5	0	0.4	-1	0	0	0	0	0	0	0	0	0	0	0	0	0	0	0	0.03	disease
O60674_V617I	Tyr	0.628591	185.6741	Protein_kinase	0.950917	V	I	26.7	0	0.3	0	0	0	0	0	0	0	0	0	0	0	0	0	0	0	0	0.01	disease
O60674_D584E	Tyr	0.628591	185.6741	Protein_kinase	0.950917	D	E	27.3	0	0	0	0	0	0	0	0	0	0	0	0	0	0	0	0	0	0	0.0	neutral
O60674_R1063H	Tyr	0.628591	185.6741	Protein_kinase	0.950917	R	H	-20.2	0	1.3	0	0	0	0	0	0	0	0	0	0	0	0	0	0	0	0	0.07	neutral
O60674_V617F	Tyr	0.628591	185.6741	Protein_kinase	0.950917	V	F	49.9	-1	-1.4	0	0	0	0	0	0	0	0	0	0	0	0	0	0	0	0	0.0	disease
O60674_K346R	Tyr	0.628591	185.6741	FERM	-58.864374	K	R	4.80000000000001	0	-0.6	0	0	0	0	0	0	0	0	0	0	0	0	0	0	0	0	0.89	neutral
O60674_A377E	Tyr	0.628591	185.6741	FERM	-58.864374	A	E	49.8	0	-5.3	-1	0	0	0	0	0	0	0	0	0	0	0	0	0	0	0	0.01	neutral
O60674_L393V	Tyr	0.628591	185.6741	X	0	L	V	-26.7	1	0.4	0	0	0	0	0	0	0	0	0	0	0	0	0	0	0	0	0.76	neutral
O75116_T431N	AGC	-1.557641	-1211.1176	X	0	T	N	-2	-1	-2.8	0	0	0	0	0	0	0	0	0	0	0	0	0	0	0	0	0.64	neutral
O75116_K1083M	AGC	-1.557641	-1211.1176	X	0	K	M	-5.69999999999999	0	5.8	-1	0	0	0	0	0	0	0	0	0	0	0	0	0	0	0	0.0	neutral
O75116_D601V	AGC	-1.557641	-1211.1176	X	0	D	V	28.9	1	7.7	1	0	0	0	0	0	0	0	0	0	0	0	0	0	0	0	0.02	neutral
O75385_T503M	Tyr	0.628591	-1404.8295	X	0	T	M	46.8	-1	2.6	0	0	0	0	0	0	0	0	0	0	0	0	0	0	0	0	0.06	neutral
O75385_S665L	Tyr	0.628591	-1404.8295	X	0	S	L	77.7	0	4.6	0	0	0	0	0	0	0	0	0	0	0	0	0	0	0	0	0.21	neutral
O75385_T816A	Tyr	0.628591	-1404.8295	X	0	T	A	-27.5	-1	2.5	0	0	0	0	0	0	0	0	0	0	0	0	0	0	0	0	1.0	neutral
O75385_S298L	Tyr	0.628591	-1404.8295	X	0	S	L	77.7	0	4.6	0	0	0	0	0	0	0	0	0	0	0	0	0	0	0	0	0.08	neutral
O75385_P714L	Tyr	0.628591	-1404.8295	X	0	P	L	54	0	5.4	0	0	0	0	0	0	0	0	0	0	0	0	0	0	0	0	0.67	neutral
O75385_P478L	Tyr	0.628591	-1404.8295	X	0	P	L	54	0	5.4	0	0	0	0	0	0	0	0	0	0	0	0	0	0	0	0	0.3	neutral
O75460_N700S	Tyr	0.628591	-731.5475	Protein_kinase	0.950917	N	S	-25.1	0	2.7	0	0	0	0	0	0	0	0	0	0	0	0	0	0	0	0	0.8	neutral
O75460_V418M	Tyr	0.628591	-731.5475	X	0	V	M	22.9	-1	-2.3	0	0	0	0	0	0	0	0	0	0	0	0	0	0	0	0	0.11	neutral
O75582_D554N	AGC	-1.557641	-1206.0545	Protein_kinase	0.950917	D	N	3	0	0	1	0	0	0	0	0	0	0	0	0	0	0	0	0	0	0	0.04	neutral
O75582_H190R	AGC	-1.557641	-1206.0545	Protein_kinase	0.950917	H	R	20.2	0	-1.3	0	0	0	0	0	0	0	0	0	0	0	0	0	0	0	0	0.0	neutral
O75582_Y599C	AGC	-1.557641	-1206.0545	Protein_kinase	0.950917	Y	C	-85.1	0	3.8	0	0	0	0	0	0	0	0	0	0	0	0	0	0	0	0	0.0	neutral
O75582_P574L	AGC	-1.557641	-1206.0545	Protein_kinase	0.950917	P	L	54	0	5.4	0	0	0	0	0	0	0	0	0	0	0	0	0	0	0	0	0.21	neutral
O75676_S758A	AGC	-1.557641	-1336.7740	X	0	S	A	-0.400000000000006	0	2.6	0	0	0	0	0	0	0	0	0	0	0	0	0	0	0	0	0.0	neutral
O75716_P277L	Tyr	0.628591	-190.0542	Protein_kinase	0.950917	P	L	54	0	5.4	0	0	0	0	0	0	0	0	0	0	0	0	0	0	0	0	0.01	neutral
O75716_H41R	Tyr	0.628591	-190.0542	Protein_kinase	0.950917	H	R	20.2	0	-1.3	0	0	0	0	0	0	0	0	0	0	0	0	0	0	0	0	0.53	neutral
O75716_R266W	Tyr	0.628591	-190.0542	Protein_kinase	0.950917	R	W	54.4	0	3.6	-1	0	0	0	0	0	0	0	0	0	0	0	0	0	0	0	0.04	neutral
O75716_E55K	Tyr	0.628591	-190.0542	Protein_kinase	0.950917	E	K	30.2	0	-0.4	2	0	0	0	0	0	0	0	0	0	0	0	0	0	0	0	0.05	neutral
O75716_I77V	Tyr	0.628591	-190.0542	Protein_kinase	0.950917	I	V	-26.7	0	-0.3	0	0	0	0	0	0	0	0	0	0	0	0	0	0	0	0	0.48	neutral
O75914_R67C	STE	-2.727566	77.9208	X	0	R	C	-64.9	0	7	-1	0	0	0	0	0	0	0	0	0	0	0	0	0	0	0	0.0	disease
O75914_A380E	STE	-2.727566	77.9208	Protein_kinase	0.950917	A	E	49.8	0	-5.3	-1	0	0	0	0	0	0	0	0	0	0	0	0	0	0	0	0.0	disease
O75962_T2563M	CAMK	-2.263566	-195.7615	SH3	-58.641981	T	M	46.8	-1	2.6	0	0	0	0	0	0	0	0	0	0	0	0	0	0	0	0	0.11	neutral
O75962_A1613T	CAMK	-2.263566	-195.7615	X	0	A	T	27.5	1	-2.5	0	0	0	0	0	0	0	0	0	0	0	0	0	0	0	0	0.53	neutral
O75962_D1368V	CAMK	-2.263566	-195.7615	DH	-56.641981	D	V	28.9	1	7.7	1	0	0	0	0	0	0	0	0	0	0	0	0	0	0	0	0.27	neutral
O75962_T1644M	CAMK	-2.263566	-195.7615	X	0	T	M	46.8	-1	2.6	0	0	0	0	0	0	0	0	0	0	0	0	0	0	0	0	0.17	neutral
O75962_S291T	CAMK	-2.263566	-195.7615	X	0	S	T	27.1	1	0.1	0	0	0	0	0	0	0	0	0	0	0	0	0	0	0	0	0.48	neutral
O75962_H1690R	CAMK	-2.263566	-195.7615	SH3	-58.641981	H	R	20.2	0	-1.3	0	0	0	0	0	0	0	0	0	0	0	0	0	0	0	0	0.38	neutral
O75962_T2242M	CAMK	-2.263566	-195.7615	PH	2.449906	T	M	46.8	-1	2.6	0	0	0	0	0	0	0	0	0	0	0	0	0	0	0	0	0.1	neutral
O75962_D348E	CAMK	-2.263566	-195.7615	X	0	D	E	27.3	0	0	0	0	0	1	0	0	0	0	0	0	0	1	0	0	0	0	0.01	neutral
O76039_R178P	CMGC	-1.646646	119.2635	Protein_kinase	0.950917	R	P	-60.7	0	2.9	-1	0	0	0	0	0	0	0	0	0	0	0	0	0	0	0	0.0	disease
O76039_V718M	CMGC	-1.646646	119.2635	X	0	V	M	22.9	-1	-2.3	0	0	0	0	0	0	0	0	0	0	0	0	0	0	0	0	0.0	disease
O76039_P180L	CMGC	-1.646646	119.2635	Protein_kinase	0.950917	P	L	54	0	5.4	0	0	0	0	0	0	0	0	0	0	0	0	0	0	0	0	0.0	disease
O76039_R175S	CMGC	-1.646646	119.2635	Protein_kinase	0.950917	R	S	-84.4	0	3.7	-1	0	0	0	0	0	0	0	0	0	0	0	0	0	0	0	0.0	disease
O76039_I72T	CMGC	-1.646646	119.2635	Protein_kinase	0.950917	I	T	-50.6	0	-5.2	0	0	0	0	0	0	0	0	0	0	0	0	0	0	0	0	0.0	disease
O76039_V999M	CMGC	-1.646646	119.2635	X	0	V	M	22.9	-1	-2.3	0	0	0	0	0	0	0	0	0	0	0	0	0	0	0	0	0.0	neutral
O76039_L220P	CMGC	-1.646646	119.2635	Protein_kinase	0.950917	L	P	-54	0	-5.4	0	0	0	0	0	0	0	0	0	0	0	0	0	0	0	0	0.0	disease
O76039_C291Y	CMGC	-1.646646	119.2635	Protein_kinase	0.950917	C	Y	85.1	0	-3.8	0	0	0	0	0	0	0	0	0	0	0	0	0	0	0	0	0.0	disease
O76039_T288I	CMGC	-1.646646	119.2635	Protein_kinase	0.950917	T	I	50.6	0	5.2	0	0	0	0	0	0	0	0	0	0	0	0	0	0	0	0	0.17	disease
O76039_R923C	CMGC	-1.646646	119.2635	X	0	R	C	-64.9	0	7	-1	0	0	0	0	0	0	0	0	0	0	0	0	0	0	0	0.0	neutral
O76039_I72N	CMGC	-1.646646	119.2635	Protein_kinase	0.950917	I	N	-52.6	-1	-8	0	0	0	0	0	0	0	0	0	0	0	0	0	0	0	0	0.0	disease
O76039_N399T	CMGC	-1.646646	119.2635	X	0	N	T	2	1	2.8	0	0	0	0	0	0	0	0	0	0	0	0	0	0	0	0	0.0	disease
O76039_R444C	CMGC	-1.646646	119.2635	X	0	R	C	-64.9	0	7	-1	0	0	0	0	0	0	0	0	0	0	0	0	0	0	0	0.04	neutral
O76039_C152F	CMGC	-1.646646	119.2635	Protein_kinase	0.950917	C	F	81.4	0	0.3	0	1	0	0	0	0	0	0	0	0	0	0	0	0	0	0	0.0	disease
O76039_H127R	CMGC	-1.646646	119.2635	Protein_kinase	0.950917	H	R	20.2	0	-1.3	0	0	0	0	0	0	0	0	0	0	0	0	0	0	0	0	0.0	disease
O76039_E1023G	CMGC	-1.646646	119.2635	X	0	E	G	-78.3	0	3.1	1	0	0	0	0	0	0	0	0	0	0	0	0	0	0	0	0.0	neutral
O76039_Q791P	CMGC	-1.646646	119.2635	X	0	Q	P	-31.1	0	1.9	0	0	0	0	0	0	0	0	0	0	0	0	0	0	0	0	0.0	neutral
O76039_T734A	CMGC	-1.646646	119.2635	X	0	T	A	-27.5	-1	2.5	0	0	0	0	0	0	0	0	0	0	0	0	0	0	0	0	0.01	neutral
O76039_A40V	CMGC	-1.646646	119.2635	Protein_kinase	0.950917	A	V	51.4	1	2.4	0	1	0	0	0	0	0	0	0	0	0	0	0	0	0	0	0.0	disease
O94768_S320F	CAMK	-2.263566	-99.6332	X	0	S	F	100.9	0	3.6	0	0	0	0	0	0	0	0	0	0	0	0	0	0	0	0	0.04	neutral
O94804_C947Y	STE	-2.727566	26.1606	X	0	C	Y	85.1	0	-3.8	0	0	0	0	0	0	0	0	0	0	0	0	0	0	0	0	0.0749	neutral
O94804_P520L	STE	-2.727566	26.1606	X	0	P	L	54	0	5.4	0	0	0	0	0	0	0	0	0	0	0	0	0	0	0	0	0.0749	neutral
O94804_R268C	STE	-2.727566	26.1606	Protein_kinase	0.950917	R	C	-64.9	0	7	-1	0	0	0	0	0	0	0	0	0	0	0	0	0	0	0	0.0749	neutral
O94804_S905T	STE	-2.727566	26.1606	X	0	S	T	27.1	1	0.1	0	0	0	0	0	0	0	0	0	0	0	0	0	0	0	0	0.0749	neutral
O94804_M710T	STE	-2.727566	26.1606	X	0	M	T	-46.8	1	-2.6	0	0	0	0	0	0	0	0	0	0	0	0	0	0	0	0	0.0749	neutral
O94804_R322W	STE	-2.727566	26.1606	X	0	R	W	54.4	0	3.6	-1	0	0	0	0	0	0	0	0	0	0	0	0	0	0	0	0.0749	neutral
O94804_S853L	STE	-2.727566	26.1606	X	0	S	L	77.7	0	4.6	0	0	0	0	0	0	0	0	0	0	0	0	0	0	0	0	0.0749	neutral
O94804_S942N	STE	-2.727566	26.1606	X	0	S	N	25.1	0	-2.7	0	0	0	0	0	0	0	0	0	0	0	0	0	0	0	0	0.0749	neutral
O94804_K277E	STE	-2.727566	26.1606	Protein_kinase	0.950917	K	E	-30.2	0	0.4	-2	0	0	0	0	0	0	0	0	0	0	0	0	0	0	0	0.0749	disease
O94804_T336I	STE	-2.727566	26.1606	X	0	T	I	50.6	0	5.2	0	0	0	0	0	0	0	0	0	0	0	0	0	0	0	0	0.0749	neutral
O94804_N467S	STE	-2.727566	26.1606	X	0	N	S	-25.1	0	2.7	0	0	0	0	0	0	0	0	0	0	0	0	0	0	0	0	0.0749	neutral
O94804_P480L	STE	-2.727566	26.1606	X	0	P	L	54	0	5.4	0	0	0	0	0	0	0	0	0	0	0	0	0	0	0	0	0.0749	neutral
O94806_N42D	CAMK	-2.263566	-46.8189	X	0	N	D	-3	0	0	-1	0	0	0	0	0	0	0	0	0	0	0	0	0	0	0	0.03	neutral
O94806_P225S	CAMK	-2.263566	-46.8189	X	0	P	S	-23.7	0	0.8	0	0	0	0	0	0	0	0	0	0	0	0	0	0	0	0	1.0	neutral
O94806_A128T	CAMK	-2.263566	-46.8189	X	0	A	T	27.5	1	-2.5	0	0	0	0	0	0	0	0	0	0	0	0	0	0	0	0	0.05	neutral
O94806_Q546R	CAMK	-2.263566	-46.8189	X	0	Q	R	29.6	0	-1	1	0	0	0	0	0	0	0	0	0	0	0	0	0	0	0	0.39	neutral
O94806_L445I	CAMK	-2.263566	-46.8189	PH	2.449906	L	I	0	1	0.7	0	0	0	0	0	0	0	0	0	0	0	0	0	0	0	0	1.0	neutral
O94921_S463R	CMGC	-1.646646	-38.2650	X	0	S	R	84.4	0	-3.7	1	0	0	0	0	0	0	0	0	0	0	0	0	0	0	0	0.01	neutral
O95382_G1233A	STE	-2.727566	-129.5092	X	0	G	A	28.5	0	2.2	0	0	0	0	0	0	0	0	0	0	0	0	0	0	0	0	0.79	neutral
O95382_A1061T	STE	-2.727566	-129.5092	X	0	A	T	27.5	1	-2.5	0	0	0	0	0	0	0	0	0	0	0	0	0	0	0	0	0.55	neutral
O95382_T455I	STE	-2.727566	-129.5092	X	0	T	I	50.6	0	5.2	0	0	0	0	0	0	0	0	0	0	0	0	0	0	0	0	0.17	neutral
O95382_R673L	STE	-2.727566	-129.5092	Protein_kinase	0.950917	R	L	-6.70000000000002	0	8.3	-1	0	0	0	0	0	0	0	0	0	0	0	0	0	0	0	0.19	neutral
O95382_N622K	STE	-2.727566	-129.5092	X	0	N	K	54.5	0	-0.4	1	0	0	0	0	0	0	0	0	0	0	0	0	0	0	0	0.15	neutral
O95382_R499C	STE	-2.727566	-129.5092	X	0	R	C	-64.9	0	7	-1	0	0	0	0	0	0	0	0	0	0	0	0	0	0	0	0.0	neutral
O95382_S969N	STE	-2.727566	-129.5092	X	0	S	N	25.1	0	-2.7	0	0	0	0	0	0	0	0	0	0	0	0	0	0	0	0	0.51	neutral
O95382_R668G	STE	-2.727566	-129.5092	Protein_kinase	0.950917	R	G	-113.3	0	4.1	-1	0	0	0	0	0	0	0	0	0	0	0	0	0	0	0	0.08	neutral
O95382_R544W	STE	-2.727566	-129.5092	X	0	R	W	54.4	0	3.6	-1	0	0	0	0	0	0	0	0	0	0	0	0	0	0	0	0.0	neutral
O95747_T304I	STE	-2.727566	17.0423	X	0	T	I	50.6	0	5.2	0	0	0	0	0	0	0	0	0	0	0	0	0	0	0	0	0.29	neutral
O95747_S425T	STE	-2.727566	17.0423	X	0	S	T	27.1	1	0.1	0	0	1	0	0	0	0	0	0	0	0	0	0	0	0	0	0.52	neutral
O95819_S712T	STE	-2.727566	-45.2808	X	0	S	T	27.1	1	0.1	0	0	0	1	0	0	0	0	0	1	0	0	0	0	0	0	0.44	neutral
O95835_P237Q	AGC	-1.557641	-697.3738	X	0	P	Q	31.1	0	-1.9	0	0	0	0	0	0	0	0	0	0	0	0	0	0	0	0	0.0749	neutral
O95835_G1000S	AGC	-1.557641	-697.3738	Protein_kinase	0.950917	G	S	28.9	0	-0.4	0	0	0	0	0	0	0	0	0	0	0	0	0	0	0	0	0.0749	neutral
O95835_S204G	AGC	-1.557641	-697.3738	X	0	S	G	-28.9	0	0.4	0	0	0	0	0	0	0	0	0	0	0	0	0	0	0	0	0.0749	neutral
O95835_F641L	AGC	-1.557641	-697.3738	X	0	F	L	-23.2	0	1	0	0	0	0	0	0	0	0	0	0	0	0	0	0	0	0	0.0749	neutral
O95835_R96W	AGC	-1.557641	-697.3738	X	0	R	W	54.4	0	3.6	-1	0	0	0	0	0	0	0	0	0	0	0	0	0	0	0	0.0749	neutral
O95835_P531S	AGC	-1.557641	-697.3738	X	0	P	S	-23.7	0	0.8	0	0	0	0	0	0	0	0	0	0	0	0	0	0	0	0	0.0749	neutral
O95835_R370W	AGC	-1.557641	-697.3738	X	0	R	W	54.4	0	3.6	-1	0	0	0	0	0	0	0	0	0	0	0	0	0	0	0	0.0749	neutral
O96013_R135Q	STE	-2.727566	-41.7532	X	0	R	Q	-29.6	0	1	-1	0	0	0	0	0	0	0	0	0	0	0	0	0	0	0	0.62	neutral
O96013_A139T	STE	-2.727566	-41.7532	X	0	A	T	27.5	1	-2.5	0	0	0	0	0	0	0	0	0	0	0	0	0	0	0	0	0.59	neutral
O96017_I251F	CAMK	-2.263566	121.8258	Protein_kinase	0.950917	I	F	23.2	-1	-1.7	0	0	0	0	0	0	0	0	0	0	0	0	0	0	0	0	0.0749	disease
O96017_R145W	CAMK	-2.263566	121.8258	FHA	1.970738	R	W	54.4	0	3.6	-1	0	0	0	0	0	0	0	0	0	0	0	0	0	0	0	0.0749	disease
O96017_L512V	CAMK	-2.263566	121.8258	X	0	L	V	-26.7	1	0.4	0	0	0	0	0	0	0	0	0	0	0	0	0	0	0	0	0.0749	neutral
O96017_R406H	CAMK	-2.263566	121.8258	Protein_kinase	0.950917	R	H	-20.2	0	1.3	0	0	0	0	0	0	0	0	0	0	0	0	0	0	0	0	0.0749	neutral
O96017_R117G	CAMK	-2.263566	121.8258	FHA	1.970738	R	G	-113.3	0	4.1	-1	0	0	0	0	0	0	0	0	0	0	0	0	0	0	0	0.0749	neutral
O96017_N446K	CAMK	-2.263566	121.8258	Protein_kinase	0.950917	N	K	54.5	0	-0.4	1	0	0	0	0	0	0	0	0	0	0	0	0	0	0	0	0.0749	neutral
O96017_R180H	CAMK	-2.263566	121.8258	X	0	R	H	-20.2	0	1.3	0	0	0	0	0	0	0	0	0	0	0	0	0	0	0	0	0.0749	disease
O96017_T323P	CAMK	-2.263566	121.8258	Protein_kinase	0.950917	T	P	-3.39999999999999	-1	-0.9	0	0	0	0	0	0	0	0	0	0	0	0	0	0	0	0	0.0749	disease
O96017_E501K	CAMK	-2.263566	121.8258	X	0	E	K	30.2	0	-0.4	2	0	0	0	0	0	0	0	0	0	0	0	0	0	0	0	0.0749	neutral
O96017_I448S	CAMK	-2.263566	121.8258	Protein_kinase	0.950917	I	S	-77.7	-1	-5.3	0	0	0	0	0	0	0	0	0	0	0	0	0	0	0	0	0.0749	neutral
O96017_D347N	CAMK	-2.263566	121.8258	Protein_kinase	0.950917	D	N	3	0	0	1	1	0	1	1	0	0	0	0	0	0	0	0	0	0	0	0.0749	neutral
O96017_E239K	CAMK	-2.263566	121.8258	Protein_kinase	0.950917	E	K	30.2	0	-0.4	2	0	0	0	0	0	0	0	0	0	0	0	0	0	0	0	0.0749	disease
O96017_E64K	CAMK	-2.263566	121.8258	X	0	E	K	30.2	0	-0.4	2	0	0	0	0	0	0	0	0	0	0	0	0	0	0	0	0.12	disease
O96017_S500C	CAMK	-2.263566	121.8258	X	0	S	C	19.5	0	3.3	0	0	0	0	0	0	0	0	0	0	0	0	0	0	0	0	0.0749	neutral
O96017_R180C	CAMK	-2.263566	121.8258	X	0	R	C	-64.9	0	7	-1	0	0	0	0	0	0	0	0	0	0	0	0	0	0	0	0.0749	disease
O96017_L436M	CAMK	-2.263566	121.8258	Protein_kinase	0.950917	L	M	-3.79999999999998	0	-1.9	0	0	0	0	0	0	0	0	0	0	0	0	0	0	0	0	0.0749	neutral
O96017_G167R	CAMK	-2.263566	121.8258	FHA	1.970738	G	R	113.3	0	-4.1	1	0	0	0	0	0	0	0	0	0	0	0	0	0	0	0	0.0749	disease
O96017_I157T	CAMK	-2.263566	121.8258	FHA	1.970738	I	T	-50.6	0	-5.2	0	0	0	0	0	0	0	0	0	0	0	0	0	0	0	0	0.0749	neutral
O96017_R145P	CAMK	-2.263566	121.8258	FHA	1.970738	R	P	-60.7	0	2.9	-1	0	0	0	0	0	0	0	0	0	0	0	0	0	0	0	0.0749	disease
O96017_Y327C	CAMK	-2.263566	121.8258	Protein_kinase	0.950917	Y	C	-85.1	0	3.8	0	0	0	0	0	0	0	0	0	0	0	0	0	0	0	0	0.0749	disease
O96017_R181H	CAMK	-2.263566	121.8258	X	0	R	H	-20.2	0	1.3	0	0	0	0	0	0	0	0	0	0	0	0	0	0	0	0	0.0749	disease
O96017_T476K	CAMK	-2.263566	121.8258	Protein_kinase	0.950917	T	K	52.5	-1	-3.2	1	0	0	0	0	0	0	0	0	0	0	0	0	0	0	0	0.0749	disease
O96017_R318H	CAMK	-2.263566	121.8258	Protein_kinase	0.950917	R	H	-20.2	0	1.3	0	0	0	0	0	0	0	0	0	0	0	0	0	0	0	0	0.0749	disease
O96017_S428F	CAMK	-2.263566	121.8258	Protein_kinase	0.950917	S	F	100.9	0	3.6	0	0	0	0	0	0	0	0	0	0	0	0	0	0	0	0	0.0749	neutral
O96017_R181C	CAMK	-2.263566	121.8258	X	0	R	C	-64.9	0	7	-1	0	0	0	0	0	0	0	0	0	0	0	0	0	0	0	0.0749	disease
O96017_F447I	CAMK	-2.263566	121.8258	Protein_kinase	0.950917	F	I	-23.2	1	1.7	0	0	0	0	0	0	0	0	0	0	0	0	0	0	0	0	0.0749	neutral
P00519_G706V	Tyr	0.628591	-818.7518	X	0	G	V	79.9	1	4.6	0	0	0	0	0	0	0	0	0	0	0	0	0	0	0	0	0.0749	neutral
P00519_L140P	Tyr	0.628591	-818.7518	SH2	2.248272	L	P	-54	0	-5.4	0	0	0	0	0	0	0	0	0	0	0	0	0	0	0	0	0.0749	neutral
P00519_K247R	Tyr	0.628591	-818.7518	Protein_kinase	0.950917	K	R	4.80000000000001	0	-0.6	0	0	0	0	0	0	0	0	0	0	0	0	0	0	0	0	0.0749	neutral
P00519_S972L	Tyr	0.628591	-818.7518	X	0	S	L	77.7	0	4.6	0	0	0	0	0	0	0	0	0	0	0	0	0	0	0	0	0.0749	neutral
P00519_S968P	Tyr	0.628591	-818.7518	X	0	S	P	23.7	0	-0.8	0	0	0	0	0	0	0	0	0	0	0	0	0	0	0	0	0.0749	neutral
P00519_P900S	Tyr	0.628591	-818.7518	X	0	P	S	-23.7	0	0.8	0	0	0	0	0	0	0	0	0	0	0	0	0	0	0	0	0.0749	neutral
P00519_P810L	Tyr	0.628591	-818.7518	X	0	P	L	54	0	5.4	0	0	0	0	0	0	0	0	0	0	0	0	0	0	0	0	0.0749	neutral
P00519_T852P	Tyr	0.628591	-818.7518	X	0	T	P	-3.39999999999999	-1	-0.9	0	0	1	1	0	0	0	0	0	1	0	0	0	0	0	0	0.0749	neutral
P00533_V769M	Tyr	0.628591	-2761.1791	Protein_kinase	0.950917	V	M	22.9	-1	-2.3	0	0	0	0	0	0	0	0	0	0	0	0	0	0	0	0	0.35	neutral
P00533_P266R	Tyr	0.628591	-2761.1791	X	0	P	R	60.7	0	-2.9	1	0	0	1	0	0	0	1	0	0	0	1	0	0	0	0	0.27	neutral
P00533_L1034R	Tyr	0.628591	-2761.1791	X	0	L	R	6.70000000000002	0	-8.3	1	0	0	0	0	0	0	0	0	0	0	0	0	0	0	0	0.03	neutral
P00533_R98Q	Tyr	0.628591	-2761.1791	X	0	R	Q	-29.6	0	1	-1	0	0	1	0	0	0	0	0	0	0	1	0	0	0	0	0.31	neutral
P00533_R521K	Tyr	0.628591	-2761.1791	X	0	R	K	-4.80000000000001	0	0.6	0	0	0	1	0	0	0	1	0	0	0	1	0	0	0	0	0.69	neutral
P00533_L858R	Tyr	0.628591	-2761.1791	Protein_kinase	0.950917	L	R	6.70000000000002	0	-8.3	1	0	0	0	0	0	0	0	0	0	0	0	0	0	0	0	0.0	neutral
P00533_S768I	Tyr	0.628591	-2761.1791	Protein_kinase	0.950917	S	I	77.7	1	5.3	0	0	1	0	0	0	0	0	0	0	0	0	0	0	0	0	0.0	neutral
P00533_H988P	Tyr	0.628591	-2761.1791	X	0	H	P	-40.5	0	1.6	-1	0	0	0	0	0	0	0	0	0	0	0	0	0	0	0	0.22	neutral
P00533_L861Q	Tyr	0.628591	-2761.1791	Protein_kinase	0.950917	L	Q	-22.9	0	-7.3	0	0	0	0	0	0	0	0	0	0	0	0	0	0	0	0	0.0	neutral
P00533_A1210V	Tyr	0.628591	-2761.1791	X	0	A	V	51.4	1	2.4	0	0	0	0	0	0	0	0	0	0	0	0	0	0	0	0	0.0	neutral
P00533_G719C	Tyr	0.628591	-2761.1791	Protein_kinase	0.950917	G	C	48.4	0	2.9	0	1	0	1	0	0	0	0	0	0	1	0	0	0	0	0	0.0	neutral
P00533_V674I	Tyr	0.628591	-2761.1791	X	0	V	I	26.7	0	0.3	0	0	0	0	0	0	0	0	0	0	0	0	0	0	0	0	0.18	neutral
P00533_R962G	Tyr	0.628591	-2761.1791	Protein_kinase	0.950917	R	G	-113.3	0	4.1	-1	0	0	0	0	0	0	0	0	0	0	0	0	0	0	0	0.0	neutral
P00540_A105S	Tyr	0.628591	-549.2195	Protein_kinase	0.950917	A	S	0.400000000000006	0	-2.6	0	0	0	0	0	0	0	0	0	0	0	0	0	0	0	0	0.0	neutral
P00540_R96L	Tyr	0.628591	-549.2195	Protein_kinase	0.950917	R	L	-6.70000000000002	0	8.3	-1	0	0	0	0	0	0	0	0	0	0	0	0	0	0	0	0.27	neutral
P00540_S300P	Tyr	0.628591	-549.2195	Protein_kinase	0.950917	S	P	23.7	0	-0.8	0	0	0	0	0	0	0	0	0	0	0	0	0	0	0	0	0.01	neutral
P04049_R256S	TKL	1.910551	318.1417	X	0	R	S	-84.4	0	3.7	-1	0	0	0	0	0	0	0	0	0	0	0	0	0	0	0	0.0	disease
P04049_S612T	TKL	1.910551	318.1417	X	0	S	T	27.1	1	0.1	0	0	0	0	0	0	0	0	0	0	0	0	0	0	0	0	0.25	disease
P04049_T260R	TKL	1.910551	318.1417	X	0	T	R	57.3	-1	-3.8	1	0	1	0	0	0	0	0	0	0	0	0	0	0	0	0	0.0	disease
P04049_V263A	TKL	1.910551	318.1417	X	0	V	A	-51.4	-1	-2.4	0	0	0	0	0	0	0	0	0	0	0	0	0	0	0	0	0.0	disease
P04049_T491I	TKL	1.910551	318.1417	Protein_kinase	0.950917	T	I	50.6	0	5.2	0	0	1	1	0	0	0	0	0	1	0	0	0	0	0	0	0.0	disease
P04049_P261L	TKL	1.910551	318.1417	X	0	P	L	54	0	5.4	0	0	0	0	0	0	0	0	0	0	0	0	0	0	0	0	0.0	disease
P04049_P261A	TKL	1.910551	318.1417	X	0	P	A	-24.1	0	3.4	0	0	0	0	0	0	0	0	0	0	0	0	0	0	0	0	0.0	disease
P04049_D486G	TKL	1.910551	318.1417	Protein_kinase	0.950917	D	G	-51	0	3.1	1	1	0	0	0	0	0	0	0	0	0	0	0	0	0	0	0.0	disease
P04049_D486N	TKL	1.910551	318.1417	Protein_kinase	0.950917	D	N	3	0	0	1	1	0	0	0	0	0	0	0	0	0	0	0	0	0	0	0.0	disease
P04049_T491R	TKL	1.910551	318.1417	Protein_kinase	0.950917	T	R	57.3	-1	-3.8	1	0	1	1	0	0	0	0	0	1	0	0	0	0	0	0	0.0	disease
P04049_P308L	TKL	1.910551	318.1417	X	0	P	L	54	0	5.4	0	0	0	0	0	0	0	0	0	0	0	0	0	0	0	0	0.01	neutral
P04049_S259F	TKL	1.910551	318.1417	X	0	S	F	100.9	0	3.6	0	0	1	1	0	0	0	0	0	1	0	0	0	0	0	0	0.0	disease
P04049_L613V	TKL	1.910551	318.1417	X	0	L	V	-26.7	1	0.4	0	0	0	0	0	0	0	0	0	0	0	0	0	0	0	0	0.01	disease
P04049_S257L	TKL	1.910551	318.1417	X	0	S	L	77.7	0	4.6	0	0	1	0	0	0	0	0	0	0	0	0	0	0	0	0	0.0	disease
P04049_P261S	TKL	1.910551	318.1417	X	0	P	S	-23.7	0	0.8	0	0	0	0	0	0	0	0	0	0	0	0	0	0	0	0	0.0	disease
P04626_L768S	Tyr	0.628591	-935.1724	Protein_kinase	0.950917	L	S	-77.7	0	-4.6	0	0	0	0	0	0	0	0	0	0	0	0	0	0	0	0	0.0	neutral
P04626_P1170A	Tyr	0.628591	-935.1724	X	0	P	A	-24.1	0	3.4	0	0	0	0	0	0	0	0	0	0	0	0	0	0	0	0	0.03	neutral
P04626_A1216D	Tyr	0.628591	-935.1724	X	0	A	D	22.5	0	-5.3	-1	0	0	0	0	0	0	0	0	0	0	0	0	0	0	0	0.03	neutral
P04626_I655V	Tyr	0.628591	-935.1724	X	0	I	V	-26.7	0	-0.3	0	0	0	1	0	0	0	0	0	0	0	0	0	0	1	0	0.39	neutral
P04626_I654V	Tyr	0.628591	-935.1724	X	0	I	V	-26.7	0	-0.3	0	0	0	1	0	0	0	0	0	0	0	0	0	0	1	0	0.17	neutral
P04626_W452C	Tyr	0.628591	-935.1724	X	0	W	C	-119.3	0	3.4	0	0	0	0	0	0	0	0	0	0	0	0	0	0	0	0	0.01	neutral
P04629_G714S	Tyr	0.628591	351.4740	Protein_kinase	0.950917	G	S	28.9	0	-0.4	0	0	0	0	0	0	0	0	0	0	0	0	0	0	0	0	0.0	disease
P04629_L93P	Tyr	0.628591	351.4740	X	0	L	P	-54	0	-5.4	0	0	0	1	0	0	0	0	0	0	0	1	0	0	0	0	0.0	disease
P04629_H604Y	Tyr	0.628591	351.4740	Protein_kinase	0.950917	H	Y	40.4	0	1.9	-1	0	0	0	0	0	0	0	0	0	0	0	0	0	0	0	0.0	neutral
P04629_E492K	Tyr	0.628591	351.4740	X	0	E	K	30.2	0	-0.4	2	0	0	0	0	0	0	0	0	0	0	0	0	0	0	0	0.01	disease
P04629_L213P	Tyr	0.628591	351.4740	Ig-like_C2-type	1.918650	L	P	-54	0	-5.4	0	0	0	0	0	0	0	0	0	0	0	0	0	0	0	0	0.0	disease
P04629_M587V	Tyr	0.628591	351.4740	Protein_kinase	0.950917	M	V	-22.9	1	2.3	0	0	0	0	0	0	0	0	0	0	0	0	0	0	0	0	0.2	disease
P04629_R780P	Tyr	0.628591	351.4740	Protein_kinase	0.950917	R	P	-60.7	0	2.9	-1	0	0	0	0	0	0	0	0	0	0	0	0	0	0	0	0.3	disease
P04629_R260G	Tyr	0.628591	351.4740	Ig-like_C2-type	1.918650	R	G	-113.3	0	4.1	-1	0	0	1	0	0	0	1	0	0	0	0	0	0	0	0	0.29	neutral
P04629_R452C	Tyr	0.628591	351.4740	X	0	R	C	-64.9	0	7	-1	0	0	0	0	0	0	0	0	0	0	0	0	0	0	0	0.03	neutral
P04629_G577R	Tyr	0.628591	351.4740	Protein_kinase	0.950917	G	R	113.3	0	-4.1	1	0	0	0	0	0	0	0	0	0	0	0	0	0	0	0	0.0	disease
P04629_Q80R	Tyr	0.628591	351.4740	X	0	Q	R	29.6	0	-1	1	0	0	0	0	0	0	0	0	0	0	0	0	0	0	0	0.66	neutral
P04629_T237M	Tyr	0.628591	351.4740	Ig-like_C2-type	1.918650	T	M	46.8	-1	2.6	0	0	0	1	0	0	0	1	0	0	0	0	0	0	0	0	0.21	neutral
P04629_P695L	Tyr	0.628591	351.4740	Protein_kinase	0.950917	P	L	54	0	5.4	0	0	0	0	0	0	0	0	0	0	0	0	0	0	0	0	0.0	disease
P04629_G18E	Tyr	0.628591	351.4740	X	0	G	E	78.3	0	-3.1	-1	0	0	1	0	0	0	0	0	0	0	0	1	0	0	0	0.21	neutral
P04629_R6W	Tyr	0.628591	351.4740	X	0	R	W	54.4	0	3.6	-1	0	0	1	0	0	0	0	0	0	0	0	1	0	0	0	0.01	neutral
P04629_R780Q	Tyr	0.628591	351.4740	Protein_kinase	0.950917	R	Q	-29.6	0	1	-1	0	0	0	0	0	0	0	0	0	0	0	0	0	0	0	0.62	neutral
P04629_R649W	Tyr	0.628591	351.4740	Protein_kinase	0.950917	R	W	54.4	0	3.6	-1	1	0	0	0	0	0	0	0	0	0	0	0	0	0	0	0.0	disease
P04629_G613V	Tyr	0.628591	351.4740	Protein_kinase	0.950917	G	V	79.9	1	4.6	0	0	0	0	0	0	0	0	0	0	0	0	0	0	0	0	0.13	neutral
P04629_R654C	Tyr	0.628591	351.4740	Protein_kinase	0.950917	R	C	-64.9	0	7	-1	1	0	0	0	0	0	0	0	0	0	0	0	0	0	0	0.0	disease
P04629_V790I	Tyr	0.628591	351.4740	X	0	V	I	26.7	0	0.3	0	0	0	0	0	0	0	0	0	0	0	0	0	0	0	0	0.42	neutral
P04629_R85S	Tyr	0.628591	351.4740	X	0	R	S	-84.4	0	3.7	-1	0	0	0	0	0	0	0	0	0	0	0	0	0	0	0	0.67	neutral
P04629_Y359C	Tyr	0.628591	351.4740	Ig-like_C2-type	1.918650	Y	C	-85.1	0	3.8	0	0	0	0	0	0	0	0	0	0	0	0	0	0	0	0	0.0	disease
P04629_V238G	Tyr	0.628591	351.4740	Ig-like_C2-type	1.918650	V	G	-79.9	-1	-4.6	0	0	0	1	0	0	0	1	0	0	0	0	0	0	0	0	0.16	neutral
P04629_R444Q	Tyr	0.628591	351.4740	X	0	R	Q	-29.6	0	1	-1	0	0	0	0	0	0	0	0	0	0	0	0	0	0	0	0.11	neutral
P04629_M566T	Tyr	0.628591	351.4740	Protein_kinase	0.950917	M	T	-46.8	1	-2.6	0	0	0	0	0	0	0	0	0	0	0	0	0	0	0	0	0.27	neutral
P04629_G522R	Tyr	0.628591	351.4740	Protein_kinase	0.950917	G	R	113.3	0	-4.1	1	0	0	1	0	0	0	0	0	0	1	0	0	0	0	0	0.0	disease
P05129_G128D	AGC	-1.557641	140.3896	X	0	G	D	51	0	-3.1	-1	0	0	1	0	0	0	0	0	0	0	0	0	0	0	1	0.0	disease
P05129_R141C	AGC	-1.557641	140.3896	X	0	R	C	-64.9	0	7	-1	0	0	1	0	0	0	0	0	0	0	0	0	0	0	1	0.0	neutral
P05129_H101Y	AGC	-1.557641	140.3896	X	0	H	Y	40.4	0	1.9	-1	1	0	1	0	0	0	0	0	0	0	0	0	0	0	1	0.0	disease
P05129_H415Q	AGC	-1.557641	140.3896	Protein_kinase	0.950917	H	Q	-9.39999999999998	0	-0.3	-1	0	0	0	0	0	0	0	0	0	0	0	0	0	0	0	0.01	neutral
P05129_A523D	AGC	-1.557641	140.3896	Protein_kinase	0.950917	A	D	22.5	0	-5.3	-1	0	0	0	0	0	0	0	0	0	0	0	0	0	0	0	0.0	neutral
P05129_R659S	AGC	-1.557641	140.3896	AGC-kinase_C-terminal	-1.614224	R	S	-84.4	0	3.7	-1	0	0	0	0	0	0	0	0	0	0	0	0	0	0	0	0.21	neutral
P05129_S119P	AGC	-1.557641	140.3896	X	0	S	P	23.7	0	-0.8	0	0	0	1	0	0	0	0	0	0	0	0	0	0	0	1	0.02	disease
P05771_P588H	AGC	-1.557641	-1142.8379	Protein_kinase	0.950917	P	H	40.5	0	-1.6	1	0	0	0	0	0	0	0	0	0	0	0	0	0	0	0	0.02	neutral
P06213_L120Q	Tyr	0.628591	434.1734	X	0	L	Q	-22.9	0	-7.3	0	0	0	0	0	0	0	0	0	0	0	0	0	0	0	0	0.0	disease
P06213_R279C	Tyr	0.628591	434.1734	X	0	R	C	-64.9	0	7	-1	0	0	1	0	0	0	1	0	0	0	0	0	0	0	0	0.0	disease
P06213_F409V	Tyr	0.628591	434.1734	X	0	F	V	-49.9	1	1.4	0	0	0	0	0	0	0	0	0	0	0	0	0	0	0	0	0.01	disease
P06213_R926W	Tyr	0.628591	434.1734	Fibronectin_type-III	-3.179009	R	W	54.4	0	3.6	-1	0	0	0	0	0	0	0	0	0	0	0	0	0	0	0	0.0	disease
P06213_H236R	Tyr	0.628591	434.1734	X	0	H	R	20.2	0	-1.3	0	0	0	1	0	0	0	1	0	0	0	0	0	0	0	0	0.01	disease
P06213_R1201Q	Tyr	0.628591	434.1734	Protein_kinase	0.950917	R	Q	-29.6	0	1	-1	0	0	0	0	0	0	0	0	0	0	0	0	0	0	0	0.0	disease
P06213_G1035V	Tyr	0.628591	434.1734	Protein_kinase	0.950917	G	V	79.9	1	4.6	0	0	0	0	0	0	0	0	0	0	0	0	0	0	0	0	0.0	disease
P06213_T937M	Tyr	0.628591	434.1734	Fibronectin_type-III	-3.179009	T	M	46.8	-1	2.6	0	0	0	0	0	0	0	0	0	0	0	0	0	0	0	0	0.0	disease
P06213_I448T	Tyr	0.628591	434.1734	X	0	I	T	-50.6	0	-5.2	0	0	0	0	0	0	0	0	0	0	0	0	0	0	0	0	0.0	neutral
P06213_C301Y	Tyr	0.628591	434.1734	X	0	C	Y	85.1	0	-3.8	0	0	0	1	0	0	0	1	0	0	0	0	0	0	0	0	1.0	disease
P06213_R1158Q	Tyr	0.628591	434.1734	Protein_kinase	0.950917	R	Q	-29.6	0	1	-1	0	0	0	0	0	0	0	0	0	0	0	0	0	0	0	0.0	disease
P06213_I146M	Tyr	0.628591	434.1734	X	0	I	M	-3.79999999999998	-1	-2.6	0	0	0	0	0	0	0	0	0	0	0	0	0	0	0	0	0.0	disease
P06213_L260P	Tyr	0.628591	434.1734	X	0	L	P	-54	0	-5.4	0	0	0	1	0	0	0	1	0	0	0	0	0	0	0	0	0.2	disease
P06213_A119V	Tyr	0.628591	434.1734	X	0	A	V	51.4	1	2.4	0	0	0	0	0	0	0	0	0	0	0	0	0	0	0	0	0.0	disease
P06213_Y171H	Tyr	0.628591	434.1734	X	0	Y	H	-40.4	0	-1.9	1	0	0	1	0	0	0	1	0	0	0	0	0	0	0	0	0.35	neutral
P06213_N42K	Tyr	0.628591	434.1734	X	0	N	K	54.5	0	-0.4	1	0	0	1	0	0	0	1	0	0	0	0	0	0	0	0	0.0	disease
P06213_R1158W	Tyr	0.628591	434.1734	Protein_kinase	0.950917	R	W	54.4	0	3.6	-1	0	0	0	0	0	0	0	0	0	0	0	0	0	0	0	0.0	disease
P06213_T1282A	Tyr	0.628591	434.1734	Protein_kinase	0.950917	T	A	-27.5	-1	2.5	0	0	0	0	0	0	0	0	0	0	0	0	0	0	0	0	0.07	neutral
P06213_P997T	Tyr	0.628591	434.1734	X	0	P	T	3.39999999999999	1	0.9	0	0	0	0	0	0	0	0	0	0	0	0	0	0	0	0	0.0	disease
P06213_P1205L	Tyr	0.628591	434.1734	Protein_kinase	0.950917	P	L	54	0	5.4	0	0	0	0	0	0	0	0	0	0	0	0	0	0	0	0	0.0	disease
P06213_N458D	Tyr	0.628591	434.1734	X	0	N	D	-3	0	0	-1	0	0	0	0	0	0	0	0	0	0	0	0	0	0	0	0.0	disease
P06213_W439S	Tyr	0.628591	434.1734	X	0	W	S	-138.8	0	0.1	0	0	0	0	0	0	0	0	0	0	0	0	0	0	0	0	0.0	disease
P06213_K487E	Tyr	0.628591	434.1734	X	0	K	E	-30.2	0	0.4	-2	0	0	1	0	0	0	1	0	0	0	0	0	0	0	0	0.18	disease
P06213_A1162E	Tyr	0.628591	434.1734	Protein_kinase	0.950917	A	E	49.8	0	-5.3	-1	0	0	0	0	0	0	0	0	0	0	0	0	0	0	0	0.0	disease
P06213_R1201W	Tyr	0.628591	434.1734	Protein_kinase	0.950917	R	W	54.4	0	3.6	-1	0	0	0	0	0	0	0	0	0	0	0	0	0	0	0	0.0	disease
P06213_I925T	Tyr	0.628591	434.1734	Fibronectin_type-III	-3.179009	I	T	-50.6	0	-5.2	0	0	0	0	0	0	0	0	0	0	0	0	0	0	0	0	0.0	disease
P06213_R113P	Tyr	0.628591	434.1734	X	0	R	P	-60.7	0	2.9	-1	0	0	0	0	0	0	0	0	0	0	0	0	0	0	0	0.2	disease
P06213_G393R	Tyr	0.628591	434.1734	X	0	G	R	113.3	0	-4.1	1	0	0	0	0	0	0	0	0	0	0	0	0	0	0	0	0.0	disease
P06213_C280Y	Tyr	0.628591	434.1734	X	0	C	Y	85.1	0	-3.8	0	0	0	1	0	0	0	1	0	0	0	0	0	0	0	0	0.0	disease
P06213_W1227S	Tyr	0.628591	434.1734	Protein_kinase	0.950917	W	S	-138.8	0	0.1	0	0	0	0	0	0	0	0	0	0	0	0	0	0	0	0	0.0	disease
P06213_R762S	Tyr	0.628591	434.1734	Fibronectin_type-III	-3.179009	R	S	-84.4	0	3.7	-1	0	0	1	0	0	0	1	0	0	0	0	0	0	0	0	0.0	disease
P06213_A1161T	Tyr	0.628591	434.1734	Protein_kinase	0.950917	A	T	27.5	1	-2.5	0	1	0	0	0	0	0	0	0	0	0	0	0	0	0	0	0.0	disease
P06213_R1191Q	Tyr	0.628591	434.1734	Protein_kinase	0.950917	R	Q	-29.6	0	1	-1	0	0	0	0	0	0	0	0	0	0	0	0	0	0	0	0.0	disease
P06213_Q695R	Tyr	0.628591	434.1734	Fibronectin_type-III	-3.179009	Q	R	29.6	0	-1	1	0	0	1	0	0	0	1	0	0	0	0	0	0	0	0	0.51	neutral
P06213_E1206K	Tyr	0.628591	434.1734	Protein_kinase	0.950917	E	K	30.2	0	-0.4	2	0	0	0	0	0	0	0	0	0	0	0	0	0	0	0	0.0	disease
P06213_G811S	Tyr	0.628591	434.1734	Fibronectin_type-III	-3.179009	G	S	28.9	0	-0.4	0	0	0	1	0	0	0	1	0	0	0	0	0	0	0	0	0.2	neutral
P06213_V1012M	Tyr	0.628591	434.1734	X	0	V	M	22.9	-1	-2.3	0	0	0	0	0	0	0	0	0	0	0	0	0	0	0	0	0.0	neutral
P06213_R1378Q	Tyr	0.628591	434.1734	X	0	R	Q	-29.6	0	1	-1	0	0	0	0	0	0	0	0	0	0	0	0	0	0	0	1.0	disease
P06213_L89P	Tyr	0.628591	434.1734	X	0	L	P	-54	0	-5.4	0	0	0	0	0	0	0	0	0	0	0	0	0	0	0	0	0.0	disease
P06213_Y1361C	Tyr	0.628591	434.1734	X	0	Y	C	-85.1	0	3.8	0	0	1	1	0	0	0	0	0	1	0	0	0	0	0	0	0.09	neutral
P06213_S350L	Tyr	0.628591	434.1734	X	0	S	L	77.7	0	4.6	0	0	0	1	0	0	0	1	0	0	0	0	0	0	0	0	0.0	disease
P06213_V55A	Tyr	0.628591	434.1734	X	0	V	A	-51.4	-1	-2.4	0	0	0	0	0	0	0	0	0	0	0	0	0	0	0	0	0.0	disease
P06213_D86G	Tyr	0.628591	434.1734	X	0	D	G	-51	0	3.1	1	0	0	0	0	0	0	0	0	0	0	0	0	0	0	0	0.26	disease
P06213_P830L	Tyr	0.628591	434.1734	Fibronectin_type-III	-3.179009	P	L	54	0	5.4	0	0	0	1	0	0	0	1	0	0	0	0	0	0	0	0	0.15	neutral
P06213_R1020Q	Tyr	0.628591	434.1734	X	0	R	Q	-29.6	0	1	-1	0	0	0	0	0	0	0	0	0	0	0	0	0	0	0	0.0	disease
P06213_I1023F	Tyr	0.628591	434.1734	Protein_kinase	0.950917	I	F	23.2	-1	-1.7	0	0	0	0	0	0	0	0	0	0	0	0	0	0	0	0	0.0	neutral
P06213_E1206D	Tyr	0.628591	434.1734	Protein_kinase	0.950917	E	D	-27.3	0	0	0	0	0	0	0	0	0	0	0	0	0	0	0	0	0	0	0.0	disease
P06213_V167L	Tyr	0.628591	434.1734	X	0	V	L	26.7	-1	-0.4	0	0	0	1	0	0	0	1	0	0	0	0	0	0	0	0	0.31	disease
P06213_A1075D	Tyr	0.628591	434.1734	Protein_kinase	0.950917	A	D	22.5	0	-5.3	-1	0	0	0	0	0	0	0	0	0	0	0	0	0	0	0	0.0	disease
P06213_T858A	Tyr	0.628591	434.1734	Fibronectin_type-III	-3.179009	T	A	-27.5	-1	2.5	0	0	0	1	0	0	0	1	0	0	0	0	0	0	0	0	0.19	disease
P06213_G386S	Tyr	0.628591	434.1734	X	0	G	S	28.9	0	-0.4	0	0	0	0	0	0	0	0	0	0	0	0	0	0	0	0	0.19	disease
P06213_R279H	Tyr	0.628591	434.1734	X	0	R	H	-20.2	0	1.3	0	0	0	1	0	0	0	1	0	0	0	0	0	0	0	0	0.0	disease
P06213_A1055V	Tyr	0.628591	434.1734	Protein_kinase	0.950917	A	V	51.4	1	2.4	0	1	0	0	0	0	0	0	0	0	0	0	0	0	0	0	0.0	disease
P06213_N489S	Tyr	0.628591	434.1734	X	0	N	S	-25.1	0	2.7	0	0	0	1	0	0	0	1	0	0	0	0	0	0	0	0	0.0	disease
P06213_Q492K	Tyr	0.628591	434.1734	X	0	Q	K	24.8	0	-0.4	1	0	0	1	0	0	0	1	0	0	0	0	0	0	0	0	0.29	neutral
P06213_G58R	Tyr	0.628591	434.1734	X	0	G	R	113.3	0	-4.1	1	0	0	0	0	0	0	0	0	0	0	0	0	0	0	0	0.0	disease
P06213_L1065V	Tyr	0.628591	434.1734	Protein_kinase	0.950917	L	V	-26.7	1	0.4	0	0	0	0	0	0	0	0	0	0	0	0	0	0	0	0	1.0	neutral
P06213_W1220L	Tyr	0.628591	434.1734	Protein_kinase	0.950917	W	L	-61.1	0	4.7	0	0	0	0	0	0	0	0	0	0	0	0	0	0	0	0	0.0749	disease
P06213_A2G	Tyr	0.628591	434.1734	X	0	A	G	-28.5	0	-2.2	0	0	0	1	0	0	0	0	0	0	0	0	1	0	0	0	1.0	neutral
P06213_I1143T	Tyr	0.628591	434.1734	Protein_kinase	0.950917	I	T	-50.6	0	-5.2	0	0	0	0	0	0	0	0	0	0	0	0	0	0	0	0	0.0	disease
P06213_R1119W	Tyr	0.628591	434.1734	Protein_kinase	0.950917	R	W	54.4	0	3.6	-1	0	0	0	0	0	0	0	0	0	0	0	0	0	0	0	0.0	disease
P06239_G201S	Tyr	0.628591	-1846.2463	SH2	2.248272	G	S	28.9	0	-0.4	0	0	0	0	0	0	0	0	0	0	0	0	0	0	0	0	0.66	neutral
P06241_D506E	Tyr	0.628591	-493.0761	Protein_kinase	0.950917	D	E	27.3	0	0	0	0	0	0	0	0	0	0	0	0	0	0	0	0	0	0	0.33	neutral
P06241_I445F	Tyr	0.628591	-493.0761	Protein_kinase	0.950917	I	F	23.2	-1	-1.7	0	0	0	0	0	0	0	0	0	0	0	0	0	0	0	0	0.0	neutral
P07332_R246Q	Tyr	0.628591	-1024.0402	X	0	R	Q	-29.6	0	1	-1	0	0	0	0	0	0	0	0	0	0	0	0	0	0	0	0.25	neutral
P07332_R85C	Tyr	0.628591	-1024.0402	X	0	R	C	-64.9	0	7	-1	0	0	0	0	0	0	0	0	0	0	0	0	0	0	0	0.0	neutral
P07332_M323V	Tyr	0.628591	-1024.0402	X	0	M	V	-22.9	1	2.3	0	0	0	0	0	0	0	0	0	0	0	0	0	0	0	0	0.28	neutral
P07333_D837Y	Tyr	0.628591	202.9936	Protein_kinase	0.950917	D	Y	82.5	0	2.2	1	0	0	0	0	0	0	0	0	0	0	0	0	0	0	0	0.0	disease
P07333_R710H	Tyr	0.628591	202.9936	Protein_kinase	0.950917	R	H	-20.2	0	1.3	0	0	0	0	0	0	0	0	0	0	0	0	0	0	0	0	0.1	neutral
P07333_A770P	Tyr	0.628591	202.9936	Protein_kinase	0.950917	A	P	24.1	0	-3.4	0	0	0	0	0	0	0	0	0	0	0	0	0	0	0	0	0.0	disease
P07333_I794T	Tyr	0.628591	202.9936	Protein_kinase	0.950917	I	T	-50.6	0	-5.2	0	0	0	0	0	0	0	0	0	0	0	0	0	0	0	0	0.0	disease
P07333_M875T	Tyr	0.628591	202.9936	Protein_kinase	0.950917	M	T	-46.8	1	-2.6	0	0	0	0	0	0	0	0	0	0	0	0	0	0	0	0	0.0	disease
P07333_V279M	Tyr	0.628591	202.9936	Ig-like_C2-type	1.918650	V	M	22.9	-1	-2.3	0	0	0	0	0	0	0	0	0	0	0	0	0	0	0	0	0.28	neutral
P07333_V32G	Tyr	0.628591	202.9936	Ig-like_C2-type	1.918650	V	G	-79.9	-1	-4.6	0	0	0	0	0	0	0	0	0	0	0	0	0	0	0	0	0.0	neutral
P07333_E633K	Tyr	0.628591	202.9936	Protein_kinase	0.950917	E	K	30.2	0	-0.4	2	0	0	0	0	0	0	0	0	0	0	0	0	0	0	0	0.0	disease
P07333_G413S	Tyr	0.628591	202.9936	Ig-like_C2-type	1.918650	G	S	28.9	0	-0.4	0	0	0	0	0	0	0	0	0	0	0	0	0	0	0	0	0.14	neutral
P07333_L868P	Tyr	0.628591	202.9936	Protein_kinase	0.950917	L	P	-54	0	-5.4	0	0	0	0	0	0	0	0	0	0	0	0	0	0	0	0	0.01	disease
P07333_A245S	Tyr	0.628591	202.9936	Ig-like_C2-type	1.918650	A	S	0.400000000000006	0	-2.6	0	0	0	1	0	0	0	1	0	0	0	0	0	0	0	0	0.78	neutral
P07333_Y969C	Tyr	0.628591	202.9936	X	0	Y	C	-85.1	0	3.8	0	0	0	1	0	0	0	0	0	1	0	0	0	0	0	0	0.0	neutral
P07333_M766T	Tyr	0.628591	202.9936	Protein_kinase	0.950917	M	T	-46.8	1	-2.6	0	0	0	0	0	0	0	0	0	0	0	0	0	0	0	0	0.0	disease
P07333_G589E	Tyr	0.628591	202.9936	Protein_kinase	0.950917	G	E	78.3	0	-3.1	-1	1	0	1	0	0	0	0	0	0	1	0	0	0	0	0	0.0	disease
P07333_R921Q	Tyr	0.628591	202.9936	X	0	R	Q	-29.6	0	1	-1	0	0	0	0	0	0	0	0	0	0	0	0	0	0	0	1.0	neutral
P07333_H362R	Tyr	0.628591	202.9936	Ig-like_C2-type	1.918650	H	R	20.2	0	-1.3	0	0	0	0	0	0	0	0	0	0	0	0	0	0	0	0	0.0	neutral
P07333_I775N	Tyr	0.628591	202.9936	Protein_kinase	0.950917	I	N	-52.6	-1	-8	0	0	0	0	0	0	0	0	0	0	0	0	0	0	0	0	0.0	disease
P07333_L536V	Tyr	0.628591	202.9936	X	0	L	V	-26.7	1	0.4	0	0	0	1	0	0	0	0	0	0	0	0	0	0	1	0	0.05	neutral
P07333_E920D	Tyr	0.628591	202.9936	X	0	E	D	-27.3	0	0	0	0	0	0	0	0	0	0	0	0	0	0	0	0	0	0	0.57	neutral
P07333_G747R	Tyr	0.628591	202.9936	Protein_kinase	0.950917	G	R	113.3	0	-4.1	1	0	0	0	0	0	0	0	0	0	0	0	0	0	0	0	0.35	neutral
P07333_P878T	Tyr	0.628591	202.9936	Protein_kinase	0.950917	P	T	3.39999999999999	1	0.9	0	0	0	0	0	0	0	0	0	0	0	0	0	0	0	0	0.0	disease
P07333_F849S	Tyr	0.628591	202.9936	Protein_kinase	0.950917	F	S	-100.9	0	-3.6	0	0	0	0	0	0	0	0	0	0	0	0	0	0	0	0	0.0	disease
P07947_I198V	Tyr	0.628591	76.2325	SH2	2.248272	I	V	-26.7	0	-0.3	0	0	0	0	0	0	0	0	0	0	0	0	0	0	0	0	0.0749	neutral
P07947_K282R	Tyr	0.628591	76.2325	Protein_kinase	0.950917	K	R	4.80000000000001	0	-0.6	0	0	0	0	0	0	0	0	0	0	0	0	0	0	0	0	0.0749	neutral
P07949_M1064T	Tyr	0.628591	510.2160	X	0	M	T	-46.8	1	-2.6	0	0	0	0	0	0	0	0	0	0	0	0	0	0	0	0	0.5	disease
P07949_F961L	Tyr	0.628591	510.2160	Protein_kinase	0.950917	F	L	-23.2	0	1	0	0	0	0	0	0	0	0	0	0	0	0	0	0	0	0	0.01	disease
P07949_R813Q	Tyr	0.628591	510.2160	Protein_kinase	0.950917	R	Q	-29.6	0	1	-1	0	0	0	0	0	0	0	0	0	0	0	0	0	0	0	0.0	disease
P07949_K907T	Tyr	0.628591	510.2160	Protein_kinase	0.950917	K	T	-52.5	1	3.2	-1	0	0	0	0	0	0	0	0	0	0	0	0	0	0	0	0.0	disease
P07949_E251K	Tyr	0.628591	510.2160	Cadherin	59.250150	E	K	30.2	0	-0.4	2	0	0	0	0	0	0	0	0	0	0	0	0	0	0	0	0.58	disease
P07949_E595Q	Tyr	0.628591	510.2160	X	0	E	Q	5.40000000000001	0	0	1	0	0	0	0	0	0	0	0	0	0	0	0	0	0	0	0.22	disease
P07949_C197Y	Tyr	0.628591	510.2160	Cadherin	59.250150	C	Y	85.1	0	-3.8	0	0	0	0	0	0	0	0	0	0	0	0	0	0	0	0	0.0	disease
P07949_C634R	Tyr	0.628591	510.2160	X	0	C	R	64.9	0	-7	1	0	0	0	0	0	0	0	0	0	0	0	0	0	0	0	0.0	disease
P07949_R180P	Tyr	0.628591	510.2160	Cadherin	59.250150	R	P	-60.7	0	2.9	-1	0	0	0	0	0	0	0	0	0	0	0	0	0	0	0	0.02	disease
P07949_L790F	Tyr	0.628591	510.2160	Protein_kinase	0.950917	L	F	23.2	0	-1	0	0	0	0	0	0	0	0	0	0	0	0	0	0	0	0	0.0	disease
P07949_D353Y	Tyr	0.628591	510.2160	X	0	D	Y	82.5	0	2.2	1	0	0	0	0	0	0	0	0	0	0	0	0	0	0	0	0.01	disease
P07949_L40P	Tyr	0.628591	510.2160	X	0	L	P	-54	0	-5.4	0	0	0	0	0	0	0	0	0	0	0	0	0	0	0	0	0.0	disease
P07949_G691S	Tyr	0.628591	510.2160	X	0	G	S	28.9	0	-0.4	0	0	0	0	0	0	0	0	0	0	0	0	0	0	0	0	0.79	neutral
P07949_R475Q	Tyr	0.628591	510.2160	X	0	R	Q	-29.6	0	1	-1	0	0	0	0	0	0	0	0	0	0	0	0	0	0	0	0.05	disease
P07949_R231H	Tyr	0.628591	510.2160	Cadherin	59.250150	R	H	-20.2	0	1.3	0	0	0	0	0	0	0	0	0	0	0	0	0	0	0	0	0.12	disease
P07949_T278P	Tyr	0.628591	510.2160	X	0	T	P	-3.39999999999999	-1	-0.9	0	0	0	0	0	0	0	0	0	0	0	0	0	0	0	0	0.09	disease
P07949_N394H	Tyr	0.628591	510.2160	X	0	N	H	39.1	0	0.3	1	0	0	1	0	0	1	0	0	0	0	0	0	0	0	0	0.02	disease
P07949_C630Y	Tyr	0.628591	510.2160	X	0	C	Y	85.1	0	-3.8	0	0	0	0	0	0	0	0	0	0	0	0	0	0	0	0	0.21	disease
P07949_C630S	Tyr	0.628591	510.2160	X	0	C	S	-19.5	0	-3.3	0	0	0	0	0	0	0	0	0	0	0	0	0	0	0	0	0.04	disease
P07949_S922Y	Tyr	0.628591	510.2160	Protein_kinase	0.950917	S	Y	104.6	0	-0.5	0	0	0	0	0	0	0	0	0	0	0	0	0	0	0	0	0.0	neutral
P07949_S922F	Tyr	0.628591	510.2160	Protein_kinase	0.950917	S	F	100.9	0	3.6	0	0	0	0	0	0	0	0	0	0	0	0	0	0	0	0	0.0	disease
P07949_G894S	Tyr	0.628591	510.2160	Protein_kinase	0.950917	G	S	28.9	0	-0.4	0	0	0	0	0	0	0	0	0	0	0	0	0	0	0	0	0.0	disease
P07949_R114H	Tyr	0.628591	510.2160	X	0	R	H	-20.2	0	1.3	0	0	0	0	0	0	0	0	0	0	0	0	0	0	0	0	0.12	disease
P07949_C634Y	Tyr	0.628591	510.2160	X	0	C	Y	85.1	0	-3.8	0	0	0	0	0	0	0	0	0	0	0	0	0	0	0	0	0.0	disease
P07949_P155L	Tyr	0.628591	510.2160	X	0	P	L	54	0	5.4	0	0	0	0	0	0	0	0	0	0	0	0	0	0	0	0	0.32	disease
P07949_V397M	Tyr	0.628591	510.2160	X	0	V	M	22.9	-1	-2.3	0	0	0	0	0	0	0	0	0	0	0	0	0	0	0	0	0.08	disease
P07949_R749T	Tyr	0.628591	510.2160	Protein_kinase	0.950917	R	T	-57.3	1	3.8	-1	0	0	0	0	0	0	0	0	0	0	0	0	0	0	0	0.22	neutral
P07949_R360W	Tyr	0.628591	510.2160	X	0	R	W	54.4	0	3.6	-1	0	0	0	0	0	0	0	0	0	0	0	0	0	0	0	0.0	disease
P07949_F893L	Tyr	0.628591	510.2160	Protein_kinase	0.950917	F	L	-23.2	0	1	0	0	0	0	0	0	0	0	0	0	0	0	0	0	0	0	0.0	disease
P07949_T278N	Tyr	0.628591	510.2160	X	0	T	N	-2	-1	-2.8	0	0	0	0	0	0	0	0	0	0	0	0	0	0	0	0	0.14	neutral
P07949_C611W	Tyr	0.628591	510.2160	X	0	C	W	119.3	0	-3.4	0	0	0	0	0	0	0	0	0	0	0	0	0	0	0	0	0.0	disease
P07949_S316I	Tyr	0.628591	510.2160	X	0	S	I	77.7	1	5.3	0	0	0	0	0	0	0	0	0	0	0	0	0	0	0	0	0.13	disease
P07949_F393L	Tyr	0.628591	510.2160	X	0	F	L	-23.2	0	1	0	0	0	0	0	0	0	0	0	0	0	0	0	0	0	0	0.51	disease
P07949_R330Q	Tyr	0.628591	510.2160	X	0	R	Q	-29.6	0	1	-1	0	0	0	0	0	0	0	0	0	0	0	0	0	0	0	0.36	disease
P07949_E768D	Tyr	0.628591	510.2160	Protein_kinase	0.950917	E	D	-27.3	0	0	0	0	0	0	0	0	0	0	0	0	0	0	0	0	0	0	0.14	disease
P07949_C634S	Tyr	0.628591	510.2160	X	0	C	S	-19.5	0	-3.3	0	0	0	0	0	0	0	0	0	0	0	0	0	0	0	0	0.01	disease
P07949_C609Y	Tyr	0.628591	510.2160	X	0	C	Y	85.1	0	-3.8	0	0	0	0	0	0	0	0	0	0	0	0	0	0	0	0	0.0	disease
P07949_P679L	Tyr	0.628591	510.2160	X	0	P	L	54	0	5.4	0	0	0	0	0	0	0	0	0	0	0	0	0	0	0	0	0.36	disease
P07949_T278A	Tyr	0.628591	510.2160	X	0	T	A	-27.5	-1	2.5	0	0	0	0	0	0	0	0	0	0	0	0	0	0	0	0	0.19	disease
P07949_C611R	Tyr	0.628591	510.2160	X	0	C	R	64.9	0	-7	1	0	0	0	0	0	0	0	0	0	0	0	0	0	0	0	0.0	disease
P07949_T946M	Tyr	0.628591	510.2160	Protein_kinase	0.950917	T	M	46.8	-1	2.6	0	0	0	0	0	0	0	0	0	0	0	0	0	0	0	0	0.0749	disease
P07949_S339L	Tyr	0.628591	510.2160	X	0	S	L	77.7	0	4.6	0	0	0	0	0	0	0	0	0	0	0	0	0	0	0	0	0.75	disease
P07949_L1052V	Tyr	0.628591	510.2160	X	0	L	V	-26.7	1	0.4	0	0	0	0	0	0	0	0	0	0	0	0	0	0	0	0	0.02	disease
P07949_V145G	Tyr	0.628591	510.2160	X	0	V	G	-79.9	-1	-4.6	0	0	0	0	0	0	0	0	0	0	0	0	0	0	0	0	0.0	disease
P07949_V804M	Tyr	0.628591	510.2160	Protein_kinase	0.950917	V	M	22.9	-1	-2.3	0	1	0	0	0	0	0	0	0	0	0	0	0	0	0	0	0.0	disease
P07949_A639G	Tyr	0.628591	510.2160	X	0	A	G	-28.5	0	-2.2	0	0	0	1	0	0	0	0	0	0	0	0	0	0	1	0	0.51	disease
P07949_M980T	Tyr	0.628591	510.2160	Protein_kinase	0.950917	M	T	-46.8	1	-2.6	0	0	0	0	0	0	0	0	0	0	0	0	0	0	0	0	0.0	disease
P07949_G830R	Tyr	0.628591	510.2160	Protein_kinase	0.950917	G	R	113.3	0	-4.1	1	0	0	0	0	0	0	0	0	0	0	0	0	0	0	0	0.04	disease
P07949_R844L	Tyr	0.628591	510.2160	Protein_kinase	0.950917	R	L	-6.70000000000002	0	8.3	-1	0	0	0	0	0	0	0	0	0	0	0	0	0	0	0	0.02	disease
P07949_P20L	Tyr	0.628591	510.2160	X	0	P	L	54	0	5.4	0	0	0	1	0	0	0	0	0	0	0	0	1	0	0	0	0.67	disease
P07949_C620W	Tyr	0.628591	510.2160	X	0	C	W	119.3	0	-3.4	0	0	0	0	0	0	0	0	0	0	0	0	0	0	0	0	0.0	disease
P07949_P1067S	Tyr	0.628591	510.2160	X	0	P	S	-23.7	0	0.8	0	0	0	0	0	0	0	0	0	0	0	0	0	0	0	0	0.07	disease
P07949_S32L	Tyr	0.628591	510.2160	X	0	S	L	77.7	0	4.6	0	0	0	0	0	0	0	0	0	0	0	0	0	0	0	0	0.22	disease
P07949_R114C	Tyr	0.628591	510.2160	X	0	R	C	-64.9	0	7	-1	0	0	0	0	0	0	0	0	0	0	0	0	0	0	0	0.02	disease
P07949_N783S	Tyr	0.628591	510.2160	Protein_kinase	0.950917	N	S	-25.1	0	2.7	0	0	0	0	0	0	0	0	0	0	0	0	0	0	0	0	0.33	disease
P07949_V376A	Tyr	0.628591	510.2160	X	0	V	A	-51.4	-1	-2.4	0	0	0	0	0	0	0	0	0	0	0	0	0	0	0	0	0.2	disease
P07949_R982C	Tyr	0.628591	510.2160	Protein_kinase	0.950917	R	C	-64.9	0	7	-1	0	0	0	0	0	0	0	0	0	0	0	0	0	0	0	0.04	neutral
P07949_E762Q	Tyr	0.628591	510.2160	Protein_kinase	0.950917	E	Q	5.40000000000001	0	0	1	0	0	0	0	0	0	0	0	0	0	0	0	0	0	0	0.01	disease
P07949_C634F	Tyr	0.628591	510.2160	X	0	C	F	81.4	0	0.3	0	0	0	0	0	0	0	0	0	0	0	0	0	0	0	0	0.0	disease
P07949_R600Q	Tyr	0.628591	510.2160	X	0	R	Q	-29.6	0	1	-1	0	0	0	0	0	0	0	0	0	0	0	0	0	0	0	0.4	neutral
P07949_R175P	Tyr	0.628591	510.2160	Cadherin	59.250150	R	P	-60.7	0	2.9	-1	0	0	0	0	0	0	0	0	0	0	0	0	0	0	0	0.04	disease
P07949_C630F	Tyr	0.628591	510.2160	X	0	C	F	81.4	0	0.3	0	0	0	0	0	0	0	0	0	0	0	0	0	0	0	0	0.07	disease
P07949_S765P	Tyr	0.628591	510.2160	Protein_kinase	0.950917	S	P	23.7	0	-0.8	0	0	0	0	0	0	0	0	0	0	0	0	0	0	0	0	0.04	disease
P07949_A432E	Tyr	0.628591	510.2160	X	0	A	E	49.8	0	-5.3	-1	0	0	0	0	0	0	0	0	0	0	0	0	0	0	0	1.0	disease
P07949_S891A	Tyr	0.628591	510.2160	Protein_kinase	0.950917	S	A	-0.400000000000006	0	2.6	0	0	1	0	0	0	0	0	0	0	0	0	0	0	0	0	0.14	disease
P07949_F174S	Tyr	0.628591	510.2160	Cadherin	59.250150	F	S	-100.9	0	-3.6	0	0	0	0	0	0	0	0	0	0	0	0	0	0	0	0	0.03	disease
P07949_C611Y	Tyr	0.628591	510.2160	X	0	C	Y	85.1	0	-3.8	0	0	0	0	0	0	0	0	0	0	0	0	0	0	0	0	0.0	disease
P07949_Y826S	Tyr	0.628591	510.2160	Protein_kinase	0.950917	Y	S	-104.6	0	0.5	0	0	1	0	0	0	0	0	0	0	0	0	0	0	0	0	0.5	neutral
P07949_G423R	Tyr	0.628591	510.2160	X	0	G	R	113.3	0	-4.1	1	0	0	0	0	0	0	0	0	0	0	0	0	0	0	0	0.18	disease
P07949_P399L	Tyr	0.628591	510.2160	X	0	P	L	54	0	5.4	0	0	0	0	0	0	0	0	0	0	0	0	0	0	0	0	0.0	disease
P07949_D489N	Tyr	0.628591	510.2160	X	0	D	N	3	0	0	1	0	0	0	0	0	0	0	0	0	0	0	0	0	0	0	0.3	neutral
P07949_C142S	Tyr	0.628591	510.2160	X	0	C	S	-19.5	0	-3.3	0	0	0	1	0	0	0	1	0	0	0	0	0	0	0	0	0.34	disease
P07949_K907E	Tyr	0.628591	510.2160	Protein_kinase	0.950917	K	E	-30.2	0	0.4	-2	0	0	0	0	0	0	0	0	0	0	0	0	0	0	0	0.0	disease
P07949_C618F	Tyr	0.628591	510.2160	X	0	C	F	81.4	0	0.3	0	0	0	0	0	0	0	0	0	0	0	0	0	0	0	0	0.02	disease
P07949_N394K	Tyr	0.628591	510.2160	X	0	N	K	54.5	0	-0.4	1	0	0	1	0	0	1	0	0	0	0	0	0	0	0	0	0.05	disease
P07949_R897Q	Tyr	0.628591	510.2160	Protein_kinase	0.950917	R	Q	-29.6	0	1	-1	0	0	0	0	0	0	0	0	0	0	0	0	0	0	0	0.0	disease
P07949_C620F	Tyr	0.628591	510.2160	X	0	C	F	81.4	0	0.3	0	0	0	0	0	0	0	0	0	0	0	0	0	0	0	0	0.0	disease
P07949_L1061P	Tyr	0.628591	510.2160	X	0	L	P	-54	0	-5.4	0	0	0	0	0	0	0	0	0	0	0	0	0	0	0	0	0.0	disease
P07949_R77C	Tyr	0.628591	510.2160	X	0	R	C	-64.9	0	7	-1	0	0	0	0	0	0	0	0	0	0	0	0	0	0	0	0.05	disease
P07949_P1039Q	Tyr	0.628591	510.2160	X	0	P	Q	31.1	0	-1.9	0	0	0	0	0	0	0	0	0	0	0	0	0	0	0	0	0.03	neutral
P07949_R360Q	Tyr	0.628591	510.2160	X	0	R	Q	-29.6	0	1	-1	0	0	0	0	0	0	0	0	0	0	0	0	0	0	0	0.17	disease
P07949_C620S	Tyr	0.628591	510.2160	X	0	C	S	-19.5	0	-3.3	0	0	0	0	0	0	0	0	0	0	0	0	0	0	0	0	0.08	disease
P07949_R67H	Tyr	0.628591	510.2160	X	0	R	H	-20.2	0	1.3	0	0	0	0	0	0	0	0	0	0	0	0	0	0	0	0	0.44	disease
P07949_C618Y	Tyr	0.628591	510.2160	X	0	C	Y	85.1	0	-3.8	0	0	0	0	0	0	0	0	0	0	0	0	0	0	0	0	0.01	disease
P07949_R313Q	Tyr	0.628591	510.2160	X	0	R	Q	-29.6	0	1	-1	0	0	0	0	0	0	0	0	0	0	0	0	0	0	0	0.04	disease
P07949_C611G	Tyr	0.628591	510.2160	X	0	C	G	-48.4	0	-2.9	0	0	0	0	0	0	0	0	0	0	0	0	0	0	0	0	0.0	disease
P07949_P1049L	Tyr	0.628591	510.2160	X	0	P	L	54	0	5.4	0	0	0	0	0	0	0	0	0	0	0	0	0	0	0	0	0.03	disease
P07949_R873Q	Tyr	0.628591	510.2160	Protein_kinase	0.950917	R	Q	-29.6	0	1	-1	0	0	0	0	0	0	0	0	0	0	0	0	0	0	0	0.0	disease
P07949_R287Q	Tyr	0.628591	510.2160	X	0	R	Q	-29.6	0	1	-1	0	0	0	0	0	0	0	0	0	0	0	0	0	0	0	0.04	disease
P07949_Y1062C	Tyr	0.628591	510.2160	X	0	Y	C	-85.1	0	3.8	0	0	1	1	0	0	0	0	0	1	0	0	0	0	0	0	0.0	disease
P07949_A641G	Tyr	0.628591	510.2160	X	0	A	G	-28.5	0	-2.2	0	0	0	1	0	0	0	0	0	0	0	0	0	0	1	0	0.34	disease
P07949_P198T	Tyr	0.628591	510.2160	Cadherin	59.250150	P	T	3.39999999999999	1	0.9	0	0	0	0	0	0	0	0	0	0	0	0	0	0	0	0	0.01	disease
P07949_A883F	Tyr	0.628591	510.2160	Protein_kinase	0.950917	A	F	101.3	0	1	0	0	0	0	0	0	0	0	0	0	0	0	0	0	0	0	0.0749	disease
P07949_V804L	Tyr	0.628591	510.2160	Protein_kinase	0.950917	V	L	26.7	-1	-0.4	0	1	0	0	0	0	0	0	0	0	0	0	0	0	0	0	0.01	disease
P07949_A640G	Tyr	0.628591	510.2160	X	0	A	G	-28.5	0	-2.2	0	0	0	1	0	0	0	0	0	0	0	0	0	0	1	0	0.59	disease
P07949_C618G	Tyr	0.628591	510.2160	X	0	C	G	-48.4	0	-2.9	0	0	0	0	0	0	0	0	0	0	0	0	0	0	0	0	0.01	disease
P07949_C609G	Tyr	0.628591	510.2160	X	0	C	G	-48.4	0	-2.9	0	0	0	0	0	0	0	0	0	0	0	0	0	0	0	0	0.0	disease
P07949_R972G	Tyr	0.628591	510.2160	Protein_kinase	0.950917	R	G	-113.3	0	4.1	-1	0	0	0	0	0	0	0	0	0	0	0	0	0	0	0	0.0	disease
P07949_Y791F	Tyr	0.628591	510.2160	Protein_kinase	0.950917	Y	F	-3.69999999999999	0	4.1	0	0	1	0	0	0	0	0	0	0	0	0	0	0	0	0	0.05	disease
P07949_S690P	Tyr	0.628591	510.2160	X	0	S	P	23.7	0	-0.8	0	0	0	0	0	0	0	0	0	0	0	0	0	0	0	0	0.11	disease
P07949_P64L	Tyr	0.628591	510.2160	X	0	P	L	54	0	5.4	0	0	0	0	0	0	0	0	0	0	0	0	0	0	0	0	0.02	disease
P07949_C620R	Tyr	0.628591	510.2160	X	0	C	R	64.9	0	-7	1	0	0	0	0	0	0	0	0	0	0	0	0	0	0	0	0.17	disease
P07949_C620G	Tyr	0.628591	510.2160	X	0	C	G	-48.4	0	-2.9	0	0	0	0	0	0	0	0	0	0	0	0	0	0	0	0	0.03	disease
P07949_S767R	Tyr	0.628591	510.2160	Protein_kinase	0.950917	S	R	84.4	0	-3.7	1	0	0	0	0	0	0	0	0	0	0	0	0	0	0	0	0.02	disease
P07949_P973L	Tyr	0.628591	510.2160	Protein_kinase	0.950917	P	L	54	0	5.4	0	0	0	0	0	0	0	0	0	0	0	0	0	0	0	0	0.0	disease
P07949_C609R	Tyr	0.628591	510.2160	X	0	C	R	64.9	0	-7	1	0	0	0	0	0	0	0	0	0	0	0	0	0	0	0	0.0	disease
P07949_D300N	Tyr	0.628591	510.2160	X	0	D	N	3	0	0	1	0	0	0	0	0	0	0	0	0	0	0	0	0	0	0	0.01	disease
P07949_C618R	Tyr	0.628591	510.2160	X	0	C	R	64.9	0	-7	1	0	0	0	0	0	0	0	0	0	0	0	0	0	0	0	0.0	disease
P07949_M918T	Tyr	0.628591	510.2160	Protein_kinase	0.950917	M	T	-46.8	1	-2.6	0	0	0	0	0	0	0	0	0	0	0	0	0	0	0	0	0.0	disease
P07949_C634G	Tyr	0.628591	510.2160	X	0	C	G	-48.4	0	-2.9	0	0	0	0	0	0	0	0	0	0	0	0	0	0	0	0	0.01	disease
P07949_E921K	Tyr	0.628591	510.2160	Protein_kinase	0.950917	E	K	30.2	0	-0.4	2	0	0	0	0	0	0	0	0	0	0	0	0	0	0	0	0.0	disease
P07949_C609W	Tyr	0.628591	510.2160	X	0	C	W	119.3	0	-3.4	0	0	0	0	0	0	0	0	0	0	0	0	0	0	0	0	0.0	disease
P07949_R694Q	Tyr	0.628591	510.2160	X	0	R	Q	-29.6	0	1	-1	0	0	0	0	0	0	0	0	0	0	0	0	0	0	0	0.35	disease
P07949_C634W	Tyr	0.628591	510.2160	X	0	C	W	119.3	0	-3.4	0	0	0	0	0	0	0	0	0	0	0	0	0	0	0	0	0.0	disease
P07949_E480K	Tyr	0.628591	510.2160	X	0	E	K	30.2	0	-0.4	2	0	0	0	0	0	0	0	0	0	0	0	0	0	0	0	0.28	disease
P07949_Q626K	Tyr	0.628591	510.2160	X	0	Q	K	24.8	0	-0.4	1	0	0	0	0	0	0	0	0	0	0	0	0	0	0	0	0.39	disease
P07949_P1039L	Tyr	0.628591	510.2160	X	0	P	L	54	0	5.4	0	0	0	0	0	0	0	0	0	0	0	0	0	0	0	0	0.01	disease
P07949_C611S	Tyr	0.628591	510.2160	X	0	C	S	-19.5	0	-3.3	0	0	0	0	0	0	0	0	0	0	0	0	0	0	0	0	0.0	disease
P07949_C620Y	Tyr	0.628591	510.2160	X	0	C	Y	85.1	0	-3.8	0	0	0	0	0	0	0	0	0	0	0	0	0	0	0	0	0.01	disease
P07949_C618S	Tyr	0.628591	510.2160	X	0	C	S	-19.5	0	-3.3	0	0	0	0	0	0	0	0	0	0	0	0	0	0	0	0	0.02	disease
P07949_V412M	Tyr	0.628591	510.2160	X	0	V	M	22.9	-1	-2.3	0	0	0	0	0	0	0	0	0	0	0	0	0	0	0	0	0.0	disease
P07949_V778I	Tyr	0.628591	510.2160	Protein_kinase	0.950917	V	I	26.7	0	0.3	0	0	0	0	0	0	0	0	0	0	0	0	0	0	0	0	0.01	disease
P08069_N857S	Tyr	0.628591	212.1834	Fibronectin_type-III	-3.179009	N	S	-25.1	0	2.7	0	0	0	0	0	0	0	0	0	0	0	0	0	0	0	0	0.61	neutral
P08069_K145N	Tyr	0.628591	212.1834	X	0	K	N	-54.5	0	0.4	-1	0	0	0	0	0	0	0	0	0	0	0	0	0	0	0	0.0	disease
P08069_R138Q	Tyr	0.628591	212.1834	X	0	R	Q	-29.6	0	1	-1	0	0	0	0	0	0	0	0	0	0	0	0	0	0	0	0.0	disease
P08069_V388M	Tyr	0.628591	212.1834	X	0	V	M	22.9	-1	-2.3	0	0	0	0	0	0	0	0	0	0	0	0	0	0	0	0	0.0	neutral
P08069_H808R	Tyr	0.628591	212.1834	Fibronectin_type-III	-3.179009	H	R	20.2	0	-1.3	0	0	0	0	0	0	0	0	0	0	0	0	0	0	0	0	0.07	neutral
P08069_R605H	Tyr	0.628591	212.1834	Fibronectin_type-III	-3.179009	R	H	-20.2	0	1.3	0	0	0	0	0	0	0	0	0	0	0	0	0	0	0	0	0.01	neutral
P08069_R437H	Tyr	0.628591	212.1834	X	0	R	H	-20.2	0	1.3	0	0	0	0	0	0	0	0	0	0	0	0	0	0	0	0	1.0	neutral
P08069_R739Q	Tyr	0.628591	212.1834	Fibronectin_type-III	-3.179009	R	Q	-29.6	0	1	-1	0	0	0	0	0	0	0	0	0	0	0	0	0	0	0	0.02	disease
P08069_R595H	Tyr	0.628591	212.1834	Fibronectin_type-III	-3.179009	R	H	-20.2	0	1.3	0	0	0	0	0	0	0	0	0	0	0	0	0	0	0	0	0.54	neutral
P08069_R511Q	Tyr	0.628591	212.1834	Fibronectin_type-III	-3.179009	R	Q	-29.6	0	1	-1	0	0	0	0	0	0	0	0	0	0	0	0	0	0	0	0.56	neutral
P08069_A828T	Tyr	0.628591	212.1834	Fibronectin_type-III	-3.179009	A	T	27.5	1	-2.5	0	0	0	0	0	0	0	0	0	0	0	0	0	0	0	0	0.3	neutral
P08069_A1338T	Tyr	0.628591	212.1834	X	0	A	T	27.5	1	-2.5	0	0	0	0	0	0	0	0	0	0	0	0	0	0	0	0	0.14	neutral
P08581_Y1230C	Tyr	0.628591	290.4797	Protein_kinase	0.950917	Y	C	-85.1	0	3.8	0	0	1	1	0	0	0	0	0	1	0	0	0	0	0	0	0.0749	disease
P08581_H1094Y	Tyr	0.628591	290.4797	Protein_kinase	0.950917	H	Y	40.4	0	1.9	-1	0	0	0	0	0	0	0	0	0	0	0	0	0	0	0	0.0749	disease
P08581_T1173I	Tyr	0.628591	290.4797	Protein_kinase	0.950917	T	I	50.6	0	5.2	0	0	0	0	0	0	0	0	0	0	0	0	0	0	0	0	0.0749	disease
P08581_M1250I	Tyr	0.628591	290.4797	Protein_kinase	0.950917	M	I	3.79999999999998	1	2.6	0	0	0	0	0	0	0	0	0	0	0	0	0	0	0	0	0.0749	disease
P08581_R970C	Tyr	0.628591	290.4797	X	0	R	C	-64.9	0	7	-1	0	0	0	0	0	0	0	0	0	0	0	0	0	0	0	0.0749	neutral
P08581_H1094L	Tyr	0.628591	290.4797	Protein_kinase	0.950917	H	L	13.5	0	7	-1	0	0	0	0	0	0	0	0	0	0	0	0	0	0	0	0.0749	disease
P08581_S156L	Tyr	0.628591	290.4797	Sema	-59.057019	S	L	77.7	0	4.6	0	0	0	1	0	0	0	1	0	0	0	0	0	0	0	0	0.05	neutral
P08581_K1244R	Tyr	0.628591	290.4797	Protein_kinase	0.950917	K	R	4.80000000000001	0	-0.6	0	0	0	0	0	0	0	0	0	0	0	0	0	0	0	0	0.0749	disease
P08581_D1228H	Tyr	0.628591	290.4797	Protein_kinase	0.950917	D	H	42.1	0	0.3	2	0	0	0	0	0	0	0	0	0	0	0	0	0	0	0	0.0749	disease
P08581_N375S	Tyr	0.628591	290.4797	Sema	-59.057019	N	S	-25.1	0	2.7	0	0	0	0	0	0	0	0	0	0	0	0	0	0	0	0	0.16	neutral
P08581_A320V	Tyr	0.628591	290.4797	Sema	-59.057019	A	V	51.4	1	2.4	0	0	0	1	0	0	0	1	0	0	0	0	0	0	0	0	0.0	neutral
P08581_Y1230H	Tyr	0.628591	290.4797	Protein_kinase	0.950917	Y	H	-40.4	0	-1.9	1	0	1	1	0	0	0	0	0	1	0	0	0	0	0	0	0.0749	disease
P08581_L1195V	Tyr	0.628591	290.4797	Protein_kinase	0.950917	L	V	-26.7	1	0.4	0	0	0	0	0	0	0	0	0	0	0	0	0	0	0	0	0.0749	disease
P08581_D1228N	Tyr	0.628591	290.4797	Protein_kinase	0.950917	D	N	3	0	0	1	0	0	0	0	0	0	0	0	0	0	0	0	0	0	0	0.0749	disease
P08581_Y1230D	Tyr	0.628591	290.4797	Protein_kinase	0.950917	Y	D	-82.5	0	-2.2	-1	0	1	1	0	0	0	0	0	1	0	0	0	0	0	0	0.0749	disease
P08581_H1106D	Tyr	0.628591	290.4797	Protein_kinase	0.950917	H	D	-42.1	0	-0.3	-2	1	0	0	0	0	0	0	0	0	0	0	0	0	0	0	0.0	disease
P08581_M1131T	Tyr	0.628591	290.4797	Protein_kinase	0.950917	M	T	-46.8	1	-2.6	0	0	0	0	0	0	0	0	0	0	0	0	0	0	0	0	0.0749	disease
P08581_H1094R	Tyr	0.628591	290.4797	Protein_kinase	0.950917	H	R	20.2	0	-1.3	0	0	0	0	0	0	0	0	0	0	0	0	0	0	0	0	0.0749	disease
P08581_T992I	Tyr	0.628591	290.4797	X	0	T	I	50.6	0	5.2	0	0	1	0	0	0	0	0	0	0	0	0	0	0	0	0	0.0749	neutral
P08581_R143Q	Tyr	0.628591	290.4797	Sema	-59.057019	R	Q	-29.6	0	1	-1	0	0	1	0	0	0	1	0	0	0	0	0	0	0	0	0.04	neutral
P08581_I316M	Tyr	0.628591	290.4797	Sema	-59.057019	I	M	-3.79999999999998	-1	-2.6	0	0	0	1	0	0	0	1	0	0	0	0	0	0	0	0	0.01	neutral
P08581_V1188L	Tyr	0.628591	290.4797	Protein_kinase	0.950917	V	L	26.7	-1	-0.4	0	0	0	0	0	0	0	0	0	0	0	0	0	0	0	0	0.0749	disease
P08581_L238S	Tyr	0.628591	290.4797	Sema	-59.057019	L	S	-77.7	0	-4.6	0	0	0	0	0	0	0	0	0	0	0	0	0	0	0	0	0.0	neutral
P08581_E168D	Tyr	0.628591	290.4797	Sema	-59.057019	E	D	-27.3	0	0	0	0	0	0	0	0	0	0	0	0	0	0	0	0	0	0	0.54	neutral
P08581_M1250T	Tyr	0.628591	290.4797	Protein_kinase	0.950917	M	T	-46.8	1	-2.6	0	0	0	0	0	0	0	0	0	0	0	0	0	0	0	0	0.0749	disease
P08581_V1220I	Tyr	0.628591	290.4797	Protein_kinase	0.950917	V	I	26.7	0	0.3	0	0	0	0	0	0	0	0	0	0	0	0	0	0	0	0	0.0749	disease
P08581_V1092I	Tyr	0.628591	290.4797	Protein_kinase	0.950917	V	I	26.7	0	0.3	0	0	0	1	0	0	0	0	0	0	1	0	0	0	0	0	0.0749	disease
P08631_A44T	Tyr	0.628591	-930.0337	X	0	A	T	27.5	1	-2.5	0	0	0	0	0	0	0	0	0	0	0	0	0	0	0	0	0.0749	neutral
P08631_M105L	Tyr	0.628591	-930.0337	SH3	-58.641981	M	L	3.79999999999998	0	1.9	0	0	0	0	0	0	0	0	0	0	0	0	0	0	0	0	0.0749	neutral
P08631_P502Q	Tyr	0.628591	-930.0337	Protein_kinase	0.950917	P	Q	31.1	0	-1.9	0	0	0	0	0	0	0	0	0	0	0	0	0	0	0	0	0.0749	neutral
P08922_P224S	Tyr	0.628591	-185.6553	Fibronectin_type-III	-3.179009	P	S	-23.7	0	0.8	0	0	0	0	0	0	0	0	0	0	0	0	0	0	0	0	0.11	neutral
P08922_Y1353S	Tyr	0.628591	-185.6553	X	0	Y	S	-104.6	0	0.5	0	0	0	0	0	0	0	0	0	0	0	0	0	0	0	0	0.0	neutral
P08922_Y1239F	Tyr	0.628591	-185.6553	X	0	Y	F	-3.69999999999999	0	4.1	0	0	0	0	0	0	0	0	0	0	0	0	0	0	0	0	0.37	neutral
P08922_N790S	Tyr	0.628591	-185.6553	X	0	N	S	-25.1	0	2.7	0	0	0	0	0	0	0	0	0	0	0	0	0	0	0	0	0.05	neutral
P08922_E1902K	Tyr	0.628591	-185.6553	X	0	E	K	30.2	0	-0.4	2	0	0	0	0	0	0	0	0	0	0	0	0	0	0	0	0.19	neutral
P08922_G126V	Tyr	0.628591	-185.6553	Fibronectin_type-III	-3.179009	G	V	79.9	1	4.6	0	0	0	0	0	0	0	0	0	0	0	0	0	0	0	0	0.01	neutral
P08922_D2203N	Tyr	0.628591	-185.6553	Protein_kinase	0.950917	D	N	3	0	0	1	0	0	0	0	0	0	0	0	0	0	0	0	0	0	0	0.06	neutral
P08922_R1506G	Tyr	0.628591	-185.6553	Fibronectin_type-III	-3.179009	R	G	-113.3	0	4.1	-1	0	0	0	0	0	0	0	0	0	0	0	0	0	0	0	0.11	neutral
P08922_S653F	Tyr	0.628591	-185.6553	Fibronectin_type-III	-3.179009	S	F	100.9	0	3.6	0	0	0	0	0	0	0	0	0	0	0	0	0	0	0	0	0.0	neutral
P08922_R167Q	Tyr	0.628591	-185.6553	Fibronectin_type-III	-3.179009	R	Q	-29.6	0	1	-1	0	0	0	0	0	0	0	0	0	0	0	0	0	0	0	0.06	neutral
P08922_H1999N	Tyr	0.628591	-185.6553	Protein_kinase	0.950917	H	N	-39.1	0	-0.3	-1	0	0	0	0	0	0	0	0	0	0	0	0	0	0	0	0.09	neutral
P08922_F1439S	Tyr	0.628591	-185.6553	X	0	F	S	-100.9	0	-3.6	0	0	0	0	0	0	0	0	0	0	0	0	0	0	0	0	0.0	neutral
P08922_D2213N	Tyr	0.628591	-185.6553	Protein_kinase	0.950917	D	N	3	0	0	1	0	0	0	0	0	0	0	0	0	0	0	0	0	0	0	0.51	neutral
P08922_Y338C	Tyr	0.628591	-185.6553	X	0	Y	C	-85.1	0	3.8	0	0	0	0	0	0	0	0	0	0	0	0	0	0	0	0	0.0	neutral
P08922_S1109L	Tyr	0.628591	-185.6553	Fibronectin_type-III	-3.179009	S	L	77.7	0	4.6	0	0	0	0	0	0	0	0	0	0	0	0	0	0	0	0	0.07	neutral
P08922_K2328R	Tyr	0.628591	-185.6553	X	0	K	R	4.80000000000001	0	-0.6	0	0	0	0	0	0	0	0	0	0	0	0	0	0	0	0	0.78	neutral
P08922_R2039H	Tyr	0.628591	-185.6553	Protein_kinase	0.950917	R	H	-20.2	0	1.3	0	0	0	0	0	0	0	0	0	0	0	0	0	0	0	0	0.0	neutral
P08922_T145P	Tyr	0.628591	-185.6553	Fibronectin_type-III	-3.179009	T	P	-3.39999999999999	-1	-0.9	0	0	0	0	0	0	0	0	0	0	0	0	0	0	0	0	0.15	neutral
P08922_K2228Q	Tyr	0.628591	-185.6553	X	0	K	Q	-24.8	0	0.4	-1	0	0	0	0	0	0	0	0	0	0	0	0	0	0	0	0.41	neutral
P08922_I537M	Tyr	0.628591	-185.6553	X	0	I	M	-3.79999999999998	-1	-2.6	0	0	0	0	0	0	0	0	0	0	0	0	0	0	0	0	0.28	neutral
P08922_C1370R	Tyr	0.628591	-185.6553	X	0	C	R	64.9	0	-7	1	0	0	0	0	0	0	0	0	0	0	0	0	0	0	0	0.0	neutral
P08922_S2229C	Tyr	0.628591	-185.6553	X	0	S	C	19.5	0	3.3	0	0	0	0	0	0	0	0	0	0	0	0	0	0	0	0	0.25	neutral
P08922_D1776H	Tyr	0.628591	-185.6553	Fibronectin_type-III	-3.179009	D	H	42.1	0	0.3	2	0	0	0	0	0	0	0	0	0	0	0	0	0	0	0	0.05	neutral
P08922_N2240K	Tyr	0.628591	-185.6553	X	0	N	K	54.5	0	-0.4	1	0	0	0	0	0	0	0	0	0	0	0	0	0	0	0	0.01	neutral
P08922_S370P	Tyr	0.628591	-185.6553	X	0	S	P	23.7	0	-0.8	0	0	0	0	0	0	0	0	0	0	0	0	0	0	0	0	0.15	neutral
P08922_N13S	Tyr	0.628591	-185.6553	X	0	N	S	-25.1	0	2.7	0	0	0	1	0	0	0	0	0	0	0	0	1	0	0	0	0.48	neutral
P08922_D2213E	Tyr	0.628591	-185.6553	Protein_kinase	0.950917	D	E	27.3	0	0	0	0	0	0	0	0	0	0	0	0	0	0	0	0	0	0	0.58	neutral
P09619_P660T	Tyr	0.628591	363.3305	Protein_kinase	0.950917	P	T	3.39999999999999	1	0.9	0	0	0	0	0	0	0	0	0	0	0	0	0	0	0	0	0.01	disease
P09619_R987W	Tyr	0.628591	363.3305	X	0	R	W	54.4	0	3.6	-1	0	0	0	0	0	0	0	0	0	0	0	0	0	0	0	0.0	disease
P09619_L658P	Tyr	0.628591	363.3305	Protein_kinase	0.950917	L	P	-54	0	-5.4	0	0	0	0	0	0	0	0	0	0	0	0	0	0	0	0	0.0	disease
P09619_P345S	Tyr	0.628591	363.3305	Ig-like_C2-type	1.918650	P	S	-23.7	0	0.8	0	0	0	0	0	0	0	0	0	0	0	0	0	0	0	0	0.52	neutral
P09619_N718Y	Tyr	0.628591	363.3305	Protein_kinase	0.950917	N	Y	79.5	0	2.2	0	0	0	0	0	0	0	0	0	0	0	0	0	0	0	0	0.0	neutral
P09619_I29F	Tyr	0.628591	363.3305	X	0	I	F	23.2	-1	-1.7	0	0	0	1	0	0	0	0	0	0	0	0	1	0	0	0	0.72	neutral
P09619_E282K	Tyr	0.628591	363.3305	Ig-like_C2-type	1.918650	E	K	30.2	0	-0.4	2	0	0	1	0	0	0	1	0	0	0	0	0	0	0	0	0.68	neutral
P09619_E485K	Tyr	0.628591	363.3305	Ig-like_C2-type	1.918650	E	K	30.2	0	-0.4	2	0	0	1	0	0	0	1	0	0	0	0	0	0	0	0	0.38	neutral
P09619_S180F	Tyr	0.628591	363.3305	Ig-like_C2-type	1.918650	S	F	100.9	0	3.6	0	0	0	1	0	0	0	1	0	0	0	0	0	0	0	0	0.18	neutral
P09619_R561C	Tyr	0.628591	363.3305	X	0	R	C	-64.9	0	7	-1	0	0	0	0	0	0	0	0	0	0	0	0	0	0	0	0.0	disease
P09769_S130R	Tyr	0.628591	-1327.2799	SH3	-58.641981	S	R	84.4	0	-3.7	1	0	0	0	0	0	0	0	0	0	0	0	0	0	0	0	0.04	neutral
P09769_T110I	Tyr	0.628591	-1327.2799	SH3	-58.641981	T	I	50.6	0	5.2	0	0	0	0	0	0	0	0	0	0	0	0	0	0	0	0	0.0749	neutral
P0C1S8_D470E	Tyr	0.628591	-756.1844	Protein_kinase	0.950917	D	E	27.3	0	0	0	0	0	0	0	0	0	0	0	0	0	0	0	0	0	0	0.06	neutral
P0C1S8_Y526D	Tyr	0.628591	-756.1844	X	0	Y	D	-82.5	0	-2.2	-1	0	0	0	0	0	0	0	0	0	0	0	0	0	0	0	0.69	neutral
P0C1S8_K8T	Tyr	0.628591	-756.1844	X	0	K	T	-52.5	1	3.2	-1	0	0	0	0	0	0	0	0	0	0	0	0	0	0	0	0.19	neutral
P0C263_E20K	Tyr	0.628591	10.2818	X	0	E	K	30.2	0	-0.4	2	0	0	0	0	0	0	0	0	0	0	0	0	0	0	0	0.8	neutral
P0C263_G102D	Tyr	0.628591	10.2818	Protein_kinase	0.950917	G	D	51	0	-3.1	-1	0	0	0	0	0	0	0	0	0	0	0	0	0	0	0	0.79	neutral
P0C263_A41E	Tyr	0.628591	10.2818	X	0	A	E	49.8	0	-5.3	-1	0	0	0	0	0	0	0	0	0	0	0	0	0	0	0	0.4	neutral
P10398_E578D	TKL	1.910551	-8.9794	X	0	E	D	-27.3	0	0	0	0	0	0	0	0	0	0	0	0	0	0	0	0	0	0	0.05	neutral
P10398_M98T	TKL	1.910551	-8.9794	X	0	M	T	-46.8	1	-2.6	0	0	0	1	0	0	0	0	0	0	0	0	0	0	0	1	1.0	neutral
P10721_V559D	Tyr	0.628591	543.0414	X	0	V	D	-28.9	-1	-7.7	-1	0	0	0	0	0	0	0	0	0	0	0	0	0	0	0	0.0	disease
P10721_R796G	Tyr	0.628591	543.0414	Protein_kinase	0.950917	R	G	-113.3	0	4.1	-1	1	0	1	0	1	0	0	0	0	0	0	0	0	0	0	0.0	disease
P10721_F584L	Tyr	0.628591	543.0414	X	0	F	L	-23.2	0	1	0	0	0	0	0	0	0	0	0	0	0	0	0	0	0	0	0.05	disease
P10721_E583K	Tyr	0.628591	543.0414	X	0	E	K	30.2	0	-0.4	2	0	0	0	0	0	0	0	0	0	0	0	0	0	0	0	0.0	disease
P10721_M541V	Tyr	0.628591	543.0414	X	0	M	V	-22.9	1	2.3	0	0	0	1	0	0	0	0	0	0	0	0	0	0	1	0	0.61	neutral
P10721_T847P	Tyr	0.628591	543.0414	Protein_kinase	0.950917	T	P	-3.39999999999999	-1	-0.9	0	0	0	0	0	0	0	0	0	0	0	0	0	0	0	0	0.0	disease
P10721_L656P	Tyr	0.628591	543.0414	Protein_kinase	0.950917	L	P	-54	0	-5.4	0	0	0	0	0	0	0	0	0	0	0	0	0	0	0	0	0.0	disease
P10721_C691S	Tyr	0.628591	543.0414	Protein_kinase	0.950917	C	S	-19.5	0	-3.3	0	0	0	0	0	0	0	0	0	0	0	0	0	0	0	0	0.69	neutral
P10721_V559A	Tyr	0.628591	543.0414	X	0	V	A	-51.4	-1	-2.4	0	0	0	0	0	0	0	0	0	0	0	0	0	0	0	0	0.0	disease
P10721_G664R	Tyr	0.628591	543.0414	Protein_kinase	0.950917	G	R	113.3	0	-4.1	1	0	0	0	0	0	0	0	0	0	0	0	0	0	0	0	0.0	disease
P10721_G601R	Tyr	0.628591	543.0414	Protein_kinase	0.950917	G	R	113.3	0	-4.1	1	0	0	1	0	0	0	0	0	0	1	0	0	0	0	0	0.0	disease
P10721_M541L	Tyr	0.628591	543.0414	X	0	M	L	3.79999999999998	0	1.9	0	0	0	1	0	0	0	0	0	0	0	0	0	0	1	0	0.6	neutral
P10721_V532I	Tyr	0.628591	543.0414	X	0	V	I	26.7	0	0.3	0	0	0	1	0	0	0	0	0	0	0	0	0	0	1	0	0.51	neutral
P10721_F584C	Tyr	0.628591	543.0414	X	0	F	C	-81.4	0	-0.3	0	0	0	0	0	0	0	0	0	0	0	0	0	0	0	0	0.0	disease
P10721_R791G	Tyr	0.628591	543.0414	Protein_kinase	0.950917	R	G	-113.3	0	4.1	-1	0	0	0	0	0	0	0	0	0	0	0	0	0	0	0	0.0	disease
P10721_G812V	Tyr	0.628591	543.0414	Protein_kinase	0.950917	G	V	79.9	1	4.6	0	0	0	0	0	0	0	0	0	0	0	0	0	0	0	0	0.0	disease
P10721_K550I	Tyr	0.628591	543.0414	X	0	K	I	-1.90000000000001	1	8.4	-1	0	0	0	0	0	0	0	0	0	0	0	0	0	0	0	0.0	disease
P10721_S715N	Tyr	0.628591	543.0414	Protein_kinase	0.950917	S	N	25.1	0	-2.7	0	0	0	0	0	0	0	0	0	0	0	0	0	0	0	0	0.2	neutral
P11309_E215Q	CAMK	-2.263566	-237.1878	Protein_kinase	0.950917	E	Q	5.40000000000001	0	0	1	0	0	0	0	0	0	0	0	0	0	0	0	0	0	0	0.0749	neutral
P11309_E226K	CAMK	-2.263566	-237.1878	Protein_kinase	0.950917	E	K	30.2	0	-0.4	2	0	0	0	0	0	0	0	0	0	0	0	0	0	0	0	0.0749	neutral
P11309_E233D	CAMK	-2.263566	-237.1878	Protein_kinase	0.950917	E	D	-27.3	0	0	0	0	0	0	0	0	0	0	0	0	0	0	0	0	0	0	0.0749	neutral
P11362_P483T	Tyr	0.628591	720.1470	Protein_kinase	0.950917	P	T	3.39999999999999	1	0.9	0	0	0	0	0	0	0	0	0	0	0	0	0	0	0	0	0.0	disease
P11362_I538V	Tyr	0.628591	720.1470	Protein_kinase	0.950917	I	V	-26.7	0	-0.3	0	0	0	0	0	0	0	0	0	0	0	0	0	0	0	0	0.09	disease
P11362_R622Q	Tyr	0.628591	720.1470	Protein_kinase	0.950917	R	Q	-29.6	0	1	-1	0	0	0	0	0	0	0	0	0	0	0	0	0	0	0	0.0	disease
P11362_Y99C	Tyr	0.628591	720.1470	Ig-like_C2-type	1.918650	Y	C	-85.1	0	3.8	0	0	0	1	0	0	0	1	0	0	0	0	0	0	0	0	0.0	disease
P11362_E692G	Tyr	0.628591	720.1470	Protein_kinase	0.950917	E	G	-78.3	0	3.1	1	0	0	0	0	0	0	0	0	0	0	0	0	0	0	0	0.0	disease
P11362_I300T	Tyr	0.628591	720.1470	Ig-like_C2-type	1.918650	I	T	-50.6	0	-5.2	0	0	0	1	0	0	0	1	0	0	0	0	0	0	0	0	0.08	disease
P11362_G237D	Tyr	0.628591	720.1470	Ig-like_C2-type	1.918650	G	D	51	0	-3.1	-1	0	0	0	0	0	0	0	0	0	0	0	0	0	0	0	0.03	disease
P11362_G687R	Tyr	0.628591	720.1470	Protein_kinase	0.950917	G	R	113.3	0	-4.1	1	0	0	0	0	0	0	0	0	0	0	0	0	0	0	0	0.0	disease
P11362_L165S	Tyr	0.628591	720.1470	Ig-like_C2-type	1.918650	L	S	-77.7	0	-4.6	0	0	0	0	0	0	0	0	0	0	0	0	0	0	0	0	0.0	disease
P11362_C101F	Tyr	0.628591	720.1470	Ig-like_C2-type	1.918650	C	F	81.4	0	0.3	0	0	0	1	0	0	0	1	0	0	0	0	0	0	0	0	0.0	disease
P11362_L191S	Tyr	0.628591	720.1470	Ig-like_C2-type	1.918650	L	S	-77.7	0	-4.6	0	0	0	1	0	0	0	1	0	0	0	0	0	0	0	0	0.0	disease
P11362_H621R	Tyr	0.628591	720.1470	Protein_kinase	0.950917	H	R	20.2	0	-1.3	0	0	0	0	0	0	0	0	0	0	0	0	0	0	0	0	0.0	disease
P11362_P772S	Tyr	0.628591	720.1470	X	0	P	S	-23.7	0	0.8	0	0	0	0	0	0	0	0	0	0	0	0	0	0	0	0	0.06	disease
P11362_V273M	Tyr	0.628591	720.1470	Ig-like_C2-type	1.918650	V	M	22.9	-1	-2.3	0	0	0	0	0	0	0	0	0	0	0	0	0	0	0	0	0.0	disease
P11362_D623Y	Tyr	0.628591	720.1470	Protein_kinase	0.950917	D	Y	82.5	0	2.2	1	1	0	1	1	0	0	0	0	0	0	0	0	0	0	0	0.0	disease
P11362_R22S	Tyr	0.628591	720.1470	X	0	R	S	-84.4	0	3.7	-1	0	0	0	0	0	0	0	0	0	0	0	0	0	0	0	0.04	neutral
P11362_Y228D	Tyr	0.628591	720.1470	Ig-like_C2-type	1.918650	Y	D	-82.5	0	-2.2	-1	0	0	1	0	0	0	1	0	0	0	0	0	0	0	0	0.0	disease
P11362_N77K	Tyr	0.628591	720.1470	Ig-like_C2-type	1.918650	N	K	54.5	0	-0.4	1	0	0	1	0	0	1	1	0	0	0	0	0	0	0	0	0.06	neutral
P11362_N330I	Tyr	0.628591	720.1470	Ig-like_C2-type	1.918650	N	I	52.6	1	8	0	0	0	1	0	0	1	1	0	0	0	0	0	0	0	0	0.01	disease
P11362_A167S	Tyr	0.628591	720.1470	Ig-like_C2-type	1.918650	A	S	0.400000000000006	0	-2.6	0	0	0	0	0	0	0	0	0	0	0	0	0	0	0	0	0.0	disease
P11362_S332C	Tyr	0.628591	720.1470	Ig-like_C2-type	1.918650	S	C	19.5	0	3.3	0	0	0	1	0	0	0	1	0	0	0	0	0	0	0	0	0.0	disease
P11362_C277Y	Tyr	0.628591	720.1470	Ig-like_C2-type	1.918650	C	Y	85.1	0	-3.8	0	0	0	1	0	0	0	1	0	0	0	0	0	0	0	0	0.0	disease
P11362_L769V	Tyr	0.628591	720.1470	X	0	L	V	-26.7	1	0.4	0	0	0	0	0	0	0	0	0	0	0	0	0	0	0	0	0.01	neutral
P11362_M719R	Tyr	0.628591	720.1470	Protein_kinase	0.950917	M	R	10.5	0	-6.4	1	0	0	0	0	0	0	0	0	0	0	0	0	0	0	0	0.0	disease
P11362_A520T	Tyr	0.628591	720.1470	Protein_kinase	0.950917	A	T	27.5	1	-2.5	0	0	0	0	0	0	0	0	0	0	0	0	0	0	0	0	0.0	disease
P11362_E274G	Tyr	0.628591	720.1470	Ig-like_C2-type	1.918650	E	G	-78.3	0	3.1	1	0	0	0	0	0	0	0	0	0	0	0	0	0	0	0	0.0	disease
P11362_P722S	Tyr	0.628591	720.1470	Protein_kinase	0.950917	P	S	-23.7	0	0.8	0	0	0	0	0	0	0	0	0	0	0	0	0	0	0	0	0.0	disease
P11362_R250Q	Tyr	0.628591	720.1470	X	0	R	Q	-29.6	0	1	-1	0	0	0	0	0	0	0	0	0	0	0	0	0	0	0	0.0	disease
P11362_G348R	Tyr	0.628591	720.1470	Ig-like_C2-type	1.918650	G	R	113.3	0	-4.1	1	0	0	0	0	0	0	0	0	0	0	0	0	0	0	0	0.0	disease
P11362_G48S	Tyr	0.628591	720.1470	Ig-like_C2-type	1.918650	G	S	28.9	0	-0.4	0	0	0	0	0	0	0	0	0	0	0	0	0	0	0	0	0.0	disease
P11362_R78C	Tyr	0.628591	720.1470	Ig-like_C2-type	1.918650	R	C	-64.9	0	7	-1	0	0	1	0	0	0	1	0	0	0	0	0	0	0	0	0.0	disease
P11362_G490R	Tyr	0.628591	720.1470	Protein_kinase	0.950917	G	R	113.3	0	-4.1	1	0	0	1	0	0	0	0	0	0	1	0	0	0	0	0	0.0	disease
P11362_N628K	Tyr	0.628591	720.1470	Protein_kinase	0.950917	N	K	54.5	0	-0.4	1	1	0	0	0	0	0	0	0	0	0	0	0	0	0	0	0.0	disease
P11362_P283R	Tyr	0.628591	720.1470	Ig-like_C2-type	1.918650	P	R	60.7	0	-2.9	1	0	0	1	0	0	0	1	0	0	0	0	0	0	0	0	0.01	disease
P11362_G97D	Tyr	0.628591	720.1470	Ig-like_C2-type	1.918650	G	D	51	0	-3.1	-1	0	0	1	0	0	0	1	0	0	0	0	0	0	0	0	0.0	disease
P11362_C725Y	Tyr	0.628591	720.1470	Protein_kinase	0.950917	C	Y	85.1	0	-3.8	0	0	0	0	0	0	0	0	0	0	0	0	0	0	0	0	0.0	disease
P11362_A671P	Tyr	0.628591	720.1470	Protein_kinase	0.950917	A	P	24.1	0	-3.4	0	0	0	0	0	0	0	0	0	0	0	0	0	0	0	0	0.0	disease
P11362_R822C	Tyr	0.628591	720.1470	X	0	R	C	-64.9	0	7	-1	0	0	0	0	0	0	0	0	0	0	0	0	0	0	0	0.0	neutral
P11362_G237S	Tyr	0.628591	720.1470	Ig-like_C2-type	1.918650	G	S	28.9	0	-0.4	0	0	0	0	0	0	0	0	0	0	0	0	0	0	0	0	0.0	disease
P11362_P722H	Tyr	0.628591	720.1470	Protein_kinase	0.950917	P	H	40.5	0	-1.6	1	0	0	0	0	0	0	0	0	0	0	0	0	0	0	0	0.0	disease
P11362_G818R	Tyr	0.628591	720.1470	X	0	G	R	113.3	0	-4.1	1	0	0	0	0	0	0	0	0	0	0	0	0	0	0	0	0.07	neutral
P11362_R254Q	Tyr	0.628591	720.1470	X	0	R	Q	-29.6	0	1	-1	0	0	0	0	0	0	0	0	0	0	0	0	0	0	0	0.01	disease
P11362_G270D	Tyr	0.628591	720.1470	Ig-like_C2-type	1.918650	G	D	51	0	-3.1	-1	0	0	0	0	0	0	0	0	0	0	0	0	0	0	0	0.0	disease
P11362_V102I	Tyr	0.628591	720.1470	Ig-like_C2-type	1.918650	V	I	26.7	0	0.3	0	0	0	0	0	0	0	0	0	0	0	0	0	0	0	0	0.22	disease
P11362_N724K	Tyr	0.628591	720.1470	Protein_kinase	0.950917	N	K	54.5	0	-0.4	1	0	0	0	0	0	0	0	0	0	0	0	0	0	0	0	0.02	disease
P11362_C381R	Tyr	0.628591	720.1470	X	0	C	R	64.9	0	-7	1	0	0	1	0	0	0	0	0	0	0	0	0	0	1	0	0.0	disease
P11362_D768Y	Tyr	0.628591	720.1470	X	0	D	Y	82.5	0	2.2	1	0	0	0	0	0	0	0	0	0	0	0	0	0	0	0	0.0	disease
P11362_I693F	Tyr	0.628591	720.1470	Protein_kinase	0.950917	I	F	23.2	-1	-1.7	0	0	0	0	0	0	0	0	0	0	0	0	0	0	0	0	0.0	disease
P11362_D224H	Tyr	0.628591	720.1470	Ig-like_C2-type	1.918650	D	H	42.1	0	0.3	2	0	0	1	0	0	0	1	0	0	0	0	0	0	0	0	0.0	disease
P11362_K618N	Tyr	0.628591	720.1470	Protein_kinase	0.950917	K	N	-54.5	0	0.4	-1	0	0	0	0	0	0	0	0	0	0	0	0	0	0	0	0.0	disease
P11362_G703S	Tyr	0.628591	720.1470	Protein_kinase	0.950917	G	S	28.9	0	-0.4	0	0	0	0	0	0	0	0	0	0	0	0	0	0	0	0	0.38	disease
P11362_W213G	Tyr	0.628591	720.1470	Ig-like_C2-type	1.918650	W	G	-167.7	0	0.5	0	0	0	1	0	0	0	1	0	0	0	0	0	0	0	0	0.0	neutral
P11362_P745S	Tyr	0.628591	720.1470	Protein_kinase	0.950917	P	S	-23.7	0	0.8	0	0	0	0	0	0	0	0	0	0	0	0	0	0	0	0	0.0	disease
P11362_S685F	Tyr	0.628591	720.1470	Protein_kinase	0.950917	S	F	100.9	0	3.6	0	0	0	0	0	0	0	0	0	0	0	0	0	0	0	0	0.0	disease
P11362_P252R	Tyr	0.628591	720.1470	X	0	P	R	60.7	0	-2.9	1	0	0	0	0	0	0	0	0	0	0	0	0	0	0	0	0.05	disease
P11362_A343V	Tyr	0.628591	720.1470	Ig-like_C2-type	1.918650	A	V	51.4	1	2.4	0	0	0	0	0	0	0	0	0	0	0	0	0	0	0	0	0.25	disease
P11362_L245P	Tyr	0.628591	720.1470	Ig-like_C2-type	1.918650	L	P	-54	0	-5.4	0	0	0	0	0	0	0	0	0	0	0	0	0	0	0	0	0.0	disease
P11362_V795I	Tyr	0.628591	720.1470	X	0	V	I	26.7	0	0.3	0	0	0	0	0	0	0	0	0	0	0	0	0	0	0	0	0.0	disease
P11362_R250W	Tyr	0.628591	720.1470	X	0	R	W	54.4	0	3.6	-1	0	0	0	0	0	0	0	0	0	0	0	0	0	0	0	0.0	disease
P11362_R470L	Tyr	0.628591	720.1470	X	0	R	L	-6.70000000000002	0	8.3	-1	0	0	0	0	0	0	0	0	0	0	0	0	0	0	0	0.24	disease
P11362_Y339C	Tyr	0.628591	720.1470	Ig-like_C2-type	1.918650	Y	C	-85.1	0	3.8	0	0	0	1	0	0	0	1	0	0	0	0	0	0	0	0	0.0	disease
P11362_V607M	Tyr	0.628591	720.1470	Protein_kinase	0.950917	V	M	22.9	-1	-2.3	0	0	0	0	0	0	0	0	0	0	0	0	0	0	0	0	0.0	disease
P11362_W666R	Tyr	0.628591	720.1470	Protein_kinase	0.950917	W	R	-54.4	0	-3.6	1	0	0	0	0	0	0	0	0	0	0	0	0	0	0	0	0.0	disease
P11362_I239T	Tyr	0.628591	720.1470	Ig-like_C2-type	1.918650	I	T	-50.6	0	-5.2	0	0	0	0	0	0	0	0	0	0	0	0	0	0	0	0	0.0	disease
P11362_C178S	Tyr	0.628591	720.1470	Ig-like_C2-type	1.918650	C	S	-19.5	0	-3.3	0	0	0	1	0	0	0	1	0	0	0	0	0	0	0	0	0.0	disease
P11362_L342S	Tyr	0.628591	720.1470	Ig-like_C2-type	1.918650	L	S	-77.7	0	-4.6	0	0	0	0	0	0	0	0	0	0	0	0	0	0	0	0	0.0	disease
P11362_D129A	Tyr	0.628591	720.1470	X	0	D	A	-22.5	0	5.3	1	0	0	0	0	0	0	0	0	0	0	0	0	0	0	0	0.01	disease
P11362_Y374C	Tyr	0.628591	720.1470	X	0	Y	C	-85.1	0	3.8	0	0	0	0	0	0	0	0	0	0	0	0	0	0	0	0	0.01	disease
P11362_E670K	Tyr	0.628591	720.1470	Protein_kinase	0.950917	E	K	30.2	0	-0.4	2	0	0	0	0	0	0	0	0	0	0	0	0	0	0	0	0.0	disease
P11362_R622G	Tyr	0.628591	720.1470	Protein_kinase	0.950917	R	G	-113.3	0	4.1	-1	0	0	0	0	0	0	0	0	0	0	0	0	0	0	0	0.0	disease
P11362_P366L	Tyr	0.628591	720.1470	X	0	P	L	54	0	5.4	0	0	0	0	0	0	0	0	0	0	0	0	0	0	0	0	0.22	disease
P11362_G703R	Tyr	0.628591	720.1470	Protein_kinase	0.950917	G	R	113.3	0	-4.1	1	0	0	0	0	0	0	0	0	0	0	0	0	0	0	0	0.0	disease
P11362_S346C	Tyr	0.628591	720.1470	Ig-like_C2-type	1.918650	S	C	19.5	0	3.3	0	0	0	0	0	0	0	0	0	0	0	0	0	0	0	0	0.01	disease
P11362_N117S	Tyr	0.628591	720.1470	Ig-like_C2-type	1.918650	N	S	-25.1	0	2.7	0	0	0	1	0	0	1	0	0	0	0	0	0	0	0	0	0.47	disease
P11801_N301S	CAMK	-2.263566	-60.7792	Protein_kinase	0.950917	N	S	-25.1	0	2.7	0	0	0	0	0	0	0	0	0	0	0	0	0	0	0	0	0.32	neutral
P11802_N41S	CMGC	-1.646646	89.6848	Protein_kinase	0.950917	N	S	-25.1	0	2.7	0	0	0	0	0	0	0	0	0	0	0	0	0	0	0	0	1.0	disease
P11802_R24H	CMGC	-1.646646	89.6848	Protein_kinase	0.950917	R	H	-20.2	0	1.3	0	0	0	0	0	0	0	0	0	0	0	0	0	0	0	0	0.0	disease
P11802_R82Q	CMGC	-1.646646	89.6848	Protein_kinase	0.950917	R	Q	-29.6	0	1	-1	0	0	0	0	0	0	0	0	0	0	0	0	0	0	0	0.11	neutral
P11802_R24C	CMGC	-1.646646	89.6848	Protein_kinase	0.950917	R	C	-64.9	0	7	-1	0	0	0	0	0	0	0	0	0	0	0	0	0	0	0	0.0	disease
P11802_R122H	CMGC	-1.646646	89.6848	Protein_kinase	0.950917	R	H	-20.2	0	1.3	0	0	0	0	0	0	0	0	0	0	0	0	0	0	0	0	0.21	neutral
P12931_A237T	Tyr	0.628591	-1369.3229	SH2	2.248272	A	T	27.5	1	-2.5	0	0	0	0	0	0	0	0	0	0	0	0	0	0	0	0	0.06	neutral
P12931_L176F	Tyr	0.628591	-1369.3229	SH2	2.248272	L	F	23.2	0	-1	0	0	0	0	0	0	0	0	0	0	0	0	0	0	0	0	0.0	neutral
P14616_A127E	Tyr	0.628591	-193.7074	X	0	A	E	49.8	0	-5.3	-1	0	0	0	0	0	0	0	0	0	0	0	0	0	0	0	0.0	neutral
P14616_A161V	Tyr	0.628591	-193.7074	X	0	A	V	51.4	1	2.4	0	0	0	0	0	0	0	0	0	0	0	0	0	0	0	0	0.03	neutral
P14616_R244H	Tyr	0.628591	-193.7074	X	0	R	H	-20.2	0	1.3	0	0	0	1	0	0	0	1	0	0	0	0	0	0	0	0	0.14	neutral
P14616_P928L	Tyr	0.628591	-193.7074	X	0	P	L	54	0	5.4	0	0	0	1	0	0	0	0	0	0	0	0	0	0	1	0	0.53	neutral
P14616_R554C	Tyr	0.628591	-193.7074	Fibronectin_type-III	-3.179009	R	C	-64.9	0	7	-1	0	0	0	0	0	0	0	0	0	0	0	0	0	0	0	0.01	neutral
P14616_C246R	Tyr	0.628591	-193.7074	X	0	C	R	64.9	0	-7	1	0	0	1	0	0	0	1	0	0	0	0	0	0	0	0	0.0	neutral
P15056_S467A	TKL	1.910551	179.9772	Protein_kinase	0.950917	S	A	-0.400000000000006	0	2.6	0	1	0	1	0	0	0	0	0	0	1	0	0	0	0	0	0.0	disease
P15056_E501G	TKL	1.910551	179.9772	Protein_kinase	0.950917	E	G	-78.3	0	3.1	1	0	0	0	0	0	0	0	0	0	0	0	0	0	0	0	0.0	disease
P15056_Q709R	TKL	1.910551	179.9772	Protein_kinase	0.950917	Q	R	29.6	0	-1	1	0	0	0	0	0	0	0	0	0	0	0	0	0	0	0	0.01	disease
P15056_N580D	TKL	1.910551	179.9772	Protein_kinase	0.950917	N	D	-3	0	0	-1	1	0	0	0	0	0	0	0	0	0	0	0	0	0	0	0.0	disease
P15056_G469A	TKL	1.910551	179.9772	Protein_kinase	0.950917	G	A	28.5	0	2.2	0	0	0	1	0	0	0	0	0	0	1	0	0	0	0	0	0.0	disease
P15056_D638E	TKL	1.910551	179.9772	Protein_kinase	0.950917	D	E	27.3	0	0	0	0	0	0	0	0	0	0	0	0	0	0	0	0	0	0	0.0	disease
P15056_L525P	TKL	1.910551	179.9772	Protein_kinase	0.950917	L	P	-54	0	-5.4	0	0	0	0	0	0	0	0	0	0	0	0	0	0	0	0	0.0	disease
P15056_K499N	TKL	1.910551	179.9772	Protein_kinase	0.950917	K	N	-54.5	0	0.4	-1	0	0	0	0	0	0	0	0	0	0	0	0	0	0	0	0.0	disease
P15056_L245F	TKL	1.910551	179.9772	X	0	L	F	23.2	0	-1	0	0	0	1	0	0	0	0	0	0	0	0	0	0	0	1	0.0	disease
P15056_R462I	TKL	1.910551	179.9772	Protein_kinase	0.950917	R	I	-6.70000000000002	1	9	-1	0	0	0	0	0	0	0	0	0	0	0	0	0	0	0	0.0	disease
P15056_F468S	TKL	1.910551	179.9772	Protein_kinase	0.950917	F	S	-100.9	0	-3.6	0	0	0	1	0	0	0	0	0	0	1	0	0	0	0	0	0.0	disease
P15056_A246P	TKL	1.910551	179.9772	X	0	A	P	24.1	0	-3.4	0	0	0	1	0	0	0	0	0	0	0	0	0	0	0	1	0.0	disease
P15056_L485F	TKL	1.910551	179.9772	Protein_kinase	0.950917	L	F	23.2	0	-1	0	0	0	0	0	0	0	0	0	0	0	0	0	0	0	0	0.0	disease
P15056_K601Q	TKL	1.910551	179.9772	Protein_kinase	0.950917	K	Q	-24.8	0	0.4	-1	0	0	0	0	0	0	0	0	0	0	0	0	0	0	0	0.0	disease
P15056_N581D	TKL	1.910551	179.9772	Protein_kinase	0.950917	N	D	-3	0	0	-1	1	0	0	0	0	0	0	0	0	0	0	0	0	0	0	0.0749	disease
P15056_T241P	TKL	1.910551	179.9772	X	0	T	P	-3.39999999999999	-1	-0.9	0	0	0	1	0	0	0	0	0	0	0	0	0	0	0	1	0.0	disease
P15056_I463S	TKL	1.910551	179.9772	Protein_kinase	0.950917	I	S	-77.7	-1	-5.3	0	1	0	1	0	0	0	0	0	0	1	0	0	0	0	0	0.0	disease
P15056_T599R	TKL	1.910551	179.9772	Protein_kinase	0.950917	T	R	57.3	-1	-3.8	1	0	1	0	0	0	0	0	0	0	0	0	0	0	0	0	0.0	disease
P15056_G464E	TKL	1.910551	179.9772	Protein_kinase	0.950917	G	E	78.3	0	-3.1	-1	1	0	1	0	0	0	0	0	0	1	0	0	0	0	0	0.0	disease
P15056_Q257R	TKL	1.910551	179.9772	X	0	Q	R	29.6	0	-1	1	0	0	1	0	0	0	0	0	0	0	0	0	0	0	1	0.04	disease
P15056_P301S	TKL	1.910551	179.9772	X	0	P	S	-23.7	0	0.8	0	0	0	0	0	0	0	0	0	0	0	0	0	0	0	0	0.65	neutral
P15056_W531C	TKL	1.910551	179.9772	Protein_kinase	0.950917	W	C	-119.3	0	3.4	0	0	0	0	0	0	0	0	0	0	0	0	0	0	0	0	0.0	disease
P15056_G469E	TKL	1.910551	179.9772	Protein_kinase	0.950917	G	E	78.3	0	-3.1	-1	0	0	1	0	0	0	0	0	0	1	0	0	0	0	0	0.0	disease
P15056_D594G	TKL	1.910551	179.9772	Protein_kinase	0.950917	D	G	-51	0	3.1	1	1	0	0	0	0	0	0	0	0	0	0	0	0	0	0	0.0	disease
P15056_G466V	TKL	1.910551	179.9772	Protein_kinase	0.950917	G	V	79.9	1	4.6	0	1	0	1	0	0	0	0	0	0	1	0	0	0	0	0	0.0	disease
P15056_G469R	TKL	1.910551	179.9772	Protein_kinase	0.950917	G	R	113.3	0	-4.1	1	0	0	1	0	0	0	0	0	0	1	0	0	0	0	0	0.0	disease
P15056_E501K	TKL	1.910551	179.9772	Protein_kinase	0.950917	E	K	30.2	0	-0.4	2	0	0	0	0	0	0	0	0	0	0	0	0	0	0	0	0.01	disease
P15056_L597R	TKL	1.910551	179.9772	Protein_kinase	0.950917	L	R	6.70000000000002	0	-8.3	1	1	0	0	0	0	0	0	0	0	0	0	0	0	0	0	0.0	disease
P15056_K601E	TKL	1.910551	179.9772	Protein_kinase	0.950917	K	E	-30.2	0	0.4	-2	0	0	0	0	0	0	0	0	0	0	0	0	0	0	0	0.0	disease
P15056_L597V	TKL	1.910551	179.9772	Protein_kinase	0.950917	L	V	-26.7	1	0.4	0	1	0	0	0	0	0	0	0	0	0	0	0	0	0	0	0.0	disease
P15056_F595L	TKL	1.910551	179.9772	Protein_kinase	0.950917	F	L	-23.2	0	1	0	0	0	0	0	0	0	0	0	0	0	0	0	0	0	0	0.0	disease
P15056_E275K	TKL	1.910551	179.9772	X	0	E	K	30.2	0	-0.4	2	0	0	1	0	0	0	0	0	0	0	0	0	0	0	1	1.0	disease
P15056_K499E	TKL	1.910551	179.9772	Protein_kinase	0.950917	K	E	-30.2	0	0.4	-2	0	0	0	0	0	0	0	0	0	0	0	0	0	0	0	0.0	disease
P15056_T244P	TKL	1.910551	179.9772	X	0	T	P	-3.39999999999999	-1	-0.9	0	0	0	1	0	0	0	0	0	0	0	0	0	0	0	1	0.01	disease
P15056_Q262K	TKL	1.910551	179.9772	X	0	Q	K	24.8	0	-0.4	1	0	0	1	0	0	0	0	0	0	0	0	0	0	0	1	0.09	disease
P15056_V600E	TKL	1.910551	179.9772	Protein_kinase	0.950917	V	E	-1.59999999999999	-1	-7.7	-1	0	0	0	0	0	0	0	0	0	0	0	0	0	0	0	0.0	disease
P15056_G596V	TKL	1.910551	179.9772	Protein_kinase	0.950917	G	V	79.9	1	4.6	0	1	0	0	0	0	0	0	0	0	0	0	0	0	0	0	0.0	disease
P15735_E157K	CAMK	-2.263566	113.3138	Protein_kinase	0.950917	E	K	30.2	0	-0.4	2	1	0	0	0	0	0	0	0	0	0	0	0	0	0	0	0.0	disease
P15735_A317T	CAMK	-2.263566	113.3138	X	0	A	T	27.5	1	-2.5	0	0	0	0	0	0	0	0	0	0	0	0	0	0	0	0	0.02	neutral
P15735_D215N	CAMK	-2.263566	113.3138	Protein_kinase	0.950917	D	N	3	0	0	1	0	0	0	0	0	0	0	0	0	0	0	0	0	0	0	0.0	disease
P15735_E247G	CAMK	-2.263566	113.3138	Protein_kinase	0.950917	E	G	-78.3	0	3.1	1	0	0	0	0	0	0	0	0	0	0	0	0	0	0	0	0.05	neutral
P15735_G189E	CAMK	-2.263566	113.3138	Protein_kinase	0.950917	G	E	78.3	0	-3.1	-1	0	0	0	0	0	0	0	0	0	0	0	0	0	0	0	0.0	disease
P15735_V106E	CAMK	-2.263566	113.3138	Protein_kinase	0.950917	V	E	-1.59999999999999	-1	-7.7	-1	0	0	0	0	0	0	0	0	0	0	0	0	0	0	0	0.0	disease
P16066_A182V	RGC	1.267131	-901.9632	X	0	A	V	51.4	1	2.4	0	0	0	0	0	0	0	0	0	0	0	0	0	0	0	0	0.28	neutral
P16066_R939Q	RGC	1.267131	-901.9632	Guanylate_cyclase	1.385776	R	Q	-29.6	0	1	-1	0	0	0	0	0	0	0	0	0	0	0	0	0	0	0	0.22	neutral
P16066_E967K	RGC	1.267131	-901.9632	Guanylate_cyclase	1.385776	E	K	30.2	0	-0.4	2	0	0	0	0	0	0	0	0	0	0	0	0	0	0	0	0.19	neutral
P16066_V755M	RGC	1.267131	-901.9632	Protein_kinase	0.950917	V	M	22.9	-1	-2.3	0	0	0	0	0	0	0	0	0	0	0	0	0	0	0	0	0.0	neutral
P16234_S478P	Tyr	0.628591	245.0680	Ig-like_C2-type	1.918650	S	P	23.7	0	-0.8	0	0	0	1	0	0	0	1	0	0	0	0	0	0	0	0	0.85	neutral
P16234_Y849C	Tyr	0.628591	245.0680	Protein_kinase	0.950917	Y	C	-85.1	0	3.8	0	0	1	1	0	0	0	0	0	1	0	0	0	0	0	0	0.0	disease
P16234_G79D	Tyr	0.628591	245.0680	Ig-like_C2-type	1.918650	G	D	51	0	-3.1	-1	0	0	1	0	0	0	1	0	0	0	0	0	0	0	0	0.13	neutral
P16234_R764C	Tyr	0.628591	245.0680	Protein_kinase	0.950917	R	C	-64.9	0	7	-1	0	0	0	0	0	0	0	0	0	0	0	0	0	0	0	0.02	neutral
P16234_G426D	Tyr	0.628591	245.0680	Ig-like_C2-type	1.918650	G	D	51	0	-3.1	-1	0	0	0	0	0	0	0	0	0	0	0	0	0	0	0	0.24	neutral
P16591_V128F	Tyr	0.628591	-909.4059	X	0	V	F	49.9	-1	-1.4	0	0	0	0	0	0	0	0	0	0	0	0	0	0	0	0	0.0749	neutral
P16591_I507T	Tyr	0.628591	-909.4059	SH2	2.248272	I	T	-50.6	0	-5.2	0	0	0	0	0	0	0	0	0	0	0	0	0	0	0	0	0.0	neutral
P16591_M412V	Tyr	0.628591	-909.4059	X	0	M	V	-22.9	1	2.3	0	0	0	0	0	0	0	0	0	0	0	0	0	0	0	0	1.0	neutral
P16591_E813Q	Tyr	0.628591	-909.4059	Protein_kinase	0.950917	E	Q	5.40000000000001	0	0	1	0	0	0	0	0	0	0	0	0	0	0	0	0	0	0	0.22	neutral
P16591_L439V	Tyr	0.628591	-909.4059	X	0	L	V	-26.7	1	0.4	0	0	0	0	0	0	0	0	0	0	0	0	0	0	0	0	0.7	neutral
P16591_A443P	Tyr	0.628591	-909.4059	X	0	A	P	24.1	0	-3.4	0	0	0	0	0	0	0	0	0	0	0	0	0	0	0	0	0.36	neutral
P17252_M489V	AGC	-1.557641	-2910.8742	Protein_kinase	0.950917	M	V	-22.9	1	2.3	0	0	0	0	0	0	0	0	0	0	0	0	0	0	0	0	0.21	neutral
P17252_V568I	AGC	-1.557641	-2910.8742	Protein_kinase	0.950917	V	I	26.7	0	0.3	0	0	0	0	0	0	0	0	0	0	0	0	0	0	0	0	1.0	neutral
P17612_S264C	AGC	-1.557641	-3057.9093	Protein_kinase	0.950917	S	C	19.5	0	3.3	0	0	0	0	0	0	0	0	0	0	0	0	0	0	0	0	0.0	neutral
P17612_R46Q	AGC	-1.557641	-3057.9093	Protein_kinase	0.950917	R	Q	-29.6	0	1	-1	0	0	0	0	0	0	0	0	0	0	0	0	0	0	0	0.08	neutral
P17612_L41V	AGC	-1.557641	-3057.9093	X	0	L	V	-26.7	1	0.4	0	0	0	0	0	0	0	0	0	0	0	0	0	0	0	0	0.01	neutral
P17948_E982A	Tyr	0.628591	-214.3015	Protein_kinase	0.950917	E	A	-49.8	0	5.3	1	0	0	0	0	0	0	0	0	0	0	0	0	0	0	0	0.58	neutral
P17948_M938V	Tyr	0.628591	-214.3015	Protein_kinase	0.950917	M	V	-22.9	1	2.3	0	0	0	0	0	0	0	0	0	0	0	0	0	0	0	0	0.59	neutral
P17948_I128L	Tyr	0.628591	-214.3015	X	0	I	L	0	-1	-0.7	0	0	0	0	0	0	0	0	0	0	0	0	0	0	0	0	0.0	neutral
P17948_R281Q	Tyr	0.628591	-214.3015	Ig-like_C2-type	1.918650	R	Q	-29.6	0	1	-1	0	0	1	0	0	0	1	0	0	0	0	0	0	0	0	0.6	neutral
P17948_K60T	Tyr	0.628591	-214.3015	Ig-like_C2-type	1.918650	K	T	-52.5	1	3.2	-1	0	0	1	0	0	0	1	0	0	0	0	0	0	0	0	0.31	neutral
P17948_E144K	Tyr	0.628591	-214.3015	X	0	E	K	30.2	0	-0.4	2	0	0	0	0	0	0	0	0	0	0	0	0	0	0	0	0.71	neutral
P19525_I506V	Tyr	0.628591	-2701.6684	Protein_kinase	0.950917	I	V	-26.7	0	-0.3	0	0	0	0	0	0	0	0	0	0	0	0	0	0	0	0	0.39	neutral
P19525_V428E	Tyr	0.628591	-2701.6684	Protein_kinase	0.950917	V	E	-1.59999999999999	-1	-7.7	-1	0	0	0	0	0	0	0	0	0	0	0	0	0	0	0	0.0	neutral
P19784_E188A	Tyr	0.628591	64.8884	Protein_kinase	0.950917	E	A	-49.8	0	5.3	1	0	0	0	0	0	0	0	0	0	0	0	0	0	0	0	0.08	neutral
P20594_T297M	RGC	1.267131	131.4619	X	0	T	M	46.8	-1	2.6	0	0	0	0	0	0	0	0	0	0	0	0	0	0	0	0	0.01	disease
P20594_G413E	RGC	1.267131	131.4619	X	0	G	E	78.3	0	-3.1	-1	0	0	0	0	0	0	0	0	0	0	0	0	0	0	0	0.35	disease
P20594_W115G	RGC	1.267131	131.4619	X	0	W	G	-167.7	0	0.5	0	0	0	0	0	0	0	0	0	0	0	0	0	0	0	0	0.04	disease
P20594_G959A	RGC	1.267131	131.4619	Guanylate_cyclase	1.385776	G	A	28.5	0	2.2	0	0	0	0	0	0	0	0	0	0	0	0	0	0	0	0	0.0	disease
P20594_Y708C	RGC	1.267131	131.4619	Protein_kinase	0.950917	Y	C	-85.1	0	3.8	0	0	0	0	0	0	0	0	0	0	0	0	0	0	0	0	0.0	disease
P20594_A409T	RGC	1.267131	131.4619	X	0	A	T	27.5	1	-2.5	0	0	0	0	0	0	0	0	0	0	0	0	0	0	0	0	0.42	disease
P20594_M232I	RGC	1.267131	131.4619	X	0	M	I	3.79999999999998	1	2.6	0	0	0	0	0	0	0	0	0	0	0	0	0	0	0	0	0.19	neutral
P20594_Y338C	RGC	1.267131	131.4619	X	0	Y	C	-85.1	0	3.8	0	0	0	0	0	0	0	0	0	0	0	0	0	0	0	0	0.0	disease
P20594_D176E	RGC	1.267131	131.4619	X	0	D	E	27.3	0	0	0	0	0	0	0	0	0	0	0	0	0	0	0	0	0	0	0.69	disease
P20594_P32T	RGC	1.267131	131.4619	X	0	P	T	3.39999999999999	1	0.9	0	1	0	0	0	0	0	0	0	0	0	0	0	0	0	0	0.07	disease
P20594_Q771E	RGC	1.267131	131.4619	Protein_kinase	0.950917	Q	E	-5.40000000000001	0	0	-1	0	0	0	0	0	0	0	0	0	0	0	0	0	0	0	1.0	neutral
P20594_R776W	RGC	1.267131	131.4619	Protein_kinase	0.950917	R	W	54.4	0	3.6	-1	0	0	0	0	0	0	0	0	0	0	0	0	0	0	0	0.0	disease
P20594_V882I	RGC	1.267131	131.4619	Guanylate_cyclase	1.385776	V	I	26.7	0	0.3	0	0	0	0	0	0	0	0	0	0	0	0	0	0	0	0	0.0749	neutral
P20594_R957C	RGC	1.267131	131.4619	Guanylate_cyclase	1.385776	R	C	-64.9	0	7	-1	1	0	0	0	0	0	0	0	0	0	0	0	0	0	0	0.0	disease
P20794_R166H	CMGC	-1.646646	40.6820	Protein_kinase	0.950917	R	H	-20.2	0	1.3	0	0	0	0	0	0	0	0	0	0	0	0	0	0	0	0	0.0	disease
P20794_N384S	CMGC	-1.646646	40.6820	X	0	N	S	-25.1	0	2.7	0	0	0	0	0	0	0	0	0	0	0	0	0	0	0	0	0.36	neutral
P20794_I189V	CMGC	-1.646646	40.6820	Protein_kinase	0.950917	I	V	-26.7	0	-0.3	0	0	0	0	0	0	0	0	0	0	0	0	0	0	0	0	0.0	neutral
P20794_D329E	CMGC	-1.646646	40.6820	X	0	D	E	27.3	0	0	0	0	0	0	0	0	0	0	0	0	0	0	0	0	0	0	1.0	neutral
P20794_P520S	CMGC	-1.646646	40.6820	X	0	P	S	-23.7	0	0.8	0	0	0	0	0	0	0	0	0	0	0	0	0	0	0	0	0.77	neutral
P20794_G13S	CMGC	-1.646646	40.6820	Protein_kinase	0.950917	G	S	28.9	0	-0.4	0	1	0	1	0	0	0	0	0	0	1	0	0	0	0	0	0.0	disease
P20794_I181T	CMGC	-1.646646	40.6820	Protein_kinase	0.950917	I	T	-50.6	0	-5.2	0	0	0	0	0	0	0	0	0	0	0	0	0	0	0	0	0.0	disease
P20794_P325L	CMGC	-1.646646	40.6820	X	0	P	L	54	0	5.4	0	0	0	0	0	0	0	0	0	0	0	0	0	0	0	0	0.11	neutral
P20794_G27R	CMGC	-1.646646	40.6820	Protein_kinase	0.950917	G	R	113.3	0	-4.1	1	0	0	0	0	0	0	0	0	0	0	0	0	0	0	0	0.0	disease
P20794_F550L	CMGC	-1.646646	40.6820	X	0	F	L	-23.2	0	1	0	0	0	0	0	0	0	0	0	0	0	0	0	0	0	0	0.0	neutral
P20794_N130H	CMGC	-1.646646	40.6820	Protein_kinase	0.950917	N	H	39.1	0	0.3	1	1	0	0	0	0	0	0	0	0	0	0	0	0	0	0	0.0	disease
P21127_R201W	CMGC	-1.646646	-162.8141	X	0	R	W	54.4	0	3.6	-1	0	0	0	0	0	0	0	0	0	0	0	0	0	0	0	0.0749	neutral
P21127_V452A	CMGC	-1.646646	-162.8141	Protein_kinase	0.950917	V	A	-51.4	-1	-2.4	0	0	0	1	0	0	0	0	0	0	1	0	0	0	0	0	0.0749	neutral
P21127_G506S	CMGC	-1.646646	-162.8141	Protein_kinase	0.950917	G	S	28.9	0	-0.4	0	0	0	0	0	0	0	0	0	0	0	0	0	0	0	0	0.0749	neutral
P21127_R93W	CMGC	-1.646646	-162.8141	X	0	R	W	54.4	0	3.6	-1	0	0	0	0	0	0	0	0	0	0	0	0	0	0	0	0.0749	neutral
P21127_R57C	CMGC	-1.646646	-162.8141	X	0	R	C	-64.9	0	7	-1	0	0	0	0	0	0	0	0	0	0	0	0	0	0	0	0.0749	neutral
P21127_A670V	CMGC	-1.646646	-162.8141	Protein_kinase	0.950917	A	V	51.4	1	2.4	0	0	0	0	0	0	0	0	0	0	0	0	0	0	0	0	0.0749	neutral
P21127_R109C	CMGC	-1.646646	-162.8141	X	0	R	C	-64.9	0	7	-1	0	0	0	0	0	0	0	0	0	0	0	0	0	0	0	0.0749	neutral
P21127_K641N	CMGC	-1.646646	-162.8141	Protein_kinase	0.950917	K	N	-54.5	0	0.4	-1	0	0	0	0	0	0	0	0	0	0	0	0	0	0	0	0.0749	neutral
P21127_S414L	CMGC	-1.646646	-162.8141	X	0	S	L	77.7	0	4.6	0	0	1	0	0	0	0	0	0	0	0	0	0	0	0	0	0.0749	neutral
P21127_L601Q	CMGC	-1.646646	-162.8141	Protein_kinase	0.950917	L	Q	-22.9	0	-7.3	0	0	0	0	0	0	0	0	0	0	0	0	0	0	0	0	0.0749	neutral
P21127_I463V	CMGC	-1.646646	-162.8141	Protein_kinase	0.950917	I	V	-26.7	0	-0.3	0	0	0	0	0	0	0	0	0	0	0	0	0	0	0	0	0.0749	neutral
P21709_R575Q	Tyr	0.628591	-158.8142	X	0	R	Q	-29.6	0	1	-1	0	0	0	0	0	0	0	0	0	0	0	0	0	0	0	0.06	neutral
P21709_M900V	Tyr	0.628591	-158.8142	X	0	M	V	-22.9	1	2.3	0	0	0	0	0	0	0	0	0	0	0	0	0	0	0	0	1.0	neutral
P21709_V160A	Tyr	0.628591	-158.8142	Eph_LBD	-2.521115	V	A	-51.4	-1	-2.4	0	0	0	0	0	0	0	0	0	0	0	0	0	0	0	0	0.23	neutral
P21709_S807R	Tyr	0.628591	-158.8142	Protein_kinase	0.950917	S	R	84.4	0	-3.7	1	0	0	0	0	0	0	0	0	0	0	0	0	0	0	0	0.0	neutral
P21709_R492Q	Tyr	0.628591	-158.8142	Fibronectin_type-III	-3.179009	R	Q	-29.6	0	1	-1	0	0	0	0	0	0	0	0	0	0	0	0	0	0	0	0.07	neutral
P21709_A585T	Tyr	0.628591	-158.8142	X	0	A	T	27.5	1	-2.5	0	0	0	0	0	0	0	0	0	0	0	0	0	0	0	0	0.4	neutral
P21709_R351C	Tyr	0.628591	-158.8142	Fibronectin_type-III	-3.179009	R	C	-64.9	0	7	-1	0	0	0	0	0	0	0	0	0	0	0	0	0	0	0	0.0	neutral
P21709_P697L	Tyr	0.628591	-158.8142	Protein_kinase	0.950917	P	L	54	0	5.4	0	0	0	0	0	0	0	0	0	0	0	0	0	0	0	0	0.0	neutral
P21802_G613R	Tyr	0.628591	1000.4280	Protein_kinase	0.950917	G	R	113.3	0	-4.1	1	0	0	0	0	0	0	0	0	0	0	0	0	0	0	0	0.0749	neutral
P21802_S57L	Tyr	0.628591	1000.4280	Ig-like_C2-type	1.918650	S	L	77.7	0	4.6	0	0	0	0	0	0	0	0	0	0	0	0	0	0	0	0	0.41	neutral
P21802_A344G	Tyr	0.628591	1000.4280	Ig-like_C2-type	1.918650	A	G	-28.5	0	-2.2	0	0	0	0	0	0	0	0	0	0	0	0	0	0	0	0	0.0	disease
P21802_S252L	Tyr	0.628591	1000.4280	X	0	S	L	77.7	0	4.6	0	0	0	0	0	0	0	0	0	0	0	0	0	0	0	0	0.24	disease
P21802_S354C	Tyr	0.628591	1000.4280	Ig-like_C2-type	1.918650	S	C	19.5	0	3.3	0	0	0	0	0	0	0	0	0	0	0	0	0	0	0	0	0.0	disease
P21802_Y375C	Tyr	0.628591	1000.4280	X	0	Y	C	-85.1	0	3.8	0	0	0	0	0	0	0	0	0	0	0	0	0	0	0	0	0.01	disease
P21802_Y381D	Tyr	0.628591	1000.4280	X	0	Y	D	-82.5	0	-2.2	-1	0	0	1	0	0	0	0	0	0	0	0	0	0	1	0	0.0	disease
P21802_Y105C	Tyr	0.628591	1000.4280	Ig-like_C2-type	1.918650	Y	C	-85.1	0	3.8	0	0	0	1	0	0	0	1	0	0	0	0	0	0	0	0	0.0	disease
P21802_Y328C	Tyr	0.628591	1000.4280	Ig-like_C2-type	1.918650	Y	C	-85.1	0	3.8	0	0	0	1	0	0	0	1	0	0	0	0	0	0	0	0	0.12	disease
P21802_C342G	Tyr	0.628591	1000.4280	Ig-like_C2-type	1.918650	C	G	-48.4	0	-2.9	0	0	0	1	0	0	0	1	0	0	0	0	0	0	0	0	0.0	disease
P21802_S351C	Tyr	0.628591	1000.4280	Ig-like_C2-type	1.918650	S	C	19.5	0	3.3	0	0	0	0	0	0	0	0	0	0	0	0	0	0	0	0	0.0	disease
P21802_K526E	Tyr	0.628591	1000.4280	Protein_kinase	0.950917	K	E	-30.2	0	0.4	-2	0	0	0	0	0	0	0	0	0	0	0	0	0	0	0	0.0749	disease
P21802_I288S	Tyr	0.628591	1000.4280	Ig-like_C2-type	1.918650	I	S	-77.7	-1	-5.3	0	0	0	1	0	0	0	1	0	0	0	0	0	0	0	0	0.0	disease
P21802_S347C	Tyr	0.628591	1000.4280	Ig-like_C2-type	1.918650	S	C	19.5	0	3.3	0	0	0	0	0	0	0	0	0	0	0	0	0	0	0	0	0.01	disease
P21802_R678G	Tyr	0.628591	1000.4280	Protein_kinase	0.950917	R	G	-113.3	0	4.1	-1	0	0	0	0	0	0	0	0	0	0	0	0	0	0	0	0.0749	disease
P21802_Y340H	Tyr	0.628591	1000.4280	Ig-like_C2-type	1.918650	Y	H	-40.4	0	-1.9	1	0	0	1	0	0	0	1	0	0	0	0	0	0	0	0	0.0	disease
P21802_V359F	Tyr	0.628591	1000.4280	X	0	V	F	49.9	-1	-1.4	0	0	0	0	0	0	0	0	0	0	0	0	0	0	0	0	0.0	disease
P21802_C342R	Tyr	0.628591	1000.4280	Ig-like_C2-type	1.918650	C	R	64.9	0	-7	1	0	0	1	0	0	0	1	0	0	0	0	0	0	0	0	0.03	disease
P21802_C278Y	Tyr	0.628591	1000.4280	Ig-like_C2-type	1.918650	C	Y	85.1	0	-3.8	0	0	0	1	0	0	0	1	0	0	0	0	0	0	0	0	0.0	disease
P21802_M186T	Tyr	0.628591	1000.4280	Ig-like_C2-type	1.918650	M	T	-46.8	1	-2.6	0	0	0	1	0	0	0	1	0	0	0	0	0	0	0	0	1.0	neutral
P21802_A362S	Tyr	0.628591	1000.4280	X	0	A	S	0.400000000000006	0	-2.6	0	0	0	0	0	0	0	0	0	0	0	0	0	0	0	0	0.0749	disease
P21802_C278F	Tyr	0.628591	1000.4280	Ig-like_C2-type	1.918650	C	F	81.4	0	0.3	0	0	0	1	0	0	0	1	0	0	0	0	0	0	0	0	0.0	disease
P21802_S252F	Tyr	0.628591	1000.4280	X	0	S	F	100.9	0	3.6	0	0	0	0	0	0	0	0	0	0	0	0	0	0	0	0	0.0749	disease
P21802_P263L	Tyr	0.628591	1000.4280	Ig-like_C2-type	1.918650	P	L	54	0	5.4	0	0	0	0	0	0	0	0	0	0	0	0	0	0	0	0	0.0	disease
P21802_A344P	Tyr	0.628591	1000.4280	Ig-like_C2-type	1.918650	A	P	24.1	0	-3.4	0	0	0	0	0	0	0	0	0	0	0	0	0	0	0	0	0.0	disease
P21802_R6P	Tyr	0.628591	1000.4280	X	0	R	P	-60.7	0	2.9	-1	0	0	1	0	0	0	0	0	0	0	0	1	0	0	0	0.03	neutral
P21802_C342W	Tyr	0.628591	1000.4280	Ig-like_C2-type	1.918650	C	W	119.3	0	-3.4	0	0	0	1	0	0	0	1	0	0	0	0	0	0	0	0	0.0	disease
P21802_N331I	Tyr	0.628591	1000.4280	Ig-like_C2-type	1.918650	N	I	52.6	1	8	0	0	0	1	0	0	1	1	0	0	0	0	0	0	0	0	0.0	disease
P21802_A648T	Tyr	0.628591	1000.4280	Protein_kinase	0.950917	A	T	27.5	1	-2.5	0	0	0	0	0	0	0	0	0	0	0	0	0	0	0	0	0.0749	disease
P21802_E565G	Tyr	0.628591	1000.4280	Protein_kinase	0.950917	E	G	-78.3	0	3.1	1	1	0	1	0	0	0	0	0	0	1	0	0	0	0	0	0.0749	disease
P21802_N549H	Tyr	0.628591	1000.4280	Protein_kinase	0.950917	N	H	39.1	0	0.3	1	0	0	0	0	0	0	0	0	0	0	0	0	0	0	0	0.0749	disease
P21802_G384R	Tyr	0.628591	1000.4280	X	0	G	R	113.3	0	-4.1	1	0	0	1	0	0	0	0	0	0	0	0	0	0	1	0	0.01	disease
P21802_W290G	Tyr	0.628591	1000.4280	Ig-like_C2-type	1.918650	W	G	-167.7	0	0.5	0	0	0	1	0	0	0	1	0	0	0	0	0	0	0	0	0.0	disease
P21802_Q289P	Tyr	0.628591	1000.4280	Ig-like_C2-type	1.918650	Q	P	-31.1	0	1.9	0	0	0	1	0	0	0	1	0	0	0	0	0	0	0	0	0.0	disease
P21802_T341P	Tyr	0.628591	1000.4280	Ig-like_C2-type	1.918650	T	P	-3.39999999999999	-1	-0.9	0	0	0	1	0	0	0	1	0	0	0	0	0	0	0	0	0.0	disease
P21802_D321A	Tyr	0.628591	1000.4280	Ig-like_C2-type	1.918650	D	A	-22.5	0	5.3	1	0	0	1	0	0	0	1	0	0	0	0	0	0	0	0	0.13	disease
P21802_C342F	Tyr	0.628591	1000.4280	Ig-like_C2-type	1.918650	C	F	81.4	0	0.3	0	0	0	1	0	0	0	1	0	0	0	0	0	0	0	0	0.0	disease
P21802_K292E	Tyr	0.628591	1000.4280	Ig-like_C2-type	1.918650	K	E	-30.2	0	0.4	-2	0	0	1	0	0	0	1	0	0	0	0	0	0	0	0	0.0	disease
P21802_A628T	Tyr	0.628591	1000.4280	Protein_kinase	0.950917	A	T	27.5	1	-2.5	0	1	0	0	0	0	0	0	0	0	0	0	0	0	0	0	0.0749	disease
P21802_M391R	Tyr	0.628591	1000.4280	X	0	M	R	10.5	0	-6.4	1	0	0	1	0	0	0	0	0	0	0	0	0	0	1	0	0.02	disease
P21802_G338R	Tyr	0.628591	1000.4280	Ig-like_C2-type	1.918650	G	R	113.3	0	-4.1	1	0	0	1	0	0	0	1	0	0	0	0	0	0	0	0	0.0	disease
P21802_W290C	Tyr	0.628591	1000.4280	Ig-like_C2-type	1.918650	W	C	-119.3	0	3.4	0	0	0	1	0	0	0	1	0	0	0	0	0	0	0	0	0.0	disease
P21802_C342Y	Tyr	0.628591	1000.4280	Ig-like_C2-type	1.918650	C	Y	85.1	0	-3.8	0	0	0	1	0	0	0	1	0	0	0	0	0	0	0	0	0.0	disease
P21802_P253R	Tyr	0.628591	1000.4280	X	0	P	R	60.7	0	-2.9	1	0	0	0	0	0	0	0	0	0	0	0	0	0	0	0	0.0	disease
P21802_G663E	Tyr	0.628591	1000.4280	Protein_kinase	0.950917	G	E	78.3	0	-3.1	-1	0	0	0	0	0	0	0	0	0	0	0	0	0	0	0	0.0749	disease
P21802_Y281C	Tyr	0.628591	1000.4280	Ig-like_C2-type	1.918650	Y	C	-85.1	0	3.8	0	0	0	1	0	0	0	1	0	0	0	0	0	0	0	0	0.0	disease
P21802_A337P	Tyr	0.628591	1000.4280	Ig-like_C2-type	1.918650	A	P	24.1	0	-3.4	0	0	0	1	0	0	0	1	0	0	0	0	0	0	0	0	0.01	disease
P21802_G338E	Tyr	0.628591	1000.4280	Ig-like_C2-type	1.918650	G	E	78.3	0	-3.1	-1	0	0	1	0	0	0	1	0	0	0	0	0	0	0	0	0.0	disease
P21802_C342S	Tyr	0.628591	1000.4280	Ig-like_C2-type	1.918650	C	S	-19.5	0	-3.3	0	0	0	1	0	0	0	1	0	0	0	0	0	0	0	0	0.0	disease
P21802_W290R	Tyr	0.628591	1000.4280	Ig-like_C2-type	1.918650	W	R	-54.4	0	-3.6	1	0	0	1	0	0	0	1	0	0	0	0	0	0	0	0	0.0	disease
P21802_F276V	Tyr	0.628591	1000.4280	Ig-like_C2-type	1.918650	F	V	-49.9	1	1.4	0	0	0	0	0	0	0	0	0	0	0	0	0	0	0	0	0.0	disease
P21802_S252W	Tyr	0.628591	1000.4280	X	0	S	W	138.8	0	-0.1	0	0	0	0	0	0	0	0	0	0	0	0	0	0	0	0	0.04	disease
P21802_Y340C	Tyr	0.628591	1000.4280	Ig-like_C2-type	1.918650	Y	C	-85.1	0	3.8	0	0	0	1	0	0	0	1	0	0	0	0	0	0	0	0	0.0	disease
P21802_A172F	Tyr	0.628591	1000.4280	Ig-like_C2-type	1.918650	A	F	101.3	0	1	0	0	0	0	0	0	0	0	0	0	0	0	0	0	0	0	0.0749	disease
P21802_K641R	Tyr	0.628591	1000.4280	Protein_kinase	0.950917	K	R	4.80000000000001	0	-0.6	0	1	0	0	0	0	0	0	0	0	0	0	0	0	0	0	0.0749	disease
P21802_S372C	Tyr	0.628591	1000.4280	X	0	S	C	19.5	0	3.3	0	0	0	0	0	0	0	0	0	0	0	0	0	0	0	0	0.01	disease
P21802_Y301C	Tyr	0.628591	1000.4280	Ig-like_C2-type	1.918650	Y	C	-85.1	0	3.8	0	0	0	1	0	0	0	1	0	0	0	0	0	0	0	0	0.06	disease
P21802_S267P	Tyr	0.628591	1000.4280	Ig-like_C2-type	1.918650	S	P	23.7	0	-0.8	0	0	0	0	0	0	0	0	0	0	0	0	0	0	0	0	0.0	disease
P21802_S354Y	Tyr	0.628591	1000.4280	Ig-like_C2-type	1.918650	S	Y	104.6	0	-0.5	0	0	0	0	0	0	0	0	0	0	0	0	0	0	0	0	0.0	disease
P21860_R683W	Tyr	0.628591	-306.8518	X	0	R	W	54.4	0	3.6	-1	0	0	0	0	0	0	0	0	0	0	0	0	0	0	0	0.0	neutral
P21860_N385S	Tyr	0.628591	-306.8518	X	0	N	S	-25.1	0	2.7	0	0	0	0	0	0	0	0	0	0	0	0	0	0	0	0	0.32	neutral
P21860_I744T	Tyr	0.628591	-306.8518	Protein_kinase	0.950917	I	T	-50.6	0	-5.2	0	1	0	0	0	0	0	0	0	0	0	0	0	0	0	0	0.0	neutral
P21860_S1119C	Tyr	0.628591	-306.8518	X	0	S	C	19.5	0	3.3	0	0	0	0	0	0	0	0	0	0	0	0	0	0	0	0	0.07	neutral
P21860_S717L	Tyr	0.628591	-306.8518	Protein_kinase	0.950917	S	L	77.7	0	4.6	0	1	0	1	0	0	0	0	0	0	1	0	0	0	0	0	0.02	neutral
P21860_L1177I	Tyr	0.628591	-306.8518	X	0	L	I	0	1	0.7	0	0	0	0	0	0	0	0	0	0	0	0	0	0	0	0	0.18	neutral
P21860_T1254K	Tyr	0.628591	-306.8518	X	0	T	K	52.5	-1	-3.2	1	0	0	0	0	0	0	0	0	0	0	0	0	0	0	0	0.52	neutral
P21860_R1127H	Tyr	0.628591	-306.8518	X	0	R	H	-20.2	0	1.3	0	0	0	0	0	0	0	0	0	0	0	0	0	0	0	0	0.12	neutral
P21860_S20Y	Tyr	0.628591	-306.8518	X	0	S	Y	104.6	0	-0.5	0	0	0	0	0	0	0	0	0	0	0	0	0	0	0	0	0.05	neutral
P21860_K998R	Tyr	0.628591	-306.8518	X	0	K	R	4.80000000000001	0	-0.6	0	0	0	0	0	0	0	0	0	0	0	0	0	0	0	0	0.44	neutral
P21860_T204I	Tyr	0.628591	-306.8518	X	0	T	I	50.6	0	5.2	0	0	0	0	0	0	0	0	0	0	0	0	0	0	0	0	0.44	neutral
P21860_G1271S	Tyr	0.628591	-306.8518	X	0	G	S	28.9	0	-0.4	0	0	0	0	0	0	0	0	0	0	0	0	0	0	0	0	0.28	neutral
P21860_P30L	Tyr	0.628591	-306.8518	X	0	P	L	54	0	5.4	0	0	0	1	0	0	0	1	0	0	0	0	0	0	0	0	0.08	neutral
P22455_T179A	Tyr	0.628591	-140.5926	Ig-like_C2-type	1.918650	T	A	-27.5	-1	2.5	0	0	0	1	0	0	0	1	0	0	0	0	0	0	0	0	0.52	neutral
P22455_D516N	Tyr	0.628591	-140.5926	Protein_kinase	0.950917	D	N	3	0	0	1	0	0	0	0	0	0	0	0	0	0	0	0	0	0	0	0.0	neutral
P22455_R529Q	Tyr	0.628591	-140.5926	Protein_kinase	0.950917	R	Q	-29.6	0	1	-1	0	0	0	0	0	0	0	0	0	0	0	0	0	0	0	0.03	neutral
P22455_V10I	Tyr	0.628591	-140.5926	X	0	V	I	26.7	0	0.3	0	0	0	1	0	0	0	0	0	0	0	0	1	0	0	0	0.26	neutral
P22455_G388R	Tyr	0.628591	-140.5926	X	0	G	R	113.3	0	-4.1	1	0	0	1	0	0	0	0	0	0	0	0	0	0	1	0	0.04	neutral
P22455_P136L	Tyr	0.628591	-140.5926	X	0	P	L	54	0	5.4	0	0	0	0	0	0	0	0	0	0	0	0	0	0	0	0	0.33	neutral
P22455_G426S	Tyr	0.628591	-140.5926	X	0	G	S	28.9	0	-0.4	0	0	0	0	0	0	0	0	0	0	0	0	0	0	0	0	0.8	neutral
P22607_G375C	Tyr	0.628591	529.0176	X	0	G	C	48.4	0	2.9	0	0	0	0	0	0	0	0	0	0	0	0	0	0	0	0	0.0749	disease
P22607_N540S	Tyr	0.628591	529.0176	Protein_kinase	0.950917	N	S	-25.1	0	2.7	0	0	0	0	0	0	0	0	0	0	0	0	0	0	0	0	0.0749	disease
P22607_K650Q	Tyr	0.628591	529.0176	Protein_kinase	0.950917	K	Q	-24.8	0	0.4	-1	0	0	0	0	0	0	0	0	0	0	0	0	0	0	0	0.0749	disease
P22607_A391E	Tyr	0.628591	529.0176	X	0	A	E	49.8	0	-5.3	-1	0	0	1	0	0	0	0	0	0	0	0	0	0	1	0	0.0749	disease
P22607_S249C	Tyr	0.628591	529.0176	X	0	S	C	19.5	0	3.3	0	0	0	0	0	0	0	0	0	0	0	0	0	0	0	0	0.01	disease
P22607_Y373C	Tyr	0.628591	529.0176	X	0	Y	C	-85.1	0	3.8	0	0	0	0	0	0	0	0	0	0	0	0	0	0	0	0	0.0749	disease
P22607_D646N	Tyr	0.628591	529.0176	Protein_kinase	0.950917	D	N	3	0	0	1	0	0	0	0	0	0	0	0	0	0	0	0	0	0	0	0.0749	neutral
P22607_I726F	Tyr	0.628591	529.0176	Protein_kinase	0.950917	I	F	23.2	-1	-1.7	0	0	0	0	0	0	0	0	0	0	0	0	0	0	0	0	0.0749	neutral
P22607_R248C	Tyr	0.628591	529.0176	X	0	R	C	-64.9	0	7	-1	0	0	0	0	0	0	0	0	0	0	0	0	0	0	0	0.0	disease
P22607_P250R	Tyr	0.628591	529.0176	X	0	P	R	60.7	0	-2.9	1	0	0	0	0	0	0	0	0	0	0	0	0	0	0	0	0.0	disease
P22607_K650M	Tyr	0.628591	529.0176	Protein_kinase	0.950917	K	M	-5.69999999999999	0	5.8	-1	0	0	0	0	0	0	0	0	0	0	0	0	0	0	0	0.0749	disease
P22607_R621H	Tyr	0.628591	529.0176	Protein_kinase	0.950917	R	H	-20.2	0	1.3	0	1	0	0	0	0	0	0	0	0	0	0	0	0	0	0	0.0749	disease
P22607_T338M	Tyr	0.628591	529.0176	Ig-like_C2-type	1.918650	T	M	46.8	-1	2.6	0	0	0	1	0	0	0	1	0	0	0	0	0	0	0	0	0.0749	neutral
P22607_K650E	Tyr	0.628591	529.0176	Protein_kinase	0.950917	K	E	-30.2	0	0.4	-2	0	0	0	0	0	0	0	0	0	0	0	0	0	0	0	0.0749	disease
P22607_A441T	Tyr	0.628591	529.0176	X	0	A	T	27.5	1	-2.5	0	0	0	0	0	0	0	0	0	0	0	0	0	0	0	0	0.0749	neutral
P22607_G370C	Tyr	0.628591	529.0176	X	0	G	C	48.4	0	2.9	0	0	0	0	0	0	0	0	0	0	0	0	0	0	0	0	0.0749	disease
P22607_A717T	Tyr	0.628591	529.0176	Protein_kinase	0.950917	A	T	27.5	1	-2.5	0	0	0	0	0	0	0	0	0	0	0	0	0	0	0	0	0.0749	neutral
P22607_I538V	Tyr	0.628591	529.0176	Protein_kinase	0.950917	I	V	-26.7	0	-0.3	0	0	0	0	0	0	0	0	0	0	0	0	0	0	0	0	0.0749	disease
P22607_G65R	Tyr	0.628591	529.0176	Ig-like_C2-type	1.918650	G	R	113.3	0	-4.1	1	0	0	1	0	0	0	1	0	0	0	0	0	0	0	0	0.12	neutral
P22607_F384L	Tyr	0.628591	529.0176	X	0	F	L	-23.2	0	1	0	0	0	1	0	0	0	0	0	0	0	0	0	0	1	0	0.0749	neutral
P22607_G380R	Tyr	0.628591	529.0176	X	0	G	R	113.3	0	-4.1	1	0	0	1	0	0	0	0	0	0	0	0	0	0	1	0	0.0749	disease
P22607_N540T	Tyr	0.628591	529.0176	Protein_kinase	0.950917	N	T	2	1	2.8	0	0	0	0	0	0	0	0	0	0	0	0	0	0	0	0	0.0749	disease
P22607_N540K	Tyr	0.628591	529.0176	Protein_kinase	0.950917	N	K	54.5	0	-0.4	1	0	0	0	0	0	0	0	0	0	0	0	0	0	0	0	0.0749	disease
P22607_S371C	Tyr	0.628591	529.0176	X	0	S	C	19.5	0	3.3	0	0	0	0	0	0	0	0	0	0	0	0	0	0	0	0	0.0749	disease
P22607_D513N	Tyr	0.628591	529.0176	Protein_kinase	0.950917	D	N	3	0	0	1	0	0	0	0	0	0	0	0	0	0	0	0	0	0	0	0.0749	disease
P22612_I251N	AGC	-1.557641	-849.7612	Protein_kinase	0.950917	I	N	-52.6	-1	-8	0	0	0	0	0	0	0	0	0	0	0	0	0	0	0	0	0.0	neutral
P22612_H268D	AGC	-1.557641	-849.7612	Protein_kinase	0.950917	H	D	-42.1	0	-0.3	-2	0	0	0	0	0	0	0	0	0	0	0	0	0	0	0	1.0	neutral
P22694_R106Q	AGC	-1.557641	-1171.4031	Protein_kinase	0.950917	R	Q	-29.6	0	1	-1	0	0	0	0	0	0	0	0	0	0	0	0	0	0	0	0.0749	neutral
P23443_W276C	AGC	-1.557641	-969.6410	Protein_kinase	0.950917	W	C	-119.3	0	3.4	0	0	0	0	0	0	0	0	0	0	0	0	0	0	0	0	0.0	neutral
P23443_R272C	AGC	-1.557641	-969.6410	Protein_kinase	0.950917	R	C	-64.9	0	7	-1	0	0	0	0	0	0	0	0	0	0	0	0	0	0	0	0.0	neutral
P23443_S398A	AGC	-1.557641	-969.6410	AGC-kinase_C-terminal	-1.614224	S	A	-0.400000000000006	0	2.6	0	0	0	0	0	0	0	0	0	0	0	0	0	0	0	0	0.1	neutral
P23443_M225I	AGC	-1.557641	-969.6410	Protein_kinase	0.950917	M	I	3.79999999999998	1	2.6	0	1	0	0	0	0	0	0	0	0	0	0	0	0	0	0	0.0	neutral
P23458_N973K	Tyr	0.628591	-458.5846	Protein_kinase	0.950917	N	K	54.5	0	-0.4	1	0	0	0	0	0	0	0	0	0	0	0	0	0	0	0	0.85	neutral
P24723_R359Q	AGC	-1.557641	-1086.8865	Protein_kinase	0.950917	R	Q	-29.6	0	1	-1	0	0	0	0	0	0	0	0	0	0	0	0	0	0	0	0.05	neutral
P24723_K65R	AGC	-1.557641	-1086.8865	C2	-56.641981	K	R	4.80000000000001	0	-0.6	0	0	0	0	0	0	0	0	0	0	0	0	0	0	0	0	0.34	neutral
P24723_R149Q	AGC	-1.557641	-1086.8865	X	0	R	Q	-29.6	0	1	-1	0	0	0	0	0	0	0	0	0	0	0	0	0	0	0	0.43	neutral
P24723_V374I	AGC	-1.557641	-1086.8865	Protein_kinase	0.950917	V	I	26.7	0	0.3	0	0	0	0	0	0	0	0	0	0	0	0	0	0	0	0	0.24	neutral
P24723_D645V	AGC	-1.557641	-1086.8865	AGC-kinase_C-terminal	-1.614224	D	V	28.9	1	7.7	1	0	0	0	0	0	0	0	0	0	0	0	0	0	0	0	0.0	neutral
P24723_A19V	AGC	-1.557641	-1086.8865	C2	-56.641981	A	V	51.4	1	2.4	0	0	0	0	0	0	0	0	0	0	0	0	0	0	0	0	0.06	neutral
P24723_P612S	AGC	-1.557641	-1086.8865	Protein_kinase	0.950917	P	S	-23.7	0	0.8	0	0	0	0	0	0	0	0	0	0	0	0	0	0	0	0	0.08	neutral
P24723_D497Y	AGC	-1.557641	-1086.8865	Protein_kinase	0.950917	D	Y	82.5	0	2.2	1	1	0	0	0	0	0	0	0	0	0	0	0	0	0	0	0.0	neutral
P24941_V18L	CMGC	-1.646646	-1430.5623	Protein_kinase	0.950917	V	L	26.7	-1	-0.4	0	1	0	1	0	0	0	0	0	0	1	0	0	0	0	0	0.0	neutral
P24941_T290S	CMGC	-1.646646	-1430.5623	X	0	T	S	-27.1	-1	-0.1	0	0	0	0	0	0	0	0	0	0	0	0	0	0	0	0	0.29	neutral
P24941_Y15S	CMGC	-1.646646	-1430.5623	Protein_kinase	0.950917	Y	S	-104.6	0	0.5	0	1	1	1	0	0	0	0	0	1	1	0	0	0	0	0	0.0	neutral
P25092_Q1045R	RGC	1.267131	24.9245	X	0	Q	R	29.6	0	-1	1	0	0	0	0	0	0	0	0	0	0	0	0	0	0	0	1.0	neutral
P25092_S840I	RGC	1.267131	24.9245	Guanylate_cyclase	1.385776	S	I	77.7	1	5.3	0	0	0	0	0	0	0	0	0	0	0	0	0	0	0	0	0.0	disease
P25092_D387G	RGC	1.267131	24.9245	X	0	D	G	-51	0	3.1	1	0	0	0	0	0	0	0	0	0	0	0	0	0	0	0	0.37	disease
P25092_C30R	RGC	1.267131	24.9245	X	0	C	R	64.9	0	-7	1	0	0	0	0	0	0	0	0	0	0	0	0	0	0	0	0.12	neutral
P25092_F281L	RGC	1.267131	24.9245	X	0	F	L	-23.2	0	1	0	0	0	0	0	0	0	0	0	0	0	0	0	0	0	0	0.31	neutral
P25092_E610K	RGC	1.267131	24.9245	Protein_kinase	0.950917	E	K	30.2	0	-0.4	2	0	0	0	0	0	0	0	0	0	0	0	0	0	0	0	0.72	neutral
P25092_I859V	RGC	1.267131	24.9245	Guanylate_cyclase	1.385776	I	V	-26.7	0	-0.3	0	0	0	0	0	0	0	0	0	0	0	0	0	0	0	0	0.05	neutral
P25092_R114Q	RGC	1.267131	24.9245	X	0	R	Q	-29.6	0	1	-1	0	0	0	0	0	0	0	0	0	0	0	0	0	0	0	0.38	neutral
P25092_Y1072C	RGC	1.267131	24.9245	X	0	Y	C	-85.1	0	3.8	0	0	0	0	0	0	0	0	0	0	0	0	0	0	0	0	0.01	neutral
P25092_R464L	RGC	1.267131	24.9245	X	0	R	L	-6.70000000000002	0	8.3	-1	0	0	0	0	0	0	0	0	0	0	0	0	0	0	0	0.65	neutral
P25098_I184T	AGC	-1.557641	-994.6847	X	0	I	T	-50.6	0	-5.2	0	0	0	0	0	0	0	0	0	0	0	0	0	0	0	0	0.11	neutral
P27037_S258R	TKL	1.910551	-379.2655	Protein_kinase	0.950917	S	R	84.4	0	-3.7	1	0	0	0	0	0	0	0	0	0	0	0	0	0	0	0	0.28	neutral
P27361_E323K	CMGC	-1.646646	-1366.1865	Protein_kinase	0.950917	E	K	30.2	0	-0.4	2	0	0	0	0	0	0	0	0	0	0	0	0	0	0	0	0.0	neutral
P27448_V429A	CAMK	-2.263566	2.5071	X	0	V	A	-51.4	-1	-2.4	0	0	0	0	0	0	0	0	0	0	0	0	0	0	0	0	1.0	neutral
P27448_S443G	CAMK	-2.263566	2.5071	X	0	S	G	-28.9	0	0.4	0	0	0	0	0	0	0	0	0	0	0	0	0	0	0	0	0.29	neutral
P29317_R721Q	Tyr	0.628591	173.4897	Protein_kinase	0.950917	R	Q	-29.6	0	1	-1	0	0	0	0	0	0	0	0	0	0	0	0	0	0	0	0.0	disease
P29317_K99N	Tyr	0.628591	173.4897	Eph_LBD	-2.521115	K	N	-54.5	0	0.4	-1	0	0	1	0	0	0	1	0	0	0	0	0	0	0	0	0.0	neutral
P29317_T511M	Tyr	0.628591	173.4897	Fibronectin_type-III	-3.179009	T	M	46.8	-1	2.6	0	0	0	0	0	0	0	0	0	0	0	0	0	0	0	0	0.0	neutral
P29317_R568H	Tyr	0.628591	173.4897	X	0	R	H	-20.2	0	1.3	0	0	0	0	0	0	0	0	0	0	0	0	0	0	0	0	0.02	neutral
P29317_M631T	Tyr	0.628591	173.4897	Protein_kinase	0.950917	M	T	-46.8	1	-2.6	0	0	0	0	0	0	0	0	0	0	0	0	0	0	0	0	0.31	neutral
P29317_G391R	Tyr	0.628591	173.4897	Fibronectin_type-III	-3.179009	G	R	113.3	0	-4.1	1	0	0	0	0	0	0	0	0	0	0	0	0	0	0	0	0.0	neutral
P29317_G948W	Tyr	0.628591	173.4897	SAM	-0.421579	G	W	167.7	0	-0.5	0	0	0	0	0	0	0	0	0	0	0	0	0	0	0	0	0.0	disease
P29317_R876H	Tyr	0.628591	173.4897	X	0	R	H	-20.2	0	1.3	0	0	0	0	0	0	0	0	0	0	0	0	0	0	0	0	0.0	neutral
P29317_T940I	Tyr	0.628591	173.4897	SAM	-0.421579	T	I	50.6	0	5.2	0	0	0	0	0	0	0	0	0	0	0	0	0	0	0	0	0.0	disease
P29320_L590P	Tyr	0.628591	-251.2129	X	0	L	P	-54	0	-5.4	0	0	0	0	0	0	0	0	0	0	0	0	0	0	0	0	0.0749	neutral
P29320_W924R	Tyr	0.628591	-251.2129	SAM	-0.421579	W	R	-54.4	0	-3.6	1	0	0	0	0	0	0	0	0	0	0	0	0	0	0	0	0.0749	neutral
P29320_R914H	Tyr	0.628591	-251.2129	SAM	-0.421579	R	H	-20.2	0	1.3	0	0	0	0	0	0	0	0	0	0	0	0	0	0	0	0	0.0749	neutral
P29320_A777G	Tyr	0.628591	-251.2129	Protein_kinase	0.950917	A	G	-28.5	0	-2.2	0	0	0	0	0	0	0	0	0	0	0	0	0	0	0	0	0.0749	neutral
P29320_I564V	Tyr	0.628591	-251.2129	X	0	I	V	-26.7	0	-0.3	0	0	0	1	0	0	0	0	0	0	0	0	0	0	1	0	0.0749	neutral
P29320_C568S	Tyr	0.628591	-251.2129	X	0	C	S	-19.5	0	-3.3	0	0	0	0	0	0	0	0	0	0	0	0	0	0	0	0	0.0749	neutral
P29322_P321L	Tyr	0.628591	-68.6320	X	0	P	L	54	0	5.4	0	0	0	0	0	0	0	0	0	0	0	0	0	0	0	0	0.27	neutral
P29322_V60L	Tyr	0.628591	-68.6320	Eph_LBD	-2.521115	V	L	26.7	-1	-0.4	0	0	0	0	0	0	0	0	0	0	0	0	0	0	0	0	0.73	neutral
P29322_G45S	Tyr	0.628591	-68.6320	Eph_LBD	-2.521115	G	S	28.9	0	-0.4	0	0	0	0	0	0	0	0	0	0	0	0	0	0	0	0	0.02	neutral
P29322_E612Q	Tyr	0.628591	-68.6320	X	0	E	Q	5.40000000000001	0	0	1	0	0	0	0	0	0	0	0	0	0	0	0	0	0	0	0.0	neutral
P29322_V444M	Tyr	0.628591	-68.6320	Fibronectin_type-III	-3.179009	V	M	22.9	-1	-2.3	0	0	0	0	0	0	0	0	0	0	0	0	0	0	0	0	0.11	neutral
P29323_D678N	Tyr	0.628591	141.0402	Protein_kinase	0.950917	D	N	3	0	0	1	0	0	0	0	0	0	0	0	0	0	0	0	0	0	0	0.0749	neutral
P29323_V650A	Tyr	0.628591	141.0402	Protein_kinase	0.950917	V	A	-51.4	-1	-2.4	0	0	0	0	0	0	0	0	0	0	0	0	0	0	0	0	0.0749	disease
P29323_C289G	Tyr	0.628591	141.0402	X	0	C	G	-48.4	0	-2.9	0	0	0	0	0	0	0	0	0	0	0	0	0	0	0	0	0.0	neutral
P29323_R844W	Tyr	0.628591	141.0402	Protein_kinase	0.950917	R	W	54.4	0	3.6	-1	0	0	0	0	0	0	0	0	0	0	0	0	0	0	0	0.0749	neutral
P29323_H679N	Tyr	0.628591	141.0402	Protein_kinase	0.950917	H	N	-39.1	0	-0.3	-1	0	0	0	0	0	0	0	0	0	0	0	0	0	0	0	0.0749	disease
P29323_M883V	Tyr	0.628591	141.0402	Protein_kinase	0.950917	M	V	-22.9	1	2.3	0	0	0	0	0	0	0	0	0	0	0	0	0	0	0	0	0.0749	disease
P29323_I361V	Tyr	0.628591	141.0402	Fibronectin_type-III	-3.179009	I	V	-26.7	0	-0.3	0	0	0	0	0	0	0	0	0	0	0	0	0	0	0	0	0.62	neutral
P29323_R199H	Tyr	0.628591	141.0402	Eph_LBD	-2.521115	R	H	-20.2	0	1.3	0	0	0	0	0	0	0	0	0	0	0	0	0	0	0	0	0.28	disease
P29323_A279S	Tyr	0.628591	141.0402	X	0	A	S	0.400000000000006	0	-2.6	0	0	0	0	0	0	0	0	0	0	0	0	0	0	0	0	0.54	disease
P29323_I909M	Tyr	0.628591	141.0402	X	0	I	M	-3.79999999999998	-1	-2.6	0	0	0	0	0	0	0	0	0	0	0	0	0	0	0	0	0.0749	disease
P29376_R673Q	Tyr	0.628591	-198.1562	Protein_kinase	0.950917	R	Q	-29.6	0	1	-1	0	0	0	0	0	0	0	0	0	0	0	0	0	0	0	0.0749	neutral
P29376_P745S	Tyr	0.628591	-198.1562	Protein_kinase	0.950917	P	S	-23.7	0	0.8	0	0	0	0	0	0	0	0	0	0	0	0	0	0	0	0	0.0749	neutral
P29376_E763K	Tyr	0.628591	-198.1562	Protein_kinase	0.950917	E	K	30.2	0	-0.4	2	0	0	0	0	0	0	0	0	0	0	0	0	0	0	0	0.0749	neutral
P29376_D535N	Tyr	0.628591	-198.1562	Protein_kinase	0.950917	D	N	3	0	0	1	0	0	0	0	0	0	0	0	0	0	0	0	0	0	0	0.0749	neutral
P29376_C384R	Tyr	0.628591	-198.1562	X	0	C	R	64.9	0	-7	1	0	0	0	0	0	0	0	0	0	0	0	0	0	0	0	0.0749	neutral
P29376_P838S	Tyr	0.628591	-198.1562	X	0	P	S	-23.7	0	0.8	0	0	0	0	0	0	0	0	0	0	0	0	0	0	0	0	0.0749	neutral
P29376_R42Q	Tyr	0.628591	-198.1562	X	0	R	Q	-29.6	0	1	-1	0	0	0	0	0	0	0	0	0	0	0	0	0	0	0	0.44	neutral
P29376_R569S	Tyr	0.628591	-198.1562	Protein_kinase	0.950917	R	S	-84.4	0	3.7	-1	0	0	0	0	0	0	0	0	0	0	0	0	0	0	0	0.0749	neutral
P29597_R703W	Tyr	0.628591	-222.0808	Protein_kinase	0.950917	R	W	54.4	0	3.6	-1	0	0	0	0	0	0	0	0	0	0	0	0	0	0	0	0.0	neutral
P29597_A928V	Tyr	0.628591	-222.0808	Protein_kinase	0.950917	A	V	51.4	1	2.4	0	1	0	0	0	0	0	0	0	0	0	0	0	0	0	0	0.04	neutral
P29597_P820H	Tyr	0.628591	-222.0808	Protein_kinase	0.950917	P	H	40.5	0	-1.6	1	0	0	0	0	0	0	0	0	0	0	0	0	0	0	0	0.03	neutral
P29597_I684S	Tyr	0.628591	-222.0808	Protein_kinase	0.950917	I	S	-77.7	-1	-5.3	0	0	0	0	0	0	0	0	0	0	0	0	0	0	0	0	0.01	neutral
P29597_R197H	Tyr	0.628591	-222.0808	FERM	-58.864374	R	H	-20.2	0	1.3	0	0	0	0	0	0	0	0	0	0	0	0	0	0	0	0	0.04	neutral
P29597_E1163G	Tyr	0.628591	-222.0808	Protein_kinase	0.950917	E	G	-78.3	0	3.1	1	0	0	0	0	0	0	0	0	0	0	0	0	0	0	0	0.23	neutral
P29597_P1104A	Tyr	0.628591	-222.0808	Protein_kinase	0.950917	P	A	-24.1	0	3.4	0	0	0	0	0	0	0	0	0	0	0	0	0	0	0	0	0.0	neutral
P29597_A81V	Tyr	0.628591	-222.0808	FERM	-58.864374	A	V	51.4	1	2.4	0	0	0	0	0	0	0	0	0	0	0	0	0	0	0	0	0.27	neutral
P29597_R442Q	Tyr	0.628591	-222.0808	X	0	R	Q	-29.6	0	1	-1	0	0	0	0	0	0	0	0	0	0	0	0	0	0	0	0.13	neutral
P29597_V386M	Tyr	0.628591	-222.0808	FERM	-58.864374	V	M	22.9	-1	-2.3	0	0	0	0	0	0	0	0	0	0	0	0	0	0	0	0	0.05	neutral
P29597_R4H	Tyr	0.628591	-222.0808	X	0	R	H	-20.2	0	1.3	0	0	0	0	0	0	0	0	0	0	0	0	0	0	0	0	0.59	neutral
P29597_V362F	Tyr	0.628591	-222.0808	FERM	-58.864374	V	F	49.9	-1	-1.4	0	0	0	0	0	0	0	0	0	0	0	0	0	0	0	0	0.05	neutral
P29597_G363S	Tyr	0.628591	-222.0808	FERM	-58.864374	G	S	28.9	0	-0.4	0	0	0	0	0	0	0	0	0	0	0	0	0	0	0	0	0.56	neutral
P29597_R4C	Tyr	0.628591	-222.0808	X	0	R	C	-64.9	0	7	-1	0	0	0	0	0	0	0	0	0	0	0	0	0	0	0	0.2	neutral
P30291_S472I	Tyr	0.628591	-8.2572	Protein_kinase	0.950917	S	I	77.7	1	5.3	0	0	0	0	0	0	0	0	0	0	0	0	0	0	0	0	0.01	neutral
P30291_G210C	Tyr	0.628591	-8.2572	X	0	G	C	48.4	0	2.9	0	0	0	0	0	0	0	0	0	0	0	0	0	0	0	0	0.03	neutral
P30530_S515G	Tyr	0.628591	-1410.8036	X	0	S	G	-28.9	0	0.4	0	0	0	0	0	0	0	0	0	0	0	0	0	0	0	0	0.04	neutral
P30530_T112M	Tyr	0.628591	-1410.8036	Ig-like_C2-type	1.918650	T	M	46.8	-1	2.6	0	0	0	1	0	0	0	1	0	0	0	0	0	0	0	0	0.06	neutral
P30530_N266D	Tyr	0.628591	-1410.8036	Fibronectin_type-III	-3.179009	N	D	-3	0	0	-1	0	0	0	0	0	0	0	0	0	0	0	0	0	0	0	0.98	neutral
P31152_V38M	CMGC	-1.646646	-41.0487	Protein_kinase	0.950917	V	M	22.9	-1	-2.3	0	0	0	0	0	0	0	0	0	0	0	0	0	0	0	0	0.08	neutral
P31152_R371P	CMGC	-1.646646	-41.0487	X	0	R	P	-60.7	0	2.9	-1	0	0	0	0	0	0	0	0	0	0	0	0	0	0	0	0.16	neutral
P31749_V167A	AGC	-1.557641	390.1024	Protein_kinase	0.950917	V	A	-51.4	-1	-2.4	0	0	0	0	0	0	0	0	0	0	0	0	0	0	0	0	0.48	neutral
P31749_E17K	AGC	-1.557641	390.1024	PH	2.449906	E	K	30.2	0	-0.4	2	1	0	0	0	0	0	0	0	0	0	0	0	0	0	0	0.01	disease
P31751_E17K	AGC	-1.557641	239.7480	PH	2.449906	E	K	30.2	0	-0.4	2	1	0	0	0	0	0	0	0	0	0	0	0	0	0	0	0.01	disease
P31751_I188V	AGC	-1.557641	239.7480	Protein_kinase	0.950917	I	V	-26.7	0	-0.3	0	0	0	0	0	0	0	0	0	0	0	0	0	0	0	0	0.07	neutral
P31751_R274H	AGC	-1.557641	239.7480	Protein_kinase	0.950917	R	H	-20.2	0	1.3	0	0	0	0	0	0	0	0	0	0	0	0	0	0	0	0	0.0	disease
P31751_R208K	AGC	-1.557641	239.7480	Protein_kinase	0.950917	R	K	-4.80000000000001	0	0.6	0	0	0	0	0	0	0	0	0	0	0	0	0	0	0	0	0.71	neutral
P32298_V473I	AGC	-1.557641	-171.6798	AGC-kinase_C-terminal	-1.614224	V	I	26.7	0	0.3	0	0	0	0	0	0	0	0	0	0	0	0	0	0	0	0	0.23	neutral
P32298_A116T	AGC	-1.557641	-171.6798	RGS	-58.963910	A	T	27.5	1	-2.5	0	0	0	0	0	0	0	0	0	0	0	0	0	0	0	0	0.64	neutral
P32298_D95H	AGC	-1.557641	-171.6798	RGS	-58.963910	D	H	42.1	0	0.3	2	0	0	0	0	0	0	0	0	0	0	0	0	0	0	0	0.0	neutral
P32298_A440V	AGC	-1.557641	-171.6798	Protein_kinase	0.950917	A	V	51.4	1	2.4	0	0	0	0	0	0	0	0	0	0	0	0	0	0	0	0	0.06	neutral
P32298_V247I	AGC	-1.557641	-171.6798	Protein_kinase	0.950917	V	I	26.7	0	0.3	0	0	0	0	0	0	0	0	0	0	0	0	0	0	0	0	0.56	neutral
P32298_T183R	AGC	-1.557641	-171.6798	X	0	T	R	57.3	-1	-3.8	1	0	0	0	0	0	0	0	0	0	0	0	0	0	0	0	0.01	neutral
P32298_R65L	AGC	-1.557641	-171.6798	RGS	-58.963910	R	L	-6.70000000000002	0	8.3	-1	0	0	0	0	0	0	0	0	0	0	0	0	0	0	0	0.53	neutral
P32298_L425P	AGC	-1.557641	-171.6798	Protein_kinase	0.950917	L	P	-54	0	-5.4	0	0	0	0	0	0	0	0	0	0	0	0	0	0	0	0	0.0	neutral
P32298_A142V	AGC	-1.557641	-171.6798	RGS	-58.963910	A	V	51.4	1	2.4	0	0	0	0	0	0	0	0	0	0	0	0	0	0	0	0	0.27	neutral
P32298_H383Q	AGC	-1.557641	-171.6798	Protein_kinase	0.950917	H	Q	-9.39999999999998	0	-0.3	-1	0	0	0	0	0	0	0	0	0	0	0	0	0	0	0	1.0	neutral
P32298_V486A	AGC	-1.557641	-171.6798	AGC-kinase_C-terminal	-1.614224	V	A	-51.4	-1	-2.4	0	0	0	0	0	0	0	0	0	0	0	0	0	0	0	0	0.08	neutral
P32298_A495T	AGC	-1.557641	-171.6798	AGC-kinase_C-terminal	-1.614224	A	T	27.5	1	-2.5	0	0	0	0	0	0	0	0	0	0	0	0	0	0	0	0	1.0	neutral
P33981_A97V	Tyr	0.628591	80.2017	X	0	A	V	51.4	1	2.4	0	0	0	0	0	0	0	0	0	0	0	0	0	0	0	0	0.31	neutral
P33981_D758N	Tyr	0.628591	80.2017	Protein_kinase	0.950917	D	N	3	0	0	1	0	0	0	0	0	0	0	0	0	0	0	0	0	0	0	0.28	neutral
P34925_R224C	Tyr	0.628591	-318.1111	X	0	R	C	-64.9	0	7	-1	1	0	0	0	0	0	0	0	0	0	0	0	0	0	0	0.0749	neutral
P34925_N96S	Tyr	0.628591	-318.1111	WIF	-55.057019	N	S	-25.1	0	2.7	0	0	0	0	0	0	0	0	0	0	0	0	0	0	0	0	0.0749	neutral
P34947_T129M	AGC	-1.557641	-215.8012	RGS	-58.963910	T	M	46.8	-1	2.6	0	0	0	0	0	0	0	0	0	0	0	0	0	0	0	0	0.05	neutral
P34947_G122S	AGC	-1.557641	-215.8012	RGS	-58.963910	G	S	28.9	0	-0.4	0	0	0	0	0	0	0	0	0	0	0	0	0	0	0	0	1.0	neutral
P34947_L141I	AGC	-1.557641	-215.8012	RGS	-58.963910	L	I	0	1	0.7	0	0	0	0	0	0	0	0	0	0	0	0	0	0	0	0	0.17	neutral
P34947_R304H	AGC	-1.557641	-215.8012	Protein_kinase	0.950917	R	H	-20.2	0	1.3	0	0	0	0	0	0	0	0	0	0	0	0	0	0	0	0	0.04	neutral
P34947_A119V	AGC	-1.557641	-215.8012	RGS	-58.963910	A	V	51.4	1	2.4	0	0	0	0	0	0	0	0	0	0	0	0	0	0	0	0	0.06	neutral
P34947_Q41L	AGC	-1.557641	-215.8012	X	0	Q	L	22.9	0	7.3	0	0	0	0	0	0	0	0	0	0	0	0	0	0	0	0	0.05	neutral
P34947_Q172H	AGC	-1.557641	-215.8012	X	0	Q	H	9.39999999999998	0	0.3	1	0	0	0	0	0	0	0	0	0	0	0	0	0	0	0	0.0	neutral
P35590_V448M	Tyr	0.628591	-83.2992	Fibronectin_type-III	-3.179009	V	M	22.9	-1	-2.3	0	0	0	0	0	0	0	0	0	0	0	0	0	0	0	0	0.16	neutral
P35590_R1109H	Tyr	0.628591	-83.2992	Protein_kinase	0.950917	R	H	-20.2	0	1.3	0	0	0	0	0	0	0	0	0	0	0	0	0	0	0	0	0.0	neutral
P35590_A1104V	Tyr	0.628591	-83.2992	Protein_kinase	0.950917	A	V	51.4	1	2.4	0	0	0	0	0	0	0	0	0	0	0	0	0	0	0	0	1.0	neutral
P35626_N60S	AGC	-1.557641	-178.9621	RGS	-58.963910	N	S	-25.1	0	2.7	0	0	0	0	0	0	0	0	0	0	0	0	0	0	0	0	0.38	neutral
P35626_R50S	AGC	-1.557641	-178.9621	X	0	R	S	-84.4	0	3.7	-1	0	0	0	0	0	0	0	0	0	0	0	0	0	0	0	0.97	neutral
P35626_V409M	AGC	-1.557641	-178.9621	Protein_kinase	0.950917	V	M	22.9	-1	-2.3	0	0	0	0	0	0	0	0	0	0	0	0	0	0	0	0	0.14	neutral
P35916_G857R	Tyr	0.628591	149.9441	Protein_kinase	0.950917	G	R	113.3	0	-4.1	1	1	0	1	0	0	0	0	0	0	1	0	0	0	0	0	0.0	disease
P35916_P1114L	Tyr	0.628591	149.9441	Protein_kinase	0.950917	P	L	54	0	5.4	0	0	0	0	0	0	0	0	0	0	0	0	0	0	0	0	0.0	disease
P35916_N527S	Tyr	0.628591	149.9441	Ig-like_C2-type	1.918650	N	S	-25.1	0	2.7	0	0	0	1	0	0	1	1	0	0	0	0	0	0	0	0	0.44	neutral
P35916_P1137S	Tyr	0.628591	149.9441	Protein_kinase	0.950917	P	S	-23.7	0	0.8	0	0	0	0	0	0	0	0	0	0	0	0	0	0	0	0	0.0	disease
P35916_R1041P	Tyr	0.628591	149.9441	Protein_kinase	0.950917	R	P	-60.7	0	2.9	-1	1	0	0	0	0	0	0	0	0	0	0	0	0	0	0	0.0	disease
P35916_N149D	Tyr	0.628591	149.9441	X	0	N	D	-3	0	0	-1	0	0	0	0	0	0	0	0	0	0	0	0	0	0	0	0.55	neutral
P35916_P641S	Tyr	0.628591	149.9441	Ig-like_C2-type	1.918650	P	S	-23.7	0	0.8	0	0	0	1	0	0	0	1	0	0	0	0	0	0	0	0	0.38	neutral
P35916_L1044P	Tyr	0.628591	149.9441	Protein_kinase	0.950917	L	P	-54	0	-5.4	0	1	0	0	0	0	0	0	0	0	0	0	0	0	0	0	0.0	disease
P35916_R1075Q	Tyr	0.628591	149.9441	Protein_kinase	0.950917	R	Q	-29.6	0	1	-1	0	0	0	0	0	0	0	0	0	0	0	0	0	0	0	0.03	neutral
P35916_H890Q	Tyr	0.628591	149.9441	Protein_kinase	0.950917	H	Q	-9.39999999999998	0	-0.3	-1	0	0	0	0	0	0	0	0	0	0	0	0	0	0	0	0.29	neutral
P35916_H868Y	Tyr	0.628591	149.9441	Protein_kinase	0.950917	H	Y	40.4	0	1.9	-1	0	0	0	0	0	0	0	0	0	0	0	0	0	0	0	0.01	neutral
P35916_R1031Q	Tyr	0.628591	149.9441	Protein_kinase	0.950917	R	Q	-29.6	0	1	-1	1	0	0	0	0	0	0	0	0	0	0	0	0	0	0	0.0	neutral
P35916_R1146H	Tyr	0.628591	149.9441	Protein_kinase	0.950917	R	H	-20.2	0	1.3	0	0	0	0	0	0	0	0	0	0	0	0	0	0	0	0	0.2	neutral
P35916_P954S	Tyr	0.628591	149.9441	Protein_kinase	0.950917	P	S	-23.7	0	0.8	0	0	0	0	0	0	0	0	0	0	0	0	0	0	0	0	0.52	disease
P35916_D1049N	Tyr	0.628591	149.9441	Protein_kinase	0.950917	D	N	3	0	0	1	0	0	0	0	0	0	0	0	0	0	0	0	0	0	0	1.0	neutral
P35916_H1035R	Tyr	0.628591	149.9441	Protein_kinase	0.950917	H	R	20.2	0	-1.3	0	0	0	0	0	0	0	0	0	0	0	0	0	0	0	0	0.0	disease
P35916_T494A	Tyr	0.628591	149.9441	Ig-like_C2-type	1.918650	T	A	-27.5	-1	2.5	0	0	0	1	0	0	0	1	0	0	0	0	0	0	0	0	0.52	neutral
P35968_Q472H	Tyr	0.628591	234.2809	Ig-like_C2-type	1.918650	Q	H	9.39999999999998	0	0.3	1	0	0	1	0	0	0	1	0	0	0	0	0	0	0	0	0.35	neutral
P35968_V848E	Tyr	0.628591	234.2809	Protein_kinase	0.950917	V	E	-1.59999999999999	-1	-7.7	-1	1	0	1	0	0	0	0	0	0	1	0	0	0	0	0	0.0	neutral
P35968_T689M	Tyr	0.628591	234.2809	Ig-like_C2-type	1.918650	T	M	46.8	-1	2.6	0	0	0	1	0	0	0	1	0	0	0	0	0	0	0	0	0.11	neutral
P35968_L462V	Tyr	0.628591	234.2809	Ig-like_C2-type	1.918650	L	V	-26.7	1	0.4	0	0	0	1	0	0	0	1	0	0	0	0	0	0	0	0	0.19	neutral
P35968_P1147S	Tyr	0.628591	234.2809	Protein_kinase	0.950917	P	S	-23.7	0	0.8	0	0	0	0	0	0	0	0	0	0	0	0	0	0	0	0	0.03	disease
P35968_V952I	Tyr	0.628591	234.2809	Protein_kinase	0.950917	V	I	26.7	0	0.3	0	0	0	0	0	0	0	0	0	0	0	0	0	0	0	0	0.25	neutral
P35968_V297I	Tyr	0.628591	234.2809	Ig-like_C2-type	1.918650	V	I	26.7	0	0.3	0	0	0	1	0	0	0	1	0	0	0	0	0	0	0	0	0.09	neutral
P35968_D814N	Tyr	0.628591	234.2809	X	0	D	N	3	0	0	1	0	0	0	0	0	0	0	0	0	0	0	0	0	0	0	0.01	neutral
P35968_V136M	Tyr	0.628591	234.2809	X	0	V	M	22.9	-1	-2.3	0	0	0	0	0	0	0	0	0	0	0	0	0	0	0	0	0.02	neutral
P35968_C482R	Tyr	0.628591	234.2809	Ig-like_C2-type	1.918650	C	R	64.9	0	-7	1	0	0	1	0	0	0	1	0	0	0	0	0	0	0	0	0.16	neutral
P35968_G539R	Tyr	0.628591	234.2809	Ig-like_C2-type	1.918650	G	R	113.3	0	-4.1	1	0	0	0	0	0	0	0	0	0	0	0	0	0	0	0	0.18	neutral
P35968_A1065T	Tyr	0.628591	234.2809	Protein_kinase	0.950917	A	T	27.5	1	-2.5	0	0	0	0	0	0	0	0	0	0	0	0	0	0	0	0	0.1	neutral
P36507_F57C	STE	-2.727566	565.1347	X	0	F	C	-81.4	0	-0.3	0	0	0	0	0	0	0	0	0	0	0	0	0	0	0	0	0.0	disease
P36507_P128Q	STE	-2.727566	565.1347	Protein_kinase	0.950917	P	Q	31.1	0	-1.9	0	0	0	0	0	0	0	0	0	0	0	0	0	0	0	0	0.0	disease
P36507_F57V	STE	-2.727566	565.1347	X	0	F	V	-49.9	1	1.4	0	0	0	0	0	0	0	0	0	0	0	0	0	0	0	0	0.01	disease
P36507_Y134H	STE	-2.727566	565.1347	Protein_kinase	0.950917	Y	H	-40.4	0	-1.9	1	0	0	0	0	0	0	0	0	0	0	0	0	0	0	0	0.0	disease
P36888_I417L	Tyr	0.628591	-542.2607	X	0	I	L	0	-1	-0.7	0	0	0	0	0	0	0	0	0	0	0	0	0	0	0	0	0.22	neutral
P36888_D7G	Tyr	0.628591	-542.2607	X	0	D	G	-51	0	3.1	1	0	0	1	0	0	0	0	0	0	0	0	1	0	0	0	0.69	neutral
P36888_D324N	Tyr	0.628591	-542.2607	Ig-like_C2-type	1.918650	D	N	3	0	0	1	0	0	1	0	0	0	1	0	0	0	0	0	0	0	0	0.08	neutral
P36888_V194M	Tyr	0.628591	-542.2607	X	0	V	M	22.9	-1	-2.3	0	0	0	0	0	0	0	0	0	0	0	0	0	0	0	0	0.08	neutral
P36888_D358V	Tyr	0.628591	-542.2607	X	0	D	V	28.9	1	7.7	1	0	0	0	0	0	0	0	0	0	0	0	0	0	0	0	0.29	neutral
P36888_V158A	Tyr	0.628591	-542.2607	X	0	V	A	-51.4	-1	-2.4	0	0	0	0	0	0	0	0	0	0	0	0	0	0	0	0	0.0	neutral
P36888_T227M	Tyr	0.628591	-542.2607	X	0	T	M	46.8	-1	2.6	0	0	0	0	0	0	0	0	0	0	0	0	0	0	0	0	0.15	neutral
P36888_V557I	Tyr	0.628591	-542.2607	X	0	V	I	26.7	0	0.3	0	0	0	1	0	0	0	0	0	0	0	0	0	0	1	0	0.86	neutral
P36894_C376Y	TKL	1.910551	439.4944	Protein_kinase	0.950917	C	Y	85.1	0	-3.8	0	0	0	0	0	0	0	0	0	0	0	0	0	0	0	0	0.0	disease
P36894_C82Y	TKL	1.910551	439.4944	X	0	C	Y	85.1	0	-3.8	0	0	0	1	0	0	0	1	0	0	0	0	0	0	0	0	0.0	disease
P36894_P2T	TKL	1.910551	439.4944	X	0	P	T	3.39999999999999	1	0.9	0	0	0	1	0	0	0	0	0	0	0	0	1	0	0	0	1.0	neutral
P36894_M470T	TKL	1.910551	439.4944	Protein_kinase	0.950917	M	T	-46.8	1	-2.6	0	0	0	0	0	0	0	0	0	0	0	0	0	0	0	0	0.0	disease
P36894_R443C	TKL	1.910551	439.4944	Protein_kinase	0.950917	R	C	-64.9	0	7	-1	0	0	0	0	0	0	0	0	0	0	0	0	0	0	0	0.0	disease
P36894_V450M	TKL	1.910551	439.4944	Protein_kinase	0.950917	V	M	22.9	-1	-2.3	0	0	0	0	0	0	0	0	0	0	0	0	0	0	0	0	0.12	neutral
P36894_A338D	TKL	1.910551	439.4944	Protein_kinase	0.950917	A	D	22.5	0	-5.3	-1	0	0	0	0	0	0	0	0	0	0	0	0	0	0	0	0.01	disease
P36894_C124R	TKL	1.910551	439.4944	X	0	C	R	64.9	0	-7	1	0	0	1	0	0	0	1	0	0	0	0	0	0	0	0	0.0	disease
P36894_C130R	TKL	1.910551	439.4944	X	0	C	R	64.9	0	-7	1	0	0	1	0	0	0	1	0	0	0	0	0	0	0	0	0.0	disease
P36894_Y62D	TKL	1.910551	439.4944	X	0	Y	D	-82.5	0	-2.2	-1	0	0	1	0	0	0	1	0	0	0	0	0	0	0	0	0.03	disease
P36896_F146L	TKL	1.910551	-598.3919	X	0	F	L	-23.2	0	1	0	0	0	1	0	0	0	0	0	0	0	0	0	0	1	0	0.86	neutral
P36896_L408V	TKL	1.910551	-598.3919	Protein_kinase	0.950917	L	V	-26.7	1	0.4	0	0	0	0	0	0	0	0	0	0	0	0	0	0	0	0	0.01	neutral
P36897_G52R	TKL	1.910551	470.0479	X	0	G	R	113.3	0	-4.1	1	0	0	1	0	0	0	1	0	0	0	0	0	0	0	0	0.0	disease
P36897_D400G	TKL	1.910551	470.0479	Protein_kinase	0.950917	D	G	-51	0	3.1	1	0	0	0	0	0	0	0	0	0	0	0	0	0	0	0	0.0	disease
P36897_T375I	TKL	1.910551	470.0479	Protein_kinase	0.950917	T	I	50.6	0	5.2	0	1	0	0	0	0	0	0	0	0	0	0	0	0	0	0	0.0	disease
P36897_I139V	TKL	1.910551	470.0479	X	0	I	V	-26.7	0	-0.3	0	0	0	1	0	0	0	0	0	0	0	0	0	0	1	0	0.67	neutral
P36897_R487P	TKL	1.910551	470.0479	Protein_kinase	0.950917	R	P	-60.7	0	2.9	-1	0	0	0	0	0	0	0	0	0	0	0	0	0	0	0	0.0	disease
P36897_K232E	TKL	1.910551	470.0479	Protein_kinase	0.950917	K	E	-30.2	0	0.4	-2	1	0	1	0	1	0	0	0	0	0	0	0	0	0	0	0.0749	disease
P36897_C41Y	TKL	1.910551	470.0479	X	0	C	Y	85.1	0	-3.8	0	0	0	1	0	0	0	1	0	0	0	0	0	0	0	0	0.0	disease
P36897_N45S	TKL	1.910551	470.0479	X	0	N	S	-25.1	0	2.7	0	0	0	1	0	0	1	1	0	0	0	0	0	0	0	0	0.07	disease
P36897_R487W	TKL	1.910551	470.0479	Protein_kinase	0.950917	R	W	54.4	0	3.6	-1	0	0	0	0	0	0	0	0	0	0	0	0	0	0	0	0.0	disease
P36897_S241L	TKL	1.910551	470.0479	Protein_kinase	0.950917	S	L	77.7	0	4.6	0	0	0	0	0	0	0	0	0	0	0	0	0	0	0	0	0.0749	disease
P36897_D266Y	TKL	1.910551	470.0479	Protein_kinase	0.950917	D	Y	82.5	0	2.2	1	0	0	0	0	0	0	0	0	0	0	0	0	0	0	0	0.0749	disease
P36897_R487Q	TKL	1.910551	470.0479	Protein_kinase	0.950917	R	Q	-29.6	0	1	-1	0	0	0	0	0	0	0	0	0	0	0	0	0	0	0	0.0	disease
P36897_P83L	TKL	1.910551	470.0479	X	0	P	L	54	0	5.4	0	0	0	0	0	0	0	0	0	0	0	0	0	0	0	0	0.0	disease
P36897_M318R	TKL	1.910551	470.0479	Protein_kinase	0.950917	M	R	10.5	0	-6.4	1	0	0	0	0	0	0	0	0	0	0	0	0	0	0	0	0.01	disease
P36897_V153I	TKL	1.910551	470.0479	X	0	V	I	26.7	0	0.3	0	0	0	0	0	0	0	0	0	0	0	0	0	0	0	0	0.4	neutral
P36897_T200I	TKL	1.910551	470.0479	GS	59.442795	T	I	50.6	0	5.2	0	0	0	0	0	0	0	0	0	0	0	0	0	0	0	0	0.0749	disease
P36897_Y291C	TKL	1.910551	470.0479	Protein_kinase	0.950917	Y	C	-85.1	0	3.8	0	0	0	0	0	0	0	0	0	0	0	0	0	0	0	0	0.0	neutral
P36897_D351G	TKL	1.910551	470.0479	Protein_kinase	0.950917	D	G	-51	0	3.1	1	1	0	0	0	0	0	0	0	0	0	0	0	0	0	0	0.0	disease
P37023_L138P	TKL	1.910551	559.0423	X	0	L	P	-54	0	-5.4	0	0	0	1	0	0	0	0	0	0	0	0	0	0	1	0	0.01	neutral
P37023_P424R	TKL	1.910551	559.0423	Protein_kinase	0.950917	P	R	60.7	0	-2.9	1	0	0	0	0	0	0	0	0	0	0	0	0	0	0	0	0.0	disease
P37023_L337P	TKL	1.910551	559.0423	Protein_kinase	0.950917	L	P	-54	0	-5.4	0	1	0	0	0	0	0	0	0	0	0	0	0	0	0	0	0.0	disease
P37023_C344Y	TKL	1.910551	559.0423	Protein_kinase	0.950917	C	Y	85.1	0	-3.8	0	0	0	0	0	0	0	0	0	0	0	0	0	0	0	0	0.0	disease
P37023_E215K	TKL	1.910551	559.0423	Protein_kinase	0.950917	E	K	30.2	0	-0.4	2	0	0	1	0	0	0	0	0	0	1	0	0	0	0	0	0.0	disease
P37023_L342P	TKL	1.910551	559.0423	Protein_kinase	0.950917	L	P	-54	0	-5.4	0	0	0	0	0	0	0	0	0	0	0	0	0	0	0	0	0.03	neutral
P37023_A482V	TKL	1.910551	559.0423	Protein_kinase	0.950917	A	V	51.4	1	2.4	0	0	0	0	0	0	0	0	0	0	0	0	0	0	0	0	0.0	disease
P37023_G211D	TKL	1.910551	559.0423	Protein_kinase	0.950917	G	D	51	0	-3.1	-1	1	0	1	0	0	0	0	0	0	1	0	0	0	0	0	0.0	disease
P37023_M376R	TKL	1.910551	559.0423	Protein_kinase	0.950917	M	R	10.5	0	-6.4	1	0	0	0	0	0	0	0	0	0	0	0	0	0	0	0	0.0	disease
P37023_C34Y	TKL	1.910551	559.0423	X	0	C	Y	85.1	0	-3.8	0	1	0	1	0	0	0	1	0	0	0	0	0	0	0	0	0.02	disease
P37023_W399S	TKL	1.910551	559.0423	Protein_kinase	0.950917	W	S	-138.8	0	0.1	0	0	0	0	0	0	0	0	0	0	0	0	0	0	0	0	0.0	disease
P37023_T197I	TKL	1.910551	559.0423	GS	59.442795	T	I	50.6	0	5.2	0	0	0	0	0	0	0	0	0	0	0	0	0	0	0	0	0.0	disease
P37023_G416S	TKL	1.910551	559.0423	Protein_kinase	0.950917	G	S	28.9	0	-0.4	0	0	0	0	0	0	0	0	0	0	0	0	0	0	0	0	0.01	disease
P37023_A347D	TKL	1.910551	559.0423	Protein_kinase	0.950917	A	D	22.5	0	-5.3	-1	0	0	0	0	0	0	0	0	0	0	0	0	0	0	0	0.0	disease
P37023_H66P	TKL	1.910551	559.0423	X	0	H	P	-40.5	0	1.6	-1	0	0	1	0	0	0	1	0	0	0	0	0	0	0	0	0.33	disease
P37023_F425L	TKL	1.910551	559.0423	Protein_kinase	0.950917	F	L	-23.2	0	1	0	0	0	0	0	0	0	0	0	0	0	0	0	0	0	0	0.0	disease
P37023_H314Y	TKL	1.910551	559.0423	Protein_kinase	0.950917	H	Y	40.4	0	1.9	-1	0	0	0	0	0	0	0	0	0	0	0	0	0	0	0	0.0	disease
P37023_L403P	TKL	1.910551	559.0423	Protein_kinase	0.950917	L	P	-54	0	-5.4	0	0	0	0	0	0	0	0	0	0	0	0	0	0	0	0	0.0	disease
P37023_R411W	TKL	1.910551	559.0423	Protein_kinase	0.950917	R	W	54.4	0	3.6	-1	0	0	0	0	0	0	0	0	0	0	0	0	0	0	0	0.0	disease
P37023_S38C	TKL	1.910551	559.0423	X	0	S	C	19.5	0	3.3	0	0	0	1	0	0	0	1	0	0	0	0	0	0	0	0	0.08	neutral
P37023_W50G	TKL	1.910551	559.0423	X	0	W	G	-167.7	0	0.5	0	0	0	1	0	0	0	1	0	0	0	0	0	0	0	0	0.66	disease
P37023_G219D	TKL	1.910551	559.0423	Protein_kinase	0.950917	G	D	51	0	-3.1	-1	0	0	0	0	0	0	0	0	0	0	0	0	0	0	0	0.0	disease
P37023_S333I	TKL	1.910551	559.0423	Protein_kinase	0.950917	S	I	77.7	1	5.3	0	0	0	0	0	0	0	0	0	0	0	0	0	0	0	0	0.0	disease
P37023_C69R	TKL	1.910551	559.0423	X	0	C	R	64.9	0	-7	1	0	0	1	0	0	0	1	0	0	0	0	0	0	0	0	0.0	disease
P37023_A347P	TKL	1.910551	559.0423	Protein_kinase	0.950917	A	P	24.1	0	-3.4	0	0	0	0	0	0	0	0	0	0	0	0	0	0	0	0	0.0	disease
P37023_R374W	TKL	1.910551	559.0423	Protein_kinase	0.950917	R	W	54.4	0	3.6	-1	1	0	0	0	0	0	0	0	0	0	0	0	0	0	0	0.0	disease
P37023_A306P	TKL	1.910551	559.0423	Protein_kinase	0.950917	A	P	24.1	0	-3.4	0	0	0	0	0	0	0	0	0	0	0	0	0	0	0	0	0.03	disease
P37023_D179A	TKL	1.910551	559.0423	GS	59.442795	D	A	-22.5	0	5.3	1	0	0	0	0	0	0	0	0	0	0	0	0	0	0	0	0.17	disease
P37023_G48R	TKL	1.910551	559.0423	X	0	G	R	113.3	0	-4.1	1	0	0	1	0	0	0	1	0	0	0	0	0	0	0	0	0.1	disease
P37023_R411Q	TKL	1.910551	559.0423	Protein_kinase	0.950917	R	Q	-29.6	0	1	-1	0	0	0	0	0	0	0	0	0	0	0	0	0	0	0	0.0	disease
P37023_N96S	TKL	1.910551	559.0423	X	0	N	S	-25.1	0	2.7	0	0	0	0	0	0	0	0	0	0	0	0	0	0	0	0	0.0749	disease
P37023_I398N	TKL	1.910551	559.0423	Protein_kinase	0.950917	I	N	-52.6	-1	-8	0	0	0	0	0	0	0	0	0	0	0	0	0	0	0	0	0.0	disease
P37023_R374Q	TKL	1.910551	559.0423	Protein_kinase	0.950917	R	Q	-29.6	0	1	-1	1	0	0	0	0	0	0	0	0	0	0	0	0	0	0	0.0	disease
P37023_E379K	TKL	1.910551	559.0423	Protein_kinase	0.950917	E	K	30.2	0	-0.4	2	0	0	0	0	0	0	0	0	0	0	0	0	0	0	0	0.0	disease
P37023_Y426C	TKL	1.910551	559.0423	Protein_kinase	0.950917	Y	C	-85.1	0	3.8	0	0	0	0	0	0	0	0	0	0	0	0	0	0	0	0	0.0	disease
P37023_T265P	TKL	1.910551	559.0423	Protein_kinase	0.950917	T	P	-3.39999999999999	-1	-0.9	0	0	0	0	0	0	0	0	0	0	0	0	0	0	0	0	0.01	disease
P37023_N96D	TKL	1.910551	559.0423	X	0	N	D	-3	0	0	-1	0	0	0	0	0	0	0	0	0	0	0	0	0	0	0	0.0749	disease
P37023_R479L	TKL	1.910551	559.0423	Protein_kinase	0.950917	R	L	-6.70000000000002	0	8.3	-1	0	0	0	0	0	0	0	0	0	0	0	0	0	0	0	0.0	disease
P37023_V226E	TKL	1.910551	559.0423	Protein_kinase	0.950917	V	E	-1.59999999999999	-1	-7.7	-1	0	0	0	0	0	0	0	0	0	0	0	0	0	0	0	0.0	disease
P37023_I245N	TKL	1.910551	559.0423	Protein_kinase	0.950917	I	N	-52.6	-1	-8	0	0	0	0	0	0	0	0	0	0	0	0	0	0	0	0	0.0	neutral
P37023_P433R	TKL	1.910551	559.0423	Protein_kinase	0.950917	P	R	60.7	0	-2.9	1	1	0	0	0	0	0	0	0	0	0	0	0	0	0	0	0.0	disease
P37023_G223R	TKL	1.910551	559.0423	Protein_kinase	0.950917	G	R	113.3	0	-4.1	1	0	0	0	0	0	0	0	0	0	0	0	0	0	0	0	0.0	disease
P37023_P449S	TKL	1.910551	559.0423	Protein_kinase	0.950917	P	S	-23.7	0	0.8	0	0	0	0	0	0	0	0	0	0	0	0	0	0	0	0	0.0	disease
P37023_H328Q	TKL	1.910551	559.0423	Protein_kinase	0.950917	H	Q	-9.39999999999998	0	-0.3	-1	0	0	0	0	0	0	0	0	0	0	0	0	0	0	0	0.0	disease
P37023_L294R	TKL	1.910551	559.0423	Protein_kinase	0.950917	L	R	6.70000000000002	0	-8.3	1	0	0	0	0	0	0	0	0	0	0	0	0	0	0	0	0.0	disease
P37023_L285F	TKL	1.910551	559.0423	Protein_kinase	0.950917	L	F	23.2	0	-1	0	0	0	0	0	0	0	0	0	0	0	0	0	0	0	0	0.0	disease
P37023_P424T	TKL	1.910551	559.0423	Protein_kinase	0.950917	P	T	3.39999999999999	1	0.9	0	0	0	0	0	0	0	0	0	0	0	0	0	0	0	0	0.0	disease
P37023_R411P	TKL	1.910551	559.0423	Protein_kinase	0.950917	R	P	-60.7	0	2.9	-1	0	0	0	0	0	0	0	0	0	0	0	0	0	0	0	0.0	disease
P37023_S233L	TKL	1.910551	559.0423	Protein_kinase	0.950917	S	L	77.7	0	4.6	0	0	0	0	0	0	0	0	0	0	0	0	0	0	0	0	0.0	disease
P37023_H280R	TKL	1.910551	559.0423	Protein_kinase	0.950917	H	R	20.2	0	-1.3	0	1	0	0	0	0	0	0	0	0	0	0	0	0	0	0	0.0	disease
P37023_C51Y	TKL	1.910551	559.0423	X	0	C	Y	85.1	0	-3.8	0	0	0	1	0	0	0	1	0	0	0	0	0	0	0	0	0.04	disease
P37023_C344R	TKL	1.910551	559.0423	Protein_kinase	0.950917	C	R	64.9	0	-7	1	0	0	0	0	0	0	0	0	0	0	0	0	0	0	0	0.0	disease
P37023_W50C	TKL	1.910551	559.0423	X	0	W	C	-119.3	0	3.4	0	0	0	1	0	0	0	1	0	0	0	0	0	0	0	0	0.16	disease
P37023_M376V	TKL	1.910551	559.0423	Protein_kinase	0.950917	M	V	-22.9	1	2.3	0	0	0	0	0	0	0	0	0	0	0	0	0	0	0	0	0.0	disease
P37023_K487T	TKL	1.910551	559.0423	Protein_kinase	0.950917	K	T	-52.5	1	3.2	-1	0	0	0	0	0	0	0	0	0	0	0	0	0	0	0	0.0	disease
P37023_D397G	TKL	1.910551	559.0423	Protein_kinase	0.950917	D	G	-51	0	3.1	1	0	0	0	0	0	0	0	0	0	0	0	0	0	0	0	0.0	disease
P37023_W217G	TKL	1.910551	559.0423	Protein_kinase	0.950917	W	G	-167.7	0	0.5	0	0	0	0	0	0	0	0	0	0	0	0	0	0	0	0	0.0	disease
P37023_E407D	TKL	1.910551	559.0423	Protein_kinase	0.950917	E	D	-27.3	0	0	0	0	0	0	0	0	0	0	0	0	0	0	0	0	0	0	0.0	disease
P37023_T52A	TKL	1.910551	559.0423	X	0	T	A	-27.5	-1	2.5	0	0	0	1	0	0	0	1	0	0	0	0	0	0	0	0	0.02	disease
P37023_I260L	TKL	1.910551	559.0423	Protein_kinase	0.950917	I	L	0	-1	-0.7	0	0	0	0	0	0	0	0	0	0	0	0	0	0	0	0	0.0	disease
P37023_F425V	TKL	1.910551	559.0423	Protein_kinase	0.950917	F	V	-49.9	1	1.4	0	0	0	0	0	0	0	0	0	0	0	0	0	0	0	0	0.0	disease
P37023_K229R	TKL	1.910551	559.0423	Protein_kinase	0.950917	K	R	4.80000000000001	0	-0.6	0	1	0	1	0	1	0	0	0	0	0	0	0	0	0	0	0.0	disease
P37023_R67W	TKL	1.910551	559.0423	X	0	R	W	54.4	0	3.6	-1	0	0	1	0	0	0	1	0	0	0	0	0	0	0	0	0.01	disease
P37023_P378S	TKL	1.910551	559.0423	Protein_kinase	0.950917	P	S	-23.7	0	0.8	0	0	0	0	0	0	0	0	0	0	0	0	0	0	0	0	0.0	disease
P37023_D176Y	TKL	1.910551	559.0423	GS	59.442795	D	Y	82.5	0	2.2	1	0	0	0	0	0	0	0	0	0	0	0	0	0	0	0	0.0749	disease
P37023_R479P	TKL	1.910551	559.0423	Protein_kinase	0.950917	R	P	-60.7	0	2.9	-1	0	0	0	0	0	0	0	0	0	0	0	0	0	0	0	0.0	disease
P37023_R67Q	TKL	1.910551	559.0423	X	0	R	Q	-29.6	0	1	-1	0	0	1	0	0	0	1	0	0	0	0	0	0	0	0	0.03	disease
P37023_P378L	TKL	1.910551	559.0423	Protein_kinase	0.950917	P	L	54	0	5.4	0	0	0	0	0	0	0	0	0	0	0	0	0	0	0	0	0.0	disease
P37023_Q237K	TKL	1.910551	559.0423	Protein_kinase	0.950917	Q	K	24.8	0	-0.4	1	0	0	0	0	0	0	0	0	0	0	0	0	0	0	0	0.49	disease
P37023_L289P	TKL	1.910551	559.0423	Protein_kinase	0.950917	L	P	-54	0	-5.4	0	0	0	0	0	0	0	0	0	0	0	0	0	0	0	0	0.0	disease
P37023_R484W	TKL	1.910551	559.0423	Protein_kinase	0.950917	R	W	54.4	0	3.6	-1	0	0	0	0	0	0	0	0	0	0	0	0	0	0	0	0.0	disease
P37023_N335H	TKL	1.910551	559.0423	Protein_kinase	0.950917	N	H	39.1	0	0.3	1	1	0	0	0	0	0	0	0	0	0	0	0	0	0	0	0.0	disease
P37023_C77W	TKL	1.910551	559.0423	X	0	C	W	119.3	0	-3.4	0	0	0	1	0	0	0	1	0	0	0	0	0	0	0	0	0.02	disease
P37173_C514R	TKL	1.910551	550.6812	Protein_kinase	0.950917	C	R	64.9	0	-7	1	0	0	0	0	0	0	0	0	0	0	0	0	0	0	0	0.04	disease
P37173_M457K	TKL	1.910551	550.6812	Protein_kinase	0.950917	M	K	5.69999999999999	0	-5.8	1	0	0	0	0	0	0	0	0	0	0	0	0	0	0	0	0.0	disease
P37173_R528C	TKL	1.910551	550.6812	Protein_kinase	0.950917	R	C	-64.9	0	7	-1	0	0	0	0	0	0	0	0	0	0	0	0	0	0	0	0.0	disease
P37173_E526Q	TKL	1.910551	550.6812	Protein_kinase	0.950917	E	Q	5.40000000000001	0	0	1	0	0	0	0	0	0	0	0	0	0	0	0	0	0	0	0.02	disease
P37173_T315M	TKL	1.910551	550.6812	Protein_kinase	0.950917	T	M	46.8	-1	2.6	0	0	0	0	0	0	0	0	0	0	0	0	0	0	0	0	0.02	disease
P37173_R528H	TKL	1.910551	550.6812	Protein_kinase	0.950917	R	H	-20.2	0	1.3	0	0	0	0	0	0	0	0	0	0	0	0	0	0	0	0	0.0	disease
P37173_H377R	TKL	1.910551	550.6812	Protein_kinase	0.950917	H	R	20.2	0	-1.3	0	0	0	0	0	0	0	0	0	0	0	0	0	0	0	0	0.0	disease
P37173_M36V	TKL	1.910551	550.6812	X	0	M	V	-22.9	1	2.3	0	0	0	0	0	0	0	0	0	0	0	0	0	0	0	0	0.77	neutral
P37173_D446N	TKL	1.910551	550.6812	Protein_kinase	0.950917	D	N	3	0	0	1	0	0	0	0	0	0	0	0	0	0	0	0	0	0	0	0.0	disease
P37173_S449F	TKL	1.910551	550.6812	Protein_kinase	0.950917	S	F	100.9	0	3.6	0	0	0	0	0	0	0	0	0	0	0	0	0	0	0	0	0.0	disease
P37173_W521R	TKL	1.910551	550.6812	Protein_kinase	0.950917	W	R	-54.4	0	-3.6	1	0	0	0	0	0	0	0	0	0	0	0	0	0	0	0	0.0	disease
P37173_R460H	TKL	1.910551	550.6812	Protein_kinase	0.950917	R	H	-20.2	0	1.3	0	0	0	0	0	0	0	0	0	0	0	0	0	0	0	0	0.0	disease
P37173_I510F	TKL	1.910551	550.6812	Protein_kinase	0.950917	I	F	23.2	-1	-1.7	0	0	0	0	0	0	0	0	0	0	0	0	0	0	0	0	0.01	disease
P37173_Y336N	TKL	1.910551	550.6812	Protein_kinase	0.950917	Y	N	-79.5	0	-2.2	0	0	1	0	0	0	0	0	0	0	0	0	0	0	0	0	0.0	disease
P37173_G357W	TKL	1.910551	550.6812	Protein_kinase	0.950917	G	W	167.7	0	-0.5	0	0	0	0	0	0	0	0	0	0	0	0	0	0	0	0	0.0	disease
P37173_A355P	TKL	1.910551	550.6812	Protein_kinase	0.950917	A	P	24.1	0	-3.4	0	0	0	0	0	0	0	0	0	0	0	0	0	0	0	0	0.0	disease
P37173_G509V	TKL	1.910551	550.6812	Protein_kinase	0.950917	G	V	79.9	1	4.6	0	0	0	0	0	0	0	0	0	0	0	0	0	0	0	0	0.0	disease
P37173_V439A	TKL	1.910551	550.6812	Protein_kinase	0.950917	V	A	-51.4	-1	-2.4	0	0	0	0	0	0	0	0	0	0	0	0	0	0	0	0	0.09	neutral
P37173_L308P	TKL	1.910551	550.6812	Protein_kinase	0.950917	L	P	-54	0	-5.4	0	0	0	0	0	0	0	0	0	0	0	0	0	0	0	0	0.0	disease
P37173_V191I	TKL	1.910551	550.6812	X	0	V	I	26.7	0	0.3	0	0	0	0	0	0	0	0	0	0	0	0	0	0	0	0	0.57	neutral
P37173_R537C	TKL	1.910551	550.6812	Protein_kinase	0.950917	R	C	-64.9	0	7	-1	0	0	0	0	0	0	0	0	0	0	0	0	0	0	0	0.0	disease
P37173_M373I	TKL	1.910551	550.6812	Protein_kinase	0.950917	M	I	3.79999999999998	1	2.6	0	0	0	0	0	0	0	0	0	0	0	0	0	0	0	0	0.49	neutral
P37173_I510S	TKL	1.910551	550.6812	Protein_kinase	0.950917	I	S	-77.7	-1	-5.3	0	0	0	0	0	0	0	0	0	0	0	0	0	0	0	0	0.0	disease
P37173_R460C	TKL	1.910551	550.6812	Protein_kinase	0.950917	R	C	-64.9	0	7	-1	0	0	0	0	0	0	0	0	0	0	0	0	0	0	0	0.0	disease
P41240_P45L	Tyr	0.628591	-1138.5389	SH3	-58.641981	P	L	54	0	5.4	0	0	0	0	0	0	0	0	0	0	0	0	0	0	0	0	0.0	neutral
P41240_G287D	Tyr	0.628591	-1138.5389	Protein_kinase	0.950917	G	D	51	0	-3.1	-1	0	0	0	0	0	0	0	0	0	0	0	0	0	0	0	0.25	neutral
P41240_H442R	Tyr	0.628591	-1138.5389	Protein_kinase	0.950917	H	R	20.2	0	-1.3	0	0	0	0	0	0	0	0	0	0	0	0	0	0	0	0	0.01	neutral
P41240_R398Q	Tyr	0.628591	-1138.5389	Protein_kinase	0.950917	R	Q	-29.6	0	1	-1	0	0	0	0	0	0	0	0	0	0	0	0	0	0	0	1.0	neutral
P41279_S214F	STE	-2.727566	75.9177	Protein_kinase	0.950917	S	F	100.9	0	3.6	0	0	0	0	0	0	0	0	0	0	0	0	0	0	0	0	0.0749	neutral
P41743_R130C	AGC	-1.557641	-1454.0802	X	0	R	C	-64.9	0	7	-1	0	0	0	0	0	0	0	0	0	0	0	0	0	0	0	0.0749	neutral
P42336_E726K	Atypical_PI3/PI4-kinase	0.104205	288.2349	X	0	E	K	30.2	0	-0.4	2	0	0	0	0	0	0	0	0	0	0	0	0	0	0	0	1.0	disease
P42336_E545G	Atypical_PI3/PI4-kinase	0.104205	288.2349	PIK_helical	58.027757	E	G	-78.3	0	3.1	1	0	0	0	0	0	0	0	0	0	0	0	0	0	0	0	0.15	disease
P42336_H1047R	Atypical_PI3/PI4-kinase	0.104205	288.2349	PI3K/PI4K	2.096269	H	R	20.2	0	-1.3	0	0	0	0	0	0	0	0	0	0	0	0	0	0	0	0	0.16	disease
P42336_M1043I	Atypical_PI3/PI4-kinase	0.104205	288.2349	PI3K/PI4K	2.096269	M	I	3.79999999999998	1	2.6	0	0	0	0	0	0	0	0	0	0	0	0	0	0	0	0	1.0	disease
P42336_G364R	Atypical_PI3/PI4-kinase	0.104205	288.2349	C2_PI3K-type	2.385776	G	R	113.3	0	-4.1	1	0	0	0	0	0	0	0	0	0	0	0	0	0	0	0	0.09	disease
P42336_T1025A	Atypical_PI3/PI4-kinase	0.104205	288.2349	PI3K/PI4K	2.096269	T	A	-27.5	-1	2.5	0	0	0	0	0	0	0	0	0	0	0	0	0	0	0	0	1.0	disease
P42336_E365K	Atypical_PI3/PI4-kinase	0.104205	288.2349	C2_PI3K-type	2.385776	E	K	30.2	0	-0.4	2	0	0	0	0	0	0	0	0	0	0	0	0	0	0	0	0.62	disease
P42336_H1047Y	Atypical_PI3/PI4-kinase	0.104205	288.2349	PI3K/PI4K	2.096269	H	Y	40.4	0	1.9	-1	0	0	0	0	0	0	0	0	0	0	0	0	0	0	0	0.2	disease
P42336_E542K	Atypical_PI3/PI4-kinase	0.104205	288.2349	PIK_helical	58.027757	E	K	30.2	0	-0.4	2	0	0	0	0	0	0	0	0	0	0	0	0	0	0	0	0.71	disease
P42336_Y1021C	Atypical_PI3/PI4-kinase	0.104205	288.2349	PI3K/PI4K	2.096269	Y	C	-85.1	0	3.8	0	0	0	0	0	0	0	0	0	0	0	0	0	0	0	0	0.0	disease
P42336_E545K	Atypical_PI3/PI4-kinase	0.104205	288.2349	PIK_helical	58.027757	E	K	30.2	0	-0.4	2	0	0	0	0	0	0	0	0	0	0	0	0	0	0	0	0.25	disease
P42336_G1049S	Atypical_PI3/PI4-kinase	0.104205	288.2349	PI3K/PI4K	2.096269	G	S	28.9	0	-0.4	0	0	0	0	0	0	0	0	0	0	0	0	0	0	0	0	0.5	disease
P42336_R88Q	Atypical_PI3/PI4-kinase	0.104205	288.2349	PI3K-ABD	2.385776	R	Q	-29.6	0	1	-1	0	0	0	0	0	0	0	0	0	0	0	0	0	0	0	0.0749	disease
P42336_I391M	Atypical_PI3/PI4-kinase	0.104205	288.2349	C2_PI3K-type	2.385776	I	M	-3.79999999999998	-1	-2.6	0	0	0	0	0	0	0	0	0	0	0	0	0	0	0	0	0.08	neutral
P42336_E81K	Atypical_PI3/PI4-kinase	0.104205	288.2349	PI3K-ABD	2.385776	E	K	30.2	0	-0.4	2	0	0	0	0	0	0	0	0	0	0	0	0	0	0	0	0.0749	disease
P42336_C420R	Atypical_PI3/PI4-kinase	0.104205	288.2349	C2_PI3K-type	2.385776	C	R	64.9	0	-7	1	0	0	0	0	0	0	0	0	0	0	0	0	0	0	0	0.34	disease
P42336_C378Y	Atypical_PI3/PI4-kinase	0.104205	288.2349	C2_PI3K-type	2.385776	C	Y	85.1	0	-3.8	0	0	0	0	0	0	0	0	0	0	0	0	0	0	0	0	0.96	disease
P42336_G914R	Atypical_PI3/PI4-kinase	0.104205	288.2349	PI3K/PI4K	2.096269	G	R	113.3	0	-4.1	1	0	0	0	0	0	0	0	0	0	0	0	0	0	0	0	0.01	disease
P42336_A1035V	Atypical_PI3/PI4-kinase	0.104205	288.2349	PI3K/PI4K	2.096269	A	V	51.4	1	2.4	0	0	0	0	0	0	0	0	0	0	0	0	0	0	0	0	0.02	disease
P42336_I43V	Atypical_PI3/PI4-kinase	0.104205	288.2349	PI3K-ABD	2.385776	I	V	-26.7	0	-0.3	0	0	0	0	0	0	0	0	0	0	0	0	0	0	0	0	0.0749	neutral
P42336_S332R	Atypical_PI3/PI4-kinase	0.104205	288.2349	C2_PI3K-type	2.385776	S	R	84.4	0	-3.7	1	0	0	0	0	0	0	0	0	0	0	0	0	0	0	0	0.92	neutral
P42345_M1083V	Atypical_PI3/PI4-kinase	0.104205	-2807.0437	X	0	M	V	-22.9	1	2.3	0	0	0	1	0	0	0	0	0	0	0	1	0	0	0	0	0.2	neutral
P42345_S1178F	Atypical_PI3/PI4-kinase	0.104205	-2807.0437	X	0	S	F	100.9	0	3.6	0	0	0	1	0	0	0	0	0	0	0	1	0	0	0	0	0.01	neutral
P42345_A1134V	Atypical_PI3/PI4-kinase	0.104205	-2807.0437	X	0	A	V	51.4	1	2.4	0	0	0	1	0	0	0	0	0	0	0	1	0	0	0	0	0.5	neutral
P42679_A496T	Tyr	0.628591	28.9834	X	0	A	T	27.5	1	-2.5	0	0	0	0	0	0	0	0	0	0	0	0	0	0	0	0	0.0749	neutral
P42680_R44Q	Tyr	0.628591	3.6167	PH	2.449906	R	Q	-29.6	0	1	-1	0	0	0	0	0	0	0	0	0	0	0	0	0	0	0	0.27	neutral
P42681_R336Q	Tyr	0.628591	-282.7855	Protein_kinase	0.950917	R	Q	-29.6	0	1	-1	0	0	0	0	0	0	0	0	0	0	0	0	0	0	0	0.46	neutral
P42681_R45H	Tyr	0.628591	-282.7855	X	0	R	H	-20.2	0	1.3	0	0	0	0	0	0	0	0	0	0	0	0	0	0	0	0	0.2	neutral
P42681_R63C	Tyr	0.628591	-282.7855	X	0	R	C	-64.9	0	7	-1	0	0	0	0	0	0	0	0	0	0	0	0	0	0	0	0.06	neutral
P42684_S1085N	Tyr	0.628591	-184.8470	X	0	S	N	25.1	0	-2.7	0	0	0	0	0	0	0	0	0	0	0	0	0	0	0	0	0.12	neutral
P42684_K930R	Tyr	0.628591	-184.8470	X	0	K	R	4.80000000000001	0	-0.6	0	0	0	0	0	0	0	0	0	0	0	0	0	0	0	0	0.28	neutral
P42684_P996R	Tyr	0.628591	-184.8470	X	0	P	R	60.7	0	-2.9	1	0	0	0	0	0	0	0	0	0	0	0	0	0	0	0	0.13	neutral
P42684_T769S	Tyr	0.628591	-184.8470	X	0	T	S	-27.1	-1	-0.1	0	0	0	0	0	0	0	0	0	0	0	0	0	0	0	0	0.54	neutral
P42684_R78H	Tyr	0.628591	-184.8470	X	0	R	H	-20.2	0	1.3	0	0	0	0	0	0	0	0	0	0	0	0	0	0	0	0	0.05	neutral
P42684_T1101A	Tyr	0.628591	-184.8470	X	0	T	A	-27.5	-1	2.5	0	0	0	0	0	0	0	0	0	0	0	0	0	0	0	0	0.58	neutral
P42684_V946M	Tyr	0.628591	-184.8470	X	0	V	M	22.9	-1	-2.3	0	0	0	0	0	0	0	0	0	0	0	0	0	0	0	0	0.09	neutral
P42685_I100V	Tyr	0.628591	-35.8546	SH3	-58.641981	I	V	-26.7	0	-0.3	0	0	0	0	0	0	0	0	0	0	0	0	0	0	0	0	0.0749	neutral
P42685_S133L	Tyr	0.628591	-35.8546	SH2	2.248272	S	L	77.7	0	4.6	0	0	0	0	0	0	0	0	0	0	0	0	0	0	0	0	0.0749	neutral
P42685_G122R	Tyr	0.628591	-35.8546	SH2	2.248272	G	R	113.3	0	-4.1	1	0	0	0	0	0	0	0	0	0	0	0	0	0	0	0	0.0749	neutral
P43250_T73M	AGC	-1.557641	-3.7655	RGS	-58.963910	T	M	46.8	-1	2.6	0	0	0	0	0	0	0	0	0	0	0	0	0	0	0	0	0.0	neutral
P43403_W523L	Tyr	0.628591	182.0098	Protein_kinase	0.950917	W	L	-61.1	0	4.7	0	0	0	0	0	0	0	0	0	0	0	0	0	0	0	0	0.0	neutral
P43403_R175L	Tyr	0.628591	182.0098	SH2	2.248272	R	L	-6.70000000000002	0	8.3	-1	0	0	0	0	0	0	0	0	0	0	0	0	0	0	0	0.22	neutral
P43403_L337R	Tyr	0.628591	182.0098	X	0	L	R	6.70000000000002	0	-8.3	1	0	0	0	0	0	0	0	0	0	0	0	0	0	0	0	0.0	disease
P43403_P191L	Tyr	0.628591	182.0098	SH2	2.248272	P	L	54	0	5.4	0	0	0	0	0	0	0	0	0	0	0	0	0	0	0	0	0.02	neutral
P43403_S518R	Tyr	0.628591	182.0098	Protein_kinase	0.950917	S	R	84.4	0	-3.7	1	0	0	0	0	0	0	0	0	0	0	0	0	0	0	0	0.03	disease
P43403_A507V	Tyr	0.628591	182.0098	Protein_kinase	0.950917	A	V	51.4	1	2.4	0	0	0	0	0	0	0	0	0	0	0	0	0	0	0	0	0.0	disease
P43403_C564R	Tyr	0.628591	182.0098	Protein_kinase	0.950917	C	R	64.9	0	-7	1	0	0	0	0	0	0	0	0	0	0	0	0	0	0	0	0.0	disease
P43403_R465C	Tyr	0.628591	182.0098	Protein_kinase	0.950917	R	C	-64.9	0	7	-1	1	0	0	0	0	0	0	0	0	0	0	0	0	0	0	0.01	disease
P43403_R465H	Tyr	0.628591	182.0098	Protein_kinase	0.950917	R	H	-20.2	0	1.3	0	1	0	0	0	0	0	0	0	0	0	0	0	0	0	0	0.0	disease
P43405_R45H	Tyr	0.628591	-4030.0418	SH2	2.248272	R	H	-20.2	0	1.3	0	0	0	0	0	0	0	0	0	0	0	0	0	0	0	0	0.08	neutral
P45983_E365K	CMGC	-1.646646	-737.4335	X	0	E	K	30.2	0	-0.4	2	0	0	0	0	0	0	0	0	0	0	0	0	0	0	0	0.02	neutral
P45984_R366I	CMGC	-1.646646	-1758.3889	X	0	R	I	-6.70000000000002	1	9	-1	0	0	0	0	0	0	0	0	0	0	0	0	0	0	0	0.36	neutral
P45984_A246T	CMGC	-1.646646	-1758.3889	Protein_kinase	0.950917	A	T	27.5	1	-2.5	0	0	0	0	0	0	0	0	0	0	0	0	0	0	0	0	0.56	neutral
P45984_G268A	CMGC	-1.646646	-1758.3889	Protein_kinase	0.950917	G	A	28.5	0	2.2	0	0	0	0	0	0	0	0	0	0	0	0	0	0	0	0	0.04	neutral
P45985_S16R	STE	-2.727566	-14.8217	X	0	S	R	84.4	0	-3.7	1	0	0	0	0	0	0	0	0	0	0	0	0	0	0	0	0.56	neutral
P46734_V339M	STE	-2.727566	57.1326	X	0	V	M	22.9	-1	-2.3	0	0	0	0	0	0	0	0	0	0	0	0	0	0	0	0	0.0	neutral
P46734_M90I	STE	-2.727566	57.1326	Protein_kinase	0.950917	M	I	3.79999999999998	1	2.6	0	0	0	0	0	0	0	0	0	0	0	0	0	0	0	0	0.14	neutral
P46734_R293H	STE	-2.727566	57.1326	Protein_kinase	0.950917	R	H	-20.2	0	1.3	0	0	0	0	0	0	0	0	0	0	0	0	0	0	0	0	0.09	neutral
P46734_R94L	STE	-2.727566	57.1326	Protein_kinase	0.950917	R	L	-6.70000000000002	0	8.3	-1	0	0	0	0	0	0	0	0	0	0	0	0	0	0	0	0.01	neutral
P46734_R26T	STE	-2.727566	57.1326	X	0	R	T	-57.3	1	3.8	-1	0	0	0	0	0	0	0	0	0	0	0	0	0	0	0	0.0749	neutral
P46734_A84T	STE	-2.727566	57.1326	Protein_kinase	0.950917	A	T	27.5	1	-2.5	0	0	0	0	0	0	0	0	0	0	0	0	0	0	0	0	0.4	neutral
P46734_S68P	STE	-2.727566	57.1326	Protein_kinase	0.950917	S	P	23.7	0	-0.8	0	0	0	0	0	0	0	0	0	0	0	0	0	0	0	0	0.05	neutral
P46734_R55T	STE	-2.727566	57.1326	X	0	R	T	-57.3	1	3.8	-1	0	0	0	0	0	0	0	0	0	0	0	0	0	0	0	0.1	neutral
P46734_R96W	STE	-2.727566	57.1326	Protein_kinase	0.950917	R	W	54.4	0	3.6	-1	0	0	0	0	0	0	0	0	0	0	0	0	0	0	0	0.01	neutral
P46734_P40T	STE	-2.727566	57.1326	X	0	P	T	3.39999999999999	1	0.9	0	0	0	0	0	0	0	0	0	0	0	0	0	0	0	0	0.15	neutral
P48730_P401A	CK1	-3.314664	63.3619	X	0	P	A	-24.1	0	3.4	0	0	0	0	0	0	0	0	0	0	0	0	0	0	0	0	0.61	neutral
P48730_T44A	CK1	-3.314664	63.3619	Protein_kinase	0.950917	T	A	-27.5	-1	2.5	0	0	0	0	0	0	0	0	0	0	0	0	0	0	0	0	0.62	disease
P48730_H46R	CK1	-3.314664	63.3619	Protein_kinase	0.950917	H	R	20.2	0	-1.3	0	0	0	0	0	0	0	0	0	0	0	0	0	0	0	0	0.0	disease
P49137_A361S	CAMK	-2.263566	-808.3316	X	0	A	S	0.400000000000006	0	-2.6	0	0	0	0	0	0	0	0	0	0	0	0	0	0	0	0	0.19	neutral
P49137_A173G	CAMK	-2.263566	-808.3316	Protein_kinase	0.950917	A	G	-28.5	0	-2.2	0	0	0	0	0	0	0	0	0	0	0	0	0	0	0	0	0.0	neutral
P49674_H413R	CK1	-3.314664	-146.2342	X	0	H	R	20.2	0	-1.3	0	0	0	0	0	0	0	0	0	0	0	0	0	0	0	0	0.0	neutral
P49759_N99D	CMGC	-1.646646	-40.4427	X	0	N	D	-3	0	0	-1	0	0	0	0	0	0	0	0	0	0	0	0	0	0	0	0.64	neutral
P49759_R118G	CMGC	-1.646646	-40.4427	X	0	R	G	-113.3	0	4.1	-1	0	0	0	0	0	0	0	0	0	0	0	0	0	0	0	0.04	neutral
P49759_M440T	CMGC	-1.646646	-40.4427	Protein_kinase	0.950917	M	T	-46.8	1	-2.6	0	0	0	0	0	0	0	0	0	0	0	0	0	0	0	0	0.01	neutral
P49759_E459G	CMGC	-1.646646	-40.4427	Protein_kinase	0.950917	E	G	-78.3	0	3.1	1	0	0	0	0	0	0	0	0	0	0	0	0	0	0	0	0.01	neutral
P49759_S61F	CMGC	-1.646646	-40.4427	X	0	S	F	100.9	0	3.6	0	0	0	1	0	0	0	0	0	1	0	0	0	0	0	0	0.15	neutral
P49759_P307S	CMGC	-1.646646	-40.4427	Protein_kinase	0.950917	P	S	-23.7	0	0.8	0	0	0	0	0	0	0	0	0	0	0	0	0	0	0	0	0.77	neutral
P49761_Q607R	CMGC	-1.646646	-223.5239	Protein_kinase	0.950917	Q	R	29.6	0	-1	1	0	0	0	0	0	0	0	0	0	0	0	0	0	0	0	0.0749	neutral
P49761_R486C	CMGC	-1.646646	-223.5239	Protein_kinase	0.950917	R	C	-64.9	0	7	-1	0	0	0	0	0	0	0	0	0	0	0	0	0	0	0	0.0	neutral
P49761_R628W	CMGC	-1.646646	-223.5239	X	0	R	W	54.4	0	3.6	-1	0	0	0	0	0	0	0	0	0	0	0	0	0	0	0	0.0749	neutral
P49840_Q109E	CMGC	-1.646646	-2470.0941	X	0	Q	E	-5.40000000000001	0	0	-1	0	0	0	0	0	0	0	0	0	0	0	0	0	0	0	0.07	neutral
P49840_L461F	CMGC	-1.646646	-2470.0941	X	0	L	F	23.2	0	-1	0	0	0	0	0	0	0	0	0	0	0	0	0	0	0	0	0.13	neutral
P50613_T285M	CMGC	-1.646646	-2733.7751	Protein_kinase	0.950917	T	M	46.8	-1	2.6	0	0	0	0	0	0	0	0	0	0	0	0	0	0	0	0	0.0749	neutral
P50613_G163A	CMGC	-1.646646	-2733.7751	Protein_kinase	0.950917	G	A	28.5	0	2.2	0	0	0	0	0	0	0	0	0	0	0	0	0	0	0	0	0.06	neutral
P50750_G231A	CMGC	-1.646646	-1311.0891	Protein_kinase	0.950917	G	A	28.5	0	2.2	0	0	0	0	0	0	0	0	0	0	0	0	0	0	0	0	0.2	neutral
P50750_F59L	CMGC	-1.646646	-1311.0891	Protein_kinase	0.950917	F	L	-23.2	0	1	0	0	0	0	0	0	0	0	0	0	0	0	0	0	0	0	0.05	neutral
P51451_A71T	Tyr	0.628591	34.8555	SH3	-58.641981	A	T	27.5	1	-2.5	0	0	0	0	0	0	0	0	0	0	0	0	0	0	0	0	0.0	neutral
P51451_T48I	Tyr	0.628591	34.8555	X	0	T	I	50.6	0	5.2	0	0	0	0	0	0	0	0	0	0	0	0	0	0	0	0	0.36	neutral
P51617_F196S	TKL	1.910551	-903.0817	X	0	F	S	-100.9	0	-3.6	0	0	0	0	0	0	0	0	0	0	0	0	0	0	0	0	0.44	neutral
P51617_R194H	TKL	1.910551	-903.0817	X	0	R	H	-20.2	0	1.3	0	0	0	0	0	0	0	0	0	0	0	0	0	0	0	0	0.39	neutral
P51617_T625M	TKL	1.910551	-903.0817	X	0	T	M	46.8	-1	2.6	0	0	0	0	0	0	0	0	0	0	0	0	0	0	0	0	0.08	neutral
P51617_G619S	TKL	1.910551	-903.0817	X	0	G	S	28.9	0	-0.4	0	0	0	0	0	0	0	0	0	0	0	0	0	0	0	0	0.8	neutral
P51617_C203S	TKL	1.910551	-903.0817	X	0	C	S	-19.5	0	-3.3	0	0	0	0	0	0	0	0	0	0	0	0	0	0	0	0	0.44	neutral
P51617_S532L	TKL	1.910551	-903.0817	X	0	S	L	77.7	0	4.6	0	0	0	0	0	0	0	0	0	0	0	0	0	0	0	0	0.38	neutral
P51617_T398M	TKL	1.910551	-903.0817	Protein_kinase	0.950917	T	M	46.8	-1	2.6	0	0	0	0	0	0	0	0	0	0	0	0	0	0	0	0	0.09	neutral
P51617_R638W	TKL	1.910551	-903.0817	X	0	R	W	54.4	0	3.6	-1	0	0	0	0	0	0	0	0	0	0	0	0	0	0	0	0.04	neutral
P51812_A225V	AGC	-1.557641	198.0797	Protein_kinase	0.950917	A	V	51.4	1	2.4	0	0	0	0	0	0	0	0	0	0	0	0	0	0	0	0	0.0	disease
P51812_R114W	AGC	-1.557641	198.0797	Protein_kinase	0.950917	R	W	54.4	0	3.6	-1	0	0	0	0	0	0	0	0	0	0	0	0	0	0	0	0.0	disease
P51812_F268S	AGC	-1.557641	198.0797	Protein_kinase	0.950917	F	S	-100.9	0	-3.6	0	0	0	0	0	0	0	0	0	0	0	0	0	0	0	0	0.0	disease
P51812_I189K	AGC	-1.557641	198.0797	Protein_kinase	0.950917	I	K	1.90000000000001	-1	-8.4	1	0	0	0	0	0	0	0	0	0	0	0	0	0	0	0	0.0	disease
P51812_G75V	AGC	-1.557641	198.0797	Protein_kinase	0.950917	G	V	79.9	1	4.6	0	1	0	1	0	0	0	0	0	0	1	0	0	0	0	0	0.0	disease
P51812_D154Y	AGC	-1.557641	198.0797	Protein_kinase	0.950917	D	Y	82.5	0	2.2	1	1	0	0	0	0	0	0	0	0	0	0	0	0	0	0	0.01	disease
P51812_S227A	AGC	-1.557641	198.0797	Protein_kinase	0.950917	S	A	-0.400000000000006	0	2.6	0	0	1	1	0	0	0	0	0	1	0	0	0	0	0	0	0.0	disease
P51812_V82F	AGC	-1.557641	198.0797	Protein_kinase	0.950917	V	F	49.9	-1	-1.4	0	1	0	1	0	0	0	0	0	0	1	0	0	0	0	0	0.0	disease
P51812_R723C	AGC	-1.557641	198.0797	X	0	R	C	-64.9	0	7	-1	0	0	0	0	0	0	0	0	0	0	0	0	0	0	0	0.12	neutral
P51812_R383W	AGC	-1.557641	198.0797	AGC-kinase_C-terminal	-1.614224	R	W	54.4	0	3.6	-1	0	0	0	0	0	0	0	0	0	0	0	0	0	0	0	0.0	disease
P51812_R729Q	AGC	-1.557641	198.0797	X	0	R	Q	-29.6	0	1	-1	0	0	0	0	0	0	0	0	0	0	0	0	0	0	0	0.0	disease
P51812_H127Q	AGC	-1.557641	198.0797	Protein_kinase	0.950917	H	Q	-9.39999999999998	0	-0.3	-1	0	0	0	0	0	0	0	0	0	0	0	0	0	0	0	0.1	disease
P51812_I38S	AGC	-1.557641	198.0797	X	0	I	S	-77.7	-1	-5.3	0	0	0	0	0	0	0	0	0	0	0	0	0	0	0	0	0.77	neutral
P51812_T115S	AGC	-1.557641	198.0797	Protein_kinase	0.950917	T	S	-27.1	-1	-0.1	0	0	0	0	0	0	0	0	0	0	0	0	0	0	0	0	0.16	disease
P51812_G431D	AGC	-1.557641	198.0797	Protein_kinase	0.950917	G	D	51	0	-3.1	-1	1	0	1	0	0	0	0	0	0	1	0	0	0	0	0	0.0	disease
P51813_S284L	Tyr	0.628591	-79.4935	X	0	S	L	77.7	0	4.6	0	0	0	0	0	0	0	0	0	0	0	0	0	0	0	0	0.8	neutral
P51817_V43A	AGC	-1.557641	-96.2714	X	0	V	A	-51.4	-1	-2.4	0	0	0	0	0	0	0	0	0	0	0	0	0	0	0	0	0.18	neutral
P51841_I160N	RGC	1.267131	52.3754	X	0	I	N	-52.6	-1	-8	0	0	0	0	0	0	0	0	0	0	0	0	0	0	0	0	0.59	neutral
P51841_S40C	RGC	1.267131	52.3754	X	0	S	C	19.5	0	3.3	0	0	0	1	0	0	0	0	0	0	0	0	1	0	0	0	0.18	neutral
P51841_R628Q	RGC	1.267131	52.3754	Protein_kinase	0.950917	R	Q	-29.6	0	1	-1	0	0	0	0	0	0	0	0	0	0	0	0	0	0	0	0.0	neutral
P51841_G434R	RGC	1.267131	52.3754	X	0	G	R	113.3	0	-4.1	1	0	0	0	0	0	0	0	0	0	0	0	0	0	0	0	0.52	neutral
P51841_E794K	RGC	1.267131	52.3754	Protein_kinase	0.950917	E	K	30.2	0	-0.4	2	0	0	0	0	0	0	0	0	0	0	0	0	0	0	0	0.0	neutral
P51841_R296Q	RGC	1.267131	52.3754	X	0	R	Q	-29.6	0	1	-1	0	0	0	0	0	0	0	0	0	0	0	0	0	0	0	0.65	neutral
P51841_L284P	RGC	1.267131	52.3754	X	0	L	P	-54	0	-5.4	0	0	0	0	0	0	0	0	0	0	0	0	0	0	0	0	0.21	neutral
P51841_R230W	RGC	1.267131	52.3754	X	0	R	W	54.4	0	3.6	-1	0	0	0	0	0	0	0	0	0	0	0	0	0	0	0	0.02	neutral
P51841_G872D	RGC	1.267131	52.3754	X	0	G	D	51	0	-3.1	-1	0	0	0	0	0	0	0	0	0	0	0	0	0	0	0	0.0	neutral
P51841_Q380H	RGC	1.267131	52.3754	X	0	Q	H	9.39999999999998	0	0.3	1	0	0	0	0	0	0	0	0	0	0	0	0	0	0	0	0.19	neutral
P51841_R305Q	RGC	1.267131	52.3754	X	0	R	Q	-29.6	0	1	-1	0	0	0	0	0	0	0	0	0	0	0	0	0	0	0	0.32	neutral
P51841_Y308C	RGC	1.267131	52.3754	X	0	Y	C	-85.1	0	3.8	0	0	0	0	0	0	0	0	0	0	0	0	0	0	0	0	0.02	neutral
P51841_V677L	RGC	1.267131	52.3754	Protein_kinase	0.950917	V	L	26.7	-1	-0.4	0	1	0	0	0	0	0	0	0	0	0	0	0	0	0	0	0.77	neutral
P51841_A1010V	RGC	1.267131	52.3754	Guanylate_cyclase	1.385776	A	V	51.4	1	2.4	0	0	0	0	0	0	0	0	0	0	0	0	0	0	0	0	0.0	neutral
P51955_C410Y	NEK	-1.784149	-833.6597	X	0	C	Y	85.1	0	-3.8	0	0	0	0	0	0	0	0	0	0	0	0	0	0	0	0	0.06	neutral
P51955_N354S	NEK	-1.784149	-833.6597	X	0	N	S	-25.1	0	2.7	0	0	0	0	0	0	0	0	0	0	0	0	0	0	0	0	0.43	neutral
P51956_D461N	NEK	-1.784149	2.5520	X	0	D	N	3	0	0	1	0	0	0	0	0	0	0	0	0	0	0	0	0	0	0	0.02	neutral
P51956_H23L	NEK	-1.784149	2.5520	Protein_kinase	0.950917	H	L	13.5	0	7	-1	0	0	0	0	0	0	0	0	0	0	0	0	0	0	0	0.12	neutral
P51956_R122H	NEK	-1.784149	2.5520	Protein_kinase	0.950917	R	H	-20.2	0	1.3	0	1	0	0	0	0	0	0	0	0	0	0	0	0	0	0	0.45	neutral
P51956_P60R	NEK	-1.784149	2.5520	Protein_kinase	0.950917	P	R	60.7	0	-2.9	1	0	0	0	0	0	0	0	0	0	0	0	0	0	0	0	0.01	neutral
P51956_E477K	NEK	-1.784149	2.5520	X	0	E	K	30.2	0	-0.4	2	0	0	0	0	0	0	0	0	0	0	0	0	0	0	0	0.01	neutral
P51956_E305D	NEK	-1.784149	2.5520	X	0	E	D	-27.3	0	0	0	0	0	0	0	0	0	0	0	0	0	0	0	0	0	0	0.51	neutral
P51956_P170L	NEK	-1.784149	2.5520	Protein_kinase	0.950917	P	L	54	0	5.4	0	0	0	0	0	0	0	0	0	0	0	0	0	0	0	0	0.0	neutral
P51956_R259G	NEK	-1.784149	2.5520	X	0	R	G	-113.3	0	4.1	-1	0	0	0	0	0	0	0	0	0	0	0	0	0	0	0	0.17	neutral
P51957_T357I	NEK	-1.784149	7.0056	X	0	T	I	50.6	0	5.2	0	0	0	0	0	0	0	0	0	0	0	0	0	0	0	0	0.18	neutral
P51957_R239G	NEK	-1.784149	7.0056	Protein_kinase	0.950917	R	G	-113.3	0	4.1	-1	0	0	0	0	0	0	0	0	0	0	0	0	0	0	0	0.1	neutral
P51957_F567L	NEK	-1.784149	7.0056	X	0	F	L	-23.2	0	1	0	0	0	0	0	0	0	0	0	0	0	0	0	0	0	0	1.0	neutral
P51957_P225A	NEK	-1.784149	7.0056	Protein_kinase	0.950917	P	A	-24.1	0	3.4	0	0	0	0	0	0	0	0	0	0	0	0	0	0	0	0	0.05	neutral
P51957_Q456E	NEK	-1.784149	7.0056	X	0	Q	E	-5.40000000000001	0	0	-1	0	0	0	0	0	0	0	0	0	0	0	0	0	0	0	1.0	neutral
P51957_P250L	NEK	-1.784149	7.0056	Protein_kinase	0.950917	P	L	54	0	5.4	0	0	0	0	0	0	0	0	0	0	0	0	0	0	0	0	0.0	neutral
P52333_P132T	Tyr	0.628591	-2876.1720	FERM	-58.864374	P	T	3.39999999999999	1	0.9	0	0	0	0	0	0	0	0	0	0	0	0	0	0	0	0	0.39	neutral
P52333_P12L	Tyr	0.628591	-2876.1720	X	0	P	L	54	0	5.4	0	0	0	0	0	0	0	0	0	0	0	0	0	0	0	0	0.07	neutral
P52333_R40H	Tyr	0.628591	-2876.1720	FERM	-58.864374	R	H	-20.2	0	1.3	0	0	0	0	0	0	0	0	0	0	0	0	0	0	0	0	0.53	neutral
P52333_V722I	Tyr	0.628591	-2876.1720	Protein_kinase	0.950917	V	I	26.7	0	0.3	0	0	0	0	0	0	0	0	0	0	0	0	0	0	0	0	0.03	neutral
P52333_P151R	Tyr	0.628591	-2876.1720	FERM	-58.864374	P	R	60.7	0	-2.9	1	0	0	0	0	0	0	0	0	0	0	0	0	0	0	0	0.07	neutral
P52333_L521V	Tyr	0.628591	-2876.1720	Protein_kinase	0.950917	L	V	-26.7	1	0.4	0	0	0	0	0	0	0	0	0	0	0	0	0	0	0	0	0.01	neutral
P52333_I688F	Tyr	0.628591	-2876.1720	Protein_kinase	0.950917	I	F	23.2	-1	-1.7	0	0	0	0	0	0	0	0	0	0	0	0	0	0	0	0	0.0	neutral
P53350_L261F	Tyr	0.628591	-1938.2318	Protein_kinase	0.950917	L	F	23.2	0	-1	0	0	0	0	0	0	0	0	0	0	0	0	0	0	0	0	0.06	neutral
P53350_S595L	Tyr	0.628591	-1938.2318	X	0	S	L	77.7	0	4.6	0	0	0	0	0	0	0	0	0	0	0	0	0	0	0	0	0.06	neutral
P53350_L332V	Tyr	0.628591	-1938.2318	X	0	L	V	-26.7	1	0.4	0	0	0	0	0	0	0	0	0	0	0	0	0	0	0	0	0.62	neutral
P53350_R518H	Tyr	0.628591	-1938.2318	POLO_box	-57.641981	R	H	-20.2	0	1.3	0	0	0	0	0	0	0	0	0	0	0	0	0	0	0	0	0.04	neutral
P53350_L463H	Tyr	0.628591	-1938.2318	POLO_box	-57.641981	L	H	-13.5	0	-7	1	0	0	0	0	0	0	0	0	0	0	0	0	0	0	0	0.24	neutral
P53350_N297D	Tyr	0.628591	-1938.2318	Protein_kinase	0.950917	N	D	-3	0	0	-1	0	0	0	0	0	0	0	0	0	0	0	0	0	0	0	1.0	neutral
P53350_R599H	Tyr	0.628591	-1938.2318	X	0	R	H	-20.2	0	1.3	0	0	0	0	0	0	0	0	0	0	0	0	0	0	0	0	0.23	neutral
P53355_A461S	CAMK	-2.263566	-392.1410	X	0	A	S	0.400000000000006	0	-2.6	0	0	0	1	0	0	0	0	0	0	0	1	0	0	0	0	0.0	neutral
P53355_G1405V	CAMK	-2.263566	-392.1410	X	0	G	V	79.9	1	4.6	0	0	0	0	0	0	0	0	0	0	0	0	0	0	0	0	0.17	neutral
P53355_D994E	CAMK	-2.263566	-392.1410	X	0	D	E	27.3	0	0	0	0	0	0	0	0	0	0	0	0	0	0	0	0	0	0	0.54	neutral
P53355_Y993C	CAMK	-2.263566	-392.1410	X	0	Y	C	-85.1	0	3.8	0	0	0	0	0	0	0	0	0	0	0	0	0	0	0	0	0.18	neutral
P53355_L1008P	CAMK	-2.263566	-392.1410	X	0	L	P	-54	0	-5.4	0	0	0	0	0	0	0	0	0	0	0	0	0	0	0	0	0.01	neutral
P53355_S519A	CAMK	-2.263566	-392.1410	X	0	S	A	-0.400000000000006	0	2.6	0	0	0	1	0	0	0	0	0	0	0	1	0	0	0	0	1.0	neutral
P53355_P591L	CAMK	-2.263566	-392.1410	X	0	P	L	54	0	5.4	0	0	0	1	0	0	0	0	0	0	0	1	0	0	0	0	0.02	neutral
P53355_I622M	CAMK	-2.263566	-392.1410	X	0	I	M	-3.79999999999998	-1	-2.6	0	0	0	1	0	0	0	0	0	0	0	1	0	0	0	0	0.22	neutral
P53355_V416I	CAMK	-2.263566	-392.1410	X	0	V	I	26.7	0	0.3	0	0	0	1	0	0	0	0	0	0	0	1	0	0	0	0	1.0	neutral
P53355_R977W	CAMK	-2.263566	-392.1410	X	0	R	W	54.4	0	3.6	-1	0	0	0	0	0	0	0	0	0	0	0	0	0	0	0	0.0	neutral
P53355_T1018A	CAMK	-2.263566	-392.1410	X	0	T	A	-27.5	-1	2.5	0	0	0	0	0	0	0	0	0	0	0	0	0	0	0	0	0.2	neutral
P53355_R1010C	CAMK	-2.263566	-392.1410	X	0	R	C	-64.9	0	7	-1	0	0	0	0	0	0	0	0	0	0	0	0	0	0	0	0.06	neutral
P53355_K978N	CAMK	-2.263566	-392.1410	X	0	K	N	-54.5	0	0.4	-1	0	0	0	0	0	0	0	0	0	0	0	0	0	0	0	0.0	neutral
P53355_M941T	CAMK	-2.263566	-392.1410	X	0	M	T	-46.8	1	-2.6	0	0	0	0	0	0	0	0	0	0	0	0	0	0	0	0	0.0	neutral
P53355_C540Y	CAMK	-2.263566	-392.1410	X	0	C	Y	85.1	0	-3.8	0	0	0	0	0	0	0	0	0	0	0	0	0	0	0	0	0.18	neutral
P53355_D1007Y	CAMK	-2.263566	-392.1410	X	0	D	Y	82.5	0	2.2	1	0	0	0	0	0	0	0	0	0	0	0	0	0	0	0	0.02	neutral
P53355_M1272I	CAMK	-2.263566	-392.1410	X	0	M	I	3.79999999999998	1	2.6	0	0	0	0	0	0	0	0	0	0	0	0	0	0	0	0	0.4	neutral
P53355_S1346N	CAMK	-2.263566	-392.1410	Death	-57.641981	S	N	25.1	0	-2.7	0	0	0	0	0	0	0	0	0	0	0	0	0	0	0	0	0.6	neutral
P53355_E1005Q	CAMK	-2.263566	-392.1410	X	0	E	Q	5.40000000000001	0	0	1	0	0	0	0	0	0	0	0	0	0	0	0	0	0	0	0.25	neutral
P53667_S247N	TKL	1.910551	-78.6725	PDZ	-57.057019	S	N	25.1	0	-2.7	0	0	0	0	0	0	0	0	0	0	0	0	0	0	0	0	0.27	neutral
P53667_F580Y	TKL	1.910551	-78.6725	Protein_kinase	0.950917	F	Y	3.69999999999999	0	-4.1	0	0	0	0	0	0	0	0	0	0	0	0	0	0	0	0	0.44	neutral
P53667_R422Q	TKL	1.910551	-78.6725	Protein_kinase	0.950917	R	Q	-29.6	0	1	-1	0	0	0	0	0	0	0	0	0	0	0	0	0	0	0	0.1	neutral
P53667_G190A	TKL	1.910551	-78.6725	PDZ	-57.057019	G	A	28.5	0	2.2	0	0	0	0	0	0	0	0	0	0	0	0	0	0	0	0	0.29	neutral
P53671_R213C	TKL	1.910551	-58.1014	PDZ	-57.057019	R	C	-64.9	0	7	-1	0	0	0	0	0	0	0	0	0	0	0	0	0	0	0	0.0	neutral
P53671_G35S	TKL	1.910551	-58.1014	LIM_zinc-binding	-56.057019	G	S	28.9	0	-0.4	0	0	0	0	0	0	0	0	0	0	0	0	0	0	0	0	1.0	neutral
P53671_D45N	TKL	1.910551	-58.1014	LIM_zinc-binding	-56.057019	D	N	3	0	0	1	0	0	0	0	0	0	0	0	0	0	0	0	0	0	0	0.48	neutral
P53671_R381H	TKL	1.910551	-58.1014	Protein_kinase	0.950917	R	H	-20.2	0	1.3	0	0	0	0	0	0	0	0	0	0	0	0	0	0	0	0	0.0	neutral
P53671_P296R	TKL	1.910551	-58.1014	X	0	P	R	60.7	0	-2.9	1	0	0	0	0	0	0	0	0	0	0	0	0	0	0	0	0.15	neutral
P53671_R418C	TKL	1.910551	-58.1014	Protein_kinase	0.950917	R	C	-64.9	0	7	-1	0	0	0	0	0	0	0	0	0	0	0	0	0	0	0	0.0	neutral
P53778_D230N	CMGC	-1.646646	-191.0985	Protein_kinase	0.950917	D	N	3	0	0	1	0	0	0	0	0	0	0	0	0	0	0	0	0	0	0	0.0	neutral
P53778_T244M	CMGC	-1.646646	-191.0985	Protein_kinase	0.950917	T	M	46.8	-1	2.6	0	0	0	0	0	0	0	0	0	0	0	0	0	0	0	0	0.0	neutral
P53778_T103M	CMGC	-1.646646	-191.0985	Protein_kinase	0.950917	T	M	46.8	-1	2.6	0	0	0	0	0	0	0	0	0	0	0	0	0	0	0	0	0.02	neutral
P54753_I579V	Tyr	0.628591	63.1576	X	0	I	V	-26.7	0	-0.3	0	0	0	1	0	0	0	0	0	0	0	0	0	0	1	0	0.4	neutral
P54753_I601L	Tyr	0.628591	63.1576	X	0	I	L	0	-1	-0.7	0	0	0	0	0	0	0	0	0	0	0	0	0	0	0	0	0.68	neutral
P54753_R440C	Tyr	0.628591	63.1576	Fibronectin_type-III	-3.179009	R	C	-64.9	0	7	-1	0	0	0	0	0	0	0	0	0	0	0	0	0	0	0	0.01	neutral
P54756_E330Q	Tyr	0.628591	-451.1110	X	0	E	Q	5.40000000000001	0	0	1	0	0	0	0	0	0	0	0	0	0	0	0	0	0	0	0.31	neutral
P54756_Y506C	Tyr	0.628591	-451.1110	Fibronectin_type-III	-3.179009	Y	C	-85.1	0	3.8	0	0	0	0	0	0	0	0	0	0	0	0	0	0	0	0	0.0	neutral
P54756_S673T	Tyr	0.628591	-451.1110	X	0	S	T	27.1	1	0.1	0	0	0	0	0	0	0	0	0	0	0	0	0	0	0	0	0.06	neutral
P54756_S235A	Tyr	0.628591	-451.1110	Eph_LBD	-2.521115	S	A	-0.400000000000006	0	2.6	0	0	0	0	0	0	0	0	0	0	0	0	0	0	0	0	0.77	neutral
P54756_A672T	Tyr	0.628591	-451.1110	X	0	A	T	27.5	1	-2.5	0	0	0	0	0	0	0	0	0	0	0	0	0	0	0	0	0.12	neutral
P54756_N81T	Tyr	0.628591	-451.1110	Eph_LBD	-2.521115	N	T	2	1	2.8	0	0	0	0	0	0	0	0	0	0	0	0	0	0	0	0	0.06	neutral
P54756_H959R	Tyr	0.628591	-451.1110	X	0	H	R	20.2	0	-1.3	0	0	0	0	0	0	0	0	0	0	0	0	0	0	0	0	1.0	neutral
P54760_E890D	Tyr	0.628591	49.7221	Protein_kinase	0.950917	E	D	-27.3	0	0	0	0	0	0	0	0	0	0	0	0	0	0	0	0	0	0	0.59	neutral
P54760_A882T	Tyr	0.628591	49.7221	Protein_kinase	0.950917	A	T	27.5	1	-2.5	0	0	0	0	0	0	0	0	0	0	0	0	0	0	0	0	0.19	neutral
P54760_R678H	Tyr	0.628591	49.7221	Protein_kinase	0.950917	R	H	-20.2	0	1.3	0	0	0	0	0	0	0	0	0	0	0	0	0	0	0	0	0.64	neutral
P54760_A371V	Tyr	0.628591	49.7221	Fibronectin_type-III	-3.179009	A	V	51.4	1	2.4	0	0	0	0	0	0	0	0	0	0	0	0	0	0	0	0	0.36	neutral
P54760_D576E	Tyr	0.628591	49.7221	X	0	D	E	27.3	0	0	0	0	0	0	0	0	0	0	0	0	0	0	0	0	0	0	0.46	neutral
P54760_P67L	Tyr	0.628591	49.7221	Eph_LBD	-2.521115	P	L	54	0	5.4	0	0	0	1	0	0	0	1	0	0	0	0	0	0	0	0	0.01	neutral
P54760_V113I	Tyr	0.628591	49.7221	Eph_LBD	-2.521115	V	I	26.7	0	0.3	0	0	0	1	0	0	0	1	0	0	0	0	0	0	0	0	0.0	neutral
P54762_R973W	Tyr	0.628591	-24.4908	SAM	-0.421579	R	W	54.4	0	3.6	-1	0	0	0	0	0	0	0	0	0	0	0	0	0	0	0	0.01	neutral
P54762_G152R	Tyr	0.628591	-24.4908	Eph_LBD	-2.521115	G	R	113.3	0	-4.1	1	0	0	0	0	0	0	0	0	0	0	0	0	0	0	0	0.0749	neutral
P54762_M18V	Tyr	0.628591	-24.4908	X	0	M	V	-22.9	1	2.3	0	0	0	0	0	0	0	0	0	0	0	0	0	0	0	0	0.52	neutral
P54762_M847T	Tyr	0.628591	-24.4908	Protein_kinase	0.950917	M	T	-46.8	1	-2.6	0	0	0	0	0	0	0	0	0	0	0	0	0	0	0	0	0.03	neutral
P54762_T981M	Tyr	0.628591	-24.4908	X	0	T	M	46.8	-1	2.6	0	0	0	0	0	0	0	0	0	0	0	0	0	0	0	0	0.05	neutral
P54762_T87S	Tyr	0.628591	-24.4908	Eph_LBD	-2.521115	T	S	-27.1	-1	-0.1	0	0	0	0	0	0	0	0	0	0	0	0	0	0	0	0	0.01	neutral
P54762_T387M	Tyr	0.628591	-24.4908	Fibronectin_type-III	-3.179009	T	M	46.8	-1	2.6	0	0	0	0	0	0	0	0	0	0	0	0	0	0	0	0	0.01	neutral
P54762_A912T	Tyr	0.628591	-24.4908	SAM	-0.421579	A	T	27.5	1	-2.5	0	0	0	0	0	0	0	0	0	0	0	0	0	0	0	0	0.66	neutral
P54762_R485S	Tyr	0.628591	-24.4908	Fibronectin_type-III	-3.179009	R	S	-84.4	0	3.7	-1	0	0	0	0	0	0	0	0	0	0	0	0	0	0	0	0.04	neutral
P54762_R367G	Tyr	0.628591	-24.4908	Fibronectin_type-III	-3.179009	R	G	-113.3	0	4.1	-1	0	0	0	0	0	0	0	0	0	0	0	0	0	0	0	0.47	neutral
P54764_R269Q	Tyr	0.628591	-1270.1329	X	0	R	Q	-29.6	0	1	-1	0	0	0	0	0	0	0	0	0	0	0	0	0	0	0	0.29	neutral
P54764_R953K	Tyr	0.628591	-1270.1329	SAM	-0.421579	R	K	-4.80000000000001	0	0.6	0	0	0	0	0	0	0	0	0	0	0	0	0	0	0	0	0.18	neutral
P57058_R157W	CAMK	-2.263566	4.1745	Protein_kinase	0.950917	R	W	54.4	0	3.6	-1	0	0	0	0	0	0	0	0	0	0	0	0	0	0	0	0.0	neutral
P57058_M648T	CAMK	-2.263566	4.1745	X	0	M	T	-46.8	1	-2.6	0	0	0	0	0	0	0	0	0	0	0	0	0	0	0	0	0.57	neutral
P57058_R591C	CAMK	-2.263566	4.1745	X	0	R	C	-64.9	0	7	-1	0	0	0	0	0	0	0	0	0	0	0	0	0	0	0	0.03	neutral
P57058_E625K	CAMK	-2.263566	4.1745	X	0	E	K	30.2	0	-0.4	2	0	0	0	0	0	0	0	0	0	0	0	0	0	0	0	0.29	neutral
P57059_A725V	CAMK	-2.263566	-859.3382	X	0	A	V	51.4	1	2.4	0	0	0	0	0	0	0	0	0	0	0	0	0	0	0	0	0.08	neutral
P57059_R430W	CAMK	-2.263566	-859.3382	X	0	R	W	54.4	0	3.6	-1	0	0	0	0	0	0	0	0	0	0	0	0	0	0	0	0.1	neutral
P57059_A615V	CAMK	-2.263566	-859.3382	X	0	A	V	51.4	1	2.4	0	0	0	0	0	0	0	0	0	0	0	0	0	0	0	0	0.21	neutral
P57059_G15S	CAMK	-2.263566	-859.3382	X	0	G	S	28.9	0	-0.4	0	0	0	0	0	0	0	0	0	0	0	0	0	0	0	0	0.74	neutral
P57059_D142N	CAMK	-2.263566	-859.3382	Protein_kinase	0.950917	D	N	3	0	0	1	0	0	0	0	0	0	0	0	0	0	0	0	0	0	0	0.89	neutral
P57059_P696L	CAMK	-2.263566	-859.3382	X	0	P	L	54	0	5.4	0	0	0	0	0	0	0	0	0	0	0	0	0	0	0	0	0.71	neutral
P57078_R669H	TKL	1.910551	30.3179	X	0	R	H	-20.2	0	1.3	0	0	0	1	0	0	0	0	0	0	0	1	0	0	0	0	0.0749	neutral
P57078_T184I	TKL	1.910551	30.3179	Protein_kinase	0.950917	T	I	50.6	0	5.2	0	0	0	0	0	0	0	0	0	0	0	0	0	0	0	0	0.0	disease
P57078_P749S	TKL	1.910551	30.3179	X	0	P	S	-23.7	0	0.8	0	0	0	0	0	0	0	0	0	0	0	0	0	0	0	0	0.0749	neutral
P57078_I462N	TKL	1.910551	30.3179	X	0	I	N	-52.6	-1	-8	0	0	0	0	0	0	0	0	0	0	0	0	0	0	0	0	0.0749	neutral
P57078_V463M	TKL	1.910551	30.3179	X	0	V	M	22.9	-1	-2.3	0	0	0	0	0	0	0	0	0	0	0	0	0	0	0	0	0.0749	neutral
P57078_A12G	TKL	1.910551	30.3179	X	0	A	G	-28.5	0	-2.2	0	0	0	0	0	0	0	0	0	0	0	0	0	0	0	0	1.0	neutral
P57078_S177N	TKL	1.910551	30.3179	Protein_kinase	0.950917	S	N	25.1	0	-2.7	0	0	0	0	0	0	0	0	0	0	0	0	0	0	0	0	0.03	neutral
P57078_N562Y	TKL	1.910551	30.3179	X	0	N	Y	79.5	0	2.2	0	0	0	1	0	0	0	0	0	0	0	1	0	0	0	0	0.0749	neutral
P57078_I121N	TKL	1.910551	30.3179	Protein_kinase	0.950917	I	N	-52.6	-1	-8	0	0	0	0	0	0	0	0	0	0	0	0	0	0	0	0	0.0	disease
P57078_I81N	TKL	1.910551	30.3179	Protein_kinase	0.950917	I	N	-52.6	-1	-8	0	0	0	0	0	0	0	0	0	0	0	0	0	0	0	0	0.0	disease
P78362_L615I	CMGC	-1.646646	-1307.1610	Protein_kinase	0.950917	L	I	0	1	0.7	0	0	0	0	0	0	0	0	0	0	0	0	0	0	0	0	0.0749	neutral
P78362_S486F	CMGC	-1.646646	-1307.1610	Protein_kinase	0.950917	S	F	100.9	0	3.6	0	0	0	0	0	0	0	0	0	0	0	0	0	0	0	0	0.0749	neutral
P78362_P515T	CMGC	-1.646646	-1307.1610	Protein_kinase	0.950917	P	T	3.39999999999999	1	0.9	0	0	0	0	0	0	0	0	0	0	0	0	0	0	0	0	0.0749	neutral
P78362_T426P	CMGC	-1.646646	-1307.1610	Protein_kinase	0.950917	T	P	-3.39999999999999	-1	-0.9	0	0	0	0	0	0	0	0	0	0	0	0	0	0	0	0	0.0749	neutral
P78362_S608N	CMGC	-1.646646	-1307.1610	Protein_kinase	0.950917	S	N	25.1	0	-2.7	0	0	0	0	0	0	0	0	0	0	0	0	0	0	0	0	0.0749	neutral
P78362_P43L	CMGC	-1.646646	-1307.1610	X	0	P	L	54	0	5.4	0	0	0	0	0	0	0	0	0	0	0	0	0	0	0	0	0.32	neutral
P78368_T223M	CK1	-3.314664	-91.4257	Protein_kinase	0.950917	T	M	46.8	-1	2.6	0	0	0	0	0	0	0	0	0	0	0	0	0	0	0	0	0.0	neutral
P78368_I196T	CK1	-3.314664	-91.4257	Protein_kinase	0.950917	I	T	-50.6	0	-5.2	0	0	0	0	0	0	0	0	0	0	0	0	0	0	0	0	0.25	neutral
P78368_R217C	CK1	-3.314664	-91.4257	Protein_kinase	0.950917	R	C	-64.9	0	7	-1	1	0	0	0	0	0	0	0	0	0	0	0	0	0	0	0.0	neutral
P78368_F189L	CK1	-3.314664	-91.4257	Protein_kinase	0.950917	F	L	-23.2	0	1	0	0	0	0	0	0	0	0	0	0	0	0	0	0	0	0	0.0	neutral
P78368_E194G	CK1	-3.314664	-91.4257	Protein_kinase	0.950917	E	G	-78.3	0	3.1	1	0	0	0	0	0	0	0	0	0	0	0	0	0	0	0	0.0	neutral
P78368_E208Q	CK1	-3.314664	-91.4257	Protein_kinase	0.950917	E	Q	5.40000000000001	0	0	1	0	0	0	0	0	0	0	0	0	0	0	0	0	0	0	0.0	neutral
P78368_R207S	CK1	-3.314664	-91.4257	Protein_kinase	0.950917	R	S	-84.4	0	3.7	-1	0	0	0	0	0	0	0	0	0	0	0	0	0	0	0	0.0	neutral
P78368_Y206C	CK1	-3.314664	-91.4257	Protein_kinase	0.950917	Y	C	-85.1	0	3.8	0	0	0	0	0	0	0	0	0	0	0	0	0	0	0	0	0.0	neutral
P78368_Y206H	CK1	-3.314664	-91.4257	Protein_kinase	0.950917	Y	H	-40.4	0	-1.9	1	0	0	0	0	0	0	0	0	0	0	0	0	0	0	0	0.0	neutral
P78527_P695S	Atypical_PI3/PI4-kinase	0.104205	-1523.2946	X	0	P	S	-23.7	0	0.8	0	0	0	0	0	0	0	0	0	0	0	0	0	0	0	0	0.54	neutral
P78527_P3836L	Atypical_PI3/PI4-kinase	0.104205	-1523.2946	PI3K/PI4K	2.096269	P	L	54	0	5.4	0	0	0	0	0	0	0	0	0	0	0	0	0	0	0	0	0.0749	neutral
P78527_V420I	Atypical_PI3/PI4-kinase	0.104205	-1523.2946	X	0	V	I	26.7	0	0.3	0	0	0	0	0	0	0	0	0	0	0	0	0	0	0	0	0.16	neutral
P78527_G3936S	Atypical_PI3/PI4-kinase	0.104205	-1523.2946	PI3K/PI4K	2.096269	G	S	28.9	0	-0.4	0	0	0	0	0	0	0	0	0	0	0	0	0	0	0	0	0.0749	neutral
P78527_R2598Q	Atypical_PI3/PI4-kinase	0.104205	-1523.2946	X	0	R	Q	-29.6	0	1	-1	0	0	0	0	0	0	0	0	0	0	0	0	0	0	0	0.0749	neutral
P78527_G3404E	Atypical_PI3/PI4-kinase	0.104205	-1523.2946	FAT	0.007264	G	E	78.3	0	-3.1	-1	0	0	0	0	0	0	0	0	0	0	0	0	0	0	0	0.0749	neutral
P78527_R2899C	Atypical_PI3/PI4-kinase	0.104205	-1523.2946	FAT	0.007264	R	C	-64.9	0	7	-1	0	0	0	0	0	0	0	0	0	0	0	0	0	0	0	0.0749	neutral
P78527_G1314V	Atypical_PI3/PI4-kinase	0.104205	-1523.2946	X	0	G	V	79.9	1	4.6	0	0	0	0	0	0	0	0	0	0	0	0	0	0	0	0	0.0749	neutral
P78527_L3562M	Atypical_PI3/PI4-kinase	0.104205	-1523.2946	X	0	L	M	-3.79999999999998	0	-1.9	0	0	0	0	0	0	0	0	0	0	0	0	0	0	0	0	0.0749	neutral
P78527_M3932V	Atypical_PI3/PI4-kinase	0.104205	-1523.2946	PI3K/PI4K	2.096269	M	V	-22.9	1	2.3	0	0	0	0	0	0	0	0	0	0	0	0	0	0	0	0	0.0749	neutral
P78527_L3800I	Atypical_PI3/PI4-kinase	0.104205	-1523.2946	PI3K/PI4K	2.096269	L	I	0	1	0.7	0	0	0	0	0	0	0	0	0	0	0	0	0	0	0	0	0.0749	neutral
P78527_L3584F	Atypical_PI3/PI4-kinase	0.104205	-1523.2946	X	0	L	F	23.2	0	-1	0	0	0	0	0	0	0	0	0	0	0	0	0	0	0	0	0.0749	neutral
P78527_I3434T	Atypical_PI3/PI4-kinase	0.104205	-1523.2946	FAT	0.007264	I	T	-50.6	0	-5.2	0	0	0	0	0	0	0	0	0	0	0	0	0	0	0	0	0.0749	neutral
P78527_A1237T	Atypical_PI3/PI4-kinase	0.104205	-1523.2946	X	0	A	T	27.5	1	-2.5	0	0	0	0	0	0	0	0	0	0	0	0	0	0	0	0	0.26	neutral
P78527_G3149D	Atypical_PI3/PI4-kinase	0.104205	-1523.2946	FAT	0.007264	G	D	51	0	-3.1	-1	0	0	0	0	0	0	0	0	0	0	0	0	0	0	0	0.0749	neutral
P78527_L1190V	Atypical_PI3/PI4-kinase	0.104205	-1523.2946	X	0	L	V	-26.7	1	0.4	0	0	0	0	0	0	0	0	0	0	0	0	0	0	0	0	0.01	neutral
P78527_Q1603H	Atypical_PI3/PI4-kinase	0.104205	-1523.2946	X	0	Q	H	9.39999999999998	0	0.3	1	0	0	0	0	0	0	0	0	0	0	0	0	0	0	0	0.0749	neutral
P78527_E3085D	Atypical_PI3/PI4-kinase	0.104205	-1523.2946	FAT	0.007264	E	D	-27.3	0	0	0	0	0	0	0	0	0	0	0	0	0	0	0	0	0	0	0.0749	neutral
P78527_F649L	Atypical_PI3/PI4-kinase	0.104205	-1523.2946	X	0	F	L	-23.2	0	1	0	0	0	0	0	0	0	0	0	0	0	0	0	0	0	0	0.42	neutral
P78527_P3702L	Atypical_PI3/PI4-kinase	0.104205	-1523.2946	X	0	P	L	54	0	5.4	0	0	0	0	0	0	0	0	0	0	0	0	0	0	0	0	0.0749	neutral
P78527_D1588V	Atypical_PI3/PI4-kinase	0.104205	-1523.2946	X	0	D	V	28.9	1	7.7	1	0	0	0	0	0	0	0	0	0	0	0	0	0	0	0	0.0749	neutral
P78527_N1071S	Atypical_PI3/PI4-kinase	0.104205	-1523.2946	X	0	N	S	-25.1	0	2.7	0	0	0	0	0	0	0	0	0	0	0	0	0	0	0	0	0.39	neutral
P78527_T3198S	Atypical_PI3/PI4-kinase	0.104205	-1523.2946	FAT	0.007264	T	S	-27.1	-1	-0.1	0	0	0	0	0	0	0	0	0	0	0	0	0	0	0	0	0.0749	neutral
P78527_V3937M	Atypical_PI3/PI4-kinase	0.104205	-1523.2946	PI3K/PI4K	2.096269	V	M	22.9	-1	-2.3	0	0	0	0	0	0	0	0	0	0	0	0	0	0	0	0	0.0749	neutral
P78527_T605S	Atypical_PI3/PI4-kinase	0.104205	-1523.2946	X	0	T	S	-27.1	-1	-0.1	0	0	0	0	0	0	0	0	0	0	0	0	0	0	0	0	0.51	neutral
P78527_M333I	Atypical_PI3/PI4-kinase	0.104205	-1523.2946	X	0	M	I	3.79999999999998	1	2.6	0	0	0	0	0	0	0	0	0	0	0	0	0	0	0	0	0.41	neutral
P78527_A1619G	Atypical_PI3/PI4-kinase	0.104205	-1523.2946	X	0	A	G	-28.5	0	-2.2	0	0	0	0	0	0	0	0	0	0	0	0	0	0	0	0	0.0749	neutral
P78527_P3201S	Atypical_PI3/PI4-kinase	0.104205	-1523.2946	FAT	0.007264	P	S	-23.7	0	0.8	0	0	0	0	0	0	0	0	0	0	0	0	0	0	0	0	0.0749	neutral
P78527_S2023P	Atypical_PI3/PI4-kinase	0.104205	-1523.2946	X	0	S	P	23.7	0	-0.8	0	0	0	0	0	0	0	0	0	0	0	0	0	0	0	0	0.0749	neutral
P78527_K2702E	Atypical_PI3/PI4-kinase	0.104205	-1523.2946	X	0	K	E	-30.2	0	0.4	-2	0	0	0	0	0	0	0	0	0	0	0	0	0	0	0	0.02	neutral
P78527_I680M	Atypical_PI3/PI4-kinase	0.104205	-1523.2946	X	0	I	M	-3.79999999999998	-1	-2.6	0	0	0	0	0	0	0	0	0	0	0	0	0	0	0	0	0.14	neutral
P78527_A6S	Atypical_PI3/PI4-kinase	0.104205	-1523.2946	X	0	A	S	0.400000000000006	0	-2.6	0	0	0	0	0	0	0	0	0	0	0	0	0	0	0	0	0.6	neutral
P78527_L1279F	Atypical_PI3/PI4-kinase	0.104205	-1523.2946	X	0	L	F	23.2	0	-1	0	0	0	0	0	0	0	0	0	0	0	0	0	0	0	0	0.0749	neutral
P78527_A2095V	Atypical_PI3/PI4-kinase	0.104205	-1523.2946	X	0	A	V	51.4	1	2.4	0	0	0	0	0	0	0	0	0	0	0	0	0	0	0	0	0.0749	neutral
P78527_N3459S	Atypical_PI3/PI4-kinase	0.104205	-1523.2946	FAT	0.007264	N	S	-25.1	0	2.7	0	0	0	0	0	0	0	0	0	0	0	0	0	0	0	0	0.0749	neutral
P80192_Y646C	STE	-2.727566	-190.7798	X	0	Y	C	-85.1	0	3.8	0	0	0	0	0	0	0	0	0	0	0	0	0	0	0	0	0.0749	neutral
P80192_R497Q	STE	-2.727566	-190.7798	X	0	R	Q	-29.6	0	1	-1	0	0	0	0	0	0	0	0	0	0	0	0	0	0	0	0.0749	neutral
Q00526_T226I	CMGC	-1.646646	-68.8066	Protein_kinase	0.950917	T	I	50.6	0	5.2	0	0	0	0	0	0	0	0	0	0	0	0	0	0	0	0	0.66	neutral
Q00526_M264T	CMGC	-1.646646	-68.8066	Protein_kinase	0.950917	M	T	-46.8	1	-2.6	0	0	0	0	0	0	0	0	0	0	0	0	0	0	0	0	0.13	neutral
Q00526_I124T	CMGC	-1.646646	-68.8066	Protein_kinase	0.950917	I	T	-50.6	0	-5.2	0	1	0	0	0	0	0	0	0	0	0	0	0	0	0	0	0.0	neutral
Q00526_R214H	CMGC	-1.646646	-68.8066	Protein_kinase	0.950917	R	H	-20.2	0	1.3	0	0	0	0	0	0	0	0	0	0	0	0	0	0	0	0	0.0	neutral
Q00532_L329V	CMGC	-1.646646	7.5946	X	0	L	V	-26.7	1	0.4	0	0	0	0	0	0	0	0	0	0	0	0	0	0	0	0	0.0749	neutral
Q00532_Q274E	CMGC	-1.646646	7.5946	Protein_kinase	0.950917	Q	E	-5.40000000000001	0	0	-1	0	0	0	0	0	0	0	0	0	0	0	0	0	0	0	0.0749	neutral
Q00532_K341N	CMGC	-1.646646	7.5946	X	0	K	N	-54.5	0	0.4	-1	0	0	0	0	0	0	0	0	0	0	0	0	0	0	0	0.0749	neutral
Q00532_L66P	CMGC	-1.646646	7.5946	Protein_kinase	0.950917	L	P	-54	0	-5.4	0	0	0	0	0	0	0	0	0	0	0	0	0	0	0	0	0.0749	neutral
Q00534_D110N	CMGC	-1.646646	-1243.2351	Protein_kinase	0.950917	D	N	3	0	0	1	0	0	0	0	0	0	0	0	0	0	0	0	0	0	0	0.02	neutral
Q00535_E225D	CMGC	-1.646646	-2525.1783	Protein_kinase	0.950917	E	D	-27.3	0	0	0	0	0	0	0	0	0	0	0	0	0	0	0	0	0	0	0.87	neutral
Q01973_T518M	Tyr	0.628591	39.8796	Protein_kinase	0.950917	T	M	46.8	-1	2.6	0	0	0	0	0	0	0	0	0	0	0	0	0	0	0	0	0.07	neutral
Q01973_G624R	Tyr	0.628591	39.8796	Protein_kinase	0.950917	G	R	113.3	0	-4.1	1	0	0	0	0	0	0	0	0	0	0	0	0	0	0	0	0.12	neutral
Q01973_Y646C	Tyr	0.628591	39.8796	Protein_kinase	0.950917	Y	C	-85.1	0	3.8	0	0	0	0	0	0	0	0	0	0	0	0	0	0	0	0	0.0	neutral
Q01974_G490A	Tyr	0.628591	142.9728	Protein_kinase	0.950917	G	A	28.5	0	2.2	0	0	0	0	0	0	0	0	0	0	0	0	0	0	0	0	0.24	neutral
Q01974_R366W	Tyr	0.628591	142.9728	Kringle	1.385776	R	W	54.4	0	3.6	-1	0	0	1	0	0	0	1	0	0	0	0	0	0	0	0	0.0	disease
Q01974_S762L	Tyr	0.628591	142.9728	X	0	S	L	77.7	0	4.6	0	0	0	0	0	0	0	0	0	0	0	0	0	0	0	0	0.04	neutral
Q01974_R189W	Tyr	0.628591	142.9728	FZ	1.385776	R	W	54.4	0	3.6	-1	0	0	1	0	0	0	1	0	0	0	0	0	0	0	0	0.0	disease
Q01974_R738C	Tyr	0.628591	142.9728	Protein_kinase	0.950917	R	C	-64.9	0	7	-1	0	0	0	0	0	0	0	0	0	0	0	0	0	0	0	0.02	neutral
Q01974_V819I	Tyr	0.628591	142.9728	X	0	V	I	26.7	0	0.3	0	0	0	0	0	0	0	0	0	0	0	0	0	0	0	0	1.0	neutral
Q01974_R530Q	Tyr	0.628591	142.9728	Protein_kinase	0.950917	R	Q	-29.6	0	1	-1	0	0	0	0	0	0	0	0	0	0	0	0	0	0	0	0.02	neutral
Q01974_R184C	Tyr	0.628591	142.9728	FZ	1.385776	R	C	-64.9	0	7	-1	0	0	1	0	0	0	1	0	0	0	0	0	0	0	0	0.0	disease
Q01974_R244Q	Tyr	0.628591	142.9728	FZ	1.385776	R	Q	-29.6	0	1	-1	0	0	1	0	0	0	1	0	0	0	0	0	0	0	0	0.6	neutral
Q01974_P548S	Tyr	0.628591	142.9728	Protein_kinase	0.950917	P	S	-23.7	0	0.8	0	0	0	0	0	0	0	0	0	0	0	0	0	0	0	0	0.0	neutral
Q01974_H349D	Tyr	0.628591	142.9728	Kringle	1.385776	H	D	-42.1	0	-0.3	-2	0	0	1	0	0	0	1	0	0	0	0	0	0	0	0	0.62	neutral
Q01974_D935E	Tyr	0.628591	142.9728	X	0	D	E	27.3	0	0	0	0	0	0	0	0	0	0	0	0	0	0	0	0	0	0	0.4	neutral
Q01974_D644N	Tyr	0.628591	142.9728	Protein_kinase	0.950917	D	N	3	0	0	1	0	0	0	0	0	0	0	0	0	0	0	0	0	0	0	0.0	neutral
Q01974_T245A	Tyr	0.628591	142.9728	FZ	1.385776	T	A	-27.5	-1	2.5	0	0	0	1	0	0	0	1	0	0	0	0	0	0	0	0	1.0	neutral
Q01974_S557L	Tyr	0.628591	142.9728	Protein_kinase	0.950917	S	L	77.7	0	4.6	0	0	0	0	0	0	0	0	0	0	0	0	0	0	0	0	0.09	neutral
Q01974_C182Y	Tyr	0.628591	142.9728	FZ	1.385776	C	Y	85.1	0	-3.8	0	0	0	1	0	0	0	1	0	0	0	0	0	0	0	0	0.0	disease
Q01974_N620K	Tyr	0.628591	142.9728	Protein_kinase	0.950917	N	K	54.5	0	-0.4	1	1	0	0	0	0	0	0	0	0	0	0	0	0	0	0	0.0	disease
Q01974_D672N	Tyr	0.628591	142.9728	Protein_kinase	0.950917	D	N	3	0	0	1	0	0	0	0	0	0	0	0	0	0	0	0	0	0	0	0.0	neutral
Q01974_G695R	Tyr	0.628591	142.9728	Protein_kinase	0.950917	G	R	113.3	0	-4.1	1	0	0	0	0	0	0	0	0	0	0	0	0	0	0	0	0.0	neutral
Q02156_A654T	AGC	-1.557641	-1618.7624	Protein_kinase	0.950917	A	T	27.5	1	-2.5	0	0	0	0	0	0	0	0	0	0	0	0	0	0	0	0	0.18	neutral
Q02156_T563M	AGC	-1.557641	-1618.7624	Protein_kinase	0.950917	T	M	46.8	-1	2.6	0	0	0	0	0	0	0	0	0	0	0	0	0	0	0	0	0.06	neutral
Q02156_A333V	AGC	-1.557641	-1618.7624	X	0	A	V	51.4	1	2.4	0	0	0	0	0	0	0	0	0	0	0	0	0	0	0	0	0.45	neutral
Q02156_P389R	AGC	-1.557641	-1618.7624	X	0	P	R	60.7	0	-2.9	1	0	0	0	0	0	0	0	0	0	0	0	0	0	0	0	0.66	neutral
Q02750_Y130C	STE	-2.727566	1191.0366	Protein_kinase	0.950917	Y	C	-85.1	0	3.8	0	0	0	0	0	0	0	0	0	0	0	0	0	0	0	0	0.0	disease
Q02750_F53S	STE	-2.727566	1191.0366	X	0	F	S	-100.9	0	-3.6	0	0	0	0	0	0	0	0	0	0	0	0	0	0	0	0	0.12	disease
Q02750_G128V	STE	-2.727566	1191.0366	Protein_kinase	0.950917	G	V	79.9	1	4.6	0	0	0	0	0	0	0	0	0	0	0	0	0	0	0	0	0.17	disease
Q02763_R915H	Tyr	0.628591	276.7408	Protein_kinase	0.950917	R	H	-20.2	0	1.3	0	0	0	0	0	0	0	0	0	0	0	0	0	0	0	0	0.0	disease
Q02763_Q346P	Tyr	0.628591	276.7408	X	0	Q	P	-31.1	0	1.9	0	0	0	0	0	0	0	0	0	0	0	0	0	0	0	0	1.0	neutral
Q02763_V919L	Tyr	0.628591	276.7408	Protein_kinase	0.950917	V	L	26.7	-1	-0.4	0	0	0	0	0	0	0	0	0	0	0	0	0	0	0	0	0.02	disease
Q02763_T391I	Tyr	0.628591	276.7408	Ig-like_C2-type	1.918650	T	I	50.6	0	5.2	0	0	0	1	0	0	0	1	0	0	0	0	0	0	0	0	0.02	neutral
Q02763_V600L	Tyr	0.628591	276.7408	Fibronectin_type-III	-3.179009	V	L	26.7	-1	-0.4	0	0	0	0	0	0	0	0	0	0	0	0	0	0	0	0	0.25	neutral
Q02763_I148T	Tyr	0.628591	276.7408	X	0	I	T	-50.6	0	-5.2	0	0	0	0	0	0	0	0	0	0	0	0	0	0	0	0	0.41	neutral
Q02763_R849W	Tyr	0.628591	276.7408	Protein_kinase	0.950917	R	W	54.4	0	3.6	-1	0	0	0	0	0	0	0	0	0	0	0	0	0	0	0	0.01	disease
Q02763_A925S	Tyr	0.628591	276.7408	Protein_kinase	0.950917	A	S	0.400000000000006	0	-2.6	0	0	0	0	0	0	0	0	0	0	0	0	0	0	0	0	0.04	disease
Q02763_A226V	Tyr	0.628591	276.7408	EGF-like	-55.057019	A	V	51.4	1	2.4	0	0	0	1	0	0	0	1	0	0	0	0	0	0	0	0	0.3	neutral
Q02763_Y897C	Tyr	0.628591	276.7408	Protein_kinase	0.950917	Y	C	-85.1	0	3.8	0	0	1	0	0	0	0	0	0	0	0	0	0	0	0	0	0.04	disease
Q02763_R918C	Tyr	0.628591	276.7408	Protein_kinase	0.950917	R	C	-64.9	0	7	-1	0	0	0	0	0	0	0	0	0	0	0	0	0	0	0	0.0	disease
Q02763_Y897S	Tyr	0.628591	276.7408	Protein_kinase	0.950917	Y	S	-104.6	0	0.5	0	0	1	0	0	0	0	0	0	0	0	0	0	0	0	0	0.07	disease
Q02763_A724T	Tyr	0.628591	276.7408	Fibronectin_type-III	-3.179009	A	T	27.5	1	-2.5	0	0	0	0	0	0	0	0	0	0	0	0	0	0	0	0	0.16	neutral
Q02763_V676I	Tyr	0.628591	276.7408	Fibronectin_type-III	-3.179009	V	I	26.7	0	0.3	0	0	0	0	0	0	0	0	0	0	0	0	0	0	0	0	0.4	neutral
Q02763_K1100N	Tyr	0.628591	276.7408	X	0	K	N	-54.5	0	0.4	-1	0	0	0	0	0	0	0	0	0	0	0	0	0	0	0	0.1	disease
Q02763_L634F	Tyr	0.628591	276.7408	Fibronectin_type-III	-3.179009	L	F	23.2	0	-1	0	0	0	0	0	0	0	0	0	0	0	0	0	0	0	0	0.22	neutral
Q02763_V486I	Tyr	0.628591	276.7408	Fibronectin_type-III	-3.179009	V	I	26.7	0	0.3	0	0	0	0	0	0	0	0	0	0	0	0	0	0	0	0	0.18	neutral
Q02779_P168Q	STE	-2.727566	-433.9303	Protein_kinase	0.950917	P	Q	31.1	0	-1.9	0	0	0	0	0	0	0	0	0	0	0	0	0	0	0	0	0.03	neutral
Q02846_T55M	RGC	1.267131	52.3754	X	0	T	M	46.8	-1	2.6	0	0	0	0	0	0	0	0	0	0	0	0	0	0	0	0	0.03	disease
Q02846_W21R	RGC	1.267131	52.3754	X	0	W	R	-54.4	0	-3.6	1	0	0	1	0	0	0	0	0	0	0	0	1	0	0	0	0.9	neutral
Q02846_S1007L	RGC	1.267131	52.3754	Guanylate_cyclase	1.385776	S	L	77.7	0	4.6	0	0	0	0	0	0	0	0	0	0	0	0	0	0	0	0	0.0	disease
Q02846_V507M	RGC	1.267131	52.3754	X	0	V	M	22.9	-1	-2.3	0	0	0	0	0	0	0	0	0	0	0	0	0	0	0	0	0.19	neutral
Q02846_T312M	RGC	1.267131	52.3754	X	0	T	M	46.8	-1	2.6	0	0	0	0	0	0	0	0	0	0	0	0	0	0	0	0	0.01	disease
Q02846_I734A	RGC	1.267131	52.3754	Protein_kinase	0.950917	I	A	-78.1	-1	-2.7	0	0	0	0	0	0	0	0	0	0	0	0	0	0	0	0	0.0749	disease
Q02846_R722W	RGC	1.267131	52.3754	Protein_kinase	0.950917	R	W	54.4	0	3.6	-1	0	0	0	0	0	0	0	0	0	0	0	0	0	0	0	0.02	neutral
Q02846_F565S	RGC	1.267131	52.3754	Protein_kinase	0.950917	F	S	-100.9	0	-3.6	0	0	0	0	0	0	0	0	0	0	0	0	0	0	0	0	0.12	disease
Q02846_L325P	RGC	1.267131	52.3754	X	0	L	P	-54	0	-5.4	0	0	0	0	0	0	0	0	0	0	0	0	0	0	0	0	0.19	disease
Q02846_L954P	RGC	1.267131	52.3754	Guanylate_cyclase	1.385776	L	P	-54	0	-5.4	0	0	0	0	0	0	0	0	0	0	0	0	0	0	0	0	0.0	disease
Q02846_R438C	RGC	1.267131	52.3754	X	0	R	C	-64.9	0	7	-1	0	0	0	0	0	0	0	0	0	0	0	0	0	0	0	0.18	disease
Q02846_E837D	RGC	1.267131	52.3754	X	0	E	D	-27.3	0	0	0	0	0	0	0	0	0	0	0	0	0	0	0	0	0	0	0.11	disease
Q02846_R768W	RGC	1.267131	52.3754	Protein_kinase	0.950917	R	W	54.4	0	3.6	-1	0	0	0	0	0	0	0	0	0	0	0	0	0	0	0	0.0	disease
Q02846_C105Y	RGC	1.267131	52.3754	X	0	C	Y	85.1	0	-3.8	0	0	0	0	0	0	0	0	0	0	0	0	0	0	0	0	0.0	disease
Q02846_P701S	RGC	1.267131	52.3754	Protein_kinase	0.950917	P	S	-23.7	0	0.8	0	0	0	0	0	0	0	0	0	0	0	0	0	0	0	0	0.45	neutral
Q02846_R838H	RGC	1.267131	52.3754	X	0	R	H	-20.2	0	1.3	0	0	0	0	0	0	0	0	0	0	0	0	0	0	0	0	0.0	disease
Q02846_R660Q	RGC	1.267131	52.3754	Protein_kinase	0.950917	R	Q	-29.6	0	1	-1	0	0	0	0	0	0	0	0	0	0	0	0	0	0	0	0.02	disease
Q02846_E103V	RGC	1.267131	52.3754	X	0	E	V	1.59999999999999	1	7.7	1	0	0	0	0	0	0	0	0	0	0	0	0	0	0	0	0.16	disease
Q02846_P858S	RGC	1.267131	52.3754	X	0	P	S	-23.7	0	0.8	0	0	0	0	0	0	0	0	0	0	0	0	0	0	0	0	0.0	disease
Q02846_R602W	RGC	1.267131	52.3754	Protein_kinase	0.950917	R	W	54.4	0	3.6	-1	0	0	0	0	0	0	0	0	0	0	0	0	0	0	0	0.18	neutral
Q02846_M784R	RGC	1.267131	52.3754	Protein_kinase	0.950917	M	R	10.5	0	-6.4	1	0	0	0	0	0	0	0	0	0	0	0	0	0	0	0	0.0	disease
Q02846_A328V	RGC	1.267131	52.3754	X	0	A	V	51.4	1	2.4	0	0	0	0	0	0	0	0	0	0	0	0	0	0	0	0	1.0	neutral
Q02846_R838C	RGC	1.267131	52.3754	X	0	R	C	-64.9	0	7	-1	0	0	0	0	0	0	0	0	0	0	0	0	0	0	0	0.0	disease
Q02846_A362S	RGC	1.267131	52.3754	X	0	A	S	0.400000000000006	0	-2.6	0	0	0	0	0	0	0	0	0	0	0	0	0	0	0	0	0.25	disease
Q02846_R795Q	RGC	1.267131	52.3754	Protein_kinase	0.950917	R	Q	-29.6	0	1	-1	0	0	0	0	0	0	0	0	0	0	0	0	0	0	0	0.0	disease
Q02846_L782H	RGC	1.267131	52.3754	Protein_kinase	0.950917	L	H	-13.5	0	-7	1	0	0	0	0	0	0	0	0	0	0	0	0	0	0	0	0.31	neutral
Q02846_R331S	RGC	1.267131	52.3754	X	0	R	S	-84.4	0	3.7	-1	0	0	0	0	0	0	0	0	0	0	0	0	0	0	0	0.65	neutral
Q02846_D728H	RGC	1.267131	52.3754	Protein_kinase	0.950917	D	H	42.1	0	0.3	2	0	0	0	0	0	0	0	0	0	0	0	0	0	0	0	0.0	disease
Q02846_I573V	RGC	1.267131	52.3754	Protein_kinase	0.950917	I	V	-26.7	0	-0.3	0	0	0	0	0	0	0	0	0	0	0	0	0	0	0	0	0.19	disease
Q02846_W640L	RGC	1.267131	52.3754	Protein_kinase	0.950917	W	L	-61.1	0	4.7	0	0	0	0	0	0	0	0	0	0	0	0	0	0	0	0	0.54	disease
Q02846_A693E	RGC	1.267131	52.3754	Protein_kinase	0.950917	A	E	49.8	0	-5.3	-1	0	0	0	0	0	0	0	0	0	0	0	0	0	0	0	0.95	neutral
Q04759_P330L	AGC	-1.557641	-1482.9940	X	0	P	L	54	0	5.4	0	0	0	0	0	0	0	0	0	0	0	0	0	0	0	0	0.38	neutral
Q04759_D306V	AGC	-1.557641	-1482.9940	X	0	D	V	28.9	1	7.7	1	0	0	0	0	0	0	0	0	0	0	0	0	0	0	0	0.29	neutral
Q04759_D354N	AGC	-1.557641	-1482.9940	X	0	D	N	3	0	0	1	0	0	0	0	0	0	0	0	0	0	0	0	0	0	0	0.5	neutral
Q04771_G328R	TKL	1.910551	419.8413	Protein_kinase	0.950917	G	R	113.3	0	-4.1	1	0	0	0	0	0	0	0	0	0	0	0	0	0	0	0	0.0	disease
Q04771_G328W	TKL	1.910551	419.8413	Protein_kinase	0.950917	G	W	167.7	0	-0.5	0	0	0	0	0	0	0	0	0	0	0	0	0	0	0	0	0.0	disease
Q04771_S41F	TKL	1.910551	419.8413	X	0	S	F	100.9	0	3.6	0	0	0	0	0	0	0	0	0	0	0	0	0	0	0	0	0.05	neutral
Q04771_H47Q	TKL	1.910551	419.8413	X	0	H	Q	-9.39999999999998	0	-0.3	-1	0	0	0	0	0	0	0	0	0	0	0	0	0	0	0	0.29	neutral
Q04771_Q207E	TKL	1.910551	419.8413	GS	59.442795	Q	E	-5.40000000000001	0	0	-1	0	0	0	0	0	0	0	0	0	0	0	0	0	0	0	0.0	disease
Q04771_R206H	TKL	1.910551	419.8413	GS	59.442795	R	H	-20.2	0	1.3	0	0	0	0	0	0	0	0	0	0	0	0	0	0	0	0	0.0	disease
Q04771_G328E	TKL	1.910551	419.8413	Protein_kinase	0.950917	G	E	78.3	0	-3.1	-1	0	0	0	0	0	0	0	0	0	0	0	0	0	0	0	0.0	disease
Q04771_G356D	TKL	1.910551	419.8413	Protein_kinase	0.950917	G	D	51	0	-3.1	-1	0	0	0	0	0	0	0	0	0	0	0	0	0	0	0	0.0	disease
Q04771_R202I	TKL	1.910551	419.8413	GS	59.442795	R	I	-6.70000000000002	1	9	-1	0	0	0	0	0	0	0	0	0	0	0	0	0	0	0	0.0	disease
Q04771_A15G	TKL	1.910551	419.8413	X	0	A	G	-28.5	0	-2.2	0	0	0	1	0	0	0	0	0	0	0	0	1	0	0	0	0.13	neutral
Q04771_R375P	TKL	1.910551	419.8413	Protein_kinase	0.950917	R	P	-60.7	0	2.9	-1	0	0	0	0	0	0	0	0	0	0	0	0	0	0	0	0.0	disease
Q04912_P95T	Tyr	0.628591	-169.6170	Sema	-59.057019	P	T	3.39999999999999	1	0.9	0	0	0	0	0	0	0	0	0	0	0	0	0	0	0	0	0.08	neutral
Q04912_R1304G	Tyr	0.628591	-169.6170	Protein_kinase	0.950917	R	G	-113.3	0	4.1	-1	0	0	0	0	0	0	0	0	0	0	0	0	0	0	0	0.0	neutral
Q04912_R504C	Tyr	0.628591	-169.6170	Sema	-59.057019	R	C	-64.9	0	7	-1	0	0	0	0	0	0	0	0	0	0	0	0	0	0	0	0.13	neutral
Q04912_G356D	Tyr	0.628591	-169.6170	Sema	-59.057019	G	D	51	0	-3.1	-1	0	0	1	0	0	0	1	0	0	0	0	0	0	0	0	1.0	neutral
Q04912_R185C	Tyr	0.628591	-169.6170	Sema	-59.057019	R	C	-64.9	0	7	-1	0	0	0	0	0	0	0	0	0	0	0	0	0	0	0	0.0	neutral
Q04912_Y1360C	Tyr	0.628591	-169.6170	X	0	Y	C	-85.1	0	3.8	0	0	1	1	0	0	0	0	0	1	0	0	0	0	0	0	0.0	neutral
Q04912_V900M	Tyr	0.628591	-169.6170	X	0	V	M	22.9	-1	-2.3	0	0	0	0	0	0	0	0	0	0	0	0	0	0	0	0	0.02	neutral
Q04912_Q523R	Tyr	0.628591	-169.6170	X	0	Q	R	29.6	0	-1	1	0	0	0	0	0	0	0	0	0	0	0	0	0	0	0	0.93	neutral
Q04912_N440S	Tyr	0.628591	-169.6170	Sema	-59.057019	N	S	-25.1	0	2.7	0	0	0	0	0	0	0	0	0	0	0	0	0	0	0	0	0.67	neutral
Q04912_S434L	Tyr	0.628591	-169.6170	Sema	-59.057019	S	L	77.7	0	4.6	0	0	0	0	0	0	0	0	0	0	0	0	0	0	0	0	0.63	neutral
Q04912_R322Q	Tyr	0.628591	-169.6170	Sema	-59.057019	R	Q	-29.6	0	1	-1	0	0	1	0	0	0	1	0	0	0	0	0	0	0	0	1.0	neutral
Q04912_R1335G	Tyr	0.628591	-169.6170	Protein_kinase	0.950917	R	G	-113.3	0	4.1	-1	0	0	0	0	0	0	0	0	0	0	0	0	0	0	0	0.31	neutral
Q04912_Q613P	Tyr	0.628591	-169.6170	IPT/TIG	-55.057019	Q	P	-31.1	0	1.9	0	0	0	0	0	0	0	0	0	0	0	0	0	0	0	0	0.21	neutral
Q04912_S1195G	Tyr	0.628591	-169.6170	Protein_kinase	0.950917	S	G	-28.9	0	0.4	0	0	0	0	0	0	0	0	0	0	0	0	0	0	0	0	1.0	neutral
Q04912_R75S	Tyr	0.628591	-169.6170	Sema	-59.057019	R	S	-84.4	0	3.7	-1	0	0	0	0	0	0	0	0	0	0	0	0	0	0	0	0.08	neutral
Q04912_G465D	Tyr	0.628591	-169.6170	Sema	-59.057019	G	D	51	0	-3.1	-1	0	0	0	0	0	0	0	0	0	0	0	0	0	0	0	0.0	neutral
Q05397_D1030E	Tyr	0.628591	-427.0091	X	0	D	E	27.3	0	0	0	0	0	0	0	0	0	0	0	0	0	0	0	0	0	0	0.0	neutral
Q05397_H292P	Tyr	0.628591	-427.0091	FERM	-58.864374	H	P	-40.5	0	1.6	-1	0	0	0	0	0	0	0	0	0	0	0	0	0	0	0	0.15	neutral
Q05397_H292Q	Tyr	0.628591	-427.0091	FERM	-58.864374	H	Q	-9.39999999999998	0	-0.3	-1	0	0	0	0	0	0	0	0	0	0	0	0	0	0	0	0.36	neutral
Q05513_R84H	AGC	-1.557641	-2802.0566	OPR	-56.641981	R	H	-20.2	0	1.3	0	0	0	0	0	0	0	0	0	0	0	0	0	0	0	0	0.45	neutral
Q05513_R49H	AGC	-1.557641	-2802.0566	OPR	-56.641981	R	H	-20.2	0	1.3	0	0	0	0	0	0	0	0	0	0	0	0	0	0	0	0	0.72	neutral
Q05655_N348S	AGC	-1.557641	-3232.5085	X	0	N	S	-25.1	0	2.7	0	0	0	0	0	0	0	0	0	0	0	0	0	0	0	0	0.09	neutral
Q05655_V593M	AGC	-1.557641	-3232.5085	Protein_kinase	0.950917	V	M	22.9	-1	-2.3	0	0	0	0	0	0	0	0	0	0	0	0	0	0	0	0	0.22	neutral
Q05655_L410F	AGC	-1.557641	-3232.5085	Protein_kinase	0.950917	L	F	23.2	0	-1	0	0	0	0	0	0	0	0	0	0	0	0	0	0	0	0	0.0	neutral
Q05655_F375S	AGC	-1.557641	-3232.5085	Protein_kinase	0.950917	F	S	-100.9	0	-3.6	0	0	0	0	0	0	0	0	0	0	0	0	0	0	0	0	0.0	neutral
Q05655_R483W	AGC	-1.557641	-3232.5085	Protein_kinase	0.950917	R	W	54.4	0	3.6	-1	0	0	0	0	0	0	0	0	0	0	0	0	0	0	0	0.18	neutral
Q05655_M494V	AGC	-1.557641	-3232.5085	Protein_kinase	0.950917	M	V	-22.9	1	2.3	0	0	0	0	0	0	0	0	0	0	0	0	0	0	0	0	0.0	neutral
Q05823_S406F	Tyr	0.628591	-1666.8338	Protein_kinase	0.950917	S	F	100.9	0	3.6	0	0	0	1	0	0	0	0	0	0	0	0	0	0	0	1	0.0	neutral
Q05823_R462Q	Tyr	0.628591	-1666.8338	Protein_kinase	0.950917	R	Q	-29.6	0	1	-1	0	0	0	0	0	0	0	0	0	0	0	0	0	0	0	0.48	neutral
Q05823_D541E	Tyr	0.628591	-1666.8338	Protein_kinase	0.950917	D	E	27.3	0	0	0	0	0	0	0	0	0	0	0	0	0	0	0	0	0	0	1.0	neutral
Q05823_I97L	Tyr	0.628591	-1666.8338	X	0	I	L	0	-1	-0.7	0	0	0	1	0	0	0	0	0	0	0	1	0	0	0	0	0.56	neutral
Q05823_G59S	Tyr	0.628591	-1666.8338	X	0	G	S	28.9	0	-0.4	0	0	0	1	0	0	0	0	0	0	0	1	0	0	0	0	0.03	neutral
Q05823_A289T	Tyr	0.628591	-1666.8338	X	0	A	T	27.5	1	-2.5	0	0	0	1	0	0	0	0	0	0	0	1	0	0	0	0	0.65	neutral
Q05823_R592H	Tyr	0.628591	-1666.8338	KEN	-56.057019	R	H	-20.2	0	1.3	0	0	0	0	0	0	0	0	0	0	0	0	0	0	0	0	0.0	neutral
Q06187_L512Q	Tyr	0.628591	408.6379	Protein_kinase	0.950917	L	Q	-22.9	0	-7.3	0	0	0	0	0	0	0	0	0	0	0	0	0	0	0	0	0.0	disease
Q06187_E589K	Tyr	0.628591	408.6379	Protein_kinase	0.950917	E	K	30.2	0	-0.4	2	0	0	0	0	0	0	0	0	0	0	0	0	0	0	0	0.01	disease
Q06187_V319A	Tyr	0.628591	408.6379	SH2	2.248272	V	A	-51.4	-1	-2.4	0	0	0	0	0	0	0	0	0	0	0	0	0	0	0	0	0.0	disease
Q06187_T184P	Tyr	0.628591	408.6379	X	0	T	P	-3.39999999999999	-1	-0.9	0	0	0	0	0	0	0	0	0	0	0	0	0	0	0	0	0.12	disease
Q06187_V64D	Tyr	0.628591	408.6379	PH	2.449906	V	D	-28.9	-1	-7.7	-1	0	0	0	0	0	0	0	0	0	0	0	0	0	0	0	0.0	disease
Q06187_S578Y	Tyr	0.628591	408.6379	Protein_kinase	0.950917	S	Y	104.6	0	-0.5	0	0	0	0	0	0	0	0	0	0	0	0	0	0	0	0	0.0	disease
Q06187_G594R	Tyr	0.628591	408.6379	Protein_kinase	0.950917	G	R	113.3	0	-4.1	1	0	0	0	0	0	0	0	0	0	0	0	0	0	0	0	0.0	disease
Q06187_R288Q	Tyr	0.628591	408.6379	SH2	2.248272	R	Q	-29.6	0	1	-1	0	0	0	0	0	0	0	0	0	0	0	0	0	0	0	0.0	disease
Q06187_L518R	Tyr	0.628591	408.6379	Protein_kinase	0.950917	L	R	6.70000000000002	0	-8.3	1	1	0	0	0	0	0	0	0	0	0	0	0	0	0	0	0.0	disease
Q06187_G302E	Tyr	0.628591	408.6379	SH2	2.248272	G	E	78.3	0	-3.1	-1	0	0	0	0	0	0	0	0	0	0	0	0	0	0	0	0.0	disease
Q06187_S14F	Tyr	0.628591	408.6379	PH	2.449906	S	F	100.9	0	3.6	0	1	0	0	0	0	0	0	0	0	0	0	0	0	0	0	0.0	disease
Q06187_A622P	Tyr	0.628591	408.6379	Protein_kinase	0.950917	A	P	24.1	0	-3.4	0	0	0	0	0	0	0	0	0	0	0	0	0	0	0	0	0.01	disease
Q06187_R288W	Tyr	0.628591	408.6379	SH2	2.248272	R	W	54.4	0	3.6	-1	0	0	0	0	0	0	0	0	0	0	0	0	0	0	0	0.0	disease
Q06187_L542P	Tyr	0.628591	408.6379	Protein_kinase	0.950917	L	P	-54	0	-5.4	0	0	0	1	0	1	0	0	0	0	0	0	0	0	0	0	0.0	disease
Q06187_L652P	Tyr	0.628591	408.6379	Protein_kinase	0.950917	L	P	-54	0	-5.4	0	0	0	0	0	0	0	0	0	0	0	0	0	0	0	0	0.24	disease
Q06187_S366F	Tyr	0.628591	408.6379	SH2	2.248272	S	F	100.9	0	3.6	0	0	0	0	0	0	0	0	0	0	0	0	0	0	0	0	0.0	disease
Q06187_T117P	Tyr	0.628591	408.6379	PH	2.449906	T	P	-3.39999999999999	-1	-0.9	0	0	0	0	0	0	0	0	0	0	0	0	0	0	0	0	0.09	disease
Q06187_C155G	Tyr	0.628591	408.6379	X	0	C	G	-48.4	0	-2.9	0	1	0	1	0	0	0	0	1	0	0	0	0	0	0	1	0.0	disease
Q06187_D308E	Tyr	0.628591	408.6379	SH2	2.248272	D	E	27.3	0	0	0	0	0	0	0	0	0	0	0	0	0	0	0	0	0	0	0.21	disease
Q06187_F25S	Tyr	0.628591	408.6379	PH	2.449906	F	S	-100.9	0	-3.6	0	0	0	0	0	0	0	0	0	0	0	0	0	0	0	0	0.0	disease
Q06187_K430E	Tyr	0.628591	408.6379	Protein_kinase	0.950917	K	E	-30.2	0	0.4	-2	1	0	1	0	1	0	0	0	0	0	0	0	0	0	0	0.0	disease
Q06187_A582V	Tyr	0.628591	408.6379	Protein_kinase	0.950917	A	V	51.4	1	2.4	0	0	0	0	0	0	0	0	0	0	0	0	0	0	0	0	0.0	disease
Q06187_R525G	Tyr	0.628591	408.6379	Protein_kinase	0.950917	R	G	-113.3	0	4.1	-1	1	0	0	0	0	0	0	0	0	0	0	0	0	0	0	0.0	disease
Q06187_E445D	Tyr	0.628591	408.6379	Protein_kinase	0.950917	E	D	-27.3	0	0	0	0	0	1	0	1	0	0	0	0	0	0	0	0	0	0	0.0	disease
Q06187_Y334S	Tyr	0.628591	408.6379	SH2	2.248272	Y	S	-104.6	0	0.5	0	0	0	0	0	0	0	0	0	0	0	0	0	0	0	0	0.0	disease
Q06187_K430R	Tyr	0.628591	408.6379	Protein_kinase	0.950917	K	R	4.80000000000001	0	-0.6	0	1	0	1	0	1	0	0	0	0	0	0	0	0	0	0	0.04	disease
Q06187_R28H	Tyr	0.628591	408.6379	PH	2.449906	R	H	-20.2	0	1.3	0	1	0	1	0	1	0	0	0	0	0	0	0	0	0	0	0.0	disease
Q06187_M630T	Tyr	0.628591	408.6379	Protein_kinase	0.950917	M	T	-46.8	1	-2.6	0	0	0	0	0	0	0	0	0	0	0	0	0	0	0	0	0.0	disease
Q06187_L512P	Tyr	0.628591	408.6379	Protein_kinase	0.950917	L	P	-54	0	-5.4	0	0	0	0	0	0	0	0	0	0	0	0	0	0	0	0	0.0	disease
Q06187_H362Q	Tyr	0.628591	408.6379	SH2	2.248272	H	Q	-9.39999999999998	0	-0.3	-1	0	0	0	0	0	0	0	0	0	0	0	0	0	0	0	0.0	disease
Q06187_G594E	Tyr	0.628591	408.6379	Protein_kinase	0.950917	G	E	78.3	0	-3.1	-1	0	0	0	0	0	0	0	0	0	0	0	0	0	0	0	0.0	disease
Q06187_A607D	Tyr	0.628591	408.6379	Protein_kinase	0.950917	A	D	22.5	0	-5.3	-1	0	0	0	0	0	0	0	0	0	0	0	0	0	0	0	0.0	disease
Q06187_A523E	Tyr	0.628591	408.6379	Protein_kinase	0.950917	A	E	49.8	0	-5.3	-1	1	0	0	0	0	0	0	0	0	0	0	0	0	0	0	0.0	disease
Q06187_D521N	Tyr	0.628591	408.6379	Protein_kinase	0.950917	D	N	3	0	0	1	1	0	1	1	0	0	0	0	0	0	0	0	0	0	0	0.02	disease
Q06187_G613D	Tyr	0.628591	408.6379	Protein_kinase	0.950917	G	D	51	0	-3.1	-1	0	0	0	0	0	0	0	0	0	0	0	0	0	0	0	0.0	disease
Q06187_L369F	Tyr	0.628591	408.6379	SH2	2.248272	L	F	23.2	0	-1	0	0	0	0	0	0	0	0	0	0	0	0	0	0	0	0	0.0	disease
Q06187_L358F	Tyr	0.628591	408.6379	SH2	2.248272	L	F	23.2	0	-1	0	0	0	0	0	0	0	0	0	0	0	0	0	0	0	0	0.0	disease
Q06187_M587L	Tyr	0.628591	408.6379	Protein_kinase	0.950917	M	L	3.79999999999998	0	1.9	0	0	0	0	0	0	0	0	0	0	0	0	0	0	0	0	0.12	disease
Q06187_Q127H	Tyr	0.628591	408.6379	PH	2.449906	Q	H	9.39999999999998	0	0.3	1	0	0	0	0	0	0	0	0	0	0	0	0	0	0	0	0.04	disease
Q06187_I429N	Tyr	0.628591	408.6379	Protein_kinase	0.950917	I	N	-52.6	-1	-8	0	0	0	0	0	0	0	0	0	0	0	0	0	0	0	0	0.0	disease
Q06187_G414R	Tyr	0.628591	408.6379	Protein_kinase	0.950917	G	R	113.3	0	-4.1	1	0	0	1	0	0	0	0	0	0	1	0	0	0	0	0	0.0	disease
Q06187_I61N	Tyr	0.628591	408.6379	PH	2.449906	I	N	-52.6	-1	-8	0	0	0	0	0	0	0	0	0	0	0	0	0	0	0	0	0.0	disease
Q06187_D521G	Tyr	0.628591	408.6379	Protein_kinase	0.950917	D	G	-51	0	3.1	1	1	0	1	1	0	0	0	0	0	0	0	0	0	0	0	0.0	disease
Q06187_R641H	Tyr	0.628591	408.6379	Protein_kinase	0.950917	R	H	-20.2	0	1.3	0	0	0	0	0	0	0	0	0	0	0	0	0	0	0	0	0.0	disease
Q06187_C154S	Tyr	0.628591	408.6379	X	0	C	S	-19.5	0	-3.3	0	1	0	1	0	0	0	0	1	0	0	0	0	0	0	1	0.0	disease
Q06187_N365Y	Tyr	0.628591	408.6379	SH2	2.248272	N	Y	79.5	0	2.2	0	0	0	0	0	0	0	0	0	0	0	0	0	0	0	0	0.0	disease
Q06187_R307T	Tyr	0.628591	408.6379	SH2	2.248272	R	T	-57.3	1	3.8	-1	0	0	0	0	0	0	0	0	0	0	0	0	0	0	0	0.0	disease
Q06187_E567K	Tyr	0.628591	408.6379	Protein_kinase	0.950917	E	K	30.2	0	-0.4	2	0	0	0	0	0	0	0	0	0	0	0	0	0	0	0	0.0	disease
Q06187_R307G	Tyr	0.628591	408.6379	SH2	2.248272	R	G	-113.3	0	4.1	-1	0	0	0	0	0	0	0	0	0	0	0	0	0	0	0	0.01	disease
Q06187_R562W	Tyr	0.628591	408.6379	Protein_kinase	0.950917	R	W	54.4	0	3.6	-1	0	0	0	0	0	0	0	0	0	0	0	0	0	0	0	0.0	disease
Q06187_N526K	Tyr	0.628591	408.6379	Protein_kinase	0.950917	N	K	54.5	0	-0.4	1	1	0	0	0	0	0	0	0	0	0	0	0	0	0	0	0.0	disease
Q06187_Y40N	Tyr	0.628591	408.6379	PH	2.449906	Y	N	-79.5	0	-2.2	0	0	0	1	0	0	0	0	0	1	0	0	0	0	0	0	0.0	disease
Q06187_M509I	Tyr	0.628591	408.6379	Protein_kinase	0.950917	M	I	3.79999999999998	1	2.6	0	0	0	0	0	0	0	0	0	0	0	0	0	0	0	0	0.0	disease
Q06187_R562P	Tyr	0.628591	408.6379	Protein_kinase	0.950917	R	P	-60.7	0	2.9	-1	0	0	0	0	0	0	0	0	0	0	0	0	0	0	0	0.0	disease
Q06187_F559S	Tyr	0.628591	408.6379	Protein_kinase	0.950917	F	S	-100.9	0	-3.6	0	0	0	0	0	0	0	0	0	0	0	0	0	0	0	0	0.0	disease
Q06187_C502F	Tyr	0.628591	408.6379	Protein_kinase	0.950917	C	F	81.4	0	0.3	0	0	0	0	0	0	0	0	0	0	0	0	0	0	0	0	0.0	disease
Q06187_H364P	Tyr	0.628591	408.6379	SH2	2.248272	H	P	-40.5	0	1.6	-1	0	0	0	0	0	0	0	0	0	0	0	0	0	0	0	0.0	disease
Q06187_A508D	Tyr	0.628591	408.6379	Protein_kinase	0.950917	A	D	22.5	0	-5.3	-1	0	0	0	0	0	0	0	0	0	0	0	0	0	0	0	0.0	disease
Q06187_W563L	Tyr	0.628591	408.6379	Protein_kinase	0.950917	W	L	-61.1	0	4.7	0	0	0	0	0	0	0	0	0	0	0	0	0	0	0	0	0.0	disease
Q06187_G462V	Tyr	0.628591	408.6379	Protein_kinase	0.950917	G	V	79.9	1	4.6	0	0	0	0	0	0	0	0	0	0	0	0	0	0	0	0	0.0	disease
Q06187_D521H	Tyr	0.628591	408.6379	Protein_kinase	0.950917	D	H	42.1	0	0.3	2	1	0	1	1	0	0	0	0	0	0	0	0	0	0	0	0.0	disease
Q06187_M477R	Tyr	0.628591	408.6379	Protein_kinase	0.950917	M	R	10.5	0	-6.4	1	1	0	1	0	1	0	0	0	0	0	0	0	0	0	0	0.0	disease
Q06187_C506R	Tyr	0.628591	408.6379	Protein_kinase	0.950917	C	R	64.9	0	-7	1	0	0	0	0	0	0	0	0	0	0	0	0	0	0	0	0.0	disease
Q06187_Y476D	Tyr	0.628591	408.6379	Protein_kinase	0.950917	Y	D	-82.5	0	-2.2	-1	1	0	0	0	0	0	0	0	0	0	0	0	0	0	0	0.0	disease
Q06187_Y40C	Tyr	0.628591	408.6379	PH	2.449906	Y	C	-85.1	0	3.8	0	0	0	1	0	0	0	0	0	1	0	0	0	0	0	0	0.0	disease
Q06187_K12R	Tyr	0.628591	408.6379	PH	2.449906	K	R	4.80000000000001	0	-0.6	0	1	0	0	0	0	0	0	0	0	0	0	0	0	0	0	0.0	disease
Q06187_R28P	Tyr	0.628591	408.6379	PH	2.449906	R	P	-60.7	0	2.9	-1	1	0	1	0	1	0	0	0	0	0	0	0	0	0	0	0.0	disease
Q06187_I370M	Tyr	0.628591	408.6379	SH2	2.248272	I	M	-3.79999999999998	-1	-2.6	0	0	0	0	0	0	0	0	0	0	0	0	0	0	0	0	0.01	disease
Q06187_G462D	Tyr	0.628591	408.6379	Protein_kinase	0.950917	G	D	51	0	-3.1	-1	0	0	0	0	0	0	0	0	0	0	0	0	0	0	0	0.0	disease
Q06187_V535F	Tyr	0.628591	408.6379	Protein_kinase	0.950917	V	F	49.9	-1	-1.4	0	0	0	0	0	0	0	0	0	0	0	0	0	0	0	0	0.0	disease
Q06187_E589D	Tyr	0.628591	408.6379	Protein_kinase	0.950917	E	D	-27.3	0	0	0	0	0	0	0	0	0	0	0	0	0	0	0	0	0	0	0.0	disease
Q06187_S592P	Tyr	0.628591	408.6379	Protein_kinase	0.950917	S	P	23.7	0	-0.8	0	0	0	0	0	0	0	0	0	0	0	0	0	0	0	0	0.0	disease
Q06187_L408P	Tyr	0.628591	408.6379	Protein_kinase	0.950917	L	P	-54	0	-5.4	0	1	0	1	0	0	0	0	0	0	1	0	0	0	0	0	0.0	disease
Q06187_F644S	Tyr	0.628591	408.6379	Protein_kinase	0.950917	F	S	-100.9	0	-3.6	0	0	0	0	0	0	0	0	0	0	0	0	0	0	0	0	0.0	disease
Q06187_L295P	Tyr	0.628591	408.6379	SH2	2.248272	L	P	-54	0	-5.4	0	0	0	0	0	0	0	0	0	0	0	0	0	0	0	0	0.0	disease
Q06187_C155R	Tyr	0.628591	408.6379	X	0	C	R	64.9	0	-7	1	1	0	1	0	0	0	0	1	0	0	0	0	0	0	1	0.0	disease
Q06187_V113D	Tyr	0.628591	408.6379	PH	2.449906	V	D	-28.9	-1	-7.7	-1	0	0	0	0	0	0	0	0	0	0	0	0	0	0	0	0.0	disease
Q06187_K27R	Tyr	0.628591	408.6379	PH	2.449906	K	R	4.80000000000001	0	-0.6	0	0	0	0	0	0	0	0	0	0	0	0	0	0	0	0	0.05	disease
Q06187_R82K	Tyr	0.628591	408.6379	PH	2.449906	R	K	-4.80000000000001	0	0.6	0	0	0	0	0	0	0	0	0	0	0	0	0	0	0	0	1.0	neutral
Q06187_G302R	Tyr	0.628591	408.6379	SH2	2.248272	G	R	113.3	0	-4.1	1	0	0	0	0	0	0	0	0	0	0	0	0	0	0	0	0.0	disease
Q06187_P619T	Tyr	0.628591	408.6379	Protein_kinase	0.950917	P	T	3.39999999999999	1	0.9	0	0	0	0	0	0	0	0	0	0	0	0	0	0	0	0	0.0	disease
Q06187_Y418H	Tyr	0.628591	408.6379	Protein_kinase	0.950917	Y	H	-40.4	0	-1.9	1	0	0	0	0	0	0	0	0	0	0	0	0	0	0	0	0.19	disease
Q06187_L647P	Tyr	0.628591	408.6379	Protein_kinase	0.950917	L	P	-54	0	-5.4	0	0	0	0	0	0	0	0	0	0	0	0	0	0	0	0	0.0	disease
Q06187_C506Y	Tyr	0.628591	408.6379	Protein_kinase	0.950917	C	Y	85.1	0	-3.8	0	0	0	0	0	0	0	0	0	0	0	0	0	0	0	0	0.0	disease
Q06187_S115F	Tyr	0.628591	408.6379	PH	2.449906	S	F	100.9	0	3.6	0	0	0	1	0	0	0	0	0	1	0	0	0	0	0	0	0.0	disease
Q06187_E589G	Tyr	0.628591	408.6379	Protein_kinase	0.950917	E	G	-78.3	0	3.1	1	0	0	0	0	0	0	0	0	0	0	0	0	0	0	0	0.0	disease
Q06187_Y598C	Tyr	0.628591	408.6379	Protein_kinase	0.950917	Y	C	-85.1	0	3.8	0	0	0	0	0	0	0	0	0	0	0	0	0	0	0	0	0.0	disease
Q06187_R641C	Tyr	0.628591	408.6379	Protein_kinase	0.950917	R	C	-64.9	0	7	-1	0	0	0	0	0	0	0	0	0	0	0	0	0	0	0	0.0	disease
Q06187_V626G	Tyr	0.628591	408.6379	Protein_kinase	0.950917	V	G	-79.9	-1	-4.6	0	0	0	0	0	0	0	0	0	0	0	0	0	0	0	0	0.0	disease
Q06187_T33P	Tyr	0.628591	408.6379	PH	2.449906	T	P	-3.39999999999999	-1	-0.9	0	0	0	0	0	0	0	0	0	0	0	0	0	0	0	0	0.01	disease
Q06187_R544K	Tyr	0.628591	408.6379	Protein_kinase	0.950917	R	K	-4.80000000000001	0	0.6	0	1	0	0	0	0	0	0	0	0	0	0	0	0	0	0	0.0749	disease
Q06187_F644L	Tyr	0.628591	408.6379	Protein_kinase	0.950917	F	L	-23.2	0	1	0	0	0	0	0	0	0	0	0	0	0	0	0	0	0	0	0.01	disease
Q06187_F583S	Tyr	0.628591	408.6379	Protein_kinase	0.950917	F	S	-100.9	0	-3.6	0	0	0	0	0	0	0	0	0	0	0	0	0	0	0	0	0.0	disease
Q06187_C502W	Tyr	0.628591	408.6379	Protein_kinase	0.950917	C	W	119.3	0	-3.4	0	0	0	0	0	0	0	0	0	0	0	0	0	0	0	0	0.0	disease
Q06187_C633Y	Tyr	0.628591	408.6379	Protein_kinase	0.950917	C	Y	85.1	0	-3.8	0	0	0	0	0	0	0	0	0	0	0	0	0	0	0	0	0.0	disease
Q06187_M509V	Tyr	0.628591	408.6379	Protein_kinase	0.950917	M	V	-22.9	1	2.3	0	0	0	0	0	0	0	0	0	0	0	0	0	0	0	0	0.0	disease
Q06187_R544G	Tyr	0.628591	408.6379	Protein_kinase	0.950917	R	G	-113.3	0	4.1	-1	1	0	0	0	0	0	0	0	0	0	0	0	0	0	0	0.0	disease
Q06187_K19E	Tyr	0.628591	408.6379	PH	2.449906	K	E	-30.2	0	0.4	-2	0	0	0	0	0	0	0	0	0	0	0	0	0	0	0	0.01	disease
Q06187_R525P	Tyr	0.628591	408.6379	Protein_kinase	0.950917	R	P	-60.7	0	2.9	-1	1	0	0	0	0	0	0	0	0	0	0	0	0	0	0	0.0	disease
Q06187_M630I	Tyr	0.628591	408.6379	Protein_kinase	0.950917	M	I	3.79999999999998	1	2.6	0	0	0	0	0	0	0	0	0	0	0	0	0	0	0	0	0.0	neutral
Q06187_Y361C	Tyr	0.628591	408.6379	SH2	2.248272	Y	C	-85.1	0	3.8	0	0	0	1	0	0	0	0	0	1	0	0	0	0	0	0	0.0	disease
Q06187_R520Q	Tyr	0.628591	408.6379	Protein_kinase	0.950917	R	Q	-29.6	0	1	-1	1	0	0	0	0	0	0	0	0	0	0	0	0	0	0	0.0	disease
Q06187_V64F	Tyr	0.628591	408.6379	PH	2.449906	V	F	49.9	-1	-1.4	0	0	0	0	0	0	0	0	0	0	0	0	0	0	0	0	0.0	disease
Q06187_P619S	Tyr	0.628591	408.6379	Protein_kinase	0.950917	P	S	-23.7	0	0.8	0	0	0	0	0	0	0	0	0	0	0	0	0	0	0	0	0.0	disease
Q06187_R28C	Tyr	0.628591	408.6379	PH	2.449906	R	C	-64.9	0	7	-1	1	0	1	0	1	0	0	0	0	0	0	0	0	0	0	0.0	disease
Q06187_Y39S	Tyr	0.628591	408.6379	PH	2.449906	Y	S	-104.6	0	0.5	0	1	0	1	0	1	0	0	0	0	0	0	0	0	0	0	0.0	disease
Q06187_L11P	Tyr	0.628591	408.6379	PH	2.449906	L	P	-54	0	-5.4	0	0	0	0	0	0	0	0	0	0	0	0	0	0	0	0	0.0	disease
Q06187_W581R	Tyr	0.628591	408.6379	Protein_kinase	0.950917	W	R	-54.4	0	-3.6	1	0	0	0	0	0	0	0	0	0	0	0	0	0	0	0	0.0	disease
Q06187_P619A	Tyr	0.628591	408.6379	Protein_kinase	0.950917	P	A	-24.1	0	3.4	0	0	0	0	0	0	0	0	0	0	0	0	0	0	0	0	0.0	disease
Q06187_R372G	Tyr	0.628591	408.6379	SH2	2.248272	R	G	-113.3	0	4.1	-1	0	0	0	0	0	0	0	0	0	0	0	0	0	0	0	0.0	disease
Q06187_R525Q	Tyr	0.628591	408.6379	Protein_kinase	0.950917	R	Q	-29.6	0	1	-1	1	0	0	0	0	0	0	0	0	0	0	0	0	0	0	0.0	disease
Q06187_M630K	Tyr	0.628591	408.6379	Protein_kinase	0.950917	M	K	5.69999999999999	0	-5.8	1	0	0	0	0	0	0	0	0	0	0	0	0	0	0	0	0.0	disease
Q06418_I346N	Tyr	0.628591	-394.8324	Fibronectin_type-III	-3.179009	I	N	-52.6	-1	-8	0	0	0	0	0	0	0	0	0	0	0	0	0	0	0	0	0.43	neutral
Q06418_P21L	Tyr	0.628591	-394.8324	X	0	P	L	54	0	5.4	0	0	0	1	0	0	0	0	0	0	0	0	1	0	0	0	0.69	neutral
Q06418_A831T	Tyr	0.628591	-394.8324	X	0	A	T	27.5	1	-2.5	0	0	0	0	0	0	0	0	0	0	0	0	0	0	0	0	0.59	neutral
Q06418_A815V	Tyr	0.628591	-394.8324	X	0	A	V	51.4	1	2.4	0	0	0	0	0	0	0	0	0	0	0	0	0	0	0	0	0.33	neutral
Q06418_L819M	Tyr	0.628591	-394.8324	X	0	L	M	-3.79999999999998	0	-1.9	0	0	0	0	0	0	0	0	0	0	0	0	0	0	0	0	0.1	neutral
Q06418_G542S	Tyr	0.628591	-394.8324	Protein_kinase	0.950917	G	S	28.9	0	-0.4	0	0	0	0	0	0	0	0	0	0	0	0	0	0	0	0	0.02	neutral
Q06418_R824G	Tyr	0.628591	-394.8324	X	0	R	G	-113.3	0	4.1	-1	0	0	0	0	0	0	0	0	0	0	0	0	0	0	0	0.42	neutral
Q07002_T164M	CMGC	-1.646646	-1.9108	Protein_kinase	0.950917	T	M	46.8	-1	2.6	0	0	0	0	0	0	0	0	0	0	0	0	0	0	0	0	0.0749	neutral
Q07002_G65R	CMGC	-1.646646	-1.9108	X	0	G	R	113.3	0	-4.1	1	0	0	0	0	0	0	0	0	0	0	0	0	0	0	0	0.0749	neutral
Q07002_G46S	CMGC	-1.646646	-1.9108	X	0	G	S	28.9	0	-0.4	0	0	0	0	0	0	0	0	0	0	0	0	0	0	0	0	0.0749	neutral
Q07912_R1038H	Tyr	0.628591	-418.8002	X	0	R	H	-20.2	0	1.3	0	0	0	0	0	0	0	0	0	0	0	0	0	0	0	0	0.0	neutral
Q07912_R99W	Tyr	0.628591	-418.8002	X	0	R	W	54.4	0	3.6	-1	0	0	0	0	0	0	0	0	0	0	0	0	0	0	0	0.02	neutral
Q07912_K71R	Tyr	0.628591	-418.8002	X	0	K	R	4.80000000000001	0	-0.6	0	0	0	0	0	0	0	0	0	0	0	0	0	0	0	0	0.55	neutral
Q07912_P725L	Tyr	0.628591	-418.8002	X	0	P	L	54	0	5.4	0	0	0	0	0	0	0	0	0	0	0	0	0	0	0	0	1.0	neutral
Q07912_R748Q	Tyr	0.628591	-418.8002	X	0	R	Q	-29.6	0	1	-1	0	0	0	0	0	0	0	0	0	0	0	0	0	0	0	0.15	neutral
Q07912_P802L	Tyr	0.628591	-418.8002	X	0	P	L	54	0	5.4	0	0	0	0	0	0	0	0	0	0	0	0	0	0	0	0	0.05	neutral
Q07912_T152M	Tyr	0.628591	-418.8002	Protein_kinase	0.950917	T	M	46.8	-1	2.6	0	0	0	0	0	0	0	0	0	0	0	0	0	0	0	0	0.13	neutral
Q07912_P507S	Tyr	0.628591	-418.8002	X	0	P	S	-23.7	0	0.8	0	0	0	0	0	0	0	0	0	0	0	0	0	0	0	0	0.84	neutral
Q08345_L833V	Tyr	0.628591	-35.9669	Protein_kinase	0.950917	L	V	-26.7	1	0.4	0	0	0	0	0	0	0	0	0	0	0	0	0	0	0	0	0.0749	neutral
Q08345_R169Q	Tyr	0.628591	-35.9669	F5/8_type_C	-0.199187	R	Q	-29.6	0	1	-1	0	0	1	0	0	0	1	0	0	0	0	0	0	0	0	0.0749	neutral
Q08345_V100A	Tyr	0.628591	-35.9669	F5/8_type_C	-0.199187	V	A	-51.4	-1	-2.4	0	0	0	1	0	0	0	1	0	0	0	0	0	0	0	0	0.0749	neutral
Q08345_R306W	Tyr	0.628591	-35.9669	X	0	R	W	54.4	0	3.6	-1	0	0	1	0	0	0	1	0	0	0	0	0	0	0	0	0.0749	neutral
Q08345_S17G	Tyr	0.628591	-35.9669	X	0	S	G	-28.9	0	0.4	0	0	0	1	0	0	0	0	0	0	0	0	1	0	0	0	0.0749	neutral
Q08345_A170D	Tyr	0.628591	-35.9669	F5/8_type_C	-0.199187	A	D	22.5	0	-5.3	-1	0	0	1	0	0	0	1	0	0	0	0	0	0	0	0	0.0749	neutral
Q08881_R581W	Tyr	0.628591	76.6036	Protein_kinase	0.950917	R	W	54.4	0	3.6	-1	0	0	0	0	0	0	0	0	0	0	0	0	0	0	0	0.01	neutral
Q08881_V587I	Tyr	0.628591	76.6036	Protein_kinase	0.950917	V	I	26.7	0	0.3	0	0	0	0	0	0	0	0	0	0	0	0	0	0	0	0	0.64	neutral
Q08881_R335W	Tyr	0.628591	76.6036	SH2	2.248272	R	W	54.4	0	3.6	-1	0	0	0	0	0	0	0	0	0	0	0	0	0	0	0	0.0	disease
Q08881_R193Q	Tyr	0.628591	76.6036	SH3	-58.641981	R	Q	-29.6	0	1	-1	0	0	0	0	0	0	0	0	0	0	0	0	0	0	0	0.65	neutral
Q09013_L423V	AGC	-1.557641	-1065.3261	X	0	L	V	-26.7	1	0.4	0	0	0	0	0	0	0	0	0	0	0	0	0	0	0	0	0.6	neutral
Q12852_G628R	STE	-2.727566	9.2748	X	0	G	R	113.3	0	-4.1	1	0	0	0	0	0	0	0	0	0	0	0	0	0	0	0	0.0749	neutral
Q12852_G640S	STE	-2.727566	9.2748	X	0	G	S	28.9	0	-0.4	0	0	0	0	0	0	0	0	0	0	0	0	0	0	0	0	0.0749	neutral
Q12866_V870I	Tyr	0.628591	68.1354	X	0	V	I	26.7	0	0.3	0	0	0	0	0	0	0	0	0	0	0	0	0	0	0	0	0.74	neutral
Q12866_I871V	Tyr	0.628591	68.1354	X	0	I	V	-26.7	0	-0.3	0	0	0	0	0	0	0	0	0	0	0	0	0	0	0	0	0.04	neutral
Q12866_N498S	Tyr	0.628591	68.1354	X	0	N	S	-25.1	0	2.7	0	0	0	0	0	0	0	0	0	0	0	0	0	0	0	0	0.43	neutral
Q12866_R466K	Tyr	0.628591	68.1354	Fibronectin_type-III	-3.179009	R	K	-4.80000000000001	0	0.6	0	0	0	0	0	0	0	0	0	0	0	0	0	0	0	0	1.0	neutral
Q12866_I518V	Tyr	0.628591	68.1354	X	0	I	V	-26.7	0	-0.3	0	0	0	1	0	0	0	0	0	0	0	0	0	0	1	0	0.89	neutral
Q12866_N329S	Tyr	0.628591	68.1354	Fibronectin_type-III	-3.179009	N	S	-25.1	0	2.7	0	0	0	1	0	0	1	0	0	0	0	0	0	0	0	0	0.65	neutral
Q12866_V452L	Tyr	0.628591	68.1354	Fibronectin_type-III	-3.179009	V	L	26.7	-1	-0.4	0	0	0	0	0	0	0	0	0	0	0	0	0	0	0	0	0.38	neutral
Q12866_S661C	Tyr	0.628591	68.1354	Protein_kinase	0.950917	S	C	19.5	0	3.3	0	0	0	0	0	0	0	0	0	0	0	0	0	0	0	0	0.0	disease
Q12866_Q662E	Tyr	0.628591	68.1354	Protein_kinase	0.950917	Q	E	-5.40000000000001	0	0	-1	0	0	0	0	0	0	0	0	0	0	0	0	0	0	0	0.59	neutral
Q12866_E289K	Tyr	0.628591	68.1354	Fibronectin_type-III	-3.179009	E	K	30.2	0	-0.4	2	0	0	0	0	0	0	0	0	0	0	0	0	0	0	0	0.2	neutral
Q12866_A282T	Tyr	0.628591	68.1354	X	0	A	T	27.5	1	-2.5	0	0	0	0	0	0	0	0	0	0	0	0	0	0	0	0	0.01	neutral
Q12866_P958L	Tyr	0.628591	68.1354	X	0	P	L	54	0	5.4	0	0	0	0	0	0	0	0	0	0	0	0	0	0	0	0	0.23	neutral
Q12866_R20S	Tyr	0.628591	68.1354	X	0	R	S	-84.4	0	3.7	-1	0	0	1	0	0	0	0	0	0	0	0	1	0	0	0	0.15	neutral
Q12866_R293H	Tyr	0.628591	68.1354	Fibronectin_type-III	-3.179009	R	H	-20.2	0	1.3	0	0	0	0	0	0	0	0	0	0	0	0	0	0	0	0	0.62	neutral
Q12866_E823Q	Tyr	0.628591	68.1354	Protein_kinase	0.950917	E	Q	5.40000000000001	0	0	1	0	0	0	0	0	0	0	0	0	0	0	0	0	0	0	0.27	neutral
Q12866_S118N	Tyr	0.628591	68.1354	Ig-like_C2-type	1.918650	S	N	25.1	0	-2.7	0	0	0	1	0	0	0	1	0	0	0	0	0	0	0	0	0.41	neutral
Q12866_V185M	Tyr	0.628591	68.1354	Ig-like_C2-type	1.918650	V	M	22.9	-1	-2.3	0	0	0	0	0	0	0	0	0	0	0	0	0	0	0	0	0.03	neutral
Q12866_I871T	Tyr	0.628591	68.1354	X	0	I	T	-50.6	0	-5.2	0	0	0	0	0	0	0	0	0	0	0	0	0	0	0	0	0.02	disease
Q12866_R865W	Tyr	0.628591	68.1354	X	0	R	W	54.4	0	3.6	-1	0	0	0	0	0	0	0	0	0	0	0	0	0	0	0	0.01	neutral
Q12866_E540K	Tyr	0.628591	68.1354	X	0	E	K	30.2	0	-0.4	2	0	0	0	0	0	0	0	0	0	0	0	0	0	0	0	0.52	disease
Q13043_V312M	STE	-2.727566	-258.8248	X	0	V	M	22.9	-1	-2.3	0	0	0	0	0	0	0	0	0	0	0	0	0	0	0	0	0.1	neutral
Q13043_I355T	STE	-2.727566	-258.8248	X	0	I	T	-50.6	0	-5.2	0	0	0	0	0	0	0	0	0	0	0	0	0	0	0	0	0.07	neutral
Q13043_H162N	STE	-2.727566	-258.8248	Protein_kinase	0.950917	H	N	-39.1	0	-0.3	-1	0	0	0	0	0	0	0	0	0	0	0	0	0	0	0	0.1	neutral
Q13043_R310Q	STE	-2.727566	-258.8248	X	0	R	Q	-29.6	0	1	-1	0	0	0	0	0	0	0	0	0	0	0	0	0	0	0	0.63	neutral
Q13043_P416L	STE	-2.727566	-258.8248	X	0	P	L	54	0	5.4	0	0	0	0	0	0	0	0	0	0	0	0	0	0	0	0	0.08	neutral
Q13131_M10L	CAMK	-2.263566	-2809.3868	X	0	M	L	3.79999999999998	0	1.9	0	0	0	0	0	0	0	0	0	0	0	0	0	0	0	0	0.03	neutral
Q13153_L515V	STE	-2.727566	-629.5191	Protein_kinase	0.950917	L	V	-26.7	1	0.4	0	0	0	0	0	0	0	0	0	0	0	0	0	0	0	0	0.0	neutral
Q13163_A428T	STE	-2.727566	-969.4452	X	0	A	T	27.5	1	-2.5	0	0	0	0	0	0	0	0	0	0	0	0	0	0	0	0	0.44	neutral
Q13163_A427V	STE	-2.727566	-969.4452	X	0	A	V	51.4	1	2.4	0	0	0	0	0	0	0	0	0	0	0	0	0	0	0	0	0.49	neutral
Q13163_H118R	STE	-2.727566	-969.4452	X	0	H	R	20.2	0	-1.3	0	0	0	0	0	0	0	0	0	0	0	0	0	0	0	0	0.51	neutral
Q13164_R535H	CMGC	-1.646646	-1850.5715	X	0	R	H	-20.2	0	1.3	0	0	0	0	0	0	0	0	0	0	0	0	0	0	0	0	0.0749	neutral
Q13164_G550A	CMGC	-1.646646	-1850.5715	X	0	G	A	28.5	0	2.2	0	0	0	0	0	0	0	0	0	0	0	0	0	0	0	0	0.09	neutral
Q13188_F418C	STE	-2.727566	5.2625	X	0	F	C	-81.4	0	-0.3	0	0	0	0	0	0	0	0	0	0	0	0	0	0	0	0	0.19	neutral
Q13233_L189P	STE	-2.727566	129.6710	X	0	L	P	-54	0	-5.4	0	0	0	0	0	0	0	0	0	0	0	0	0	0	0	0	0.01	disease
Q13233_V906I	STE	-2.727566	129.6710	X	0	V	I	26.7	0	0.3	0	0	0	0	0	0	0	0	0	0	0	0	0	0	0	0	0.78	neutral
Q13233_C443S	STE	-2.727566	129.6710	X	0	C	S	-19.5	0	-3.3	0	0	0	1	0	0	0	0	0	0	0	0	0	0	0	1	0.0	neutral
Q13233_G616R	STE	-2.727566	129.6710	X	0	G	R	113.3	0	-4.1	1	0	0	0	0	0	0	0	0	0	0	0	0	0	0	0	0.21	disease
Q13233_D806N	STE	-2.727566	129.6710	X	0	D	N	3	0	0	1	0	0	0	0	0	0	0	0	0	0	0	0	0	0	0	0.36	neutral
Q13233_L189R	STE	-2.727566	129.6710	X	0	L	R	6.70000000000002	0	-8.3	1	0	0	0	0	0	0	0	0	0	0	0	0	0	0	0	0.01	disease
Q13233_S92N	STE	-2.727566	129.6710	X	0	S	N	25.1	0	-2.7	0	0	0	0	0	0	0	0	0	0	0	0	0	0	0	0	0.0749	neutral
Q13237_H106R	AGC	-1.557641	7.6545	X	0	H	R	20.2	0	-1.3	0	0	0	0	0	0	0	0	0	0	0	0	0	0	0	0	0.53	neutral
Q13237_T22S	AGC	-1.557641	7.6545	X	0	T	S	-27.1	-1	-0.1	0	0	0	0	0	0	0	0	0	0	0	0	0	0	0	0	0.94	neutral
Q13308_R276H	Tyr	0.628591	-860.9324	Ig-like_C2-type	1.918650	R	H	-20.2	0	1.3	0	0	0	1	0	0	0	1	0	0	0	0	0	0	0	0	0.12	neutral
Q13308_E745D	Tyr	0.628591	-860.9324	X	0	E	D	-27.3	0	0	0	0	0	0	0	0	0	0	0	0	0	0	0	0	0	0	0.05	neutral
Q13308_R1038Q	Tyr	0.628591	-860.9324	Protein_kinase;_inactive	-56.057019	R	Q	-29.6	0	1	-1	0	0	0	0	0	0	0	0	0	0	0	0	0	0	0	0.24	neutral
Q13308_T410S	Tyr	0.628591	-860.9324	X	0	T	S	-27.1	-1	-0.1	0	0	0	0	0	0	0	0	0	0	0	0	0	0	0	0	0.38	neutral
Q13308_H783R	Tyr	0.628591	-860.9324	X	0	H	R	20.2	0	-1.3	0	0	0	0	0	0	0	0	0	0	0	0	0	0	0	0	0.71	neutral
Q13308_A777V	Tyr	0.628591	-860.9324	X	0	A	V	51.4	1	2.4	0	0	0	0	0	0	0	0	0	0	0	0	0	0	0	0	0.05	neutral
Q13308_P1029T	Tyr	0.628591	-860.9324	Protein_kinase;_inactive	-56.057019	P	T	3.39999999999999	1	0.9	0	0	0	0	0	0	0	0	0	0	0	0	0	0	0	0	0.01	neutral
Q13308_E766Q	Tyr	0.628591	-860.9324	X	0	E	Q	5.40000000000001	0	0	1	0	0	0	0	0	0	0	0	0	0	0	0	0	0	0	0.01	neutral
Q13315_R2227C	Atypical_PI3/PI4-kinase	0.104205	176.0858	FAT	0.007264	R	C	-64.9	0	7	-1	0	0	0	0	0	0	0	0	0	0	0	0	0	0	0	0.0	disease
Q13315_T761S	Atypical_PI3/PI4-kinase	0.104205	176.0858	X	0	T	S	-27.1	-1	-0.1	0	0	0	0	0	0	0	0	0	0	0	0	0	0	0	0	1.0	neutral
Q13315_D1853N	Atypical_PI3/PI4-kinase	0.104205	176.0858	X	0	D	N	3	0	0	1	0	0	0	0	0	0	0	0	0	0	0	0	0	0	0	0.23	neutral
Q13315_R3008C	Atypical_PI3/PI4-kinase	0.104205	176.0858	X	0	R	C	-64.9	0	7	-1	0	0	0	0	0	0	0	0	0	0	0	0	0	0	0	0.0	disease
Q13315_E2904G	Atypical_PI3/PI4-kinase	0.104205	176.0858	PI3K/PI4K	2.096269	E	G	-78.3	0	3.1	1	0	0	0	0	0	0	0	0	0	0	0	0	0	0	0	0.0	disease
Q13315_D2870N	Atypical_PI3/PI4-kinase	0.104205	176.0858	PI3K/PI4K	2.096269	D	N	3	0	0	1	0	0	0	0	0	0	0	0	0	0	0	0	0	0	0	0.0	neutral
Q13315_F582L	Atypical_PI3/PI4-kinase	0.104205	176.0858	X	0	F	L	-23.2	0	1	0	0	0	0	0	0	0	0	0	0	0	0	0	0	0	0	0.71	neutral
Q13315_R2832C	Atypical_PI3/PI4-kinase	0.104205	176.0858	PI3K/PI4K	2.096269	R	C	-64.9	0	7	-1	0	0	0	0	0	0	0	0	0	0	0	0	0	0	0	0.0	disease
Q13315_W2491R	Atypical_PI3/PI4-kinase	0.104205	176.0858	FAT	0.007264	W	R	-54.4	0	-3.6	1	0	0	0	0	0	0	0	0	0	0	0	0	0	0	0	0.0	disease
Q13315_V1729L	Atypical_PI3/PI4-kinase	0.104205	176.0858	X	0	V	L	26.7	-1	-0.4	0	0	0	0	0	0	0	0	0	0	0	0	0	0	0	0	0.34	neutral
Q13315_L546V	Atypical_PI3/PI4-kinase	0.104205	176.0858	X	0	L	V	-26.7	1	0.4	0	0	0	0	0	0	0	0	0	0	0	0	0	0	0	0	0.08	neutral
Q13315_P872S	Atypical_PI3/PI4-kinase	0.104205	176.0858	X	0	P	S	-23.7	0	0.8	0	0	0	0	0	0	0	0	0	0	0	0	0	0	0	0	0.73	neutral
Q13315_L1465P	Atypical_PI3/PI4-kinase	0.104205	176.0858	X	0	L	P	-54	0	-5.4	0	0	0	0	0	0	0	0	0	0	0	0	0	0	0	0	0.0	disease
Q13315_R45W	Atypical_PI3/PI4-kinase	0.104205	176.0858	X	0	R	W	54.4	0	3.6	-1	0	0	0	0	0	0	0	0	0	0	0	0	0	0	0	0.0	neutral
Q13315_P292L	Atypical_PI3/PI4-kinase	0.104205	176.0858	X	0	P	L	54	0	5.4	0	0	0	0	0	0	0	0	0	0	0	0	0	0	0	0	0.0	disease
Q13315_N768D	Atypical_PI3/PI4-kinase	0.104205	176.0858	X	0	N	D	-3	0	0	-1	0	0	0	0	0	0	0	0	0	0	0	0	0	0	0	0.17	disease
Q13315_P1382S	Atypical_PI3/PI4-kinase	0.104205	176.0858	X	0	P	S	-23.7	0	0.8	0	0	0	0	0	0	0	0	0	0	0	0	0	0	0	0	0.76	neutral
Q13315_C2464R	Atypical_PI3/PI4-kinase	0.104205	176.0858	FAT	0.007264	C	R	64.9	0	-7	1	0	0	0	0	0	0	0	0	0	0	0	0	0	0	0	0.36	neutral
Q13315_L2332P	Atypical_PI3/PI4-kinase	0.104205	176.0858	FAT	0.007264	L	P	-54	0	-5.4	0	0	0	0	0	0	0	0	0	0	0	0	0	0	0	0	0.33	neutral
Q13315_S2855R	Atypical_PI3/PI4-kinase	0.104205	176.0858	PI3K/PI4K	2.096269	S	R	84.4	0	-3.7	1	0	0	0	0	0	0	0	0	0	0	0	0	0	0	0	0.0	disease
Q13315_R2034Q	Atypical_PI3/PI4-kinase	0.104205	176.0858	FAT	0.007264	R	Q	-29.6	0	1	-1	0	0	0	0	0	0	0	0	0	0	0	0	0	0	0	0.61	neutral
Q13315_T2438I	Atypical_PI3/PI4-kinase	0.104205	176.0858	FAT	0.007264	T	I	50.6	0	5.2	0	0	0	0	0	0	0	0	0	0	0	0	0	0	0	0	0.4	neutral
Q13315_L1001Q	Atypical_PI3/PI4-kinase	0.104205	176.0858	X	0	L	Q	-22.9	0	-7.3	0	0	0	0	0	0	0	0	0	0	0	0	0	0	0	0	0.0	disease
Q13315_R2849P	Atypical_PI3/PI4-kinase	0.104205	176.0858	PI3K/PI4K	2.096269	R	P	-60.7	0	2.9	-1	0	0	0	0	0	0	0	0	0	0	0	0	0	0	0	0.0	disease
Q13315_D2625Q	Atypical_PI3/PI4-kinase	0.104205	176.0858	X	0	D	Q	32.7	0	0	1	0	0	0	0	0	0	0	0	0	0	0	0	0	0	0	0.0749	disease
Q13315_V410A	Atypical_PI3/PI4-kinase	0.104205	176.0858	X	0	V	A	-51.4	-1	-2.4	0	0	0	0	0	0	0	0	0	0	0	0	0	0	0	0	0.0	neutral
Q13315_D126E	Atypical_PI3/PI4-kinase	0.104205	176.0858	X	0	D	E	27.3	0	0	0	0	0	0	0	0	0	0	0	0	0	0	0	0	0	0	0.78	neutral
Q13315_V182L	Atypical_PI3/PI4-kinase	0.104205	176.0858	X	0	V	L	26.7	-1	-0.4	0	0	0	0	0	0	0	0	0	0	0	0	0	0	0	0	0.63	neutral
Q13315_L950R	Atypical_PI3/PI4-kinase	0.104205	176.0858	X	0	L	R	6.70000000000002	0	-8.3	1	0	0	0	0	0	0	0	0	0	0	0	0	0	0	0	0.0	disease
Q13315_D140H	Atypical_PI3/PI4-kinase	0.104205	176.0858	X	0	D	H	42.1	0	0.3	2	0	0	0	0	0	0	0	0	0	0	0	0	0	0	0	0.02	neutral
Q13315_S788R	Atypical_PI3/PI4-kinase	0.104205	176.0858	X	0	S	R	84.4	0	-3.7	1	0	0	0	0	0	0	0	0	0	0	0	0	0	0	0	0.35	neutral
Q13315_S2218C	Atypical_PI3/PI4-kinase	0.104205	176.0858	FAT	0.007264	S	C	19.5	0	3.3	0	0	0	0	0	0	0	0	0	0	0	0	0	0	0	0	0.06	disease
Q13315_F570S	Atypical_PI3/PI4-kinase	0.104205	176.0858	X	0	F	S	-100.9	0	-3.6	0	0	0	0	0	0	0	0	0	0	0	0	0	0	0	0	0.41	disease
Q13315_T2335K	Atypical_PI3/PI4-kinase	0.104205	176.0858	FAT	0.007264	T	K	52.5	-1	-3.2	1	0	0	0	0	0	0	0	0	0	0	0	0	0	0	0	0.03	neutral
Q13315_L1420F	Atypical_PI3/PI4-kinase	0.104205	176.0858	X	0	L	F	23.2	0	-1	0	0	0	0	0	0	0	0	0	0	0	0	0	0	0	0	0.2	neutral
Q13315_R250Q	Atypical_PI3/PI4-kinase	0.104205	176.0858	X	0	R	Q	-29.6	0	1	-1	0	0	0	0	0	0	0	0	0	0	0	0	0	0	0	0.63	neutral
Q13315_Y1961C	Atypical_PI3/PI4-kinase	0.104205	176.0858	FAT	0.007264	Y	C	-85.1	0	3.8	0	0	0	0	0	0	0	0	0	0	0	0	0	0	0	0	0.03	neutral
Q13315_N1650S	Atypical_PI3/PI4-kinase	0.104205	176.0858	X	0	N	S	-25.1	0	2.7	0	0	0	0	0	0	0	0	0	0	0	0	0	0	0	0	0.82	neutral
Q13315_S1983N	Atypical_PI3/PI4-kinase	0.104205	176.0858	FAT	0.007264	S	N	25.1	0	-2.7	0	0	0	1	0	0	0	0	0	1	0	0	0	0	0	0	0.0749	neutral
Q13315_M1321I	Atypical_PI3/PI4-kinase	0.104205	176.0858	X	0	M	I	3.79999999999998	1	2.6	0	0	0	0	0	0	0	0	0	0	0	0	0	0	0	0	0.45	neutral
Q13315_A1427T	Atypical_PI3/PI4-kinase	0.104205	176.0858	X	0	A	T	27.5	1	-2.5	0	0	0	0	0	0	0	0	0	0	0	0	0	0	0	0	0.47	neutral
Q13315_G2867R	Atypical_PI3/PI4-kinase	0.104205	176.0858	PI3K/PI4K	2.096269	G	R	113.3	0	-4.1	1	0	0	0	0	0	0	0	0	0	0	0	0	0	0	0	0.0	disease
Q13315_R2909G	Atypical_PI3/PI4-kinase	0.104205	176.0858	PI3K/PI4K	2.096269	R	G	-113.3	0	4.1	-1	0	0	0	0	0	0	0	0	0	0	0	0	0	0	0	0.0	disease
Q13315_H1082L	Atypical_PI3/PI4-kinase	0.104205	176.0858	X	0	H	L	13.5	0	7	-1	0	0	0	0	0	0	0	0	0	0	0	0	0	0	0	0.19	disease
Q13315_V2424G	Atypical_PI3/PI4-kinase	0.104205	176.0858	FAT	0.007264	V	G	-79.9	-1	-4.6	0	0	0	0	0	0	0	0	0	0	0	0	0	0	0	0	0.01	disease
Q13315_Y1475C	Atypical_PI3/PI4-kinase	0.104205	176.0858	X	0	Y	C	-85.1	0	3.8	0	0	0	0	0	0	0	0	0	0	0	0	0	0	0	0	0.17	neutral
Q13315_R2719H	Atypical_PI3/PI4-kinase	0.104205	176.0858	PI3K/PI4K	2.096269	R	H	-20.2	0	1.3	0	0	0	0	0	0	0	0	0	0	0	0	0	0	0	0	0.03	neutral
Q13315_L1420P	Atypical_PI3/PI4-kinase	0.104205	176.0858	X	0	L	P	-54	0	-5.4	0	0	0	0	0	0	0	0	0	0	0	0	0	0	0	0	0.03	disease
Q13315_G514D	Atypical_PI3/PI4-kinase	0.104205	176.0858	X	0	G	D	51	0	-3.1	-1	0	0	0	0	0	0	0	0	0	0	0	0	0	0	0	0.72	neutral
Q13315_N504S	Atypical_PI3/PI4-kinase	0.104205	176.0858	X	0	N	S	-25.1	0	2.7	0	0	0	0	0	0	0	0	0	0	0	0	0	0	0	0	0.89	neutral
Q13315_K224E	Atypical_PI3/PI4-kinase	0.104205	176.0858	X	0	K	E	-30.2	0	0.4	-2	0	0	0	0	0	0	0	0	0	0	0	0	0	0	0	0.02	disease
Q13315_E2570G	Atypical_PI3/PI4-kinase	0.104205	176.0858	X	0	E	G	-78.3	0	3.1	1	0	0	0	0	0	0	0	0	0	0	0	0	0	0	0	0.37	neutral
Q13315_S707P	Atypical_PI3/PI4-kinase	0.104205	176.0858	X	0	S	P	23.7	0	-0.8	0	0	0	0	0	0	0	0	0	0	0	0	0	0	0	0	0.26	neutral
Q13315_G2287A	Atypical_PI3/PI4-kinase	0.104205	176.0858	FAT	0.007264	G	A	28.5	0	2.2	0	0	0	0	0	0	0	0	0	0	0	0	0	0	0	0	0.52	neutral
Q13315_L2492R	Atypical_PI3/PI4-kinase	0.104205	176.0858	FAT	0.007264	L	R	6.70000000000002	0	-8.3	1	0	0	0	0	0	0	0	0	0	0	0	0	0	0	0	0.0	neutral
Q13315_A2726V	Atypical_PI3/PI4-kinase	0.104205	176.0858	PI3K/PI4K	2.096269	A	V	51.4	1	2.4	0	0	0	0	0	0	0	0	0	0	0	0	0	0	0	0	0.0	disease
Q13315_P1054R	Atypical_PI3/PI4-kinase	0.104205	176.0858	X	0	P	R	60.7	0	-2.9	1	0	0	0	0	0	0	0	0	0	0	0	0	0	0	0	0.0	neutral
Q13315_P2829L	Atypical_PI3/PI4-kinase	0.104205	176.0858	PI3K/PI4K	2.096269	P	L	54	0	5.4	0	0	0	0	0	0	0	0	0	0	0	0	0	0	0	0	0.0	disease
Q13315_L1541F	Atypical_PI3/PI4-kinase	0.104205	176.0858	X	0	L	F	23.2	0	-1	0	0	0	0	0	0	0	0	0	0	0	0	0	0	0	0	0.04	neutral
Q13315_F2827C	Atypical_PI3/PI4-kinase	0.104205	176.0858	PI3K/PI4K	2.096269	F	C	-81.4	0	-0.3	0	0	0	0	0	0	0	0	0	0	0	0	0	0	0	0	0.0	disease
Q13315_G2709S	Atypical_PI3/PI4-kinase	0.104205	176.0858	X	0	G	S	28.9	0	-0.4	0	0	0	0	0	0	0	0	0	0	0	0	0	0	0	0	0.0	neutral
Q13315_S333F	Atypical_PI3/PI4-kinase	0.104205	176.0858	X	0	S	F	100.9	0	3.6	0	0	0	0	0	0	0	0	0	0	0	0	0	0	0	0	0.01	neutral
Q13315_V1913G	Atypical_PI3/PI4-kinase	0.104205	176.0858	X	0	V	G	-79.9	-1	-4.6	0	0	0	0	0	0	0	0	0	0	0	0	0	0	0	0	0.0	disease
Q13315_L2307F	Atypical_PI3/PI4-kinase	0.104205	176.0858	FAT	0.007264	L	F	23.2	0	-1	0	0	0	0	0	0	0	0	0	0	0	0	0	0	0	0	0.07	neutral
Q13315_F858L	Atypical_PI3/PI4-kinase	0.104205	176.0858	X	0	F	L	-23.2	0	1	0	0	0	0	0	0	0	0	0	0	0	0	0	0	0	0	0.13	neutral
Q13315_R785C	Atypical_PI3/PI4-kinase	0.104205	176.0858	X	0	R	C	-64.9	0	7	-1	0	0	0	0	0	0	0	0	0	0	0	0	0	0	0	0.05	disease
Q13315_C2824Y	Atypical_PI3/PI4-kinase	0.104205	176.0858	PI3K/PI4K	2.096269	C	Y	85.1	0	-3.8	0	0	0	0	0	0	0	0	0	0	0	0	0	0	0	0	0.0	disease
Q13315_I2702R	Atypical_PI3/PI4-kinase	0.104205	176.0858	X	0	I	R	6.70000000000002	-1	-9	1	0	0	0	0	0	0	0	0	0	0	0	0	0	0	0	0.0	disease
Q13315_A2067D	Atypical_PI3/PI4-kinase	0.104205	176.0858	FAT	0.007264	A	D	22.5	0	-5.3	-1	0	0	0	0	0	0	0	0	0	0	0	0	0	0	0	0.01	disease
Q13315_R924W	Atypical_PI3/PI4-kinase	0.104205	176.0858	X	0	R	W	54.4	0	3.6	-1	0	0	0	0	0	0	0	0	0	0	0	0	0	0	0	0.0	neutral
Q13315_S49C	Atypical_PI3/PI4-kinase	0.104205	176.0858	X	0	S	C	19.5	0	3.3	0	0	0	0	0	0	0	0	0	0	0	0	0	0	0	0	0.0	neutral
Q13315_T935M	Atypical_PI3/PI4-kinase	0.104205	176.0858	X	0	T	M	46.8	-1	2.6	0	0	0	0	0	0	0	0	0	0	0	0	0	0	0	0	0.12	neutral
Q13315_T1743I	Atypical_PI3/PI4-kinase	0.104205	176.0858	X	0	T	I	50.6	0	5.2	0	0	0	0	0	0	0	0	0	0	0	0	0	0	0	0	0.04	disease
Q13315_Y2470D	Atypical_PI3/PI4-kinase	0.104205	176.0858	FAT	0.007264	Y	D	-82.5	0	-2.2	-1	0	0	0	0	0	0	0	0	0	0	0	0	0	0	0	0.01	disease
Q13315_E1313Q	Atypical_PI3/PI4-kinase	0.104205	176.0858	X	0	E	Q	5.40000000000001	0	0	1	0	0	0	0	0	0	0	0	0	0	0	0	0	0	0	0.3	neutral
Q13315_E2668G	Atypical_PI3/PI4-kinase	0.104205	176.0858	X	0	E	G	-78.3	0	3.1	1	0	0	0	0	0	0	0	0	0	0	0	0	0	0	0	0.05	disease
Q13315_T935A	Atypical_PI3/PI4-kinase	0.104205	176.0858	X	0	T	A	-27.5	-1	2.5	0	0	0	0	0	0	0	0	0	0	0	0	0	0	0	0	0.78	neutral
Q13315_L942F	Atypical_PI3/PI4-kinase	0.104205	176.0858	X	0	L	F	23.2	0	-1	0	0	0	0	0	0	0	0	0	0	0	0	0	0	0	0	0.15	neutral
Q13315_T2640I	Atypical_PI3/PI4-kinase	0.104205	176.0858	X	0	T	I	50.6	0	5.2	0	0	0	0	0	0	0	0	0	0	0	0	0	0	0	0	0.18	neutral
Q13315_E1091D	Atypical_PI3/PI4-kinase	0.104205	176.0858	X	0	E	D	-27.3	0	0	0	0	0	0	0	0	0	0	0	0	0	0	0	0	0	0	0.56	disease
Q13315_K1454N	Atypical_PI3/PI4-kinase	0.104205	176.0858	X	0	K	N	-54.5	0	0.4	-1	0	0	0	0	0	0	0	0	0	0	0	0	0	0	0	0.34	neutral
Q13315_H2554D	Atypical_PI3/PI4-kinase	0.104205	176.0858	FAT	0.007264	H	D	-42.1	0	-0.3	-2	0	0	0	0	0	0	0	0	0	0	0	0	0	0	0	0.01	disease
Q13315_D1853V	Atypical_PI3/PI4-kinase	0.104205	176.0858	X	0	D	V	28.9	1	7.7	1	0	0	0	0	0	0	0	0	0	0	0	0	0	0	0	0.02	neutral
Q13315_H1380Y	Atypical_PI3/PI4-kinase	0.104205	176.0858	X	0	H	Y	40.4	0	1.9	-1	0	0	0	0	0	0	0	0	0	0	0	0	0	0	0	1.0	neutral
Q13315_D814E	Atypical_PI3/PI4-kinase	0.104205	176.0858	X	0	D	E	27.3	0	0	0	0	0	0	0	0	0	0	0	0	0	0	0	0	0	0	0.11	neutral
Q13315_V2079I	Atypical_PI3/PI4-kinase	0.104205	176.0858	FAT	0.007264	V	I	26.7	0	0.3	0	0	0	0	0	0	0	0	0	0	0	0	0	0	0	0	0.53	neutral
Q13315_I323V	Atypical_PI3/PI4-kinase	0.104205	176.0858	X	0	I	V	-26.7	0	-0.3	0	0	0	0	0	0	0	0	0	0	0	0	0	0	0	0	0.2	disease
Q13315_G2063E	Atypical_PI3/PI4-kinase	0.104205	176.0858	FAT	0.007264	G	E	78.3	0	-3.1	-1	0	0	0	0	0	0	0	0	0	0	0	0	0	0	0	0.01	disease
Q13315_L2656P	Atypical_PI3/PI4-kinase	0.104205	176.0858	X	0	L	P	-54	0	-5.4	0	0	0	0	0	0	0	0	0	0	0	0	0	0	0	0	0.14	disease
Q13315_P1566R	Atypical_PI3/PI4-kinase	0.104205	176.0858	X	0	P	R	60.7	0	-2.9	1	0	0	0	0	0	0	0	0	0	0	0	0	0	0	0	0.01	disease
[truncated: 1,690 more rows]
