# Supplementary material for: KinMutRF: a random forest classifier of sequence variants in the human protein kinase superfamily
Source: BMC Genomics. 2016 Jun 23;17(Suppl 2):396. doi: 10.1186/s12864-016-2723-1 (PMC4928150; doi:10.1186/s12864-016-2723-1)
Supplement: Additional file 2: — Supplementary File S1. Training datasets used for 10-fold cross-validation experiment. File formats include weka and plain text. (ZIP 482 kb) [file 12864_2016_2723_MOESM2_ESM.zip › cross_validation_sets/vectors.weka.0.predictions.txt]

1 2:neutral 2:neutral 1 (-1.557641	-228.2277	0.950917	V	I	26.7	0	0.3	0	FALSE	FALSE	FALSE	FALSE	FALSE	FALSE	FALSE	FALSE	FALSE	FALSE	FALSE	FALSE	FALSE	FALSE	FALSE	0.58)
2 2:neutral 2:neutral 0.962 (-1.557641	-228.2277	0.950917	A	V	51.4	1	2.4	0	FALSE	FALSE	FALSE	FALSE	FALSE	FALSE	FALSE	FALSE	FALSE	FALSE	FALSE	FALSE	FALSE	FALSE	FALSE	0.04)
3 1:disease 1:disease 0.936 (-0.421579	687.543	2.385776	R	P	-60.7	0	2.9	-1	FALSE	FALSE	FALSE	FALSE	FALSE	FALSE	FALSE	FALSE	FALSE	FALSE	FALSE	FALSE	FALSE	FALSE	FALSE	0.18)
4 2:neutral 2:neutral 1 (-1.646646	-95.515	0.950917	A	V	51.4	1	2.4	0	FALSE	FALSE	FALSE	FALSE	FALSE	FALSE	FALSE	FALSE	FALSE	FALSE	FALSE	FALSE	FALSE	FALSE	FALSE	1)
5 2:neutral 2:neutral 1 (-1.646646	-95.515	0.950917	A	T	27.5	1	-2.5	0	FALSE	FALSE	FALSE	FALSE	FALSE	FALSE	FALSE	FALSE	FALSE	FALSE	FALSE	FALSE	FALSE	FALSE	FALSE	0.52)
6 2:neutral 2:neutral 1 (-1.646646	-95.515	0.950917	S	L	77.7	0	4.6	0	FALSE	FALSE	FALSE	FALSE	FALSE	FALSE	FALSE	FALSE	FALSE	FALSE	FALSE	FALSE	FALSE	FALSE	FALSE	0)
7 2:neutral 1:disease + 0.705 (0.628591	185.6741	-58.864374	A	E	49.8	0	-5.3	-1	FALSE	FALSE	FALSE	FALSE	FALSE	FALSE	FALSE	FALSE	FALSE	FALSE	FALSE	FALSE	FALSE	FALSE	FALSE	0.01)
8 1:disease 1:disease 0.593 (0.628591	185.6741	0.950917	V	F	49.9	-1	-1.4	0	FALSE	FALSE	FALSE	FALSE	FALSE	FALSE	FALSE	FALSE	FALSE	FALSE	FALSE	FALSE	FALSE	FALSE	FALSE	0)
9 2:neutral 2:neutral 0.808 (0.628591	185.6741	-58.864374	G	D	51	0	-3.1	-1	FALSE	FALSE	FALSE	FALSE	FALSE	FALSE	FALSE	FALSE	FALSE	FALSE	FALSE	FALSE	FALSE	FALSE	FALSE	0.05)
10 2:neutral 2:neutral 0.812 (0.628591	185.6741	0.950917	R	H	-20.2	0	1.3	0	FALSE	FALSE	FALSE	FALSE	FALSE	FALSE	FALSE	FALSE	FALSE	FALSE	FALSE	FALSE	FALSE	FALSE	FALSE	0.07)
11 1:disease 1:disease 0.529 (0.628591	185.6741	0.950917	K	N	-54.5	0	0.4	-1	FALSE	FALSE	FALSE	FALSE	FALSE	FALSE	FALSE	FALSE	FALSE	FALSE	FALSE	FALSE	FALSE	FALSE	FALSE	0.03)
12 2:neutral 2:neutral 0.885 (0.628591	185.6741	0	L	V	-26.7	1	0.4	0	FALSE	FALSE	FALSE	FALSE	FALSE	FALSE	FALSE	FALSE	FALSE	FALSE	FALSE	FALSE	FALSE	FALSE	FALSE	0.76)
13 2:neutral 2:neutral 0.808 (0.628591	185.6741	-58.864374	K	R	4.8	0	-0.6	0	FALSE	FALSE	FALSE	FALSE	FALSE	FALSE	FALSE	FALSE	FALSE	FALSE	FALSE	FALSE	FALSE	FALSE	FALSE	0.89)
14 2:neutral 1:disease + 0.614 (0.628591	185.6741	0.950917	D	E	27.3	0	0	0	FALSE	FALSE	FALSE	FALSE	FALSE	FALSE	FALSE	FALSE	FALSE	FALSE	FALSE	FALSE	FALSE	FALSE	FALSE	0)
15 1:disease 2:neutral + 0.736 (0.628591	185.6741	0.950917	V	I	26.7	0	0.3	0	FALSE	FALSE	FALSE	FALSE	FALSE	FALSE	FALSE	FALSE	FALSE	FALSE	FALSE	FALSE	FALSE	FALSE	FALSE	0.01)
16 2:neutral 2:neutral 0.962 (-2.263566	-99.6332	0	S	F	100.9	0	3.6	0	FALSE	FALSE	FALSE	FALSE	FALSE	FALSE	FALSE	FALSE	FALSE	FALSE	FALSE	FALSE	FALSE	FALSE	FALSE	0.04)
17 2:neutral 2:neutral 1 (0.628591	-818.7518	0	P	S	-23.7	0	0.8	0	FALSE	FALSE	FALSE	FALSE	FALSE	FALSE	FALSE	FALSE	FALSE	FALSE	FALSE	FALSE	FALSE	FALSE	FALSE	0.0749)
18 2:neutral 2:neutral 1 (0.628591	-818.7518	0	P	L	54	0	5.4	0	FALSE	FALSE	FALSE	FALSE	FALSE	FALSE	FALSE	FALSE	FALSE	FALSE	FALSE	FALSE	FALSE	FALSE	FALSE	0.0749)
19 2:neutral 2:neutral 1 (0.628591	-818.7518	0	S	P	23.7	0	-0.8	0	FALSE	FALSE	FALSE	FALSE	FALSE	FALSE	FALSE	FALSE	FALSE	FALSE	FALSE	FALSE	FALSE	FALSE	FALSE	0.0749)
20 2:neutral 2:neutral 0.962 (0.628591	-818.7518	2.248272	L	P	-54	0	-5.4	0	FALSE	FALSE	FALSE	FALSE	FALSE	FALSE	FALSE	FALSE	FALSE	FALSE	FALSE	FALSE	FALSE	FALSE	FALSE	0.0749)
21 2:neutral 2:neutral 0.923 (0.628591	-818.7518	0	G	V	79.9	1	4.6	0	FALSE	FALSE	FALSE	FALSE	FALSE	FALSE	FALSE	FALSE	FALSE	FALSE	FALSE	FALSE	FALSE	FALSE	FALSE	0.0749)
22 2:neutral 2:neutral 1 (0.628591	-818.7518	0.950917	K	R	4.8	0	-0.6	0	FALSE	FALSE	FALSE	FALSE	FALSE	FALSE	FALSE	FALSE	FALSE	FALSE	FALSE	FALSE	FALSE	FALSE	FALSE	0.0749)
23 2:neutral 2:neutral 0.95 (0.628591	-818.7518	0	T	P	-3.4	-1	-0.9	0	FALSE	TRUE	TRUE	FALSE	FALSE	FALSE	FALSE	FALSE	TRUE	FALSE	FALSE	FALSE	FALSE	FALSE	FALSE	0.0749)
24 2:neutral 2:neutral 1 (0.628591	-818.7518	0	S	L	77.7	0	4.6	0	FALSE	FALSE	FALSE	FALSE	FALSE	FALSE	FALSE	FALSE	FALSE	FALSE	FALSE	FALSE	FALSE	FALSE	FALSE	0.0749)
25 2:neutral 2:neutral 0.877 (0.628591	-493.0761	0.950917	I	F	23.2	-1	-1.7	0	FALSE	FALSE	FALSE	FALSE	FALSE	FALSE	FALSE	FALSE	FALSE	FALSE	FALSE	FALSE	FALSE	FALSE	FALSE	0)
26 2:neutral 2:neutral 1 (0.628591	-493.0761	0.950917	D	E	27.3	0	0	0	FALSE	FALSE	FALSE	FALSE	FALSE	FALSE	FALSE	FALSE	FALSE	FALSE	FALSE	FALSE	FALSE	FALSE	FALSE	0.33)
27 2:neutral 2:neutral 1 (0.628591	-1327.2799	-58.641981	S	R	84.4	0	-3.7	1	FALSE	FALSE	FALSE	FALSE	FALSE	FALSE	FALSE	FALSE	FALSE	FALSE	FALSE	FALSE	FALSE	FALSE	FALSE	0.04)
28 2:neutral 2:neutral 1 (0.628591	-1327.2799	-58.641981	T	I	50.6	0	5.2	0	FALSE	FALSE	FALSE	FALSE	FALSE	FALSE	FALSE	FALSE	FALSE	FALSE	FALSE	FALSE	FALSE	FALSE	FALSE	0.0749)
29 2:neutral 2:neutral 0.806 (0.628591	-193.7074	0	C	R	64.9	0	-7	1	FALSE	FALSE	TRUE	FALSE	FALSE	FALSE	TRUE	FALSE	FALSE	FALSE	FALSE	FALSE	FALSE	FALSE	FALSE	0)
30 2:neutral 2:neutral 0.872 (0.628591	-193.7074	0	A	E	49.8	0	-5.3	-1	FALSE	FALSE	FALSE	FALSE	FALSE	FALSE	FALSE	FALSE	FALSE	FALSE	FALSE	FALSE	FALSE	FALSE	FALSE	0)
31 2:neutral 2:neutral 0.885 (0.628591	-193.7074	0	R	H	-20.2	0	1.3	0	FALSE	FALSE	TRUE	FALSE	FALSE	FALSE	TRUE	FALSE	FALSE	FALSE	FALSE	FALSE	FALSE	FALSE	FALSE	0.14)
32 2:neutral 2:neutral 1 (0.628591	-193.7074	0	P	L	54	0	5.4	0	FALSE	FALSE	TRUE	FALSE	FALSE	FALSE	FALSE	FALSE	FALSE	FALSE	FALSE	FALSE	FALSE	TRUE	FALSE	0.53)
33 2:neutral 2:neutral 0.962 (0.628591	-193.7074	0	A	V	51.4	1	2.4	0	FALSE	FALSE	FALSE	FALSE	FALSE	FALSE	FALSE	FALSE	FALSE	FALSE	FALSE	FALSE	FALSE	FALSE	FALSE	0.03)
34 2:neutral 2:neutral 1 (0.628591	-193.7074	-3.179009	R	C	-64.9	0	7	-1	FALSE	FALSE	FALSE	FALSE	FALSE	FALSE	FALSE	FALSE	FALSE	FALSE	FALSE	FALSE	FALSE	FALSE	FALSE	0.01)
35 2:neutral 2:neutral 0.548 (0.628591	64.8884	0.950917	E	A	-49.8	0	5.3	1	FALSE	FALSE	FALSE	FALSE	FALSE	FALSE	FALSE	FALSE	FALSE	FALSE	FALSE	FALSE	FALSE	FALSE	FALSE	0.08)
36 2:neutral 2:neutral 1 (-1.557641	-1171.4031	0.950917	R	Q	-29.6	0	1	-1	FALSE	FALSE	FALSE	FALSE	FALSE	FALSE	FALSE	FALSE	FALSE	FALSE	FALSE	FALSE	FALSE	FALSE	FALSE	0.0749)
37 2:neutral 1:disease + 0.5 (0.628591	173.4897	0.950917	M	T	-46.8	1	-2.6	0	FALSE	FALSE	FALSE	FALSE	FALSE	FALSE	FALSE	FALSE	FALSE	FALSE	FALSE	FALSE	FALSE	FALSE	FALSE	0.31)
38 2:neutral 2:neutral 0.808 (0.628591	173.4897	0	R	H	-20.2	0	1.3	0	FALSE	FALSE	FALSE	FALSE	FALSE	FALSE	FALSE	FALSE	FALSE	FALSE	FALSE	FALSE	FALSE	FALSE	FALSE	0.02)
39 1:disease 1:disease 0.615 (0.628591	173.4897	-0.421579	T	I	50.6	0	5.2	0	FALSE	FALSE	FALSE	FALSE	FALSE	FALSE	FALSE	FALSE	FALSE	FALSE	FALSE	FALSE	FALSE	FALSE	FALSE	0)
40 2:neutral 1:disease + 0.584 (0.628591	173.4897	-2.521115	K	N	-54.5	0	0.4	-1	FALSE	FALSE	TRUE	FALSE	FALSE	FALSE	TRUE	FALSE	FALSE	FALSE	FALSE	FALSE	FALSE	FALSE	FALSE	0)
41 1:disease 2:neutral + 0.592 (0.628591	173.4897	-0.421579	G	W	167.7	0	-0.5	0	FALSE	FALSE	FALSE	FALSE	FALSE	FALSE	FALSE	FALSE	FALSE	FALSE	FALSE	FALSE	FALSE	FALSE	FALSE	0)
42 2:neutral 1:disease + 0.692 (0.628591	173.4897	-3.179009	T	M	46.8	-1	2.6	0	FALSE	FALSE	FALSE	FALSE	FALSE	FALSE	FALSE	FALSE	FALSE	FALSE	FALSE	FALSE	FALSE	FALSE	FALSE	0)
43 2:neutral 2:neutral 0.538 (0.628591	173.4897	-3.179009	G	R	113.3	0	-4.1	1	FALSE	FALSE	FALSE	FALSE	FALSE	FALSE	FALSE	FALSE	FALSE	FALSE	FALSE	FALSE	FALSE	FALSE	FALSE	0)
44 1:disease 1:disease 0.564 (0.628591	173.4897	0.950917	R	Q	-29.6	0	1	-1	FALSE	FALSE	FALSE	FALSE	FALSE	FALSE	FALSE	FALSE	FALSE	FALSE	FALSE	FALSE	FALSE	FALSE	FALSE	0)
45 2:neutral 2:neutral 0.654 (0.628591	173.4897	0	R	H	-20.2	0	1.3	0	FALSE	FALSE	FALSE	FALSE	FALSE	FALSE	FALSE	FALSE	FALSE	FALSE	FALSE	FALSE	FALSE	FALSE	FALSE	0)
46 2:neutral 2:neutral 0.702 (-1.557641	239.748	0.950917	I	V	-26.7	0	-0.3	0	FALSE	FALSE	FALSE	FALSE	FALSE	FALSE	FALSE	FALSE	FALSE	FALSE	FALSE	FALSE	FALSE	FALSE	FALSE	0.07)
47 1:disease 1:disease 0.673 (-1.557641	239.748	0.950917	R	H	-20.2	0	1.3	0	FALSE	FALSE	FALSE	FALSE	FALSE	FALSE	FALSE	FALSE	FALSE	FALSE	FALSE	FALSE	FALSE	FALSE	FALSE	0)
48 1:disease 1:disease 1 (-1.557641	239.748	2.449906	E	K	30.2	0	-0.4	2	TRUE	FALSE	FALSE	FALSE	FALSE	FALSE	FALSE	FALSE	FALSE	FALSE	FALSE	FALSE	FALSE	FALSE	FALSE	0.01)
49 2:neutral 2:neutral 0.761 (-1.557641	239.748	0.950917	R	K	-4.8	0	0.6	0	FALSE	FALSE	FALSE	FALSE	FALSE	FALSE	FALSE	FALSE	FALSE	FALSE	FALSE	FALSE	FALSE	FALSE	FALSE	0.71)
50 2:neutral 2:neutral 0.923 (0.628591	-542.2607	1.91865	D	N	3	0	0	1	FALSE	FALSE	TRUE	FALSE	FALSE	FALSE	TRUE	FALSE	FALSE	FALSE	FALSE	FALSE	FALSE	FALSE	FALSE	0.08)
51 2:neutral 2:neutral 1 (0.628591	-542.2607	0	T	M	46.8	-1	2.6	0	FALSE	FALSE	FALSE	FALSE	FALSE	FALSE	FALSE	FALSE	FALSE	FALSE	FALSE	FALSE	FALSE	FALSE	FALSE	0.15)
52 2:neutral 2:neutral 1 (0.628591	-542.2607	0	I	L	0	-1	-0.7	0	FALSE	FALSE	FALSE	FALSE	FALSE	FALSE	FALSE	FALSE	FALSE	FALSE	FALSE	FALSE	FALSE	FALSE	FALSE	0.22)
53 2:neutral 2:neutral 0.962 (0.628591	-542.2607	0	V	A	-51.4	-1	-2.4	0	FALSE	FALSE	FALSE	FALSE	FALSE	FALSE	FALSE	FALSE	FALSE	FALSE	FALSE	FALSE	FALSE	FALSE	FALSE	0)
54 2:neutral 2:neutral 1 (0.628591	-542.2607	0	D	V	28.9	1	7.7	1	FALSE	FALSE	FALSE	FALSE	FALSE	FALSE	FALSE	FALSE	FALSE	FALSE	FALSE	FALSE	FALSE	FALSE	FALSE	0.29)
55 2:neutral 2:neutral 1 (0.628591	-542.2607	0	V	I	26.7	0	0.3	0	FALSE	FALSE	TRUE	FALSE	FALSE	FALSE	FALSE	FALSE	FALSE	FALSE	FALSE	FALSE	FALSE	TRUE	FALSE	0.86)
56 2:neutral 2:neutral 1 (0.628591	-542.2607	0	V	M	22.9	-1	-2.3	0	FALSE	FALSE	FALSE	FALSE	FALSE	FALSE	FALSE	FALSE	FALSE	FALSE	FALSE	FALSE	FALSE	FALSE	FALSE	0.08)
57 2:neutral 2:neutral 0.846 (0.628591	-542.2607	0	D	G	-51	0	3.1	1	FALSE	FALSE	TRUE	FALSE	FALSE	FALSE	FALSE	FALSE	FALSE	FALSE	FALSE	TRUE	FALSE	FALSE	FALSE	0.69)
58 2:neutral 2:neutral 1 (0.104205	-2807.0437	0	A	V	51.4	1	2.4	0	FALSE	FALSE	TRUE	FALSE	FALSE	FALSE	FALSE	FALSE	FALSE	FALSE	TRUE	FALSE	FALSE	FALSE	FALSE	0.5)
59 2:neutral 2:neutral 1 (0.104205	-2807.0437	0	M	V	-22.9	1	2.3	0	FALSE	FALSE	TRUE	FALSE	FALSE	FALSE	FALSE	FALSE	FALSE	FALSE	TRUE	FALSE	FALSE	FALSE	FALSE	0.2)
60 2:neutral 2:neutral 0.885 (0.104205	-2807.0437	0	S	F	100.9	0	3.6	0	FALSE	FALSE	TRUE	FALSE	FALSE	FALSE	FALSE	FALSE	FALSE	FALSE	TRUE	FALSE	FALSE	FALSE	FALSE	0.01)
61 2:neutral 2:neutral 0.955 (-1.646646	-1758.3889	0	R	I	-6.7	1	9	-1	FALSE	FALSE	FALSE	FALSE	FALSE	FALSE	FALSE	FALSE	FALSE	FALSE	FALSE	FALSE	FALSE	FALSE	FALSE	0.36)
62 2:neutral 2:neutral 1 (-1.646646	-1758.3889	0.950917	A	T	27.5	1	-2.5	0	FALSE	FALSE	FALSE	FALSE	FALSE	FALSE	FALSE	FALSE	FALSE	FALSE	FALSE	FALSE	FALSE	FALSE	FALSE	0.56)
63 2:neutral 2:neutral 0.923 (-1.646646	-1758.3889	0.950917	G	A	28.5	0	2.2	0	FALSE	FALSE	FALSE	FALSE	FALSE	FALSE	FALSE	FALSE	FALSE	FALSE	FALSE	FALSE	FALSE	FALSE	FALSE	0.04)
64 2:neutral 2:neutral 0.962 (-1.646646	-1311.0891	0.950917	F	L	-23.2	0	1	0	FALSE	FALSE	FALSE	FALSE	FALSE	FALSE	FALSE	FALSE	FALSE	FALSE	FALSE	FALSE	FALSE	FALSE	FALSE	0.05)
65 2:neutral 2:neutral 0.962 (-1.646646	-1311.0891	0.950917	G	A	28.5	0	2.2	0	FALSE	FALSE	FALSE	FALSE	FALSE	FALSE	FALSE	FALSE	FALSE	FALSE	FALSE	FALSE	FALSE	FALSE	FALSE	0.2)
66 2:neutral 2:neutral 0.923 (0.628591	-2876.172	0.950917	L	V	-26.7	1	0.4	0	FALSE	FALSE	FALSE	FALSE	FALSE	FALSE	FALSE	FALSE	FALSE	FALSE	FALSE	FALSE	FALSE	FALSE	FALSE	0.01)
67 2:neutral 2:neutral 1 (0.628591	-2876.172	-58.864374	R	H	-20.2	0	1.3	0	FALSE	FALSE	FALSE	FALSE	FALSE	FALSE	FALSE	FALSE	FALSE	FALSE	FALSE	FALSE	FALSE	FALSE	FALSE	0.53)
68 2:neutral 2:neutral 0.877 (0.628591	-2876.172	0.950917	I	F	23.2	-1	-1.7	0	FALSE	FALSE	FALSE	FALSE	FALSE	FALSE	FALSE	FALSE	FALSE	FALSE	FALSE	FALSE	FALSE	FALSE	FALSE	0)
69 2:neutral 2:neutral 1 (0.628591	-2876.172	0.950917	V	I	26.7	0	0.3	0	FALSE	FALSE	FALSE	FALSE	FALSE	FALSE	FALSE	FALSE	FALSE	FALSE	FALSE	FALSE	FALSE	FALSE	FALSE	0.03)
70 2:neutral 2:neutral 1 (0.628591	-2876.172	-58.864374	P	R	60.7	0	-2.9	1	FALSE	FALSE	FALSE	FALSE	FALSE	FALSE	FALSE	FALSE	FALSE	FALSE	FALSE	FALSE	FALSE	FALSE	FALSE	0.07)
71 2:neutral 2:neutral 1 (0.628591	-2876.172	-58.864374	P	T	3.4	1	0.9	0	FALSE	FALSE	FALSE	FALSE	FALSE	FALSE	FALSE	FALSE	FALSE	FALSE	FALSE	FALSE	FALSE	FALSE	FALSE	0.39)
72 2:neutral 2:neutral 1 (0.628591	-2876.172	0	P	L	54	0	5.4	0	FALSE	FALSE	FALSE	FALSE	FALSE	FALSE	FALSE	FALSE	FALSE	FALSE	FALSE	FALSE	FALSE	FALSE	FALSE	0.07)
73 2:neutral 2:neutral 0.962 (0.628591	-1270.1329	-0.421579	R	K	-4.8	0	0.6	0	FALSE	FALSE	FALSE	FALSE	FALSE	FALSE	FALSE	FALSE	FALSE	FALSE	FALSE	FALSE	FALSE	FALSE	FALSE	0.18)
74 2:neutral 2:neutral 1 (0.628591	-1270.1329	0	R	Q	-29.6	0	1	-1	FALSE	FALSE	FALSE	FALSE	FALSE	FALSE	FALSE	FALSE	FALSE	FALSE	FALSE	FALSE	FALSE	FALSE	FALSE	0.29)
75 2:neutral 2:neutral 1 (-1.646646	-1243.2351	0.950917	D	N	3	0	0	1	FALSE	FALSE	FALSE	FALSE	FALSE	FALSE	FALSE	FALSE	FALSE	FALSE	FALSE	FALSE	FALSE	FALSE	FALSE	0.02)
76 1:disease 1:disease 1 (1.910551	419.8413	0.950917	R	P	-60.7	0	2.9	-1	FALSE	FALSE	FALSE	FALSE	FALSE	FALSE	FALSE	FALSE	FALSE	FALSE	FALSE	FALSE	FALSE	FALSE	FALSE	0)
77 1:disease 1:disease 1 (1.910551	419.8413	0.950917	G	D	51	0	-3.1	-1	FALSE	FALSE	FALSE	FALSE	FALSE	FALSE	FALSE	FALSE	FALSE	FALSE	FALSE	FALSE	FALSE	FALSE	FALSE	0)
78 1:disease 1:disease 0.962 (1.910551	419.8413	0.950917	G	E	78.3	0	-3.1	-1	FALSE	FALSE	FALSE	FALSE	FALSE	FALSE	FALSE	FALSE	FALSE	FALSE	FALSE	FALSE	FALSE	FALSE	FALSE	0)
79 1:disease 1:disease 0.827 (1.910551	419.8413	59.442795	R	I	-6.7	1	9	-1	FALSE	FALSE	FALSE	FALSE	FALSE	FALSE	FALSE	FALSE	FALSE	FALSE	FALSE	FALSE	FALSE	FALSE	FALSE	0)
80 1:disease 1:disease 0.989 (1.910551	419.8413	0.950917	G	W	167.7	0	-0.5	0	FALSE	FALSE	FALSE	FALSE	FALSE	FALSE	FALSE	FALSE	FALSE	FALSE	FALSE	FALSE	FALSE	FALSE	FALSE	0)
81 1:disease 1:disease 0.738 (1.910551	419.8413	59.442795	Q	E	-5.4	0	0	-1	FALSE	FALSE	FALSE	FALSE	FALSE	FALSE	FALSE	FALSE	FALSE	FALSE	FALSE	FALSE	FALSE	FALSE	FALSE	0)
82 2:neutral 1:disease + 0.84 (1.910551	419.8413	0	S	F	100.9	0	3.6	0	FALSE	FALSE	FALSE	FALSE	FALSE	FALSE	FALSE	FALSE	FALSE	FALSE	FALSE	FALSE	FALSE	FALSE	FALSE	0.05)
83 2:neutral 1:disease + 0.503 (1.910551	419.8413	0	H	Q	-9.4	0	-0.3	-1	FALSE	FALSE	FALSE	FALSE	FALSE	FALSE	FALSE	FALSE	FALSE	FALSE	FALSE	FALSE	FALSE	FALSE	FALSE	0.29)
84 2:neutral 2:neutral 0.615 (1.910551	419.8413	0	A	G	-28.5	0	-2.2	0	FALSE	FALSE	TRUE	FALSE	FALSE	FALSE	FALSE	FALSE	FALSE	FALSE	FALSE	TRUE	FALSE	FALSE	FALSE	0.13)
85 1:disease 1:disease 0.962 (1.910551	419.8413	59.442795	R	H	-20.2	0	1.3	0	FALSE	FALSE	FALSE	FALSE	FALSE	FALSE	FALSE	FALSE	FALSE	FALSE	FALSE	FALSE	FALSE	FALSE	FALSE	0)
86 1:disease 1:disease 0.923 (1.910551	419.8413	0.950917	G	R	113.3	0	-4.1	1	FALSE	FALSE	FALSE	FALSE	FALSE	FALSE	FALSE	FALSE	FALSE	FALSE	FALSE	FALSE	FALSE	FALSE	FALSE	0)
87 2:neutral 2:neutral 1 (0.628591	-35.9669	-0.199187	V	A	-51.4	-1	-2.4	0	FALSE	FALSE	TRUE	FALSE	FALSE	FALSE	TRUE	FALSE	FALSE	FALSE	FALSE	FALSE	FALSE	FALSE	FALSE	0.0749)
88 2:neutral 2:neutral 0.885 (0.628591	-35.9669	0.950917	L	V	-26.7	1	0.4	0	FALSE	FALSE	FALSE	FALSE	FALSE	FALSE	FALSE	FALSE	FALSE	FALSE	FALSE	FALSE	FALSE	FALSE	FALSE	0.0749)
89 2:neutral 2:neutral 0.865 (0.628591	-35.9669	-0.199187	R	Q	-29.6	0	1	-1	FALSE	FALSE	TRUE	FALSE	FALSE	FALSE	TRUE	FALSE	FALSE	FALSE	FALSE	FALSE	FALSE	FALSE	FALSE	0.0749)
90 2:neutral 2:neutral 1 (0.628591	-35.9669	0	S	G	-28.9	0	0.4	0	FALSE	FALSE	TRUE	FALSE	FALSE	FALSE	FALSE	FALSE	FALSE	FALSE	FALSE	TRUE	FALSE	FALSE	FALSE	0.0749)
91 2:neutral 2:neutral 0.923 (0.628591	-35.9669	0	R	W	54.4	0	3.6	-1	FALSE	FALSE	TRUE	FALSE	FALSE	FALSE	TRUE	FALSE	FALSE	FALSE	FALSE	FALSE	FALSE	FALSE	FALSE	0.0749)
92 2:neutral 2:neutral 0.972 (0.628591	-35.9669	-0.199187	A	D	22.5	0	-5.3	-1	FALSE	FALSE	TRUE	FALSE	FALSE	FALSE	TRUE	FALSE	FALSE	FALSE	FALSE	FALSE	FALSE	FALSE	FALSE	0.0749)
93 2:neutral 2:neutral 1 (-2.727566	5.2625	0	F	C	-81.4	0	-0.3	0	FALSE	FALSE	FALSE	FALSE	FALSE	FALSE	FALSE	FALSE	FALSE	FALSE	FALSE	FALSE	FALSE	FALSE	FALSE	0.19)
94 2:neutral 2:neutral 1 (-2.263566	-876.8626	0	E	K	30.2	0	-0.4	2	FALSE	FALSE	FALSE	FALSE	FALSE	FALSE	FALSE	FALSE	FALSE	FALSE	FALSE	FALSE	FALSE	FALSE	FALSE	0.68)
95 2:neutral 2:neutral 1 (0.628591	-181.957	0	T	M	46.8	-1	2.6	0	FALSE	FALSE	FALSE	FALSE	FALSE	FALSE	FALSE	FALSE	FALSE	FALSE	FALSE	FALSE	FALSE	FALSE	FALSE	0.12)
96 2:neutral 2:neutral 0.962 (0.628591	-181.957	0	E	D	-27.3	0	0	0	FALSE	FALSE	FALSE	FALSE	FALSE	FALSE	FALSE	FALSE	FALSE	FALSE	FALSE	FALSE	FALSE	FALSE	FALSE	0.65)
97 2:neutral 2:neutral 1 (0.628591	-181.957	0	A	T	27.5	1	-2.5	0	FALSE	FALSE	FALSE	FALSE	FALSE	FALSE	FALSE	FALSE	FALSE	FALSE	FALSE	FALSE	FALSE	FALSE	FALSE	0.11)
98 2:neutral 2:neutral 1 (0.628591	-181.957	0	A	V	51.4	1	2.4	0	FALSE	FALSE	FALSE	FALSE	FALSE	FALSE	FALSE	FALSE	FALSE	FALSE	FALSE	FALSE	FALSE	FALSE	FALSE	0.31)
99 2:neutral 2:neutral 0.962 (0.628591	-181.957	0	I	M	-3.8	-1	-2.6	0	FALSE	FALSE	FALSE	FALSE	FALSE	FALSE	FALSE	FALSE	FALSE	FALSE	FALSE	FALSE	FALSE	FALSE	FALSE	0.96)
100 2:neutral 2:neutral 1 (0.628591	-181.957	0	G	E	78.3	0	-3.1	-1	FALSE	FALSE	FALSE	FALSE	FALSE	FALSE	FALSE	FALSE	FALSE	FALSE	FALSE	FALSE	FALSE	FALSE	FALSE	0.12)
101 2:neutral 2:neutral 1 (0.628591	-181.957	0	P	L	54	0	5.4	0	FALSE	FALSE	FALSE	FALSE	FALSE	FALSE	FALSE	FALSE	FALSE	FALSE	FALSE	FALSE	FALSE	FALSE	FALSE	0.2)
102 2:neutral 2:neutral 0.885 (0.628591	-181.957	0.950917	E	K	30.2	0	-0.4	2	FALSE	FALSE	FALSE	FALSE	FALSE	FALSE	FALSE	FALSE	FALSE	FALSE	FALSE	FALSE	FALSE	FALSE	FALSE	0)
103 2:neutral 2:neutral 1 (0.628591	-129.0576	-2.521115	I	V	-26.7	0	-0.3	0	FALSE	FALSE	FALSE	FALSE	FALSE	FALSE	FALSE	FALSE	FALSE	FALSE	FALSE	FALSE	FALSE	FALSE	FALSE	0.24)
104 2:neutral 2:neutral 1 (0.628591	-129.0576	0	P	S	-23.7	0	0.8	0	FALSE	FALSE	FALSE	FALSE	FALSE	FALSE	FALSE	FALSE	FALSE	FALSE	FALSE	FALSE	FALSE	FALSE	FALSE	0.01)
105 2:neutral 2:neutral 1 (-1.557641	-342.4789	0	A	E	49.8	0	-5.3	-1	FALSE	FALSE	TRUE	FALSE	FALSE	FALSE	FALSE	FALSE	FALSE	FALSE	TRUE	FALSE	FALSE	FALSE	FALSE	0.2)
106 2:neutral 2:neutral 1 (-1.557641	-342.4789	0	Q	R	29.6	0	-1	1	FALSE	FALSE	FALSE	FALSE	FALSE	FALSE	FALSE	FALSE	FALSE	FALSE	FALSE	FALSE	FALSE	FALSE	FALSE	0.06)
107 2:neutral 2:neutral 0.846 (-1.557641	-342.4789	0	E	D	-27.3	0	0	0	FALSE	FALSE	TRUE	FALSE	FALSE	FALSE	FALSE	FALSE	FALSE	FALSE	TRUE	FALSE	FALSE	FALSE	FALSE	0.44)
108 2:neutral 2:neutral 0.779 (0.628591	167.3364	0	V	F	49.9	-1	-1.4	0	FALSE	FALSE	FALSE	FALSE	FALSE	FALSE	FALSE	FALSE	FALSE	FALSE	FALSE	FALSE	FALSE	FALSE	FALSE	0.36)
109 2:neutral 2:neutral 1 (0.628591	167.3364	0	M	I	3.8	1	2.6	0	FALSE	FALSE	FALSE	FALSE	FALSE	FALSE	FALSE	FALSE	FALSE	FALSE	FALSE	FALSE	FALSE	FALSE	FALSE	0.5)
110 1:disease 2:neutral + 0.538 (0.628591	167.3364	0.950917	T	I	50.6	0	5.2	0	FALSE	FALSE	FALSE	FALSE	FALSE	FALSE	FALSE	FALSE	FALSE	FALSE	FALSE	FALSE	FALSE	FALSE	FALSE	0.04)
111 2:neutral 1:disease + 0.538 (0.628591	167.3364	0	R	C	-64.9	0	7	-1	FALSE	FALSE	FALSE	FALSE	FALSE	FALSE	FALSE	FALSE	FALSE	FALSE	FALSE	FALSE	FALSE	FALSE	FALSE	0.2)
112 1:disease 1:disease 0.894 (0.628591	167.3364	0.950917	I	R	6.7	-1	-9	1	FALSE	FALSE	FALSE	FALSE	FALSE	FALSE	FALSE	FALSE	FALSE	FALSE	FALSE	FALSE	FALSE	FALSE	FALSE	0)
113 1:disease 1:disease 0.885 (0.628591	167.3364	0.950917	R	C	-64.9	0	7	-1	FALSE	FALSE	FALSE	FALSE	FALSE	FALSE	FALSE	FALSE	FALSE	FALSE	FALSE	FALSE	FALSE	FALSE	FALSE	0)
114 1:disease 1:disease 0.646 (0.628591	167.3364	-0.199187	E	K	30.2	0	-0.4	2	FALSE	FALSE	TRUE	FALSE	FALSE	FALSE	TRUE	FALSE	FALSE	FALSE	FALSE	FALSE	FALSE	FALSE	FALSE	0)
115 1:disease 2:neutral + 0.769 (1.910551	280.5065	0	R	Q	-29.6	0	1	-1	FALSE	FALSE	TRUE	FALSE	FALSE	FALSE	FALSE	FALSE	FALSE	FALSE	TRUE	FALSE	FALSE	FALSE	FALSE	0.2)
116 1:disease 1:disease 0.677 (1.910551	280.5065	0	S	T	27.1	1	0.1	0	FALSE	FALSE	TRUE	FALSE	FALSE	FALSE	FALSE	FALSE	FALSE	FALSE	TRUE	FALSE	FALSE	FALSE	FALSE	0.01)
117 1:disease 2:neutral + 0.615 (1.910551	280.5065	0	P	S	-23.7	0	0.8	0	FALSE	FALSE	FALSE	FALSE	FALSE	FALSE	FALSE	FALSE	FALSE	FALSE	FALSE	FALSE	FALSE	FALSE	FALSE	0.5)
118 1:disease 2:neutral + 0.712 (1.910551	280.5065	0	T	I	50.6	0	5.2	0	FALSE	FALSE	FALSE	FALSE	FALSE	FALSE	FALSE	FALSE	FALSE	FALSE	FALSE	FALSE	FALSE	FALSE	FALSE	0.16)
119 1:disease 1:disease 0.672 (1.910551	280.5065	0	M	T	-46.8	1	-2.6	0	FALSE	FALSE	FALSE	FALSE	FALSE	FALSE	FALSE	FALSE	FALSE	FALSE	FALSE	FALSE	FALSE	FALSE	FALSE	0)
120 2:neutral 1:disease + 0.791 (1.910551	280.5065	0.950917	N	D	-3	0	0	-1	FALSE	FALSE	FALSE	FALSE	FALSE	FALSE	FALSE	FALSE	FALSE	FALSE	FALSE	FALSE	FALSE	FALSE	FALSE	0.07)
121 1:disease 1:disease 0.5 (1.910551	280.5065	0	T	M	46.8	-1	2.6	0	FALSE	FALSE	FALSE	FALSE	FALSE	FALSE	FALSE	FALSE	FALSE	FALSE	FALSE	FALSE	FALSE	FALSE	FALSE	0.49)
122 2:neutral 1:disease + 0.923 (1.910551	280.5065	0	L	P	-54	0	-5.4	0	FALSE	FALSE	FALSE	FALSE	FALSE	FALSE	FALSE	FALSE	FALSE	FALSE	FALSE	FALSE	FALSE	FALSE	FALSE	0)
123 2:neutral 1:disease + 0.532 (1.910551	280.5065	0	L	F	23.2	0	-1	0	FALSE	FALSE	FALSE	FALSE	FALSE	FALSE	FALSE	FALSE	FALSE	FALSE	FALSE	FALSE	FALSE	FALSE	FALSE	0.01)
124 1:disease 2:neutral + 0.597 (1.910551	280.5065	0	R	H	-20.2	0	1.3	0	FALSE	FALSE	FALSE	FALSE	FALSE	FALSE	FALSE	FALSE	FALSE	FALSE	FALSE	FALSE	FALSE	FALSE	FALSE	0.67)
125 2:neutral 1:disease + 0.731 (1.910551	280.5065	0	E	K	30.2	0	-0.4	2	FALSE	FALSE	FALSE	FALSE	FALSE	FALSE	FALSE	FALSE	FALSE	FALSE	FALSE	FALSE	FALSE	FALSE	FALSE	0.3)
126 2:neutral 1:disease + 0.816 (1.910551	280.5065	0	K	E	-30.2	0	0.4	-2	FALSE	FALSE	FALSE	FALSE	FALSE	FALSE	FALSE	FALSE	FALSE	FALSE	FALSE	FALSE	FALSE	FALSE	FALSE	0.37)
127 1:disease 1:disease 0.615 (1.910551	280.5065	0.950917	R	H	-20.2	0	1.3	0	FALSE	FALSE	FALSE	FALSE	FALSE	FALSE	FALSE	FALSE	FALSE	FALSE	FALSE	FALSE	FALSE	FALSE	FALSE	0.13)
128 1:disease 1:disease 0.654 (1.910551	280.5065	0.950917	I	T	-50.6	0	-5.2	0	FALSE	FALSE	FALSE	FALSE	FALSE	FALSE	FALSE	FALSE	FALSE	FALSE	FALSE	FALSE	FALSE	FALSE	FALSE	0)
129 1:disease 2:neutral + 0.593 (1.910551	280.5065	0	R	L	-6.7	0	8.3	-1	FALSE	FALSE	FALSE	FALSE	FALSE	FALSE	FALSE	FALSE	FALSE	FALSE	FALSE	FALSE	FALSE	FALSE	FALSE	0.06)
130 1:disease 2:neutral + 0.885 (1.910551	280.5065	0	R	Q	-29.6	0	1	-1	FALSE	FALSE	FALSE	FALSE	FALSE	FALSE	FALSE	FALSE	FALSE	FALSE	FALSE	FALSE	FALSE	FALSE	FALSE	0.38)
131 2:neutral 1:disease + 0.692 (1.910551	280.5065	0	D	Y	82.5	0	2.2	1	FALSE	FALSE	FALSE	FALSE	FALSE	FALSE	FALSE	FALSE	FALSE	FALSE	FALSE	FALSE	FALSE	FALSE	FALSE	0.02)
132 2:neutral 1:disease + 0.5 (1.910551	280.5065	0	G	R	113.3	0	-4.1	1	FALSE	FALSE	FALSE	FALSE	FALSE	FALSE	FALSE	FALSE	FALSE	FALSE	FALSE	FALSE	FALSE	FALSE	FALSE	0.51)
133 2:neutral 1:disease + 0.866 (1.910551	280.5065	0	R	P	-60.7	0	2.9	-1	FALSE	FALSE	FALSE	FALSE	FALSE	FALSE	FALSE	FALSE	FALSE	FALSE	FALSE	FALSE	FALSE	FALSE	FALSE	0.28)
134 2:neutral 1:disease + 0.577 (1.910551	280.5065	0	A	V	51.4	1	2.4	0	FALSE	FALSE	FALSE	FALSE	FALSE	FALSE	FALSE	FALSE	FALSE	FALSE	FALSE	FALSE	FALSE	FALSE	FALSE	0.03)
135 2:neutral 2:neutral 0.674 (1.910551	280.5065	0	R	H	-20.2	0	1.3	0	FALSE	FALSE	FALSE	FALSE	FALSE	FALSE	FALSE	FALSE	FALSE	FALSE	FALSE	FALSE	FALSE	FALSE	FALSE	1)
136 1:disease 1:disease 0.752 (1.910551	280.5065	0	V	E	-1.6	-1	-7.7	-1	FALSE	FALSE	FALSE	FALSE	FALSE	FALSE	FALSE	FALSE	FALSE	FALSE	FALSE	FALSE	FALSE	FALSE	FALSE	0)
137 2:neutral 1:disease + 0.643 (1.910551	280.5065	0	C	S	-19.5	0	-3.3	0	FALSE	FALSE	FALSE	FALSE	FALSE	FALSE	FALSE	FALSE	FALSE	FALSE	FALSE	FALSE	FALSE	FALSE	FALSE	0.29)
138 1:disease 1:disease 0.5 (1.910551	280.5065	1.385776	R	H	-20.2	0	1.3	0	FALSE	FALSE	FALSE	FALSE	FALSE	FALSE	FALSE	FALSE	FALSE	FALSE	FALSE	FALSE	FALSE	FALSE	FALSE	0.44)
139 2:neutral 1:disease + 0.846 (1.910551	280.5065	1.385776	R	H	-20.2	0	1.3	0	TRUE	FALSE	FALSE	FALSE	FALSE	FALSE	FALSE	FALSE	FALSE	FALSE	FALSE	FALSE	FALSE	FALSE	FALSE	0.08)
140 1:disease 2:neutral + 0.528 (1.910551	280.5065	0	M	V	-22.9	1	2.3	0	FALSE	FALSE	FALSE	FALSE	FALSE	FALSE	FALSE	FALSE	FALSE	FALSE	FALSE	FALSE	FALSE	FALSE	FALSE	0.12)
141 1:disease 1:disease 0.615 (1.910551	280.5065	0	Y	C	-85.1	0	3.8	0	FALSE	FALSE	FALSE	FALSE	FALSE	FALSE	FALSE	FALSE	FALSE	FALSE	FALSE	FALSE	FALSE	FALSE	FALSE	0)
142 2:neutral 1:disease + 0.652 (1.910551	280.5065	0	M	T	-46.8	1	-2.6	0	FALSE	FALSE	FALSE	FALSE	FALSE	FALSE	FALSE	FALSE	FALSE	FALSE	FALSE	FALSE	FALSE	FALSE	FALSE	0.37)
143 2:neutral 1:disease + 0.769 (1.910551	280.5065	1.385776	D	E	27.3	0	0	0	FALSE	FALSE	FALSE	FALSE	FALSE	FALSE	FALSE	FALSE	FALSE	FALSE	FALSE	FALSE	FALSE	FALSE	FALSE	0.29)
144 2:neutral 1:disease + 0.501 (1.910551	280.5065	0	P	A	-24.1	0	3.4	0	FALSE	FALSE	TRUE	FALSE	FALSE	FALSE	FALSE	FALSE	FALSE	FALSE	TRUE	FALSE	FALSE	FALSE	FALSE	0.16)
145 2:neutral 2:neutral 0.5 (1.910551	280.5065	0	N	I	52.6	1	8	0	FALSE	FALSE	FALSE	FALSE	FALSE	FALSE	FALSE	FALSE	FALSE	FALSE	FALSE	FALSE	FALSE	FALSE	FALSE	0.01)
146 1:disease 1:disease 0.915 (1.910551	280.5065	0.950917	G	S	28.9	0	-0.4	0	FALSE	FALSE	FALSE	FALSE	FALSE	FALSE	FALSE	FALSE	FALSE	FALSE	FALSE	FALSE	FALSE	FALSE	FALSE	0)
147 2:neutral 2:neutral 0.615 (1.910551	280.5065	0	P	L	54	0	5.4	0	FALSE	FALSE	FALSE	FALSE	FALSE	FALSE	FALSE	FALSE	FALSE	FALSE	FALSE	FALSE	FALSE	FALSE	FALSE	0.53)
148 1:disease 1:disease 0.514 (1.910551	280.5065	0.950917	I	T	-50.6	0	-5.2	0	FALSE	FALSE	FALSE	FALSE	FALSE	FALSE	FALSE	FALSE	FALSE	FALSE	FALSE	FALSE	FALSE	FALSE	FALSE	0.36)
149 1:disease 1:disease 0.5 (1.910551	280.5065	0	R	H	-20.2	0	1.3	0	FALSE	FALSE	FALSE	FALSE	FALSE	FALSE	FALSE	FALSE	FALSE	FALSE	FALSE	FALSE	FALSE	FALSE	FALSE	0.03)
150 2:neutral 1:disease + 0.795 (1.910551	280.5065	0.950917	P	L	54	0	5.4	0	FALSE	FALSE	TRUE	FALSE	FALSE	FALSE	FALSE	FALSE	FALSE	TRUE	FALSE	FALSE	FALSE	FALSE	FALSE	0)
151 1:disease 2:neutral + 0.582 (1.910551	280.5065	1.385776	R	G	-113.3	0	4.1	-1	FALSE	FALSE	FALSE	FALSE	FALSE	FALSE	FALSE	FALSE	FALSE	FALSE	FALSE	FALSE	FALSE	FALSE	FALSE	0.27)
152 1:disease 2:neutral + 0.692 (1.910551	280.5065	0	I	V	-26.7	0	-0.3	0	FALSE	FALSE	TRUE	FALSE	FALSE	FALSE	FALSE	FALSE	FALSE	FALSE	TRUE	FALSE	FALSE	FALSE	FALSE	0.16)
153 2:neutral 1:disease + 0.543 (1.910551	280.5065	0	N	K	54.5	0	-0.4	1	FALSE	FALSE	FALSE	FALSE	FALSE	FALSE	FALSE	FALSE	FALSE	FALSE	FALSE	FALSE	FALSE	FALSE	FALSE	0.06)
154 1:disease 2:neutral + 0.573 (1.910551	280.5065	0	L	H	-13.5	0	-7	1	FALSE	FALSE	FALSE	FALSE	FALSE	FALSE	FALSE	FALSE	FALSE	FALSE	FALSE	FALSE	FALSE	FALSE	FALSE	0.24)
155 2:neutral 1:disease + 0.652 (1.910551	280.5065	0	M	T	-46.8	1	-2.6	0	FALSE	FALSE	FALSE	FALSE	FALSE	FALSE	FALSE	FALSE	FALSE	FALSE	FALSE	FALSE	FALSE	FALSE	FALSE	0.43)
156 2:neutral 2:neutral 0.555 (1.910551	280.5065	0	S	T	27.1	1	0.1	0	FALSE	FALSE	FALSE	FALSE	FALSE	FALSE	FALSE	FALSE	FALSE	FALSE	FALSE	FALSE	FALSE	FALSE	FALSE	0.62)
157 2:neutral 2:neutral 0.654 (1.910551	280.5065	0	I	V	-26.7	0	-0.3	0	FALSE	FALSE	FALSE	FALSE	FALSE	FALSE	FALSE	FALSE	FALSE	FALSE	FALSE	FALSE	FALSE	FALSE	FALSE	1)
158 2:neutral 1:disease + 0.692 (1.910551	280.5065	0	A	V	51.4	1	2.4	0	FALSE	FALSE	FALSE	FALSE	FALSE	FALSE	FALSE	FALSE	FALSE	FALSE	FALSE	FALSE	FALSE	FALSE	FALSE	0)
159 2:neutral 2:neutral 1 (-1.784149	0.3429	0	C	R	64.9	0	-7	1	FALSE	FALSE	FALSE	FALSE	FALSE	FALSE	FALSE	FALSE	FALSE	FALSE	FALSE	FALSE	FALSE	FALSE	FALSE	0.64)
160 2:neutral 2:neutral 1 (-1.784149	0.3429	0	R	H	-20.2	0	1.3	0	FALSE	FALSE	FALSE	FALSE	FALSE	FALSE	FALSE	FALSE	FALSE	FALSE	FALSE	FALSE	FALSE	FALSE	FALSE	0.0749)
161 2:neutral 2:neutral 0.923 (-1.784149	0.3429	0.950917	K	Q	-24.8	0	0.4	-1	FALSE	FALSE	FALSE	FALSE	FALSE	FALSE	FALSE	FALSE	FALSE	FALSE	FALSE	FALSE	FALSE	FALSE	FALSE	0.31)
162 2:neutral 2:neutral 1 (-2.727566	-10.3677	0	A	T	27.5	1	-2.5	0	FALSE	FALSE	FALSE	FALSE	FALSE	FALSE	FALSE	FALSE	FALSE	FALSE	FALSE	FALSE	FALSE	FALSE	FALSE	0.27)
163 2:neutral 2:neutral 1 (0.628591	1.4291	0	V	I	26.7	0	0.3	0	FALSE	FALSE	FALSE	FALSE	FALSE	FALSE	FALSE	FALSE	FALSE	FALSE	FALSE	FALSE	FALSE	FALSE	FALSE	0.03)
164 2:neutral 2:neutral 0.862 (0.628591	1.4291	0.950917	S	L	77.7	0	4.6	0	FALSE	FALSE	FALSE	FALSE	FALSE	FALSE	FALSE	FALSE	FALSE	FALSE	FALSE	FALSE	FALSE	FALSE	FALSE	0)
165 2:neutral 2:neutral 0.962 (0.628591	1.4291	0	L	I	0	1	0.7	0	FALSE	FALSE	FALSE	FALSE	FALSE	FALSE	FALSE	FALSE	FALSE	FALSE	FALSE	FALSE	FALSE	FALSE	FALSE	0.01)
166 2:neutral 2:neutral 1 (0.628591	1.4291	0.950917	A	T	27.5	1	-2.5	0	FALSE	FALSE	FALSE	FALSE	FALSE	FALSE	FALSE	FALSE	FALSE	FALSE	FALSE	FALSE	FALSE	FALSE	FALSE	0.47)
167 2:neutral 2:neutral 1 (0.628591	1.4291	0	H	R	20.2	0	-1.3	0	FALSE	FALSE	FALSE	FALSE	FALSE	FALSE	FALSE	FALSE	FALSE	FALSE	FALSE	FALSE	FALSE	FALSE	FALSE	0.78)
168 2:neutral 2:neutral 1 (0.628591	1.4291	0.950917	V	M	22.9	-1	-2.3	0	FALSE	FALSE	FALSE	FALSE	FALSE	FALSE	FALSE	FALSE	FALSE	FALSE	FALSE	FALSE	FALSE	FALSE	FALSE	0.01)
169 2:neutral 2:neutral 1 (0.628591	1.4291	0	R	G	-113.3	0	4.1	-1	FALSE	FALSE	FALSE	FALSE	FALSE	FALSE	FALSE	FALSE	FALSE	FALSE	FALSE	FALSE	FALSE	FALSE	FALSE	0.67)
170 2:neutral 2:neutral 0.984 (0.628591	1.4291	0	P	A	-24.1	0	3.4	0	FALSE	FALSE	FALSE	FALSE	FALSE	FALSE	FALSE	FALSE	FALSE	FALSE	FALSE	FALSE	FALSE	FALSE	FALSE	0.86)
171 2:neutral 2:neutral 1 (0.628591	1.4291	0	R	Q	-29.6	0	1	-1	FALSE	FALSE	FALSE	FALSE	FALSE	FALSE	FALSE	FALSE	FALSE	FALSE	FALSE	FALSE	FALSE	FALSE	FALSE	0.21)
172 2:neutral 2:neutral 0.962 (0.628591	1.4291	0	P	T	3.4	1	0.9	0	FALSE	FALSE	FALSE	FALSE	FALSE	FALSE	FALSE	FALSE	FALSE	FALSE	FALSE	FALSE	FALSE	FALSE	FALSE	1)
173 2:neutral 2:neutral 1 (0.628591	1.4291	0	S	C	19.5	0	3.3	0	FALSE	FALSE	FALSE	FALSE	FALSE	FALSE	FALSE	FALSE	FALSE	FALSE	FALSE	FALSE	FALSE	FALSE	FALSE	0.18)
174 2:neutral 2:neutral 1 (0.628591	1.4291	0	P	L	54	0	5.4	0	FALSE	FALSE	FALSE	FALSE	FALSE	FALSE	FALSE	FALSE	FALSE	FALSE	FALSE	FALSE	FALSE	FALSE	FALSE	0)
175 2:neutral 2:neutral 1 (0.628591	1.4291	0	P	L	54	0	5.4	0	FALSE	FALSE	FALSE	FALSE	FALSE	FALSE	FALSE	FALSE	FALSE	FALSE	FALSE	FALSE	FALSE	FALSE	FALSE	0.05)
176 2:neutral 2:neutral 0.846 (0.628591	1.4291	0.950917	R	H	-20.2	0	1.3	0	FALSE	FALSE	FALSE	FALSE	FALSE	FALSE	FALSE	FALSE	FALSE	FALSE	FALSE	FALSE	FALSE	FALSE	FALSE	0)
177 2:neutral 2:neutral 1 (0.628591	-990.3311	0	S	N	25.1	0	-2.7	0	FALSE	FALSE	FALSE	FALSE	FALSE	FALSE	FALSE	FALSE	FALSE	FALSE	FALSE	FALSE	FALSE	FALSE	FALSE	1)
178 2:neutral 2:neutral 1 (0.628591	-990.3311	0	V	I	26.7	0	0.3	0	FALSE	FALSE	FALSE	FALSE	FALSE	FALSE	FALSE	FALSE	FALSE	FALSE	FALSE	FALSE	FALSE	FALSE	FALSE	0.4)
179 2:neutral 2:neutral 1 (0.628591	-990.3311	0	S	R	84.4	0	-3.7	1	FALSE	FALSE	FALSE	FALSE	FALSE	FALSE	FALSE	FALSE	FALSE	FALSE	FALSE	FALSE	FALSE	FALSE	FALSE	0.11)
180 2:neutral 2:neutral 1 (0.628591	-990.3311	0	A	T	27.5	1	-2.5	0	FALSE	FALSE	FALSE	FALSE	FALSE	FALSE	FALSE	FALSE	FALSE	FALSE	FALSE	FALSE	FALSE	FALSE	FALSE	0.68)
181 2:neutral 2:neutral 0.984 (0.628591	-990.3311	0	P	A	-24.1	0	3.4	0	FALSE	FALSE	TRUE	FALSE	FALSE	FALSE	FALSE	FALSE	FALSE	FALSE	FALSE	FALSE	FALSE	TRUE	FALSE	0.66)
182 2:neutral 2:neutral 1 (0.628591	-990.3311	0	A	G	-28.5	0	-2.2	0	FALSE	FALSE	FALSE	FALSE	FALSE	FALSE	FALSE	FALSE	FALSE	FALSE	FALSE	FALSE	FALSE	FALSE	FALSE	0.43)
183 2:neutral 2:neutral 1 (0.628591	-990.3311	0	L	M	-3.8	0	-1.9	0	FALSE	FALSE	FALSE	FALSE	FALSE	FALSE	FALSE	FALSE	FALSE	FALSE	FALSE	FALSE	FALSE	FALSE	FALSE	0.23)
184 2:neutral 2:neutral 0.923 (0.628591	-990.3311	0	D	N	3	0	0	1	FALSE	FALSE	FALSE	FALSE	FALSE	FALSE	FALSE	FALSE	FALSE	FALSE	FALSE	FALSE	FALSE	FALSE	FALSE	0.06)
185 2:neutral 2:neutral 1 (0.628591	-990.3311	0	V	F	49.9	-1	-1.4	0	FALSE	FALSE	FALSE	FALSE	FALSE	FALSE	FALSE	FALSE	FALSE	FALSE	FALSE	FALSE	FALSE	FALSE	FALSE	0.1)
186 2:neutral 2:neutral 0.962 (0.628591	-990.3311	0	I	T	-50.6	0	-5.2	0	FALSE	FALSE	FALSE	FALSE	FALSE	FALSE	FALSE	FALSE	FALSE	FALSE	FALSE	FALSE	FALSE	FALSE	FALSE	0.29)
187 2:neutral 2:neutral 1 (0.628591	-990.3311	0	V	M	22.9	-1	-2.3	0	FALSE	FALSE	FALSE	FALSE	FALSE	FALSE	FALSE	FALSE	FALSE	FALSE	FALSE	FALSE	FALSE	FALSE	FALSE	0.26)
188 2:neutral 2:neutral 1 (0.628591	-990.3311	0	D	N	3	0	0	1	FALSE	FALSE	FALSE	FALSE	FALSE	FALSE	FALSE	FALSE	FALSE	FALSE	FALSE	FALSE	FALSE	FALSE	FALSE	0.26)
189 2:neutral 2:neutral 1 (0.628591	-280.3524	0.950917	R	H	-20.2	0	1.3	0	FALSE	FALSE	FALSE	FALSE	FALSE	FALSE	FALSE	FALSE	FALSE	FALSE	FALSE	FALSE	FALSE	FALSE	FALSE	0.47)
190 2:neutral 2:neutral 0.923 (0.628591	-280.3524	0	M	L	3.8	0	1.9	0	FALSE	FALSE	FALSE	FALSE	FALSE	FALSE	FALSE	FALSE	FALSE	FALSE	FALSE	FALSE	FALSE	FALSE	FALSE	0.22)
191 2:neutral 2:neutral 0.962 (0.628591	-280.3524	0	R	Q	-29.6	0	1	-1	FALSE	FALSE	FALSE	FALSE	FALSE	FALSE	FALSE	FALSE	FALSE	FALSE	FALSE	FALSE	FALSE	FALSE	FALSE	0.36)
192 2:neutral 2:neutral 0.846 (0.628591	-280.3524	0.950917	T	M	46.8	-1	2.6	0	FALSE	FALSE	FALSE	FALSE	FALSE	FALSE	FALSE	FALSE	FALSE	FALSE	FALSE	FALSE	FALSE	FALSE	FALSE	0)
193 2:neutral 2:neutral 0.962 (0.628591	-280.3524	0	S	T	27.1	1	0.1	0	FALSE	FALSE	FALSE	FALSE	FALSE	FALSE	FALSE	FALSE	FALSE	FALSE	FALSE	FALSE	FALSE	FALSE	FALSE	0.22)
194 2:neutral 2:neutral 1 (0.628591	-280.3524	0	S	P	23.7	0	-0.8	0	FALSE	FALSE	FALSE	FALSE	FALSE	FALSE	FALSE	FALSE	FALSE	FALSE	FALSE	FALSE	FALSE	FALSE	FALSE	0.11)
195 2:neutral 2:neutral 1 (0.628591	-280.3524	0	D	E	27.3	0	0	0	FALSE	FALSE	FALSE	FALSE	FALSE	FALSE	FALSE	FALSE	FALSE	FALSE	FALSE	FALSE	FALSE	FALSE	FALSE	1)
196 2:neutral 2:neutral 1 (-1.646646	-66.401	0.950917	T	K	52.5	-1	-3.2	1	FALSE	FALSE	FALSE	FALSE	FALSE	FALSE	FALSE	FALSE	FALSE	FALSE	FALSE	FALSE	FALSE	FALSE	FALSE	0.22)
197 2:neutral 2:neutral 0.962 (-1.646646	-66.401	0	S	P	23.7	0	-0.8	0	FALSE	FALSE	FALSE	FALSE	FALSE	FALSE	FALSE	FALSE	FALSE	FALSE	FALSE	FALSE	FALSE	FALSE	FALSE	0.26)
198 2:neutral 2:neutral 1 (-2.263566	-616.6588	0	H	R	20.2	0	-1.3	0	FALSE	FALSE	FALSE	FALSE	FALSE	FALSE	FALSE	FALSE	FALSE	FALSE	FALSE	FALSE	FALSE	FALSE	FALSE	0.22)
199 2:neutral 2:neutral 0.957 (-2.727566	-8.1271	0.950917	M	L	3.8	0	1.9	0	FALSE	FALSE	FALSE	FALSE	FALSE	FALSE	FALSE	FALSE	FALSE	FALSE	FALSE	FALSE	FALSE	FALSE	FALSE	1)
200 2:neutral 2:neutral 0.962 (-2.727566	-8.1271	0.950917	E	D	-27.3	0	0	0	FALSE	FALSE	FALSE	FALSE	FALSE	FALSE	FALSE	FALSE	FALSE	FALSE	FALSE	FALSE	FALSE	FALSE	FALSE	0.55)
201 2:neutral 2:neutral 1 (-2.727566	-8.1271	0.950917	N	S	-25.1	0	2.7	0	FALSE	FALSE	FALSE	FALSE	FALSE	FALSE	FALSE	FALSE	FALSE	FALSE	FALSE	FALSE	FALSE	FALSE	FALSE	0.61)
202 2:neutral 2:neutral 0.962 (-1.646646	-0.9048	0	R	G	-113.3	0	4.1	-1	FALSE	FALSE	FALSE	FALSE	FALSE	FALSE	FALSE	FALSE	FALSE	FALSE	FALSE	FALSE	FALSE	FALSE	FALSE	0.02)
203 2:neutral 2:neutral 0.962 (-1.646646	-0.9048	0.950917	Q	R	29.6	0	-1	1	FALSE	FALSE	FALSE	FALSE	FALSE	FALSE	FALSE	FALSE	FALSE	FALSE	FALSE	FALSE	FALSE	FALSE	FALSE	0.08)
204 2:neutral 2:neutral 0.923 (-1.646646	-0.9048	0.950917	T	I	50.6	0	5.2	0	FALSE	FALSE	FALSE	FALSE	FALSE	FALSE	FALSE	FALSE	FALSE	FALSE	FALSE	FALSE	FALSE	FALSE	FALSE	0.01)
205 2:neutral 2:neutral 0.962 (-2.727566	42.7359	0	T	M	46.8	-1	2.6	0	FALSE	FALSE	FALSE	FALSE	FALSE	FALSE	FALSE	FALSE	FALSE	FALSE	FALSE	FALSE	FALSE	FALSE	FALSE	0.0749)
206 2:neutral 2:neutral 0.769 (-2.727566	42.7359	0	H	Y	40.4	0	1.9	-1	FALSE	FALSE	FALSE	FALSE	FALSE	FALSE	FALSE	FALSE	FALSE	FALSE	FALSE	FALSE	FALSE	FALSE	FALSE	0.0749)
207 2:neutral 2:neutral 0.888 (-2.727566	42.7359	0	P	H	40.5	0	-1.6	1	FALSE	FALSE	FALSE	FALSE	FALSE	FALSE	FALSE	FALSE	FALSE	FALSE	FALSE	FALSE	FALSE	FALSE	FALSE	0.0749)
208 2:neutral 2:neutral 0.885 (-2.727566	42.7359	0	T	A	-27.5	-1	2.5	0	FALSE	FALSE	FALSE	FALSE	FALSE	FALSE	FALSE	FALSE	FALSE	FALSE	FALSE	FALSE	FALSE	FALSE	FALSE	0.0749)
209 2:neutral 2:neutral 1 (-2.727566	42.7359	0	S	N	25.1	0	-2.7	0	FALSE	FALSE	FALSE	FALSE	FALSE	FALSE	FALSE	FALSE	FALSE	FALSE	FALSE	FALSE	FALSE	FALSE	FALSE	0.0749)
210 2:neutral 2:neutral 0.962 (-2.263566	-33.4585	0.950917	R	C	-64.9	0	7	-1	FALSE	FALSE	FALSE	FALSE	FALSE	FALSE	FALSE	FALSE	FALSE	FALSE	FALSE	FALSE	FALSE	FALSE	FALSE	0.01)
211 2:neutral 2:neutral 0.962 (-2.263566	-33.4585	0.950917	V	L	26.7	-1	-0.4	0	FALSE	FALSE	FALSE	FALSE	FALSE	FALSE	FALSE	FALSE	FALSE	FALSE	FALSE	FALSE	FALSE	FALSE	FALSE	0.06)
212 2:neutral 2:neutral 0.955 (-2.263566	-33.4585	0	G	W	167.7	0	-0.5	0	FALSE	FALSE	FALSE	FALSE	FALSE	FALSE	FALSE	FALSE	FALSE	FALSE	FALSE	FALSE	FALSE	FALSE	FALSE	0.01)
213 2:neutral 2:neutral 1 (-2.263566	-33.4585	0.950917	H	Y	40.4	0	1.9	-1	FALSE	FALSE	FALSE	FALSE	FALSE	FALSE	FALSE	FALSE	FALSE	FALSE	FALSE	FALSE	FALSE	FALSE	FALSE	0.01)
214 2:neutral 2:neutral 0.962 (-2.263566	-33.4585	0	G	E	78.3	0	-3.1	-1	FALSE	FALSE	FALSE	FALSE	FALSE	FALSE	FALSE	FALSE	FALSE	FALSE	FALSE	FALSE	FALSE	FALSE	FALSE	0.3)
215 2:neutral 2:neutral 1 (-2.263566	-33.4585	0.950917	A	T	27.5	1	-2.5	0	FALSE	FALSE	FALSE	FALSE	FALSE	FALSE	FALSE	FALSE	FALSE	FALSE	FALSE	FALSE	FALSE	FALSE	FALSE	0.8)
216 1:disease 2:neutral + 0.962 (-2.263566	28.9834	0	A	E	49.8	0	-5.3	-1	FALSE	FALSE	FALSE	FALSE	FALSE	FALSE	FALSE	FALSE	FALSE	FALSE	FALSE	FALSE	FALSE	FALSE	FALSE	0.51)
217 1:disease 2:neutral + 1 (-2.263566	28.9834	0	A	V	51.4	1	2.4	0	FALSE	FALSE	FALSE	FALSE	FALSE	FALSE	FALSE	FALSE	FALSE	FALSE	FALSE	FALSE	FALSE	FALSE	FALSE	0.28)
218 2:neutral 2:neutral 0.638 (-2.263566	28.9834	0.950917	K	N	-54.5	0	0.4	-1	FALSE	FALSE	FALSE	FALSE	FALSE	FALSE	FALSE	FALSE	FALSE	FALSE	FALSE	FALSE	FALSE	FALSE	FALSE	0)
219 2:neutral 2:neutral 0.923 (-2.263566	28.9834	0	G	V	79.9	1	4.6	0	FALSE	FALSE	FALSE	FALSE	FALSE	FALSE	FALSE	FALSE	FALSE	FALSE	FALSE	FALSE	FALSE	FALSE	FALSE	0.05)
220 2:neutral 2:neutral 0.962 (-2.263566	28.9834	0	P	A	-24.1	0	3.4	0	FALSE	FALSE	FALSE	FALSE	FALSE	FALSE	FALSE	FALSE	FALSE	FALSE	FALSE	FALSE	FALSE	FALSE	FALSE	0.15)
221 2:neutral 2:neutral 0.885 (-1.646646	-43.2502	0.950917	L	F	23.2	0	-1	0	FALSE	FALSE	FALSE	FALSE	FALSE	FALSE	FALSE	FALSE	FALSE	FALSE	FALSE	FALSE	FALSE	FALSE	FALSE	0)
222 2:neutral 2:neutral 1 (-1.646646	-43.2502	0.950917	I	V	-26.7	0	-0.3	0	FALSE	FALSE	FALSE	FALSE	FALSE	FALSE	FALSE	FALSE	FALSE	FALSE	FALSE	FALSE	FALSE	FALSE	FALSE	0.06)
223 2:neutral 1:disease + 0.731 (1.910551	104.3653	0.950917	A	T	27.5	1	-2.5	0	FALSE	FALSE	FALSE	FALSE	FALSE	FALSE	FALSE	FALSE	FALSE	FALSE	FALSE	FALSE	FALSE	FALSE	FALSE	0.21)
224 2:neutral 1:disease + 0.737 (1.910551	104.3653	0.950917	M	V	-22.9	1	2.3	0	FALSE	FALSE	FALSE	FALSE	FALSE	FALSE	FALSE	FALSE	FALSE	FALSE	FALSE	FALSE	FALSE	FALSE	FALSE	0.07)
225 2:neutral 1:disease + 0.692 (1.910551	104.3653	0.950917	H	R	20.2	0	-1.3	0	FALSE	FALSE	FALSE	FALSE	FALSE	FALSE	FALSE	FALSE	FALSE	FALSE	FALSE	FALSE	FALSE	FALSE	FALSE	0.04)
226 2:neutral 2:neutral 0.808 (1.910551	104.3653	0	I	V	-26.7	0	-0.3	0	FALSE	FALSE	FALSE	FALSE	FALSE	FALSE	FALSE	FALSE	FALSE	FALSE	FALSE	FALSE	FALSE	FALSE	FALSE	0.95)
227 2:neutral 2:neutral 0.769 (1.910551	104.3653	-57.641981	S	R	84.4	0	-3.7	1	FALSE	FALSE	FALSE	FALSE	FALSE	FALSE	FALSE	FALSE	FALSE	FALSE	FALSE	FALSE	FALSE	FALSE	FALSE	0.0749)
228 2:neutral 2:neutral 0.692 (1.910551	104.3653	0.950917	R	H	-20.2	0	1.3	0	FALSE	FALSE	FALSE	FALSE	FALSE	FALSE	FALSE	FALSE	FALSE	FALSE	FALSE	FALSE	FALSE	FALSE	FALSE	0)
229 2:neutral 2:neutral 0.962 (0.628591	-174.1054	0	T	R	57.3	-1	-3.8	1	FALSE	FALSE	FALSE	FALSE	FALSE	FALSE	FALSE	FALSE	FALSE	FALSE	FALSE	FALSE	FALSE	FALSE	FALSE	0.5)
230 2:neutral 2:neutral 1 (0.628591	-174.1054	0	G	C	48.4	0	2.9	0	FALSE	FALSE	FALSE	FALSE	FALSE	FALSE	FALSE	FALSE	FALSE	FALSE	FALSE	FALSE	FALSE	FALSE	FALSE	0.08)
231 2:neutral 2:neutral 1 (0.628591	-174.1054	-55.057019	H	R	20.2	0	-1.3	0	FALSE	FALSE	FALSE	FALSE	FALSE	FALSE	FALSE	FALSE	FALSE	FALSE	FALSE	FALSE	FALSE	FALSE	FALSE	0.31)
232 2:neutral 2:neutral 0.973 (0.628591	-174.1054	0.950917	D	V	28.9	1	7.7	1	FALSE	FALSE	FALSE	FALSE	FALSE	FALSE	FALSE	FALSE	FALSE	FALSE	FALSE	FALSE	FALSE	FALSE	FALSE	0.03)
233 2:neutral 2:neutral 1 (0.628591	-174.1054	0	K	R	4.8	0	-0.6	0	FALSE	FALSE	FALSE	FALSE	FALSE	FALSE	FALSE	FALSE	FALSE	FALSE	FALSE	FALSE	FALSE	FALSE	FALSE	0.47)
234 2:neutral 2:neutral 1 (0.628591	-174.1054	0	Q	H	9.4	0	0.3	1	FALSE	FALSE	FALSE	FALSE	FALSE	FALSE	FALSE	FALSE	FALSE	FALSE	FALSE	FALSE	FALSE	FALSE	FALSE	0.08)
235 2:neutral 2:neutral 1 (0.628591	-174.1054	0	R	W	54.4	0	3.6	-1	FALSE	FALSE	FALSE	FALSE	FALSE	FALSE	FALSE	FALSE	FALSE	FALSE	FALSE	FALSE	FALSE	FALSE	FALSE	0.02)
236 2:neutral 2:neutral 0.985 (0.628591	-174.1054	0.950917	I	L	0	-1	-0.7	0	FALSE	FALSE	FALSE	FALSE	FALSE	FALSE	FALSE	FALSE	FALSE	FALSE	FALSE	FALSE	FALSE	FALSE	FALSE	1)
237 2:neutral 2:neutral 1 (0.628591	-174.2538	0	R	C	-64.9	0	7	-1	FALSE	FALSE	FALSE	FALSE	FALSE	FALSE	FALSE	FALSE	FALSE	FALSE	FALSE	FALSE	FALSE	FALSE	FALSE	0.0749)
238 2:neutral 2:neutral 0.918 (0.628591	-523.0411	0	R	L	-6.7	0	8.3	-1	FALSE	FALSE	FALSE	FALSE	FALSE	FALSE	FALSE	FALSE	FALSE	FALSE	FALSE	FALSE	FALSE	FALSE	FALSE	0.0749)
239 2:neutral 2:neutral 1 (0.628591	-523.0411	0	V	M	22.9	-1	-2.3	0	FALSE	FALSE	FALSE	FALSE	FALSE	FALSE	FALSE	FALSE	FALSE	FALSE	FALSE	FALSE	FALSE	FALSE	FALSE	0.13)
