# Supplementary material for: KinMutRF: a random forest classifier of sequence variants in the human protein kinase superfamily
Source: BMC Genomics. 2016 Jun 23;17(Suppl 2):396. doi: 10.1186/s12864-016-2723-1 (PMC4928150; doi:10.1186/s12864-016-2723-1)
Supplement: Additional file 2: — Supplementary File S1. Training datasets used for 10-fold cross-validation experiment. File formats include weka and plain text. (ZIP 482 kb) [file 12864_2016_2723_MOESM2_ESM.zip › cross_validation_sets/vectors.weka.0.train.arff]

	@relation training_0
	@attribute group_lor real
	@attribute sumGOlor real
	@attribute domain_lor real
	@attribute aa_wt {A,C,D,E,F,G,H,I,K,L,M,N,P,Q,R,S,T,V,W,Y}
	@attribute aa_mt {A,C,D,E,F,G,H,I,K,L,M,N,P,Q,R,S,T,V,W,Y}
	@attribute volume real
	@attribute cbetabranching real
	@attribute hydrophobicity real
	@attribute formal_charge real
	@attribute firedb {TRUE,FALSE}
	@attribute phosphoelm {TRUE,FALSE}
	@attribute any_uniprot {TRUE,FALSE}
	@attribute act_site {TRUE,FALSE}
	@attribute binding {TRUE,FALSE}
	@attribute carbohyd {TRUE,FALSE}
	@attribute disulfid {TRUE,FALSE}
	@attribute metal {TRUE,FALSE}
	@attribute mod_res {TRUE,FALSE}
	@attribute np_bind {TRUE,FALSE}
	@attribute repeat {TRUE,FALSE}
	@attribute signal {TRUE,FALSE}
	@attribute site {TRUE,FALSE}
	@attribute transmem {TRUE,FALSE}
	@attribute zn_fing {TRUE,FALSE}
	@attribute sift real
	@attribute type {disease,neutral}


@data
1.910551,185.7142,0.950917,R,Q,-29.6,0,1,-1,FALSE,FALSE,FALSE,FALSE,FALSE,FALSE,FALSE,FALSE,FALSE,FALSE,FALSE,FALSE,FALSE,FALSE,FALSE,0.05,neutral
1.910551,185.7142,59.442795,I,K,1.90000000000001,-1,-8.4,1,FALSE,FALSE,FALSE,FALSE,FALSE,FALSE,FALSE,FALSE,FALSE,FALSE,FALSE,FALSE,FALSE,FALSE,FALSE,0.0,disease
1.910551,185.7142,0.950917,R,H,-20.2,0,1.3,0,FALSE,FALSE,FALSE,FALSE,FALSE,FALSE,FALSE,FALSE,FALSE,FALSE,FALSE,FALSE,FALSE,FALSE,FALSE,0.19,neutral
1.910551,185.7142,0.950917,R,W,54.4,0,3.6,-1,FALSE,FALSE,FALSE,FALSE,FALSE,FALSE,FALSE,FALSE,FALSE,FALSE,FALSE,FALSE,FALSE,FALSE,FALSE,0.0,disease
1.910551,185.7142,0,R,W,54.4,0,3.6,-1,FALSE,FALSE,FALSE,FALSE,FALSE,FALSE,FALSE,FALSE,FALSE,FALSE,FALSE,FALSE,FALSE,FALSE,FALSE,0.09,neutral
1.910551,185.7142,0.950917,R,Q,-29.6,0,1,-1,FALSE,FALSE,FALSE,FALSE,FALSE,FALSE,FALSE,FALSE,FALSE,FALSE,FALSE,FALSE,FALSE,FALSE,FALSE,0.0,disease
0.628591,10.4019,0.950917,I,M,-3.79999999999998,-1,-2.6,0,FALSE,FALSE,FALSE,FALSE,FALSE,FALSE,FALSE,FALSE,FALSE,FALSE,FALSE,FALSE,FALSE,FALSE,FALSE,0.11,neutral
0.628591,10.4019,0.950917,T,I,50.6,0,5.2,0,FALSE,FALSE,FALSE,FALSE,FALSE,FALSE,FALSE,FALSE,FALSE,FALSE,FALSE,FALSE,FALSE,FALSE,FALSE,0.39,neutral
0.628591,10.4019,0.950917,G,W,167.7,0,-0.5,0,FALSE,FALSE,FALSE,FALSE,FALSE,FALSE,FALSE,FALSE,FALSE,FALSE,FALSE,FALSE,FALSE,FALSE,FALSE,0.01,neutral
0.628591,10.4019,0,Q,P,-31.1,0,1.9,0,FALSE,FALSE,FALSE,FALSE,FALSE,FALSE,FALSE,FALSE,FALSE,FALSE,FALSE,FALSE,FALSE,FALSE,FALSE,0.35,neutral
0.628591,10.4019,0.950917,E,D,-27.3,0,0,0,FALSE,FALSE,FALSE,FALSE,FALSE,FALSE,FALSE,FALSE,FALSE,FALSE,FALSE,FALSE,FALSE,FALSE,FALSE,0.56,neutral
0.628591,10.4019,0.950917,I,V,-26.7,0,-0.3,0,FALSE,FALSE,FALSE,FALSE,FALSE,FALSE,FALSE,FALSE,FALSE,FALSE,FALSE,FALSE,FALSE,FALSE,FALSE,0.34,neutral
0.628591,10.4019,0.950917,S,A,-0.400000000000006,0,2.6,0,FALSE,FALSE,FALSE,FALSE,FALSE,FALSE,FALSE,FALSE,FALSE,FALSE,FALSE,FALSE,FALSE,FALSE,FALSE,1.0,neutral
0.628591,10.4019,0.950917,K,R,4.80000000000001,0,-0.6,0,FALSE,FALSE,FALSE,FALSE,FALSE,FALSE,FALSE,FALSE,FALSE,FALSE,FALSE,FALSE,FALSE,FALSE,FALSE,0.27,neutral
0.628591,10.4019,0.950917,F,L,-23.2,0,1,0,FALSE,FALSE,FALSE,FALSE,FALSE,FALSE,FALSE,FALSE,FALSE,FALSE,FALSE,FALSE,FALSE,FALSE,FALSE,0.95,neutral
-5.057168,-229.8816,0,Q,R,29.6,0,-1,1,FALSE,FALSE,FALSE,FALSE,FALSE,FALSE,FALSE,FALSE,FALSE,FALSE,FALSE,FALSE,FALSE,FALSE,FALSE,1.0,neutral
-5.057168,-229.8816,0,P,A,-24.1,0,3.4,0,FALSE,FALSE,FALSE,FALSE,FALSE,FALSE,FALSE,FALSE,FALSE,FALSE,FALSE,FALSE,FALSE,FALSE,FALSE,0.16,neutral
-5.057168,-229.8816,0,H,R,20.2,0,-1.3,0,FALSE,FALSE,FALSE,FALSE,FALSE,FALSE,FALSE,FALSE,FALSE,FALSE,FALSE,FALSE,FALSE,FALSE,FALSE,0.38,neutral
-5.057168,-229.8816,0,D,H,42.1,0,0.3,2,FALSE,FALSE,FALSE,FALSE,FALSE,FALSE,FALSE,FALSE,FALSE,FALSE,FALSE,FALSE,FALSE,FALSE,FALSE,0.0,neutral
-5.057168,-229.8816,0,R,W,54.4,0,3.6,-1,FALSE,FALSE,FALSE,FALSE,FALSE,FALSE,FALSE,FALSE,FALSE,FALSE,FALSE,FALSE,FALSE,FALSE,FALSE,0.01,neutral
0.628591,-897.8719,0.950917,S,T,27.1,1,0.1,0,FALSE,FALSE,FALSE,FALSE,FALSE,FALSE,FALSE,FALSE,FALSE,FALSE,FALSE,FALSE,FALSE,FALSE,FALSE,0.65,neutral
0.628591,-897.8719,0,P,L,54,0,5.4,0,FALSE,FALSE,FALSE,FALSE,FALSE,FALSE,FALSE,FALSE,FALSE,FALSE,FALSE,FALSE,FALSE,FALSE,FALSE,0.3,neutral
0.628591,-897.8719,0,W,S,-138.8,0,0.1,0,FALSE,FALSE,FALSE,FALSE,FALSE,FALSE,FALSE,FALSE,FALSE,FALSE,FALSE,FALSE,FALSE,FALSE,FALSE,0.23,neutral
0.628591,-897.8719,0.950917,R,H,-20.2,0,1.3,0,FALSE,FALSE,FALSE,FALSE,FALSE,FALSE,FALSE,FALSE,FALSE,FALSE,FALSE,FALSE,FALSE,FALSE,FALSE,0.01,neutral
0.628591,-897.8719,0.950917,A,T,27.5,1,-2.5,0,FALSE,FALSE,FALSE,FALSE,FALSE,FALSE,FALSE,FALSE,FALSE,FALSE,FALSE,FALSE,FALSE,FALSE,FALSE,0.01,neutral
0.628591,-897.8719,0.950917,Y,C,-85.1,0,3.8,0,FALSE,FALSE,FALSE,FALSE,FALSE,FALSE,FALSE,FALSE,FALSE,FALSE,FALSE,FALSE,FALSE,FALSE,FALSE,0.0,neutral
0.628591,-897.8719,0,N,D,-3,0,0,-1,FALSE,FALSE,FALSE,FALSE,FALSE,FALSE,FALSE,FALSE,FALSE,FALSE,FALSE,FALSE,FALSE,FALSE,FALSE,0.57,neutral
0.628591,-897.8719,0,E,D,-27.3,0,0,0,FALSE,FALSE,FALSE,FALSE,FALSE,FALSE,FALSE,FALSE,FALSE,FALSE,FALSE,FALSE,FALSE,FALSE,FALSE,0.61,neutral
-2.727566,70.1546,0.950917,Q,H,9.39999999999998,0,0.3,1,FALSE,FALSE,FALSE,FALSE,FALSE,FALSE,FALSE,FALSE,FALSE,FALSE,FALSE,FALSE,FALSE,FALSE,FALSE,0.0,neutral
-1.557641,-610.3747,0.950917,L,F,23.2,0,-1,0,FALSE,FALSE,FALSE,FALSE,FALSE,FALSE,FALSE,FALSE,FALSE,FALSE,FALSE,FALSE,FALSE,FALSE,FALSE,0.0749,neutral
-1.557641,-610.3747,0,G,E,78.3,0,-3.1,-1,FALSE,FALSE,FALSE,FALSE,FALSE,FALSE,FALSE,FALSE,FALSE,FALSE,FALSE,FALSE,FALSE,FALSE,FALSE,0.01,neutral
-1.557641,-610.3747,0,R,Q,-29.6,0,1,-1,FALSE,FALSE,FALSE,FALSE,FALSE,FALSE,FALSE,FALSE,FALSE,FALSE,FALSE,FALSE,FALSE,FALSE,FALSE,0.05,neutral
-58.864374,-59.4599,0.950917,S,L,77.7,0,4.6,0,FALSE,FALSE,FALSE,FALSE,FALSE,FALSE,FALSE,FALSE,FALSE,FALSE,FALSE,FALSE,FALSE,FALSE,FALSE,0.32,neutral
-58.864374,-59.4599,0.950917,L,V,-26.7,1,0.4,0,FALSE,FALSE,FALSE,FALSE,FALSE,FALSE,FALSE,FALSE,FALSE,FALSE,FALSE,FALSE,FALSE,FALSE,FALSE,0.0,neutral
-58.864374,-59.4599,0.950917,R,Q,-29.6,0,1,-1,FALSE,FALSE,FALSE,FALSE,FALSE,FALSE,FALSE,FALSE,FALSE,FALSE,FALSE,FALSE,FALSE,FALSE,FALSE,0.0,neutral
-2.727566,-196.7342,0,N,S,-25.1,0,2.7,0,FALSE,FALSE,FALSE,FALSE,FALSE,FALSE,FALSE,FALSE,FALSE,FALSE,FALSE,FALSE,FALSE,FALSE,FALSE,0.0749,neutral
-2.727566,-196.7342,0.950917,A,T,27.5,1,-2.5,0,FALSE,FALSE,FALSE,FALSE,FALSE,FALSE,FALSE,FALSE,FALSE,FALSE,FALSE,FALSE,FALSE,FALSE,FALSE,0.0749,neutral
-2.727566,-196.7342,0.950917,R,C,-64.9,0,7,-1,FALSE,FALSE,FALSE,FALSE,FALSE,FALSE,FALSE,FALSE,FALSE,FALSE,FALSE,FALSE,FALSE,FALSE,FALSE,0.0749,neutral
-2.727566,-196.7342,0.950917,L,F,23.2,0,-1,0,TRUE,FALSE,FALSE,FALSE,FALSE,FALSE,FALSE,FALSE,FALSE,FALSE,FALSE,FALSE,FALSE,FALSE,FALSE,0.0749,neutral
-2.263566,-1629.5579,0,V,M,22.9,-1,-2.3,0,FALSE,FALSE,FALSE,FALSE,FALSE,FALSE,FALSE,FALSE,FALSE,FALSE,FALSE,FALSE,FALSE,FALSE,FALSE,0.23,neutral
-2.263566,-1629.5579,0.950917,R,Q,-29.6,0,1,-1,FALSE,FALSE,FALSE,FALSE,FALSE,FALSE,FALSE,FALSE,FALSE,FALSE,FALSE,FALSE,FALSE,FALSE,FALSE,0.33,neutral
-2.263566,-1629.5579,0,I,V,-26.7,0,-0.3,0,FALSE,FALSE,FALSE,FALSE,FALSE,FALSE,FALSE,FALSE,FALSE,FALSE,FALSE,FALSE,FALSE,FALSE,FALSE,1.0,neutral
-2.263566,-1629.5579,0.950917,E,V,1.59999999999999,1,7.7,1,FALSE,FALSE,FALSE,FALSE,FALSE,FALSE,FALSE,FALSE,FALSE,FALSE,FALSE,FALSE,FALSE,FALSE,FALSE,0.06,neutral
0.628591,-1277.3099,0,R,Q,-29.6,0,1,-1,FALSE,FALSE,FALSE,FALSE,FALSE,FALSE,FALSE,FALSE,FALSE,FALSE,FALSE,FALSE,FALSE,FALSE,FALSE,1.0,neutral
0.628591,-1277.3099,0,A,T,27.5,1,-2.5,0,FALSE,FALSE,FALSE,FALSE,FALSE,FALSE,FALSE,FALSE,FALSE,FALSE,FALSE,FALSE,FALSE,FALSE,FALSE,0.0749,neutral
0.628591,-1277.3099,0,R,W,54.4,0,3.6,-1,FALSE,FALSE,FALSE,FALSE,FALSE,FALSE,FALSE,FALSE,FALSE,FALSE,FALSE,FALSE,FALSE,FALSE,FALSE,0.0,neutral
0.628591,-1277.3099,0,Q,R,29.6,0,-1,1,FALSE,FALSE,FALSE,FALSE,FALSE,FALSE,FALSE,FALSE,FALSE,FALSE,FALSE,FALSE,FALSE,FALSE,FALSE,0.13,neutral
0.628591,-1277.3099,0,A,T,27.5,1,-2.5,0,FALSE,FALSE,FALSE,FALSE,FALSE,FALSE,FALSE,FALSE,FALSE,FALSE,FALSE,FALSE,FALSE,FALSE,FALSE,0.18,neutral
0.628591,-1277.3099,0,F,L,-23.2,0,1,0,FALSE,FALSE,FALSE,FALSE,FALSE,FALSE,FALSE,FALSE,FALSE,FALSE,FALSE,FALSE,FALSE,FALSE,FALSE,1.0,neutral
-2.263566,752.7153,0.950917,Y,H,-40.4,0,-1.9,1,FALSE,FALSE,FALSE,FALSE,FALSE,FALSE,FALSE,FALSE,FALSE,FALSE,FALSE,FALSE,FALSE,FALSE,FALSE,0.27,disease
-2.263566,752.7153,56.442795,P,S,-23.7,0,0.8,0,FALSE,FALSE,FALSE,FALSE,FALSE,FALSE,FALSE,FALSE,FALSE,FALSE,FALSE,FALSE,FALSE,FALSE,FALSE,0.68,disease
-2.263566,752.7153,0,D,G,-51,0,3.1,1,FALSE,FALSE,FALSE,FALSE,FALSE,FALSE,FALSE,FALSE,FALSE,FALSE,FALSE,FALSE,FALSE,FALSE,FALSE,0.1,disease
-2.263566,752.7153,0.950917,R,L,-6.70000000000002,0,8.3,-1,FALSE,FALSE,FALSE,FALSE,FALSE,FALSE,FALSE,FALSE,FALSE,FALSE,FALSE,FALSE,FALSE,FALSE,FALSE,0.12,disease
0.628591,-921.0069,0,G,R,113.3,0,-4.1,1,FALSE,FALSE,FALSE,FALSE,FALSE,FALSE,FALSE,FALSE,FALSE,FALSE,FALSE,FALSE,FALSE,FALSE,FALSE,0.4,neutral
0.628591,-921.0069,0,S,L,77.7,0,4.6,0,FALSE,TRUE,FALSE,FALSE,FALSE,FALSE,FALSE,FALSE,FALSE,FALSE,FALSE,FALSE,FALSE,FALSE,FALSE,0.1,neutral
0.628591,-921.0069,0,P,L,54,0,5.4,0,FALSE,FALSE,FALSE,FALSE,FALSE,FALSE,FALSE,FALSE,FALSE,FALSE,FALSE,FALSE,FALSE,FALSE,FALSE,0.02,neutral
0.628591,-921.0069,0,V,I,26.7,0,0.3,0,FALSE,FALSE,FALSE,FALSE,FALSE,FALSE,FALSE,FALSE,FALSE,FALSE,FALSE,FALSE,FALSE,FALSE,FALSE,0.0749,neutral
0.628591,-921.0069,0.950917,M,V,-22.9,1,2.3,0,FALSE,FALSE,FALSE,FALSE,FALSE,FALSE,FALSE,FALSE,FALSE,FALSE,FALSE,FALSE,FALSE,FALSE,FALSE,0.03,neutral
0.628591,-921.0069,0,F,I,-23.2,1,1.7,0,FALSE,FALSE,FALSE,FALSE,FALSE,FALSE,FALSE,FALSE,FALSE,FALSE,FALSE,FALSE,FALSE,FALSE,FALSE,0.52,neutral
0.628591,0.7275,0,D,Y,82.5,0,2.2,1,FALSE,FALSE,FALSE,FALSE,FALSE,FALSE,FALSE,FALSE,FALSE,FALSE,FALSE,FALSE,FALSE,FALSE,FALSE,0.02,neutral
0.628591,0.7275,-55.057019,V,M,22.9,-1,-2.3,0,FALSE,FALSE,FALSE,FALSE,FALSE,FALSE,FALSE,FALSE,FALSE,FALSE,FALSE,FALSE,FALSE,FALSE,FALSE,0.0,neutral
0.628591,0.7275,0,Q,H,9.39999999999998,0,0.3,1,FALSE,FALSE,FALSE,FALSE,FALSE,FALSE,FALSE,FALSE,FALSE,FALSE,FALSE,FALSE,FALSE,FALSE,FALSE,0.05,neutral
0.628591,0.7275,0,Q,R,29.6,0,-1,1,FALSE,FALSE,FALSE,FALSE,FALSE,FALSE,FALSE,FALSE,FALSE,FALSE,FALSE,FALSE,FALSE,FALSE,FALSE,0.37,neutral
0.628591,0.7275,0,S,N,25.1,0,-2.7,0,FALSE,FALSE,FALSE,FALSE,FALSE,FALSE,FALSE,FALSE,FALSE,FALSE,FALSE,FALSE,FALSE,FALSE,FALSE,0.92,neutral
0.628591,0.7275,0,T,M,46.8,-1,2.6,0,FALSE,FALSE,FALSE,FALSE,FALSE,FALSE,FALSE,FALSE,FALSE,FALSE,FALSE,FALSE,FALSE,FALSE,FALSE,0.11,neutral
0.628591,0.7275,0.950917,S,L,77.7,0,4.6,0,FALSE,FALSE,FALSE,FALSE,FALSE,FALSE,FALSE,FALSE,FALSE,FALSE,FALSE,FALSE,FALSE,FALSE,FALSE,0.02,neutral
0.628591,0.7275,-56.057019,D,N,3,0,0,1,FALSE,FALSE,FALSE,FALSE,FALSE,FALSE,FALSE,FALSE,FALSE,FALSE,FALSE,FALSE,FALSE,FALSE,FALSE,0.14,neutral
0.628591,0.7275,-56.057019,K,R,4.80000000000001,0,-0.6,0,FALSE,FALSE,FALSE,FALSE,FALSE,FALSE,FALSE,FALSE,FALSE,FALSE,FALSE,FALSE,FALSE,FALSE,FALSE,0.02,neutral
0.628591,0.7275,0,P,L,54,0,5.4,0,FALSE,FALSE,FALSE,FALSE,FALSE,FALSE,FALSE,FALSE,FALSE,FALSE,FALSE,FALSE,FALSE,FALSE,FALSE,0.01,neutral
-1.557641,-1.0553,0,P,L,54,0,5.4,0,FALSE,FALSE,FALSE,FALSE,FALSE,FALSE,FALSE,FALSE,FALSE,FALSE,FALSE,FALSE,FALSE,FALSE,FALSE,0.01,neutral
-1.557641,-1.0553,0,Q,R,29.6,0,-1,1,FALSE,FALSE,FALSE,FALSE,FALSE,FALSE,FALSE,FALSE,FALSE,FALSE,FALSE,FALSE,FALSE,FALSE,FALSE,0.6,neutral
-1.557641,-1.0553,0,S,C,19.5,0,3.3,0,FALSE,FALSE,FALSE,FALSE,FALSE,FALSE,FALSE,FALSE,FALSE,FALSE,FALSE,FALSE,FALSE,FALSE,FALSE,0.01,neutral
-1.557641,-1.0553,0,R,W,54.4,0,3.6,-1,FALSE,FALSE,FALSE,FALSE,FALSE,FALSE,FALSE,FALSE,FALSE,FALSE,FALSE,FALSE,FALSE,FALSE,FALSE,0.0749,neutral
-1.557641,-1.0553,0,A,P,24.1,0,-3.4,0,FALSE,FALSE,FALSE,FALSE,FALSE,FALSE,FALSE,FALSE,FALSE,FALSE,FALSE,FALSE,FALSE,FALSE,FALSE,0.35,neutral
-2.263566,-433.5270,0,R,H,-20.2,0,1.3,0,FALSE,FALSE,FALSE,FALSE,FALSE,FALSE,FALSE,FALSE,FALSE,FALSE,FALSE,FALSE,FALSE,FALSE,FALSE,0.06,neutral
0.628591,-692.6749,0.950917,V,A,-51.4,-1,-2.4,0,FALSE,FALSE,FALSE,FALSE,FALSE,FALSE,FALSE,FALSE,FALSE,FALSE,FALSE,FALSE,FALSE,FALSE,FALSE,0.88,neutral
0.628591,-692.6749,0.950917,S,C,19.5,0,3.3,0,FALSE,FALSE,FALSE,FALSE,FALSE,FALSE,FALSE,FALSE,FALSE,FALSE,FALSE,FALSE,FALSE,FALSE,FALSE,0.07,neutral
0.628591,-692.6749,0.950917,V,I,26.7,0,0.3,0,FALSE,FALSE,FALSE,FALSE,FALSE,FALSE,FALSE,FALSE,FALSE,FALSE,FALSE,FALSE,FALSE,FALSE,FALSE,0.26,neutral
0.628591,94.7919,0.950917,M,I,3.79999999999998,1,2.6,0,FALSE,FALSE,FALSE,FALSE,FALSE,FALSE,FALSE,FALSE,FALSE,FALSE,FALSE,FALSE,FALSE,FALSE,FALSE,0.0749,disease
0.628591,94.7919,0,R,H,-20.2,0,1.3,0,FALSE,FALSE,FALSE,FALSE,FALSE,FALSE,FALSE,FALSE,FALSE,FALSE,FALSE,FALSE,FALSE,FALSE,FALSE,0.0749,neutral
0.628591,94.7919,0.950917,A,V,51.4,1,2.4,0,TRUE,FALSE,FALSE,FALSE,FALSE,FALSE,FALSE,FALSE,FALSE,FALSE,FALSE,FALSE,FALSE,FALSE,FALSE,0.0749,disease
0.628591,94.7919,0.950917,N,S,-25.1,0,2.7,0,FALSE,FALSE,FALSE,FALSE,FALSE,FALSE,FALSE,FALSE,FALSE,FALSE,FALSE,FALSE,FALSE,FALSE,FALSE,0.0749,neutral
0.628591,94.7919,-3.292296,T,M,46.8,-1,2.6,0,FALSE,FALSE,TRUE,FALSE,FALSE,FALSE,TRUE,FALSE,FALSE,FALSE,FALSE,FALSE,FALSE,FALSE,FALSE,0.1,neutral
0.628591,94.7919,0.950917,V,L,26.7,-1,-0.4,0,FALSE,FALSE,FALSE,FALSE,FALSE,FALSE,FALSE,FALSE,FALSE,FALSE,FALSE,FALSE,FALSE,FALSE,FALSE,0.0749,neutral
0.628591,94.7919,0.950917,V,A,-51.4,-1,-2.4,0,FALSE,FALSE,FALSE,FALSE,FALSE,FALSE,FALSE,FALSE,FALSE,FALSE,FALSE,FALSE,FALSE,FALSE,FALSE,0.0749,neutral
0.628591,94.7919,0.950917,L,F,23.2,0,-1,0,FALSE,FALSE,FALSE,FALSE,FALSE,FALSE,FALSE,FALSE,FALSE,FALSE,FALSE,FALSE,FALSE,FALSE,FALSE,0.0749,neutral
0.628591,94.7919,-3.292296,G,E,78.3,0,-3.1,-1,FALSE,FALSE,TRUE,FALSE,FALSE,FALSE,TRUE,FALSE,FALSE,FALSE,FALSE,FALSE,FALSE,FALSE,FALSE,1.0,neutral
0.628591,94.7919,0.950917,E,D,-27.3,0,0,0,FALSE,FALSE,FALSE,FALSE,FALSE,FALSE,FALSE,FALSE,FALSE,FALSE,FALSE,FALSE,FALSE,FALSE,FALSE,0.0749,neutral
0.628591,94.7919,0.950917,V,M,22.9,-1,-2.3,0,FALSE,FALSE,FALSE,FALSE,FALSE,FALSE,FALSE,FALSE,FALSE,FALSE,FALSE,FALSE,FALSE,FALSE,FALSE,0.0749,disease
0.628591,94.7919,-3.292296,S,G,-28.9,0,0.4,0,FALSE,FALSE,TRUE,FALSE,FALSE,FALSE,TRUE,FALSE,FALSE,FALSE,FALSE,FALSE,FALSE,FALSE,FALSE,0.3,neutral
0.628591,94.7919,0.950917,P,L,54,0,5.4,0,FALSE,FALSE,FALSE,FALSE,FALSE,FALSE,FALSE,FALSE,FALSE,FALSE,FALSE,FALSE,FALSE,FALSE,FALSE,0.0749,neutral
0.628591,94.7919,1.385776,M,I,3.79999999999998,1,2.6,0,FALSE,FALSE,TRUE,FALSE,FALSE,FALSE,TRUE,FALSE,FALSE,FALSE,FALSE,FALSE,FALSE,FALSE,FALSE,0.0749,neutral
0.628591,94.7919,0,A,G,-28.5,0,-2.2,0,FALSE,FALSE,FALSE,FALSE,FALSE,FALSE,FALSE,FALSE,FALSE,FALSE,FALSE,FALSE,FALSE,FALSE,FALSE,0.0749,neutral
0.628591,94.7919,-3.292296,N,S,-25.1,0,2.7,0,FALSE,FALSE,TRUE,FALSE,FALSE,TRUE,FALSE,FALSE,FALSE,FALSE,FALSE,FALSE,FALSE,FALSE,FALSE,0.71,neutral
0.628591,-90.8363,0,A,V,51.4,1,2.4,0,FALSE,FALSE,FALSE,FALSE,FALSE,FALSE,FALSE,FALSE,FALSE,FALSE,FALSE,FALSE,FALSE,FALSE,FALSE,0.0,neutral
0.628591,-90.8363,0.950917,R,H,-20.2,0,1.3,0,FALSE,FALSE,FALSE,FALSE,FALSE,FALSE,FALSE,FALSE,FALSE,FALSE,FALSE,FALSE,FALSE,FALSE,FALSE,0.02,neutral
0.628591,-90.8363,0,P,R,60.7,0,-2.9,1,FALSE,FALSE,FALSE,FALSE,FALSE,FALSE,FALSE,FALSE,FALSE,FALSE,FALSE,FALSE,FALSE,FALSE,FALSE,0.0,neutral
0.628591,-90.8363,-0.421579,I,V,-26.7,0,-0.3,0,FALSE,FALSE,FALSE,FALSE,FALSE,FALSE,FALSE,FALSE,FALSE,FALSE,FALSE,FALSE,FALSE,FALSE,FALSE,1.0,neutral
0.628591,-90.8363,-2.521115,G,S,28.9,0,-0.4,0,FALSE,FALSE,FALSE,FALSE,FALSE,FALSE,FALSE,FALSE,FALSE,FALSE,FALSE,FALSE,FALSE,FALSE,FALSE,0.11,neutral
0.628591,-90.8363,-3.179009,R,Q,-29.6,0,1,-1,FALSE,FALSE,FALSE,FALSE,FALSE,FALSE,FALSE,FALSE,FALSE,FALSE,FALSE,FALSE,FALSE,FALSE,FALSE,0.16,neutral
0.628591,-90.8363,-2.521115,A,V,51.4,1,2.4,0,FALSE,FALSE,FALSE,FALSE,FALSE,FALSE,FALSE,FALSE,FALSE,FALSE,FALSE,FALSE,FALSE,FALSE,FALSE,0.0,neutral
0.628591,-90.8363,0,S,L,77.7,0,4.6,0,FALSE,FALSE,FALSE,FALSE,FALSE,FALSE,FALSE,FALSE,FALSE,FALSE,FALSE,FALSE,FALSE,FALSE,FALSE,0.5,neutral
0.628591,-90.8363,0,P,H,40.5,0,-1.6,1,FALSE,FALSE,FALSE,FALSE,FALSE,FALSE,FALSE,FALSE,FALSE,FALSE,FALSE,FALSE,FALSE,FALSE,FALSE,0.0,neutral
0.628591,-90.8363,-2.521115,S,T,27.1,1,0.1,0,FALSE,FALSE,FALSE,FALSE,FALSE,FALSE,FALSE,FALSE,FALSE,FALSE,FALSE,FALSE,FALSE,FALSE,FALSE,0.06,neutral
0.628591,-90.8363,0,R,Q,-29.6,0,1,-1,FALSE,FALSE,FALSE,FALSE,FALSE,FALSE,FALSE,FALSE,FALSE,FALSE,FALSE,FALSE,FALSE,FALSE,FALSE,0.28,neutral
0.628591,-90.8363,0,S,A,-0.400000000000006,0,2.6,0,FALSE,FALSE,FALSE,FALSE,FALSE,FALSE,FALSE,FALSE,FALSE,FALSE,FALSE,FALSE,FALSE,FALSE,FALSE,1.0,neutral
1.910551,-610.4330,-57.641981,S,Y,104.6,0,-0.5,0,FALSE,FALSE,FALSE,FALSE,FALSE,FALSE,FALSE,FALSE,FALSE,FALSE,FALSE,FALSE,FALSE,FALSE,FALSE,0.02,neutral
1.910551,-610.4330,0.950917,L,V,-26.7,1,0.4,0,FALSE,FALSE,FALSE,FALSE,FALSE,FALSE,FALSE,FALSE,FALSE,FALSE,FALSE,FALSE,FALSE,FALSE,FALSE,0.03,neutral
1.910551,-610.4330,-57.641981,R,Q,-29.6,0,1,-1,FALSE,FALSE,FALSE,FALSE,FALSE,FALSE,FALSE,FALSE,FALSE,FALSE,FALSE,FALSE,FALSE,FALSE,FALSE,0.03,neutral
1.910551,-610.4330,0,R,W,54.4,0,3.6,-1,FALSE,FALSE,FALSE,FALSE,FALSE,FALSE,FALSE,FALSE,FALSE,FALSE,FALSE,FALSE,FALSE,FALSE,FALSE,0.03,neutral
1.910551,-610.4330,0.950917,D,E,27.3,0,0,0,FALSE,FALSE,FALSE,FALSE,FALSE,FALSE,FALSE,FALSE,FALSE,FALSE,FALSE,FALSE,FALSE,FALSE,FALSE,1.0,neutral
1.910551,-610.4330,0.950917,R,G,-113.3,0,4.1,-1,FALSE,FALSE,FALSE,FALSE,FALSE,FALSE,FALSE,FALSE,FALSE,FALSE,FALSE,FALSE,FALSE,FALSE,FALSE,0.33,neutral
1.910551,-610.4330,0.950917,D,N,3,0,0,1,FALSE,FALSE,FALSE,FALSE,FALSE,FALSE,FALSE,FALSE,FALSE,FALSE,FALSE,FALSE,FALSE,FALSE,FALSE,0.6,neutral
1.910551,-610.4330,0,L,I,0,1,0.7,0,FALSE,FALSE,FALSE,FALSE,FALSE,FALSE,FALSE,FALSE,FALSE,FALSE,FALSE,FALSE,FALSE,FALSE,FALSE,0.07,neutral
1.910551,-610.4330,0,D,H,42.1,0,0.3,2,FALSE,FALSE,FALSE,FALSE,FALSE,FALSE,FALSE,FALSE,FALSE,FALSE,FALSE,FALSE,FALSE,FALSE,FALSE,0.09,neutral
1.910551,-610.4330,0,R,T,-57.3,1,3.8,-1,FALSE,FALSE,FALSE,FALSE,FALSE,FALSE,FALSE,FALSE,FALSE,FALSE,FALSE,FALSE,FALSE,FALSE,FALSE,0.57,neutral
1.910551,-610.4330,0,I,V,-26.7,0,-0.3,0,FALSE,FALSE,FALSE,FALSE,FALSE,FALSE,FALSE,FALSE,FALSE,FALSE,FALSE,FALSE,FALSE,FALSE,FALSE,0.58,neutral
1.910551,-610.4330,0.950917,L,V,-26.7,1,0.4,0,FALSE,FALSE,FALSE,FALSE,FALSE,FALSE,FALSE,FALSE,FALSE,FALSE,FALSE,FALSE,FALSE,FALSE,FALSE,0.34,neutral
-2.727566,72.5948,0,R,G,-113.3,0,4.1,-1,FALSE,FALSE,FALSE,FALSE,FALSE,FALSE,FALSE,FALSE,FALSE,FALSE,FALSE,FALSE,FALSE,FALSE,FALSE,0.35,neutral
-2.727566,72.5948,0,E,K,30.2,0,-0.4,2,FALSE,FALSE,FALSE,FALSE,FALSE,FALSE,FALSE,FALSE,FALSE,FALSE,FALSE,FALSE,FALSE,FALSE,FALSE,0.7,neutral
-2.727566,72.5948,0,R,H,-20.2,0,1.3,0,FALSE,FALSE,FALSE,FALSE,FALSE,FALSE,FALSE,FALSE,FALSE,FALSE,FALSE,FALSE,FALSE,FALSE,FALSE,0.11,neutral
-2.727566,72.5948,0,E,K,30.2,0,-0.4,2,FALSE,FALSE,FALSE,FALSE,FALSE,FALSE,FALSE,FALSE,FALSE,FALSE,FALSE,FALSE,FALSE,FALSE,FALSE,0.62,neutral
1.910551,-3316.2614,0.950917,L,V,-26.7,1,0.4,0,FALSE,FALSE,FALSE,FALSE,FALSE,FALSE,FALSE,FALSE,FALSE,FALSE,FALSE,FALSE,FALSE,FALSE,FALSE,0.0,neutral
1.910551,-3316.2614,0,K,N,-54.5,0,0.4,-1,FALSE,FALSE,FALSE,FALSE,FALSE,FALSE,FALSE,FALSE,FALSE,FALSE,FALSE,FALSE,FALSE,FALSE,FALSE,0.01,neutral
1.910551,-3316.2614,0.950917,I,T,-50.6,0,-5.2,0,FALSE,FALSE,FALSE,FALSE,FALSE,FALSE,FALSE,FALSE,FALSE,FALSE,FALSE,FALSE,FALSE,FALSE,FALSE,0.15,neutral
0.628591,-479.5160,0,N,D,-3,0,0,-1,FALSE,FALSE,FALSE,FALSE,FALSE,FALSE,FALSE,FALSE,FALSE,FALSE,FALSE,FALSE,FALSE,FALSE,FALSE,0.63,neutral
0.628591,-479.5160,-55.057019,G,D,51,0,-3.1,-1,FALSE,FALSE,FALSE,FALSE,FALSE,FALSE,FALSE,FALSE,FALSE,FALSE,FALSE,FALSE,FALSE,FALSE,FALSE,0.05,neutral
-1.646646,13.7643,0.950917,M,L,3.79999999999998,0,1.9,0,FALSE,FALSE,FALSE,FALSE,FALSE,FALSE,FALSE,FALSE,FALSE,FALSE,FALSE,FALSE,FALSE,FALSE,FALSE,0.09,neutral
-2.263566,-138.7985,-56.641981,E,D,-27.3,0,0,0,FALSE,FALSE,FALSE,FALSE,FALSE,FALSE,FALSE,FALSE,FALSE,FALSE,FALSE,FALSE,FALSE,FALSE,FALSE,0.21,neutral
-2.263566,-138.7985,0,S,L,77.7,0,4.6,0,FALSE,FALSE,TRUE,FALSE,FALSE,FALSE,FALSE,FALSE,FALSE,FALSE,TRUE,FALSE,FALSE,FALSE,FALSE,0.0749,neutral
-2.263566,-138.7985,-56.641981,R,M,-10.5,0,6.4,-1,FALSE,FALSE,FALSE,FALSE,FALSE,FALSE,FALSE,FALSE,FALSE,FALSE,FALSE,FALSE,FALSE,FALSE,FALSE,0.0749,neutral
-2.263566,-156.7103,0,G,D,51,0,-3.1,-1,FALSE,FALSE,FALSE,FALSE,FALSE,FALSE,FALSE,FALSE,FALSE,FALSE,FALSE,FALSE,FALSE,FALSE,FALSE,0.21,neutral
-2.263566,-156.7103,0,P,R,60.7,0,-2.9,1,FALSE,FALSE,FALSE,FALSE,FALSE,FALSE,FALSE,FALSE,FALSE,FALSE,FALSE,FALSE,FALSE,FALSE,FALSE,0.32,neutral
-1.557641,-0.6754,0,G,S,28.9,0,-0.4,0,FALSE,FALSE,FALSE,FALSE,FALSE,FALSE,FALSE,FALSE,FALSE,FALSE,FALSE,FALSE,FALSE,FALSE,FALSE,1.0,neutral
-1.557641,-0.6754,0,G,S,28.9,0,-0.4,0,FALSE,FALSE,FALSE,FALSE,FALSE,FALSE,FALSE,FALSE,FALSE,FALSE,FALSE,FALSE,FALSE,FALSE,FALSE,0.96,neutral
-1.557641,-0.6754,0,R,Q,-29.6,0,1,-1,FALSE,FALSE,FALSE,FALSE,FALSE,FALSE,FALSE,FALSE,FALSE,FALSE,FALSE,FALSE,FALSE,FALSE,FALSE,0.29,neutral
0.628591,45.2001,0.950917,L,P,-54,0,-5.4,0,FALSE,FALSE,FALSE,FALSE,FALSE,FALSE,FALSE,FALSE,FALSE,FALSE,FALSE,FALSE,FALSE,FALSE,FALSE,0.0,disease
0.628591,45.2001,0,R,Q,-29.6,0,1,-1,FALSE,FALSE,FALSE,FALSE,FALSE,FALSE,FALSE,FALSE,FALSE,FALSE,FALSE,FALSE,FALSE,FALSE,FALSE,0.86,disease
0.628591,45.2001,0,E,D,-27.3,0,0,0,FALSE,FALSE,FALSE,FALSE,FALSE,FALSE,FALSE,FALSE,FALSE,FALSE,FALSE,FALSE,FALSE,FALSE,FALSE,0.46,neutral
0.628591,45.2001,0,R,Q,-29.6,0,1,-1,FALSE,FALSE,FALSE,FALSE,FALSE,FALSE,FALSE,FALSE,FALSE,FALSE,FALSE,FALSE,FALSE,FALSE,FALSE,0.0,disease
0.628591,45.2001,0,R,Q,-29.6,0,1,-1,FALSE,FALSE,FALSE,FALSE,FALSE,FALSE,FALSE,FALSE,FALSE,FALSE,FALSE,FALSE,FALSE,FALSE,FALSE,1.0,neutral
0.628591,45.2001,0,T,M,46.8,-1,2.6,0,FALSE,FALSE,FALSE,FALSE,FALSE,FALSE,FALSE,FALSE,FALSE,FALSE,FALSE,FALSE,FALSE,FALSE,FALSE,0.05,neutral
0.628591,45.2001,0,P,S,-23.7,0,0.8,0,FALSE,FALSE,FALSE,FALSE,FALSE,FALSE,FALSE,FALSE,FALSE,FALSE,FALSE,FALSE,FALSE,FALSE,FALSE,0.04,neutral
0.628591,45.2001,0.950917,I,T,-50.6,0,-5.2,0,FALSE,FALSE,FALSE,FALSE,FALSE,FALSE,FALSE,FALSE,FALSE,FALSE,FALSE,FALSE,FALSE,FALSE,FALSE,0.0,disease
0.628591,45.2001,0.950917,R,H,-20.2,0,1.3,0,FALSE,FALSE,FALSE,FALSE,FALSE,FALSE,FALSE,FALSE,FALSE,FALSE,FALSE,FALSE,FALSE,FALSE,FALSE,0.0,disease
0.628591,45.2001,0.950917,Q,H,9.39999999999998,0,0.3,1,FALSE,FALSE,FALSE,FALSE,FALSE,FALSE,FALSE,FALSE,FALSE,FALSE,FALSE,FALSE,FALSE,FALSE,FALSE,0.02,disease
0.628591,45.2001,0.950917,L,F,23.2,0,-1,0,FALSE,FALSE,FALSE,FALSE,FALSE,FALSE,FALSE,FALSE,FALSE,FALSE,FALSE,FALSE,FALSE,FALSE,FALSE,0.0,disease
-1.557641,-1211.1176,0,D,V,28.9,1,7.7,1,FALSE,FALSE,FALSE,FALSE,FALSE,FALSE,FALSE,FALSE,FALSE,FALSE,FALSE,FALSE,FALSE,FALSE,FALSE,0.02,neutral
-1.557641,-1211.1176,0,T,N,-2,-1,-2.8,0,FALSE,FALSE,FALSE,FALSE,FALSE,FALSE,FALSE,FALSE,FALSE,FALSE,FALSE,FALSE,FALSE,FALSE,FALSE,0.64,neutral
-1.557641,-1211.1176,0,K,M,-5.69999999999999,0,5.8,-1,FALSE,FALSE,FALSE,FALSE,FALSE,FALSE,FALSE,FALSE,FALSE,FALSE,FALSE,FALSE,FALSE,FALSE,FALSE,0.0,neutral
0.628591,-1404.8295,0,P,L,54,0,5.4,0,FALSE,FALSE,FALSE,FALSE,FALSE,FALSE,FALSE,FALSE,FALSE,FALSE,FALSE,FALSE,FALSE,FALSE,FALSE,0.67,neutral
0.628591,-1404.8295,0,T,M,46.8,-1,2.6,0,FALSE,FALSE,FALSE,FALSE,FALSE,FALSE,FALSE,FALSE,FALSE,FALSE,FALSE,FALSE,FALSE,FALSE,FALSE,0.06,neutral
0.628591,-1404.8295,0,T,A,-27.5,-1,2.5,0,FALSE,FALSE,FALSE,FALSE,FALSE,FALSE,FALSE,FALSE,FALSE,FALSE,FALSE,FALSE,FALSE,FALSE,FALSE,1.0,neutral
0.628591,-1404.8295,0,S,L,77.7,0,4.6,0,FALSE,FALSE,FALSE,FALSE,FALSE,FALSE,FALSE,FALSE,FALSE,FALSE,FALSE,FALSE,FALSE,FALSE,FALSE,0.08,neutral
0.628591,-1404.8295,0,S,L,77.7,0,4.6,0,FALSE,FALSE,FALSE,FALSE,FALSE,FALSE,FALSE,FALSE,FALSE,FALSE,FALSE,FALSE,FALSE,FALSE,FALSE,0.21,neutral
0.628591,-1404.8295,0,P,L,54,0,5.4,0,FALSE,FALSE,FALSE,FALSE,FALSE,FALSE,FALSE,FALSE,FALSE,FALSE,FALSE,FALSE,FALSE,FALSE,FALSE,0.3,neutral
0.628591,-731.5475,0,V,M,22.9,-1,-2.3,0,FALSE,FALSE,FALSE,FALSE,FALSE,FALSE,FALSE,FALSE,FALSE,FALSE,FALSE,FALSE,FALSE,FALSE,FALSE,0.11,neutral
0.628591,-731.5475,0.950917,N,S,-25.1,0,2.7,0,FALSE,FALSE,FALSE,FALSE,FALSE,FALSE,FALSE,FALSE,FALSE,FALSE,FALSE,FALSE,FALSE,FALSE,FALSE,0.8,neutral
-1.557641,-1206.0545,0.950917,Y,C,-85.1,0,3.8,0,FALSE,FALSE,FALSE,FALSE,FALSE,FALSE,FALSE,FALSE,FALSE,FALSE,FALSE,FALSE,FALSE,FALSE,FALSE,0.0,neutral
-1.557641,-1206.0545,0.950917,H,R,20.2,0,-1.3,0,FALSE,FALSE,FALSE,FALSE,FALSE,FALSE,FALSE,FALSE,FALSE,FALSE,FALSE,FALSE,FALSE,FALSE,FALSE,0.0,neutral
-1.557641,-1206.0545,0.950917,P,L,54,0,5.4,0,FALSE,FALSE,FALSE,FALSE,FALSE,FALSE,FALSE,FALSE,FALSE,FALSE,FALSE,FALSE,FALSE,FALSE,FALSE,0.21,neutral
-1.557641,-1206.0545,0.950917,D,N,3,0,0,1,FALSE,FALSE,FALSE,FALSE,FALSE,FALSE,FALSE,FALSE,FALSE,FALSE,FALSE,FALSE,FALSE,FALSE,FALSE,0.04,neutral
-1.557641,-1336.7740,0,S,A,-0.400000000000006,0,2.6,0,FALSE,FALSE,FALSE,FALSE,FALSE,FALSE,FALSE,FALSE,FALSE,FALSE,FALSE,FALSE,FALSE,FALSE,FALSE,0.0,neutral
0.628591,-190.0542,0.950917,H,R,20.2,0,-1.3,0,FALSE,FALSE,FALSE,FALSE,FALSE,FALSE,FALSE,FALSE,FALSE,FALSE,FALSE,FALSE,FALSE,FALSE,FALSE,0.53,neutral
0.628591,-190.0542,0.950917,R,W,54.4,0,3.6,-1,FALSE,FALSE,FALSE,FALSE,FALSE,FALSE,FALSE,FALSE,FALSE,FALSE,FALSE,FALSE,FALSE,FALSE,FALSE,0.04,neutral
0.628591,-190.0542,0.950917,I,V,-26.7,0,-0.3,0,FALSE,FALSE,FALSE,FALSE,FALSE,FALSE,FALSE,FALSE,FALSE,FALSE,FALSE,FALSE,FALSE,FALSE,FALSE,0.48,neutral
0.628591,-190.0542,0.950917,E,K,30.2,0,-0.4,2,FALSE,FALSE,FALSE,FALSE,FALSE,FALSE,FALSE,FALSE,FALSE,FALSE,FALSE,FALSE,FALSE,FALSE,FALSE,0.05,neutral
0.628591,-190.0542,0.950917,P,L,54,0,5.4,0,FALSE,FALSE,FALSE,FALSE,FALSE,FALSE,FALSE,FALSE,FALSE,FALSE,FALSE,FALSE,FALSE,FALSE,FALSE,0.01,neutral
-2.727566,77.9208,0,R,C,-64.9,0,7,-1,FALSE,FALSE,FALSE,FALSE,FALSE,FALSE,FALSE,FALSE,FALSE,FALSE,FALSE,FALSE,FALSE,FALSE,FALSE,0.0,disease
-2.727566,77.9208,0.950917,A,E,49.8,0,-5.3,-1,FALSE,FALSE,FALSE,FALSE,FALSE,FALSE,FALSE,FALSE,FALSE,FALSE,FALSE,FALSE,FALSE,FALSE,FALSE,0.0,disease
-2.263566,-195.7615,0,A,T,27.5,1,-2.5,0,FALSE,FALSE,FALSE,FALSE,FALSE,FALSE,FALSE,FALSE,FALSE,FALSE,FALSE,FALSE,FALSE,FALSE,FALSE,0.53,neutral
-2.263566,-195.7615,0,T,M,46.8,-1,2.6,0,FALSE,FALSE,FALSE,FALSE,FALSE,FALSE,FALSE,FALSE,FALSE,FALSE,FALSE,FALSE,FALSE,FALSE,FALSE,0.17,neutral
-2.263566,-195.7615,0,D,E,27.3,0,0,0,FALSE,FALSE,TRUE,FALSE,FALSE,FALSE,FALSE,FALSE,FALSE,FALSE,TRUE,FALSE,FALSE,FALSE,FALSE,0.01,neutral
-2.263566,-195.7615,-58.641981,T,M,46.8,-1,2.6,0,FALSE,FALSE,FALSE,FALSE,FALSE,FALSE,FALSE,FALSE,FALSE,FALSE,FALSE,FALSE,FALSE,FALSE,FALSE,0.11,neutral
-2.263566,-195.7615,0,S,T,27.1,1,0.1,0,FALSE,FALSE,FALSE,FALSE,FALSE,FALSE,FALSE,FALSE,FALSE,FALSE,FALSE,FALSE,FALSE,FALSE,FALSE,0.48,neutral
-2.263566,-195.7615,2.449906,T,M,46.8,-1,2.6,0,FALSE,FALSE,FALSE,FALSE,FALSE,FALSE,FALSE,FALSE,FALSE,FALSE,FALSE,FALSE,FALSE,FALSE,FALSE,0.1,neutral
-2.263566,-195.7615,-58.641981,H,R,20.2,0,-1.3,0,FALSE,FALSE,FALSE,FALSE,FALSE,FALSE,FALSE,FALSE,FALSE,FALSE,FALSE,FALSE,FALSE,FALSE,FALSE,0.38,neutral
-2.263566,-195.7615,-56.641981,D,V,28.9,1,7.7,1,FALSE,FALSE,FALSE,FALSE,FALSE,FALSE,FALSE,FALSE,FALSE,FALSE,FALSE,FALSE,FALSE,FALSE,FALSE,0.27,neutral
-1.646646,119.2635,0.950917,L,P,-54,0,-5.4,0,FALSE,FALSE,FALSE,FALSE,FALSE,FALSE,FALSE,FALSE,FALSE,FALSE,FALSE,FALSE,FALSE,FALSE,FALSE,0.0,disease
-1.646646,119.2635,0,Q,P,-31.1,0,1.9,0,FALSE,FALSE,FALSE,FALSE,FALSE,FALSE,FALSE,FALSE,FALSE,FALSE,FALSE,FALSE,FALSE,FALSE,FALSE,0.0,neutral
-1.646646,119.2635,0.950917,C,Y,85.1,0,-3.8,0,FALSE,FALSE,FALSE,FALSE,FALSE,FALSE,FALSE,FALSE,FALSE,FALSE,FALSE,FALSE,FALSE,FALSE,FALSE,0.0,disease
-1.646646,119.2635,0.950917,R,P,-60.7,0,2.9,-1,FALSE,FALSE,FALSE,FALSE,FALSE,FALSE,FALSE,FALSE,FALSE,FALSE,FALSE,FALSE,FALSE,FALSE,FALSE,0.0,disease
-1.646646,119.2635,0,T,A,-27.5,-1,2.5,0,FALSE,FALSE,FALSE,FALSE,FALSE,FALSE,FALSE,FALSE,FALSE,FALSE,FALSE,FALSE,FALSE,FALSE,FALSE,0.01,neutral
-1.646646,119.2635,0.950917,H,R,20.2,0,-1.3,0,FALSE,FALSE,FALSE,FALSE,FALSE,FALSE,FALSE,FALSE,FALSE,FALSE,FALSE,FALSE,FALSE,FALSE,FALSE,0.0,disease
-1.646646,119.2635,0.950917,C,F,81.4,0,0.3,0,TRUE,FALSE,FALSE,FALSE,FALSE,FALSE,FALSE,FALSE,FALSE,FALSE,FALSE,FALSE,FALSE,FALSE,FALSE,0.0,disease
-1.646646,119.2635,0,N,T,2,1,2.8,0,FALSE,FALSE,FALSE,FALSE,FALSE,FALSE,FALSE,FALSE,FALSE,FALSE,FALSE,FALSE,FALSE,FALSE,FALSE,0.0,disease
-1.646646,119.2635,0.950917,I,T,-50.6,0,-5.2,0,FALSE,FALSE,FALSE,FALSE,FALSE,FALSE,FALSE,FALSE,FALSE,FALSE,FALSE,FALSE,FALSE,FALSE,FALSE,0.0,disease
-1.646646,119.2635,0,V,M,22.9,-1,-2.3,0,FALSE,FALSE,FALSE,FALSE,FALSE,FALSE,FALSE,FALSE,FALSE,FALSE,FALSE,FALSE,FALSE,FALSE,FALSE,0.0,disease
-1.646646,119.2635,0,V,M,22.9,-1,-2.3,0,FALSE,FALSE,FALSE,FALSE,FALSE,FALSE,FALSE,FALSE,FALSE,FALSE,FALSE,FALSE,FALSE,FALSE,FALSE,0.0,neutral
-1.646646,119.2635,0,R,C,-64.9,0,7,-1,FALSE,FALSE,FALSE,FALSE,FALSE,FALSE,FALSE,FALSE,FALSE,FALSE,FALSE,FALSE,FALSE,FALSE,FALSE,0.04,neutral
-1.646646,119.2635,0.950917,A,V,51.4,1,2.4,0,TRUE,FALSE,FALSE,FALSE,FALSE,FALSE,FALSE,FALSE,FALSE,FALSE,FALSE,FALSE,FALSE,FALSE,FALSE,0.0,disease
-1.646646,119.2635,0.950917,P,L,54,0,5.4,0,FALSE,FALSE,FALSE,FALSE,FALSE,FALSE,FALSE,FALSE,FALSE,FALSE,FALSE,FALSE,FALSE,FALSE,FALSE,0.0,disease
-1.646646,119.2635,0.950917,T,I,50.6,0,5.2,0,FALSE,FALSE,FALSE,FALSE,FALSE,FALSE,FALSE,FALSE,FALSE,FALSE,FALSE,FALSE,FALSE,FALSE,FALSE,0.17,disease
-1.646646,119.2635,0,E,G,-78.3,0,3.1,1,FALSE,FALSE,FALSE,FALSE,FALSE,FALSE,FALSE,FALSE,FALSE,FALSE,FALSE,FALSE,FALSE,FALSE,FALSE,0.0,neutral
-1.646646,119.2635,0.950917,I,N,-52.6,-1,-8,0,FALSE,FALSE,FALSE,FALSE,FALSE,FALSE,FALSE,FALSE,FALSE,FALSE,FALSE,FALSE,FALSE,FALSE,FALSE,0.0,disease
-1.646646,119.2635,0,R,C,-64.9,0,7,-1,FALSE,FALSE,FALSE,FALSE,FALSE,FALSE,FALSE,FALSE,FALSE,FALSE,FALSE,FALSE,FALSE,FALSE,FALSE,0.0,neutral
-1.646646,119.2635,0.950917,R,S,-84.4,0,3.7,-1,FALSE,FALSE,FALSE,FALSE,FALSE,FALSE,FALSE,FALSE,FALSE,FALSE,FALSE,FALSE,FALSE,FALSE,FALSE,0.0,disease
-2.727566,26.1606,0.950917,K,E,-30.2,0,0.4,-2,FALSE,FALSE,FALSE,FALSE,FALSE,FALSE,FALSE,FALSE,FALSE,FALSE,FALSE,FALSE,FALSE,FALSE,FALSE,0.0749,disease
-2.727566,26.1606,0,R,W,54.4,0,3.6,-1,FALSE,FALSE,FALSE,FALSE,FALSE,FALSE,FALSE,FALSE,FALSE,FALSE,FALSE,FALSE,FALSE,FALSE,FALSE,0.0749,neutral
-2.727566,26.1606,0,S,N,25.1,0,-2.7,0,FALSE,FALSE,FALSE,FALSE,FALSE,FALSE,FALSE,FALSE,FALSE,FALSE,FALSE,FALSE,FALSE,FALSE,FALSE,0.0749,neutral
-2.727566,26.1606,0,P,L,54,0,5.4,0,FALSE,FALSE,FALSE,FALSE,FALSE,FALSE,FALSE,FALSE,FALSE,FALSE,FALSE,FALSE,FALSE,FALSE,FALSE,0.0749,neutral
-2.727566,26.1606,0.950917,R,C,-64.9,0,7,-1,FALSE,FALSE,FALSE,FALSE,FALSE,FALSE,FALSE,FALSE,FALSE,FALSE,FALSE,FALSE,FALSE,FALSE,FALSE,0.0749,neutral
-2.727566,26.1606,0,P,L,54,0,5.4,0,FALSE,FALSE,FALSE,FALSE,FALSE,FALSE,FALSE,FALSE,FALSE,FALSE,FALSE,FALSE,FALSE,FALSE,FALSE,0.0749,neutral
-2.727566,26.1606,0,C,Y,85.1,0,-3.8,0,FALSE,FALSE,FALSE,FALSE,FALSE,FALSE,FALSE,FALSE,FALSE,FALSE,FALSE,FALSE,FALSE,FALSE,FALSE,0.0749,neutral
-2.727566,26.1606,0,T,I,50.6,0,5.2,0,FALSE,FALSE,FALSE,FALSE,FALSE,FALSE,FALSE,FALSE,FALSE,FALSE,FALSE,FALSE,FALSE,FALSE,FALSE,0.0749,neutral
-2.727566,26.1606,0,S,T,27.1,1,0.1,0,FALSE,FALSE,FALSE,FALSE,FALSE,FALSE,FALSE,FALSE,FALSE,FALSE,FALSE,FALSE,FALSE,FALSE,FALSE,0.0749,neutral
-2.727566,26.1606,0,S,L,77.7,0,4.6,0,FALSE,FALSE,FALSE,FALSE,FALSE,FALSE,FALSE,FALSE,FALSE,FALSE,FALSE,FALSE,FALSE,FALSE,FALSE,0.0749,neutral
-2.727566,26.1606,0,M,T,-46.8,1,-2.6,0,FALSE,FALSE,FALSE,FALSE,FALSE,FALSE,FALSE,FALSE,FALSE,FALSE,FALSE,FALSE,FALSE,FALSE,FALSE,0.0749,neutral
-2.727566,26.1606,0,N,S,-25.1,0,2.7,0,FALSE,FALSE,FALSE,FALSE,FALSE,FALSE,FALSE,FALSE,FALSE,FALSE,FALSE,FALSE,FALSE,FALSE,FALSE,0.0749,neutral
-2.263566,-46.8189,0,A,T,27.5,1,-2.5,0,FALSE,FALSE,FALSE,FALSE,FALSE,FALSE,FALSE,FALSE,FALSE,FALSE,FALSE,FALSE,FALSE,FALSE,FALSE,0.05,neutral
-2.263566,-46.8189,2.449906,L,I,0,1,0.7,0,FALSE,FALSE,FALSE,FALSE,FALSE,FALSE,FALSE,FALSE,FALSE,FALSE,FALSE,FALSE,FALSE,FALSE,FALSE,1.0,neutral
-2.263566,-46.8189,0,P,S,-23.7,0,0.8,0,FALSE,FALSE,FALSE,FALSE,FALSE,FALSE,FALSE,FALSE,FALSE,FALSE,FALSE,FALSE,FALSE,FALSE,FALSE,1.0,neutral
-2.263566,-46.8189,0,Q,R,29.6,0,-1,1,FALSE,FALSE,FALSE,FALSE,FALSE,FALSE,FALSE,FALSE,FALSE,FALSE,FALSE,FALSE,FALSE,FALSE,FALSE,0.39,neutral
-2.263566,-46.8189,0,N,D,-3,0,0,-1,FALSE,FALSE,FALSE,FALSE,FALSE,FALSE,FALSE,FALSE,FALSE,FALSE,FALSE,FALSE,FALSE,FALSE,FALSE,0.03,neutral
-1.646646,-38.2650,0,S,R,84.4,0,-3.7,1,FALSE,FALSE,FALSE,FALSE,FALSE,FALSE,FALSE,FALSE,FALSE,FALSE,FALSE,FALSE,FALSE,FALSE,FALSE,0.01,neutral
-2.727566,-129.5092,0.950917,R,L,-6.70000000000002,0,8.3,-1,FALSE,FALSE,FALSE,FALSE,FALSE,FALSE,FALSE,FALSE,FALSE,FALSE,FALSE,FALSE,FALSE,FALSE,FALSE,0.19,neutral
-2.727566,-129.5092,0,R,W,54.4,0,3.6,-1,FALSE,FALSE,FALSE,FALSE,FALSE,FALSE,FALSE,FALSE,FALSE,FALSE,FALSE,FALSE,FALSE,FALSE,FALSE,0.0,neutral
-2.727566,-129.5092,0,G,A,28.5,0,2.2,0,FALSE,FALSE,FALSE,FALSE,FALSE,FALSE,FALSE,FALSE,FALSE,FALSE,FALSE,FALSE,FALSE,FALSE,FALSE,0.79,neutral
-2.727566,-129.5092,0,R,C,-64.9,0,7,-1,FALSE,FALSE,FALSE,FALSE,FALSE,FALSE,FALSE,FALSE,FALSE,FALSE,FALSE,FALSE,FALSE,FALSE,FALSE,0.0,neutral
-2.727566,-129.5092,0,T,I,50.6,0,5.2,0,FALSE,FALSE,FALSE,FALSE,FALSE,FALSE,FALSE,FALSE,FALSE,FALSE,FALSE,FALSE,FALSE,FALSE,FALSE,0.17,neutral
-2.727566,-129.5092,0,A,T,27.5,1,-2.5,0,FALSE,FALSE,FALSE,FALSE,FALSE,FALSE,FALSE,FALSE,FALSE,FALSE,FALSE,FALSE,FALSE,FALSE,FALSE,0.55,neutral
-2.727566,-129.5092,0.950917,R,G,-113.3,0,4.1,-1,FALSE,FALSE,FALSE,FALSE,FALSE,FALSE,FALSE,FALSE,FALSE,FALSE,FALSE,FALSE,FALSE,FALSE,FALSE,0.08,neutral
-2.727566,-129.5092,0,S,N,25.1,0,-2.7,0,FALSE,FALSE,FALSE,FALSE,FALSE,FALSE,FALSE,FALSE,FALSE,FALSE,FALSE,FALSE,FALSE,FALSE,FALSE,0.51,neutral
-2.727566,-129.5092,0,N,K,54.5,0,-0.4,1,FALSE,FALSE,FALSE,FALSE,FALSE,FALSE,FALSE,FALSE,FALSE,FALSE,FALSE,FALSE,FALSE,FALSE,FALSE,0.15,neutral
-2.727566,17.0423,0,T,I,50.6,0,5.2,0,FALSE,FALSE,FALSE,FALSE,FALSE,FALSE,FALSE,FALSE,FALSE,FALSE,FALSE,FALSE,FALSE,FALSE,FALSE,0.29,neutral
-2.727566,17.0423,0,S,T,27.1,1,0.1,0,FALSE,TRUE,FALSE,FALSE,FALSE,FALSE,FALSE,FALSE,FALSE,FALSE,FALSE,FALSE,FALSE,FALSE,FALSE,0.52,neutral
-2.727566,-45.2808,0,S,T,27.1,1,0.1,0,FALSE,FALSE,TRUE,FALSE,FALSE,FALSE,FALSE,FALSE,TRUE,FALSE,FALSE,FALSE,FALSE,FALSE,FALSE,0.44,neutral
-1.557641,-697.3738,0,F,L,-23.2,0,1,0,FALSE,FALSE,FALSE,FALSE,FALSE,FALSE,FALSE,FALSE,FALSE,FALSE,FALSE,FALSE,FALSE,FALSE,FALSE,0.0749,neutral
-1.557641,-697.3738,0,R,W,54.4,0,3.6,-1,FALSE,FALSE,FALSE,FALSE,FALSE,FALSE,FALSE,FALSE,FALSE,FALSE,FALSE,FALSE,FALSE,FALSE,FALSE,0.0749,neutral
-1.557641,-697.3738,0,R,W,54.4,0,3.6,-1,FALSE,FALSE,FALSE,FALSE,FALSE,FALSE,FALSE,FALSE,FALSE,FALSE,FALSE,FALSE,FALSE,FALSE,FALSE,0.0749,neutral
-1.557641,-697.3738,0,S,G,-28.9,0,0.4,0,FALSE,FALSE,FALSE,FALSE,FALSE,FALSE,FALSE,FALSE,FALSE,FALSE,FALSE,FALSE,FALSE,FALSE,FALSE,0.0749,neutral
-1.557641,-697.3738,0.950917,G,S,28.9,0,-0.4,0,FALSE,FALSE,FALSE,FALSE,FALSE,FALSE,FALSE,FALSE,FALSE,FALSE,FALSE,FALSE,FALSE,FALSE,FALSE,0.0749,neutral
-1.557641,-697.3738,0,P,Q,31.1,0,-1.9,0,FALSE,FALSE,FALSE,FALSE,FALSE,FALSE,FALSE,FALSE,FALSE,FALSE,FALSE,FALSE,FALSE,FALSE,FALSE,0.0749,neutral
-1.557641,-697.3738,0,P,S,-23.7,0,0.8,0,FALSE,FALSE,FALSE,FALSE,FALSE,FALSE,FALSE,FALSE,FALSE,FALSE,FALSE,FALSE,FALSE,FALSE,FALSE,0.0749,neutral
-2.727566,-41.7532,0,A,T,27.5,1,-2.5,0,FALSE,FALSE,FALSE,FALSE,FALSE,FALSE,FALSE,FALSE,FALSE,FALSE,FALSE,FALSE,FALSE,FALSE,FALSE,0.59,neutral
-2.727566,-41.7532,0,R,Q,-29.6,0,1,-1,FALSE,FALSE,FALSE,FALSE,FALSE,FALSE,FALSE,FALSE,FALSE,FALSE,FALSE,FALSE,FALSE,FALSE,FALSE,0.62,neutral
-2.263566,121.8258,0.950917,E,K,30.2,0,-0.4,2,FALSE,FALSE,FALSE,FALSE,FALSE,FALSE,FALSE,FALSE,FALSE,FALSE,FALSE,FALSE,FALSE,FALSE,FALSE,0.0749,disease
-2.263566,121.8258,0.950917,Y,C,-85.1,0,3.8,0,FALSE,FALSE,FALSE,FALSE,FALSE,FALSE,FALSE,FALSE,FALSE,FALSE,FALSE,FALSE,FALSE,FALSE,FALSE,0.0749,disease
-2.263566,121.8258,0.950917,T,K,52.5,-1,-3.2,1,FALSE,FALSE,FALSE,FALSE,FALSE,FALSE,FALSE,FALSE,FALSE,FALSE,FALSE,FALSE,FALSE,FALSE,FALSE,0.0749,disease
-2.263566,121.8258,0,R,H,-20.2,0,1.3,0,FALSE,FALSE,FALSE,FALSE,FALSE,FALSE,FALSE,FALSE,FALSE,FALSE,FALSE,FALSE,FALSE,FALSE,FALSE,0.0749,disease
-2.263566,121.8258,0,E,K,30.2,0,-0.4,2,FALSE,FALSE,FALSE,FALSE,FALSE,FALSE,FALSE,FALSE,FALSE,FALSE,FALSE,FALSE,FALSE,FALSE,FALSE,0.0749,neutral
-2.263566,121.8258,0,S,C,19.5,0,3.3,0,FALSE,FALSE,FALSE,FALSE,FALSE,FALSE,FALSE,FALSE,FALSE,FALSE,FALSE,FALSE,FALSE,FALSE,FALSE,0.0749,neutral
-2.263566,121.8258,0,R,H,-20.2,0,1.3,0,FALSE,FALSE,FALSE,FALSE,FALSE,FALSE,FALSE,FALSE,FALSE,FALSE,FALSE,FALSE,FALSE,FALSE,FALSE,0.0749,disease
-2.263566,121.8258,1.970738,R,G,-113.3,0,4.1,-1,FALSE,FALSE,FALSE,FALSE,FALSE,FALSE,FALSE,FALSE,FALSE,FALSE,FALSE,FALSE,FALSE,FALSE,FALSE,0.0749,neutral
-2.263566,121.8258,0.950917,D,N,3,0,0,1,TRUE,FALSE,TRUE,TRUE,FALSE,FALSE,FALSE,FALSE,FALSE,FALSE,FALSE,FALSE,FALSE,FALSE,FALSE,0.0749,neutral
-2.263566,121.8258,0.950917,R,H,-20.2,0,1.3,0,FALSE,FALSE,FALSE,FALSE,FALSE,FALSE,FALSE,FALSE,FALSE,FALSE,FALSE,FALSE,FALSE,FALSE,FALSE,0.0749,disease
-2.263566,121.8258,1.970738,R,P,-60.7,0,2.9,-1,FALSE,FALSE,FALSE,FALSE,FALSE,FALSE,FALSE,FALSE,FALSE,FALSE,FALSE,FALSE,FALSE,FALSE,FALSE,0.0749,disease
-2.263566,121.8258,1.970738,G,R,113.3,0,-4.1,1,FALSE,FALSE,FALSE,FALSE,FALSE,FALSE,FALSE,FALSE,FALSE,FALSE,FALSE,FALSE,FALSE,FALSE,FALSE,0.0749,disease
-2.263566,121.8258,0.950917,I,F,23.2,-1,-1.7,0,FALSE,FALSE,FALSE,FALSE,FALSE,FALSE,FALSE,FALSE,FALSE,FALSE,FALSE,FALSE,FALSE,FALSE,FALSE,0.0749,disease
-2.263566,121.8258,0.950917,N,K,54.5,0,-0.4,1,FALSE,FALSE,FALSE,FALSE,FALSE,FALSE,FALSE,FALSE,FALSE,FALSE,FALSE,FALSE,FALSE,FALSE,FALSE,0.0749,neutral
-2.263566,121.8258,0.950917,F,I,-23.2,1,1.7,0,FALSE,FALSE,FALSE,FALSE,FALSE,FALSE,FALSE,FALSE,FALSE,FALSE,FALSE,FALSE,FALSE,FALSE,FALSE,0.0749,neutral
-2.263566,121.8258,0,E,K,30.2,0,-0.4,2,FALSE,FALSE,FALSE,FALSE,FALSE,FALSE,FALSE,FALSE,FALSE,FALSE,FALSE,FALSE,FALSE,FALSE,FALSE,0.12,disease
-2.263566,121.8258,0,R,C,-64.9,0,7,-1,FALSE,FALSE,FALSE,FALSE,FALSE,FALSE,FALSE,FALSE,FALSE,FALSE,FALSE,FALSE,FALSE,FALSE,FALSE,0.0749,disease
-2.263566,121.8258,0,L,V,-26.7,1,0.4,0,FALSE,FALSE,FALSE,FALSE,FALSE,FALSE,FALSE,FALSE,FALSE,FALSE,FALSE,FALSE,FALSE,FALSE,FALSE,0.0749,neutral
-2.263566,121.8258,0.950917,T,P,-3.39999999999999,-1,-0.9,0,FALSE,FALSE,FALSE,FALSE,FALSE,FALSE,FALSE,FALSE,FALSE,FALSE,FALSE,FALSE,FALSE,FALSE,FALSE,0.0749,disease
-2.263566,121.8258,1.970738,I,T,-50.6,0,-5.2,0,FALSE,FALSE,FALSE,FALSE,FALSE,FALSE,FALSE,FALSE,FALSE,FALSE,FALSE,FALSE,FALSE,FALSE,FALSE,0.0749,neutral
-2.263566,121.8258,0.950917,I,S,-77.7,-1,-5.3,0,FALSE,FALSE,FALSE,FALSE,FALSE,FALSE,FALSE,FALSE,FALSE,FALSE,FALSE,FALSE,FALSE,FALSE,FALSE,0.0749,neutral
-2.263566,121.8258,0.950917,L,M,-3.79999999999998,0,-1.9,0,FALSE,FALSE,FALSE,FALSE,FALSE,FALSE,FALSE,FALSE,FALSE,FALSE,FALSE,FALSE,FALSE,FALSE,FALSE,0.0749,neutral
-2.263566,121.8258,1.970738,R,W,54.4,0,3.6,-1,FALSE,FALSE,FALSE,FALSE,FALSE,FALSE,FALSE,FALSE,FALSE,FALSE,FALSE,FALSE,FALSE,FALSE,FALSE,0.0749,disease
-2.263566,121.8258,0,R,C,-64.9,0,7,-1,FALSE,FALSE,FALSE,FALSE,FALSE,FALSE,FALSE,FALSE,FALSE,FALSE,FALSE,FALSE,FALSE,FALSE,FALSE,0.0749,disease
-2.263566,121.8258,0.950917,S,F,100.9,0,3.6,0,FALSE,FALSE,FALSE,FALSE,FALSE,FALSE,FALSE,FALSE,FALSE,FALSE,FALSE,FALSE,FALSE,FALSE,FALSE,0.0749,neutral
-2.263566,121.8258,0.950917,R,H,-20.2,0,1.3,0,FALSE,FALSE,FALSE,FALSE,FALSE,FALSE,FALSE,FALSE,FALSE,FALSE,FALSE,FALSE,FALSE,FALSE,FALSE,0.0749,neutral
0.628591,-2761.1791,0.950917,G,C,48.4,0,2.9,0,TRUE,FALSE,TRUE,FALSE,FALSE,FALSE,FALSE,FALSE,FALSE,TRUE,FALSE,FALSE,FALSE,FALSE,FALSE,0.0,neutral
0.628591,-2761.1791,0,P,R,60.7,0,-2.9,1,FALSE,FALSE,TRUE,FALSE,FALSE,FALSE,TRUE,FALSE,FALSE,FALSE,TRUE,FALSE,FALSE,FALSE,FALSE,0.27,neutral
0.628591,-2761.1791,0,H,P,-40.5,0,1.6,-1,FALSE,FALSE,FALSE,FALSE,FALSE,FALSE,FALSE,FALSE,FALSE,FALSE,FALSE,FALSE,FALSE,FALSE,FALSE,0.22,neutral
0.628591,-2761.1791,0.950917,L,R,6.70000000000002,0,-8.3,1,FALSE,FALSE,FALSE,FALSE,FALSE,FALSE,FALSE,FALSE,FALSE,FALSE,FALSE,FALSE,FALSE,FALSE,FALSE,0.0,neutral
0.628591,-2761.1791,0,L,R,6.70000000000002,0,-8.3,1,FALSE,FALSE,FALSE,FALSE,FALSE,FALSE,FALSE,FALSE,FALSE,FALSE,FALSE,FALSE,FALSE,FALSE,FALSE,0.03,neutral
0.628591,-2761.1791,0.950917,S,I,77.7,1,5.3,0,FALSE,TRUE,FALSE,FALSE,FALSE,FALSE,FALSE,FALSE,FALSE,FALSE,FALSE,FALSE,FALSE,FALSE,FALSE,0.0,neutral
0.628591,-2761.1791,0,V,I,26.7,0,0.3,0,FALSE,FALSE,FALSE,FALSE,FALSE,FALSE,FALSE,FALSE,FALSE,FALSE,FALSE,FALSE,FALSE,FALSE,FALSE,0.18,neutral
0.628591,-2761.1791,0,A,V,51.4,1,2.4,0,FALSE,FALSE,FALSE,FALSE,FALSE,FALSE,FALSE,FALSE,FALSE,FALSE,FALSE,FALSE,FALSE,FALSE,FALSE,0.0,neutral
0.628591,-2761.1791,0.950917,V,M,22.9,-1,-2.3,0,FALSE,FALSE,FALSE,FALSE,FALSE,FALSE,FALSE,FALSE,FALSE,FALSE,FALSE,FALSE,FALSE,FALSE,FALSE,0.35,neutral
0.628591,-2761.1791,0.950917,R,G,-113.3,0,4.1,-1,FALSE,FALSE,FALSE,FALSE,FALSE,FALSE,FALSE,FALSE,FALSE,FALSE,FALSE,FALSE,FALSE,FALSE,FALSE,0.0,neutral
0.628591,-2761.1791,0,R,Q,-29.6,0,1,-1,FALSE,FALSE,TRUE,FALSE,FALSE,FALSE,FALSE,FALSE,FALSE,FALSE,TRUE,FALSE,FALSE,FALSE,FALSE,0.31,neutral
0.628591,-2761.1791,0.950917,L,Q,-22.9,0,-7.3,0,FALSE,FALSE,FALSE,FALSE,FALSE,FALSE,FALSE,FALSE,FALSE,FALSE,FALSE,FALSE,FALSE,FALSE,FALSE,0.0,neutral
0.628591,-2761.1791,0,R,K,-4.80000000000001,0,0.6,0,FALSE,FALSE,TRUE,FALSE,FALSE,FALSE,TRUE,FALSE,FALSE,FALSE,TRUE,FALSE,FALSE,FALSE,FALSE,0.69,neutral
0.628591,-549.2195,0.950917,S,P,23.7,0,-0.8,0,FALSE,FALSE,FALSE,FALSE,FALSE,FALSE,FALSE,FALSE,FALSE,FALSE,FALSE,FALSE,FALSE,FALSE,FALSE,0.01,neutral
0.628591,-549.2195,0.950917,R,L,-6.70000000000002,0,8.3,-1,FALSE,FALSE,FALSE,FALSE,FALSE,FALSE,FALSE,FALSE,FALSE,FALSE,FALSE,FALSE,FALSE,FALSE,FALSE,0.27,neutral
0.628591,-549.2195,0.950917,A,S,0.400000000000006,0,-2.6,0,FALSE,FALSE,FALSE,FALSE,FALSE,FALSE,FALSE,FALSE,FALSE,FALSE,FALSE,FALSE,FALSE,FALSE,FALSE,0.0,neutral
1.910551,318.1417,0,V,A,-51.4,-1,-2.4,0,FALSE,FALSE,FALSE,FALSE,FALSE,FALSE,FALSE,FALSE,FALSE,FALSE,FALSE,FALSE,FALSE,FALSE,FALSE,0.0,disease
1.910551,318.1417,0,L,V,-26.7,1,0.4,0,FALSE,FALSE,FALSE,FALSE,FALSE,FALSE,FALSE,FALSE,FALSE,FALSE,FALSE,FALSE,FALSE,FALSE,FALSE,0.01,disease
1.910551,318.1417,0,P,S,-23.7,0,0.8,0,FALSE,FALSE,FALSE,FALSE,FALSE,FALSE,FALSE,FALSE,FALSE,FALSE,FALSE,FALSE,FALSE,FALSE,FALSE,0.0,disease
1.910551,318.1417,0,P,L,54,0,5.4,0,FALSE,FALSE,FALSE,FALSE,FALSE,FALSE,FALSE,FALSE,FALSE,FALSE,FALSE,FALSE,FALSE,FALSE,FALSE,0.01,neutral
1.910551,318.1417,0.950917,T,I,50.6,0,5.2,0,FALSE,TRUE,TRUE,FALSE,FALSE,FALSE,FALSE,FALSE,TRUE,FALSE,FALSE,FALSE,FALSE,FALSE,FALSE,0.0,disease
1.910551,318.1417,0,T,R,57.3,-1,-3.8,1,FALSE,TRUE,FALSE,FALSE,FALSE,FALSE,FALSE,FALSE,FALSE,FALSE,FALSE,FALSE,FALSE,FALSE,FALSE,0.0,disease
1.910551,318.1417,0,S,L,77.7,0,4.6,0,FALSE,TRUE,FALSE,FALSE,FALSE,FALSE,FALSE,FALSE,FALSE,FALSE,FALSE,FALSE,FALSE,FALSE,FALSE,0.0,disease
1.910551,318.1417,0,P,L,54,0,5.4,0,FALSE,FALSE,FALSE,FALSE,FALSE,FALSE,FALSE,FALSE,FALSE,FALSE,FALSE,FALSE,FALSE,FALSE,FALSE,0.0,disease
1.910551,318.1417,0,P,A,-24.1,0,3.4,0,FALSE,FALSE,FALSE,FALSE,FALSE,FALSE,FALSE,FALSE,FALSE,FALSE,FALSE,FALSE,FALSE,FALSE,FALSE,0.0,disease
1.910551,318.1417,0,S,T,27.1,1,0.1,0,FALSE,FALSE,FALSE,FALSE,FALSE,FALSE,FALSE,FALSE,FALSE,FALSE,FALSE,FALSE,FALSE,FALSE,FALSE,0.25,disease
1.910551,318.1417,0,S,F,100.9,0,3.6,0,FALSE,TRUE,TRUE,FALSE,FALSE,FALSE,FALSE,FALSE,TRUE,FALSE,FALSE,FALSE,FALSE,FALSE,FALSE,0.0,disease
1.910551,318.1417,0.950917,T,R,57.3,-1,-3.8,1,FALSE,TRUE,TRUE,FALSE,FALSE,FALSE,FALSE,FALSE,TRUE,FALSE,FALSE,FALSE,FALSE,FALSE,FALSE,0.0,disease
1.910551,318.1417,0,R,S,-84.4,0,3.7,-1,FALSE,FALSE,FALSE,FALSE,FALSE,FALSE,FALSE,FALSE,FALSE,FALSE,FALSE,FALSE,FALSE,FALSE,FALSE,0.0,disease
1.910551,318.1417,0.950917,D,N,3,0,0,1,TRUE,FALSE,FALSE,FALSE,FALSE,FALSE,FALSE,FALSE,FALSE,FALSE,FALSE,FALSE,FALSE,FALSE,FALSE,0.0,disease
1.910551,318.1417,0.950917,D,G,-51,0,3.1,1,TRUE,FALSE,FALSE,FALSE,FALSE,FALSE,FALSE,FALSE,FALSE,FALSE,FALSE,FALSE,FALSE,FALSE,FALSE,0.0,disease
0.628591,-935.1724,0,I,V,-26.7,0,-0.3,0,FALSE,FALSE,TRUE,FALSE,FALSE,FALSE,FALSE,FALSE,FALSE,FALSE,FALSE,FALSE,FALSE,TRUE,FALSE,0.17,neutral
0.628591,-935.1724,0,I,V,-26.7,0,-0.3,0,FALSE,FALSE,TRUE,FALSE,FALSE,FALSE,FALSE,FALSE,FALSE,FALSE,FALSE,FALSE,FALSE,TRUE,FALSE,0.39,neutral
0.628591,-935.1724,0.950917,L,S,-77.7,0,-4.6,0,FALSE,FALSE,FALSE,FALSE,FALSE,FALSE,FALSE,FALSE,FALSE,FALSE,FALSE,FALSE,FALSE,FALSE,FALSE,0.0,neutral
0.628591,-935.1724,0,A,D,22.5,0,-5.3,-1,FALSE,FALSE,FALSE,FALSE,FALSE,FALSE,FALSE,FALSE,FALSE,FALSE,FALSE,FALSE,FALSE,FALSE,FALSE,0.03,neutral
0.628591,-935.1724,0,W,C,-119.3,0,3.4,0,FALSE,FALSE,FALSE,FALSE,FALSE,FALSE,FALSE,FALSE,FALSE,FALSE,FALSE,FALSE,FALSE,FALSE,FALSE,0.01,neutral
0.628591,-935.1724,0,P,A,-24.1,0,3.4,0,FALSE,FALSE,FALSE,FALSE,FALSE,FALSE,FALSE,FALSE,FALSE,FALSE,FALSE,FALSE,FALSE,FALSE,FALSE,0.03,neutral
0.628591,351.4740,0.950917,R,W,54.4,0,3.6,-1,TRUE,FALSE,FALSE,FALSE,FALSE,FALSE,FALSE,FALSE,FALSE,FALSE,FALSE,FALSE,FALSE,FALSE,FALSE,0.0,disease
0.628591,351.4740,1.918650,V,G,-79.9,-1,-4.6,0,FALSE,FALSE,TRUE,FALSE,FALSE,FALSE,TRUE,FALSE,FALSE,FALSE,FALSE,FALSE,FALSE,FALSE,FALSE,0.16,neutral
0.628591,351.4740,0.950917,G,S,28.9,0,-0.4,0,FALSE,FALSE,FALSE,FALSE,FALSE,FALSE,FALSE,FALSE,FALSE,FALSE,FALSE,FALSE,FALSE,FALSE,FALSE,0.0,disease
0.628591,351.4740,1.918650,L,P,-54,0,-5.4,0,FALSE,FALSE,FALSE,FALSE,FALSE,FALSE,FALSE,FALSE,FALSE,FALSE,FALSE,FALSE,FALSE,FALSE,FALSE,0.0,disease
0.628591,351.4740,0,R,Q,-29.6,0,1,-1,FALSE,FALSE,FALSE,FALSE,FALSE,FALSE,FALSE,FALSE,FALSE,FALSE,FALSE,FALSE,FALSE,FALSE,FALSE,0.11,neutral
0.628591,351.4740,0.950917,P,L,54,0,5.4,0,FALSE,FALSE,FALSE,FALSE,FALSE,FALSE,FALSE,FALSE,FALSE,FALSE,FALSE,FALSE,FALSE,FALSE,FALSE,0.0,disease
0.628591,351.4740,0,E,K,30.2,0,-0.4,2,FALSE,FALSE,FALSE,FALSE,FALSE,FALSE,FALSE,FALSE,FALSE,FALSE,FALSE,FALSE,FALSE,FALSE,FALSE,0.01,disease
0.628591,351.4740,0.950917,H,Y,40.4,0,1.9,-1,FALSE,FALSE,FALSE,FALSE,FALSE,FALSE,FALSE,FALSE,FALSE,FALSE,FALSE,FALSE,FALSE,FALSE,FALSE,0.0,neutral
0.628591,351.4740,0,Q,R,29.6,0,-1,1,FALSE,FALSE,FALSE,FALSE,FALSE,FALSE,FALSE,FALSE,FALSE,FALSE,FALSE,FALSE,FALSE,FALSE,FALSE,0.66,neutral
0.628591,351.4740,0,R,S,-84.4,0,3.7,-1,FALSE,FALSE,FALSE,FALSE,FALSE,FALSE,FALSE,FALSE,FALSE,FALSE,FALSE,FALSE,FALSE,FALSE,FALSE,0.67,neutral
0.628591,351.4740,0,V,I,26.7,0,0.3,0,FALSE,FALSE,FALSE,FALSE,FALSE,FALSE,FALSE,FALSE,FALSE,FALSE,FALSE,FALSE,FALSE,FALSE,FALSE,0.42,neutral
0.628591,351.4740,0,L,P,-54,0,-5.4,0,FALSE,FALSE,TRUE,FALSE,FALSE,FALSE,FALSE,FALSE,FALSE,FALSE,TRUE,FALSE,FALSE,FALSE,FALSE,0.0,disease
0.628591,351.4740,0,R,C,-64.9,0,7,-1,FALSE,FALSE,FALSE,FALSE,FALSE,FALSE,FALSE,FALSE,FALSE,FALSE,FALSE,FALSE,FALSE,FALSE,FALSE,0.03,neutral
0.628591,351.4740,0.950917,M,V,-22.9,1,2.3,0,FALSE,FALSE,FALSE,FALSE,FALSE,FALSE,FALSE,FALSE,FALSE,FALSE,FALSE,FALSE,FALSE,FALSE,FALSE,0.2,disease
0.628591,351.4740,0,G,E,78.3,0,-3.1,-1,FALSE,FALSE,TRUE,FALSE,FALSE,FALSE,FALSE,FALSE,FALSE,FALSE,FALSE,TRUE,FALSE,FALSE,FALSE,0.21,neutral
0.628591,351.4740,0,R,W,54.4,0,3.6,-1,FALSE,FALSE,TRUE,FALSE,FALSE,FALSE,FALSE,FALSE,FALSE,FALSE,FALSE,TRUE,FALSE,FALSE,FALSE,0.01,neutral
0.628591,351.4740,1.918650,Y,C,-85.1,0,3.8,0,FALSE,FALSE,FALSE,FALSE,FALSE,FALSE,FALSE,FALSE,FALSE,FALSE,FALSE,FALSE,FALSE,FALSE,FALSE,0.0,disease
0.628591,351.4740,0.950917,M,T,-46.8,1,-2.6,0,FALSE,FALSE,FALSE,FALSE,FALSE,FALSE,FALSE,FALSE,FALSE,FALSE,FALSE,FALSE,FALSE,FALSE,FALSE,0.27,neutral
0.628591,351.4740,1.918650,T,M,46.8,-1,2.6,0,FALSE,FALSE,TRUE,FALSE,FALSE,FALSE,TRUE,FALSE,FALSE,FALSE,FALSE,FALSE,FALSE,FALSE,FALSE,0.21,neutral
0.628591,351.4740,0.950917,R,Q,-29.6,0,1,-1,FALSE,FALSE,FALSE,FALSE,FALSE,FALSE,FALSE,FALSE,FALSE,FALSE,FALSE,FALSE,FALSE,FALSE,FALSE,0.62,neutral
0.628591,351.4740,0.950917,G,V,79.9,1,4.6,0,FALSE,FALSE,FALSE,FALSE,FALSE,FALSE,FALSE,FALSE,FALSE,FALSE,FALSE,FALSE,FALSE,FALSE,FALSE,0.13,neutral
0.628591,351.4740,0.950917,G,R,113.3,0,-4.1,1,FALSE,FALSE,TRUE,FALSE,FALSE,FALSE,FALSE,FALSE,FALSE,TRUE,FALSE,FALSE,FALSE,FALSE,FALSE,0.0,disease
0.628591,351.4740,1.918650,R,G,-113.3,0,4.1,-1,FALSE,FALSE,TRUE,FALSE,FALSE,FALSE,TRUE,FALSE,FALSE,FALSE,FALSE,FALSE,FALSE,FALSE,FALSE,0.29,neutral
0.628591,351.4740,0.950917,R,P,-60.7,0,2.9,-1,FALSE,FALSE,FALSE,FALSE,FALSE,FALSE,FALSE,FALSE,FALSE,FALSE,FALSE,FALSE,FALSE,FALSE,FALSE,0.3,disease
0.628591,351.4740,0.950917,R,C,-64.9,0,7,-1,TRUE,FALSE,FALSE,FALSE,FALSE,FALSE,FALSE,FALSE,FALSE,FALSE,FALSE,FALSE,FALSE,FALSE,FALSE,0.0,disease
0.628591,351.4740,0.950917,G,R,113.3,0,-4.1,1,FALSE,FALSE,FALSE,FALSE,FALSE,FALSE,FALSE,FALSE,FALSE,FALSE,FALSE,FALSE,FALSE,FALSE,FALSE,0.0,disease
-1.557641,140.3896,0.950917,H,Q,-9.39999999999998,0,-0.3,-1,FALSE,FALSE,FALSE,FALSE,FALSE,FALSE,FALSE,FALSE,FALSE,FALSE,FALSE,FALSE,FALSE,FALSE,FALSE,0.01,neutral
-1.557641,140.3896,0,H,Y,40.4,0,1.9,-1,TRUE,FALSE,TRUE,FALSE,FALSE,FALSE,FALSE,FALSE,FALSE,FALSE,FALSE,FALSE,FALSE,FALSE,TRUE,0.0,disease
-1.557641,140.3896,-1.614224,R,S,-84.4,0,3.7,-1,FALSE,FALSE,FALSE,FALSE,FALSE,FALSE,FALSE,FALSE,FALSE,FALSE,FALSE,FALSE,FALSE,FALSE,FALSE,0.21,neutral
-1.557641,140.3896,0,G,D,51,0,-3.1,-1,FALSE,FALSE,TRUE,FALSE,FALSE,FALSE,FALSE,FALSE,FALSE,FALSE,FALSE,FALSE,FALSE,FALSE,TRUE,0.0,disease
-1.557641,140.3896,0,S,P,23.7,0,-0.8,0,FALSE,FALSE,TRUE,FALSE,FALSE,FALSE,FALSE,FALSE,FALSE,FALSE,FALSE,FALSE,FALSE,FALSE,TRUE,0.02,disease
-1.557641,140.3896,0,R,C,-64.9,0,7,-1,FALSE,FALSE,TRUE,FALSE,FALSE,FALSE,FALSE,FALSE,FALSE,FALSE,FALSE,FALSE,FALSE,FALSE,TRUE,0.0,neutral
-1.557641,140.3896,0.950917,A,D,22.5,0,-5.3,-1,FALSE,FALSE,FALSE,FALSE,FALSE,FALSE,FALSE,FALSE,FALSE,FALSE,FALSE,FALSE,FALSE,FALSE,FALSE,0.0,neutral
-1.557641,-1142.8379,0.950917,P,H,40.5,0,-1.6,1,FALSE,FALSE,FALSE,FALSE,FALSE,FALSE,FALSE,FALSE,FALSE,FALSE,FALSE,FALSE,FALSE,FALSE,FALSE,0.02,neutral
0.628591,434.1734,0.950917,A,T,27.5,1,-2.5,0,TRUE,FALSE,FALSE,FALSE,FALSE,FALSE,FALSE,FALSE,FALSE,FALSE,FALSE,FALSE,FALSE,FALSE,FALSE,0.0,disease
0.628591,434.1734,0.950917,R,Q,-29.6,0,1,-1,FALSE,FALSE,FALSE,FALSE,FALSE,FALSE,FALSE,FALSE,FALSE,FALSE,FALSE,FALSE,FALSE,FALSE,FALSE,0.0,disease
0.628591,434.1734,0,L,P,-54,0,-5.4,0,FALSE,FALSE,FALSE,FALSE,FALSE,FALSE,FALSE,FALSE,FALSE,FALSE,FALSE,FALSE,FALSE,FALSE,FALSE,0.0,disease
0.628591,434.1734,0.950917,R,Q,-29.6,0,1,-1,FALSE,FALSE,FALSE,FALSE,FALSE,FALSE,FALSE,FALSE,FALSE,FALSE,FALSE,FALSE,FALSE,FALSE,FALSE,0.0,disease
0.628591,434.1734,0,V,M,22.9,-1,-2.3,0,FALSE,FALSE,FALSE,FALSE,FALSE,FALSE,FALSE,FALSE,FALSE,FALSE,FALSE,FALSE,FALSE,FALSE,FALSE,0.0,neutral
0.628591,434.1734,0.950917,W,S,-138.8,0,0.1,0,FALSE,FALSE,FALSE,FALSE,FALSE,FALSE,FALSE,FALSE,FALSE,FALSE,FALSE,FALSE,FALSE,FALSE,FALSE,0.0,disease
0.628591,434.1734,-3.179009,G,S,28.9,0,-0.4,0,FALSE,FALSE,TRUE,FALSE,FALSE,FALSE,TRUE,FALSE,FALSE,FALSE,FALSE,FALSE,FALSE,FALSE,FALSE,0.2,neutral
0.628591,434.1734,-3.179009,P,L,54,0,5.4,0,FALSE,FALSE,TRUE,FALSE,FALSE,FALSE,TRUE,FALSE,FALSE,FALSE,FALSE,FALSE,FALSE,FALSE,FALSE,0.15,neutral
0.628591,434.1734,0.950917,R,W,54.4,0,3.6,-1,FALSE,FALSE,FALSE,FALSE,FALSE,FALSE,FALSE,FALSE,FALSE,FALSE,FALSE,FALSE,FALSE,FALSE,FALSE,0.0,disease
0.628591,434.1734,0,Y,C,-85.1,0,3.8,0,FALSE,TRUE,TRUE,FALSE,FALSE,FALSE,FALSE,FALSE,TRUE,FALSE,FALSE,FALSE,FALSE,FALSE,FALSE,0.09,neutral
0.628591,434.1734,0,G,R,113.3,0,-4.1,1,FALSE,FALSE,FALSE,FALSE,FALSE,FALSE,FALSE,FALSE,FALSE,FALSE,FALSE,FALSE,FALSE,FALSE,FALSE,0.0,disease
0.628591,434.1734,0.950917,I,T,-50.6,0,-5.2,0,FALSE,FALSE,FALSE,FALSE,FALSE,FALSE,FALSE,FALSE,FALSE,FALSE,FALSE,FALSE,FALSE,FALSE,FALSE,0.0,disease
0.628591,434.1734,0,L,P,-54,0,-5.4,0,FALSE,FALSE,TRUE,FALSE,FALSE,FALSE,TRUE,FALSE,FALSE,FALSE,FALSE,FALSE,FALSE,FALSE,FALSE,0.2,disease
0.628591,434.1734,-3.179009,I,T,-50.6,0,-5.2,0,FALSE,FALSE,FALSE,FALSE,FALSE,FALSE,FALSE,FALSE,FALSE,FALSE,FALSE,FALSE,FALSE,FALSE,FALSE,0.0,disease
0.628591,434.1734,0.950917,W,L,-61.1,0,4.7,0,FALSE,FALSE,FALSE,FALSE,FALSE,FALSE,FALSE,FALSE,FALSE,FALSE,FALSE,FALSE,FALSE,FALSE,FALSE,0.0749,disease
0.628591,434.1734,0.950917,A,E,49.8,0,-5.3,-1,FALSE,FALSE,FALSE,FALSE,FALSE,FALSE,FALSE,FALSE,FALSE,FALSE,FALSE,FALSE,FALSE,FALSE,FALSE,0.0,disease
0.628591,434.1734,0,Q,K,24.8,0,-0.4,1,FALSE,FALSE,TRUE,FALSE,FALSE,FALSE,TRUE,FALSE,FALSE,FALSE,FALSE,FALSE,FALSE,FALSE,FALSE,0.29,neutral
0.628591,434.1734,0,G,S,28.9,0,-0.4,0,FALSE,FALSE,FALSE,FALSE,FALSE,FALSE,FALSE,FALSE,FALSE,FALSE,FALSE,FALSE,FALSE,FALSE,FALSE,0.19,disease
0.628591,434.1734,-3.179009,Q,R,29.6,0,-1,1,FALSE,FALSE,TRUE,FALSE,FALSE,FALSE,TRUE,FALSE,FALSE,FALSE,FALSE,FALSE,FALSE,FALSE,FALSE,0.51,neutral
0.628591,434.1734,0,R,Q,-29.6,0,1,-1,FALSE,FALSE,FALSE,FALSE,FALSE,FALSE,FALSE,FALSE,FALSE,FALSE,FALSE,FALSE,FALSE,FALSE,FALSE,1.0,disease
0.628591,434.1734,0,F,V,-49.9,1,1.4,0,FALSE,FALSE,FALSE,FALSE,FALSE,FALSE,FALSE,FALSE,FALSE,FALSE,FALSE,FALSE,FALSE,FALSE,FALSE,0.01,disease
0.628591,434.1734,0,P,T,3.39999999999999,1,0.9,0,FALSE,FALSE,FALSE,FALSE,FALSE,FALSE,FALSE,FALSE,FALSE,FALSE,FALSE,FALSE,FALSE,FALSE,FALSE,0.0,disease
0.628591,434.1734,-3.179009,T,A,-27.5,-1,2.5,0,FALSE,FALSE,TRUE,FALSE,FALSE,FALSE,TRUE,FALSE,FALSE,FALSE,FALSE,FALSE,FALSE,FALSE,FALSE,0.19,disease
0.628591,434.1734,0,I,M,-3.79999999999998,-1,-2.6,0,FALSE,FALSE,FALSE,FALSE,FALSE,FALSE,FALSE,FALSE,FALSE,FALSE,FALSE,FALSE,FALSE,FALSE,FALSE,0.0,disease
0.628591,434.1734,0,C,Y,85.1,0,-3.8,0,FALSE,FALSE,TRUE,FALSE,FALSE,FALSE,TRUE,FALSE,FALSE,FALSE,FALSE,FALSE,FALSE,FALSE,FALSE,1.0,disease
0.628591,434.1734,0.950917,R,Q,-29.6,0,1,-1,FALSE,FALSE,FALSE,FALSE,FALSE,FALSE,FALSE,FALSE,FALSE,FALSE,FALSE,FALSE,FALSE,FALSE,FALSE,0.0,disease
0.628591,434.1734,0,N,S,-25.1,0,2.7,0,FALSE,FALSE,TRUE,FALSE,FALSE,FALSE,TRUE,FALSE,FALSE,FALSE,FALSE,FALSE,FALSE,FALSE,FALSE,0.0,disease
0.628591,434.1734,0,R,H,-20.2,0,1.3,0,FALSE,FALSE,TRUE,FALSE,FALSE,FALSE,TRUE,FALSE,FALSE,FALSE,FALSE,FALSE,FALSE,FALSE,FALSE,0.0,disease
0.628591,434.1734,0,L,Q,-22.9,0,-7.3,0,FALSE,FALSE,FALSE,FALSE,FALSE,FALSE,FALSE,FALSE,FALSE,FALSE,FALSE,FALSE,FALSE,FALSE,FALSE,0.0,disease
0.628591,434.1734,0,D,G,-51,0,3.1,1,FALSE,FALSE,FALSE,FALSE,FALSE,FALSE,FALSE,FALSE,FALSE,FALSE,FALSE,FALSE,FALSE,FALSE,FALSE,0.26,disease
0.628591,434.1734,0.950917,P,L,54,0,5.4,0,FALSE,FALSE,FALSE,FALSE,FALSE,FALSE,FALSE,FALSE,FALSE,FALSE,FALSE,FALSE,FALSE,FALSE,FALSE,0.0,disease
0.628591,434.1734,0.950917,T,A,-27.5,-1,2.5,0,FALSE,FALSE,FALSE,FALSE,FALSE,FALSE,FALSE,FALSE,FALSE,FALSE,FALSE,FALSE,FALSE,FALSE,FALSE,0.07,neutral
0.628591,434.1734,0,N,D,-3,0,0,-1,FALSE,FALSE,FALSE,FALSE,FALSE,FALSE,FALSE,FALSE,FALSE,FALSE,FALSE,FALSE,FALSE,FALSE,FALSE,0.0,disease
0.628591,434.1734,0,V,L,26.7,-1,-0.4,0,FALSE,FALSE,TRUE,FALSE,FALSE,FALSE,TRUE,FALSE,FALSE,FALSE,FALSE,FALSE,FALSE,FALSE,FALSE,0.31,disease
0.628591,434.1734,0.950917,R,W,54.4,0,3.6,-1,FALSE,FALSE,FALSE,FALSE,FALSE,FALSE,FALSE,FALSE,FALSE,FALSE,FALSE,FALSE,FALSE,FALSE,FALSE,0.0,disease
0.628591,434.1734,0,G,R,113.3,0,-4.1,1,FALSE,FALSE,FALSE,FALSE,FALSE,FALSE,FALSE,FALSE,FALSE,FALSE,FALSE,FALSE,FALSE,FALSE,FALSE,0.0,disease
0.628591,434.1734,0,C,Y,85.1,0,-3.8,0,FALSE,FALSE,TRUE,FALSE,FALSE,FALSE,TRUE,FALSE,FALSE,FALSE,FALSE,FALSE,FALSE,FALSE,FALSE,0.0,disease
0.628591,434.1734,0,K,E,-30.2,0,0.4,-2,FALSE,FALSE,TRUE,FALSE,FALSE,FALSE,TRUE,FALSE,FALSE,FALSE,FALSE,FALSE,FALSE,FALSE,FALSE,0.18,disease
0.628591,434.1734,-3.179009,T,M,46.8,-1,2.6,0,FALSE,FALSE,FALSE,FALSE,FALSE,FALSE,FALSE,FALSE,FALSE,FALSE,FALSE,FALSE,FALSE,FALSE,FALSE,0.0,disease
0.628591,434.1734,0,W,S,-138.8,0,0.1,0,FALSE,FALSE,FALSE,FALSE,FALSE,FALSE,FALSE,FALSE,FALSE,FALSE,FALSE,FALSE,FALSE,FALSE,FALSE,0.0,disease
0.628591,434.1734,-3.179009,R,W,54.4,0,3.6,-1,FALSE,FALSE,FALSE,FALSE,FALSE,FALSE,FALSE,FALSE,FALSE,FALSE,FALSE,FALSE,FALSE,FALSE,FALSE,0.0,disease
0.628591,434.1734,0.950917,L,V,-26.7,1,0.4,0,FALSE,FALSE,FALSE,FALSE,FALSE,FALSE,FALSE,FALSE,FALSE,FALSE,FALSE,FALSE,FALSE,FALSE,FALSE,1.0,neutral
0.628591,434.1734,0,H,R,20.2,0,-1.3,0,FALSE,FALSE,TRUE,FALSE,FALSE,FALSE,TRUE,FALSE,FALSE,FALSE,FALSE,FALSE,FALSE,FALSE,FALSE,0.01,disease
0.628591,434.1734,0,N,K,54.5,0,-0.4,1,FALSE,FALSE,TRUE,FALSE,FALSE,FALSE,TRUE,FALSE,FALSE,FALSE,FALSE,FALSE,FALSE,FALSE,FALSE,0.0,disease
0.628591,434.1734,0,I,T,-50.6,0,-5.2,0,FALSE,FALSE,FALSE,FALSE,FALSE,FALSE,FALSE,FALSE,FALSE,FALSE,FALSE,FALSE,FALSE,FALSE,FALSE,0.0,neutral
0.628591,434.1734,0.950917,A,V,51.4,1,2.4,0,TRUE,FALSE,FALSE,FALSE,FALSE,FALSE,FALSE,FALSE,FALSE,FALSE,FALSE,FALSE,FALSE,FALSE,FALSE,0.0,disease
0.628591,434.1734,0.950917,G,V,79.9,1,4.6,0,FALSE,FALSE,FALSE,FALSE,FALSE,FALSE,FALSE,FALSE,FALSE,FALSE,FALSE,FALSE,FALSE,FALSE,FALSE,0.0,disease
0.628591,434.1734,0,A,G,-28.5,0,-2.2,0,FALSE,FALSE,TRUE,FALSE,FALSE,FALSE,FALSE,FALSE,FALSE,FALSE,FALSE,TRUE,FALSE,FALSE,FALSE,1.0,neutral
0.628591,434.1734,0.950917,E,K,30.2,0,-0.4,2,FALSE,FALSE,FALSE,FALSE,FALSE,FALSE,FALSE,FALSE,FALSE,FALSE,FALSE,FALSE,FALSE,FALSE,FALSE,0.0,disease
0.628591,434.1734,0,R,C,-64.9,0,7,-1,FALSE,FALSE,TRUE,FALSE,FALSE,FALSE,TRUE,FALSE,FALSE,FALSE,FALSE,FALSE,FALSE,FALSE,FALSE,0.0,disease
0.628591,434.1734,0.950917,R,W,54.4,0,3.6,-1,FALSE,FALSE,FALSE,FALSE,FALSE,FALSE,FALSE,FALSE,FALSE,FALSE,FALSE,FALSE,FALSE,FALSE,FALSE,0.0,disease
0.628591,434.1734,0,R,P,-60.7,0,2.9,-1,FALSE,FALSE,FALSE,FALSE,FALSE,FALSE,FALSE,FALSE,FALSE,FALSE,FALSE,FALSE,FALSE,FALSE,FALSE,0.2,disease
0.628591,434.1734,0.950917,E,D,-27.3,0,0,0,FALSE,FALSE,FALSE,FALSE,FALSE,FALSE,FALSE,FALSE,FALSE,FALSE,FALSE,FALSE,FALSE,FALSE,FALSE,0.0,disease
0.628591,434.1734,0,S,L,77.7,0,4.6,0,FALSE,FALSE,TRUE,FALSE,FALSE,FALSE,TRUE,FALSE,FALSE,FALSE,FALSE,FALSE,FALSE,FALSE,FALSE,0.0,disease
0.628591,434.1734,0,V,A,-51.4,-1,-2.4,0,FALSE,FALSE,FALSE,FALSE,FALSE,FALSE,FALSE,FALSE,FALSE,FALSE,FALSE,FALSE,FALSE,FALSE,FALSE,0.0,disease
0.628591,434.1734,0,Y,H,-40.4,0,-1.9,1,FALSE,FALSE,TRUE,FALSE,FALSE,FALSE,TRUE,FALSE,FALSE,FALSE,FALSE,FALSE,FALSE,FALSE,FALSE,0.35,neutral
0.628591,434.1734,0.950917,I,F,23.2,-1,-1.7,0,FALSE,FALSE,FALSE,FALSE,FALSE,FALSE,FALSE,FALSE,FALSE,FALSE,FALSE,FALSE,FALSE,FALSE,FALSE,0.0,neutral
0.628591,434.1734,0,A,V,51.4,1,2.4,0,FALSE,FALSE,FALSE,FALSE,FALSE,FALSE,FALSE,FALSE,FALSE,FALSE,FALSE,FALSE,FALSE,FALSE,FALSE,0.0,disease
0.628591,434.1734,-3.179009,R,S,-84.4,0,3.7,-1,FALSE,FALSE,TRUE,FALSE,FALSE,FALSE,TRUE,FALSE,FALSE,FALSE,FALSE,FALSE,FALSE,FALSE,FALSE,0.0,disease
0.628591,434.1734,0.950917,A,D,22.5,0,-5.3,-1,FALSE,FALSE,FALSE,FALSE,FALSE,FALSE,FALSE,FALSE,FALSE,FALSE,FALSE,FALSE,FALSE,FALSE,FALSE,0.0,disease
0.628591,434.1734,0,R,Q,-29.6,0,1,-1,FALSE,FALSE,FALSE,FALSE,FALSE,FALSE,FALSE,FALSE,FALSE,FALSE,FALSE,FALSE,FALSE,FALSE,FALSE,0.0,disease
0.628591,-1846.2463,2.248272,G,S,28.9,0,-0.4,0,FALSE,FALSE,FALSE,FALSE,FALSE,FALSE,FALSE,FALSE,FALSE,FALSE,FALSE,FALSE,FALSE,FALSE,FALSE,0.66,neutral
0.628591,-1024.0402,0,R,Q,-29.6,0,1,-1,FALSE,FALSE,FALSE,FALSE,FALSE,FALSE,FALSE,FALSE,FALSE,FALSE,FALSE,FALSE,FALSE,FALSE,FALSE,0.25,neutral
0.628591,-1024.0402,0,R,C,-64.9,0,7,-1,FALSE,FALSE,FALSE,FALSE,FALSE,FALSE,FALSE,FALSE,FALSE,FALSE,FALSE,FALSE,FALSE,FALSE,FALSE,0.0,neutral
0.628591,-1024.0402,0,M,V,-22.9,1,2.3,0,FALSE,FALSE,FALSE,FALSE,FALSE,FALSE,FALSE,FALSE,FALSE,FALSE,FALSE,FALSE,FALSE,FALSE,FALSE,0.28,neutral
0.628591,202.9936,0.950917,G,R,113.3,0,-4.1,1,FALSE,FALSE,FALSE,FALSE,FALSE,FALSE,FALSE,FALSE,FALSE,FALSE,FALSE,FALSE,FALSE,FALSE,FALSE,0.35,neutral
0.628591,202.9936,0.950917,A,P,24.1,0,-3.4,0,FALSE,FALSE,FALSE,FALSE,FALSE,FALSE,FALSE,FALSE,FALSE,FALSE,FALSE,FALSE,FALSE,FALSE,FALSE,0.0,disease
0.628591,202.9936,0.950917,M,T,-46.8,1,-2.6,0,FALSE,FALSE,FALSE,FALSE,FALSE,FALSE,FALSE,FALSE,FALSE,FALSE,FALSE,FALSE,FALSE,FALSE,FALSE,0.0,disease
0.628591,202.9936,1.918650,G,S,28.9,0,-0.4,0,FALSE,FALSE,FALSE,FALSE,FALSE,FALSE,FALSE,FALSE,FALSE,FALSE,FALSE,FALSE,FALSE,FALSE,FALSE,0.14,neutral
0.628591,202.9936,0.950917,E,K,30.2,0,-0.4,2,FALSE,FALSE,FALSE,FALSE,FALSE,FALSE,FALSE,FALSE,FALSE,FALSE,FALSE,FALSE,FALSE,FALSE,FALSE,0.0,disease
0.628591,202.9936,0,Y,C,-85.1,0,3.8,0,FALSE,FALSE,TRUE,FALSE,FALSE,FALSE,FALSE,FALSE,TRUE,FALSE,FALSE,FALSE,FALSE,FALSE,FALSE,0.0,neutral
0.628591,202.9936,0.950917,F,S,-100.9,0,-3.6,0,FALSE,FALSE,FALSE,FALSE,FALSE,FALSE,FALSE,FALSE,FALSE,FALSE,FALSE,FALSE,FALSE,FALSE,FALSE,0.0,disease
0.628591,202.9936,1.918650,V,G,-79.9,-1,-4.6,0,FALSE,FALSE,FALSE,FALSE,FALSE,FALSE,FALSE,FALSE,FALSE,FALSE,FALSE,FALSE,FALSE,FALSE,FALSE,0.0,neutral
0.628591,202.9936,1.918650,A,S,0.400000000000006,0,-2.6,0,FALSE,FALSE,TRUE,FALSE,FALSE,FALSE,TRUE,FALSE,FALSE,FALSE,FALSE,FALSE,FALSE,FALSE,FALSE,0.78,neutral
0.628591,202.9936,0.950917,R,H,-20.2,0,1.3,0,FALSE,FALSE,FALSE,FALSE,FALSE,FALSE,FALSE,FALSE,FALSE,FALSE,FALSE,FALSE,FALSE,FALSE,FALSE,0.1,neutral
0.628591,202.9936,0.950917,D,Y,82.5,0,2.2,1,FALSE,FALSE,FALSE,FALSE,FALSE,FALSE,FALSE,FALSE,FALSE,FALSE,FALSE,FALSE,FALSE,FALSE,FALSE,0.0,disease
0.628591,202.9936,0.950917,I,T,-50.6,0,-5.2,0,FALSE,FALSE,FALSE,FALSE,FALSE,FALSE,FALSE,FALSE,FALSE,FALSE,FALSE,FALSE,FALSE,FALSE,FALSE,0.0,disease
0.628591,202.9936,0.950917,P,T,3.39999999999999,1,0.9,0,FALSE,FALSE,FALSE,FALSE,FALSE,FALSE,FALSE,FALSE,FALSE,FALSE,FALSE,FALSE,FALSE,FALSE,FALSE,0.0,disease
0.628591,202.9936,1.918650,H,R,20.2,0,-1.3,0,FALSE,FALSE,FALSE,FALSE,FALSE,FALSE,FALSE,FALSE,FALSE,FALSE,FALSE,FALSE,FALSE,FALSE,FALSE,0.0,neutral
0.628591,202.9936,0,R,Q,-29.6,0,1,-1,FALSE,FALSE,FALSE,FALSE,FALSE,FALSE,FALSE,FALSE,FALSE,FALSE,FALSE,FALSE,FALSE,FALSE,FALSE,1.0,neutral
0.628591,202.9936,0,E,D,-27.3,0,0,0,FALSE,FALSE,FALSE,FALSE,FALSE,FALSE,FALSE,FALSE,FALSE,FALSE,FALSE,FALSE,FALSE,FALSE,FALSE,0.57,neutral
0.628591,202.9936,0,L,V,-26.7,1,0.4,0,FALSE,FALSE,TRUE,FALSE,FALSE,FALSE,FALSE,FALSE,FALSE,FALSE,FALSE,FALSE,FALSE,TRUE,FALSE,0.05,neutral
0.628591,202.9936,0.950917,G,E,78.3,0,-3.1,-1,TRUE,FALSE,TRUE,FALSE,FALSE,FALSE,FALSE,FALSE,FALSE,TRUE,FALSE,FALSE,FALSE,FALSE,FALSE,0.0,disease
0.628591,202.9936,0.950917,L,P,-54,0,-5.4,0,FALSE,FALSE,FALSE,FALSE,FALSE,FALSE,FALSE,FALSE,FALSE,FALSE,FALSE,FALSE,FALSE,FALSE,FALSE,0.01,disease
0.628591,202.9936,0.950917,I,N,-52.6,-1,-8,0,FALSE,FALSE,FALSE,FALSE,FALSE,FALSE,FALSE,FALSE,FALSE,FALSE,FALSE,FALSE,FALSE,FALSE,FALSE,0.0,disease
0.628591,202.9936,1.918650,V,M,22.9,-1,-2.3,0,FALSE,FALSE,FALSE,FALSE,FALSE,FALSE,FALSE,FALSE,FALSE,FALSE,FALSE,FALSE,FALSE,FALSE,FALSE,0.28,neutral
0.628591,202.9936,0.950917,M,T,-46.8,1,-2.6,0,FALSE,FALSE,FALSE,FALSE,FALSE,FALSE,FALSE,FALSE,FALSE,FALSE,FALSE,FALSE,FALSE,FALSE,FALSE,0.0,disease
0.628591,76.2325,0.950917,K,R,4.80000000000001,0,-0.6,0,FALSE,FALSE,FALSE,FALSE,FALSE,FALSE,FALSE,FALSE,FALSE,FALSE,FALSE,FALSE,FALSE,FALSE,FALSE,0.0749,neutral
0.628591,76.2325,2.248272,I,V,-26.7,0,-0.3,0,FALSE,FALSE,FALSE,FALSE,FALSE,FALSE,FALSE,FALSE,FALSE,FALSE,FALSE,FALSE,FALSE,FALSE,FALSE,0.0749,neutral
0.628591,510.2160,0,T,N,-2,-1,-2.8,0,FALSE,FALSE,FALSE,FALSE,FALSE,FALSE,FALSE,FALSE,FALSE,FALSE,FALSE,FALSE,FALSE,FALSE,FALSE,0.14,neutral
0.628591,510.2160,59.250150,R,H,-20.2,0,1.3,0,FALSE,FALSE,FALSE,FALSE,FALSE,FALSE,FALSE,FALSE,FALSE,FALSE,FALSE,FALSE,FALSE,FALSE,FALSE,0.12,disease
0.628591,510.2160,0,D,N,3,0,0,1,FALSE,FALSE,FALSE,FALSE,FALSE,FALSE,FALSE,FALSE,FALSE,FALSE,FALSE,FALSE,FALSE,FALSE,FALSE,0.3,neutral
0.628591,510.2160,0,L,V,-26.7,1,0.4,0,FALSE,FALSE,FALSE,FALSE,FALSE,FALSE,FALSE,FALSE,FALSE,FALSE,FALSE,FALSE,FALSE,FALSE,FALSE,0.02,disease
0.628591,510.2160,0,C,F,81.4,0,0.3,0,FALSE,FALSE,FALSE,FALSE,FALSE,FALSE,FALSE,FALSE,FALSE,FALSE,FALSE,FALSE,FALSE,FALSE,FALSE,0.02,disease
0.628591,510.2160,0,P,L,54,0,5.4,0,FALSE,FALSE,TRUE,FALSE,FALSE,FALSE,FALSE,FALSE,FALSE,FALSE,FALSE,TRUE,FALSE,FALSE,FALSE,0.67,disease
0.628591,510.2160,0.950917,G,R,113.3,0,-4.1,1,FALSE,FALSE,FALSE,FALSE,FALSE,FALSE,FALSE,FALSE,FALSE,FALSE,FALSE,FALSE,FALSE,FALSE,FALSE,0.04,disease
0.628591,510.2160,0,R,C,-64.9,0,7,-1,FALSE,FALSE,FALSE,FALSE,FALSE,FALSE,FALSE,FALSE,FALSE,FALSE,FALSE,FALSE,FALSE,FALSE,FALSE,0.02,disease
0.628591,510.2160,0,C,S,-19.5,0,-3.3,0,FALSE,FALSE,TRUE,FALSE,FALSE,FALSE,TRUE,FALSE,FALSE,FALSE,FALSE,FALSE,FALSE,FALSE,FALSE,0.34,disease
0.628591,510.2160,0.950917,R,L,-6.70000000000002,0,8.3,-1,FALSE,FALSE,FALSE,FALSE,FALSE,FALSE,FALSE,FALSE,FALSE,FALSE,FALSE,FALSE,FALSE,FALSE,FALSE,0.02,disease
0.628591,510.2160,0,C,S,-19.5,0,-3.3,0,FALSE,FALSE,FALSE,FALSE,FALSE,FALSE,FALSE,FALSE,FALSE,FALSE,FALSE,FALSE,FALSE,FALSE,FALSE,0.04,disease
0.628591,510.2160,0,P,L,54,0,5.4,0,FALSE,FALSE,FALSE,FALSE,FALSE,FALSE,FALSE,FALSE,FALSE,FALSE,FALSE,FALSE,FALSE,FALSE,FALSE,0.01,disease
0.628591,510.2160,0,A,G,-28.5,0,-2.2,0,FALSE,FALSE,TRUE,FALSE,FALSE,FALSE,FALSE,FALSE,FALSE,FALSE,FALSE,FALSE,FALSE,TRUE,FALSE,0.51,disease
0.628591,510.2160,0,D,Y,82.5,0,2.2,1,FALSE,FALSE,FALSE,FALSE,FALSE,FALSE,FALSE,FALSE,FALSE,FALSE,FALSE,FALSE,FALSE,FALSE,FALSE,0.01,disease
0.628591,510.2160,0,E,K,30.2,0,-0.4,2,FALSE,FALSE,FALSE,FALSE,FALSE,FALSE,FALSE,FALSE,FALSE,FALSE,FALSE,FALSE,FALSE,FALSE,FALSE,0.28,disease
0.628591,510.2160,0,A,G,-28.5,0,-2.2,0,FALSE,FALSE,TRUE,FALSE,FALSE,FALSE,FALSE,FALSE,FALSE,FALSE,FALSE,FALSE,FALSE,TRUE,FALSE,0.59,disease
0.628591,510.2160,59.250150,R,P,-60.7,0,2.9,-1,FALSE,FALSE,FALSE,FALSE,FALSE,FALSE,FALSE,FALSE,FALSE,FALSE,FALSE,FALSE,FALSE,FALSE,FALSE,0.04,disease
0.628591,510.2160,0.950917,R,Q,-29.6,0,1,-1,FALSE,FALSE,FALSE,FALSE,FALSE,FALSE,FALSE,FALSE,FALSE,FALSE,FALSE,FALSE,FALSE,FALSE,FALSE,0.0,disease
0.628591,510.2160,0,R,Q,-29.6,0,1,-1,FALSE,FALSE,FALSE,FALSE,FALSE,FALSE,FALSE,FALSE,FALSE,FALSE,FALSE,FALSE,FALSE,FALSE,FALSE,0.05,disease
0.628591,510.2160,0.950917,K,E,-30.2,0,0.4,-2,FALSE,FALSE,FALSE,FALSE,FALSE,FALSE,FALSE,FALSE,FALSE,FALSE,FALSE,FALSE,FALSE,FALSE,FALSE,0.0,disease
0.628591,510.2160,0,C,Y,85.1,0,-3.8,0,FALSE,FALSE,FALSE,FALSE,FALSE,FALSE,FALSE,FALSE,FALSE,FALSE,FALSE,FALSE,FALSE,FALSE,FALSE,0.01,disease
0.628591,510.2160,0.950917,R,G,-113.3,0,4.1,-1,FALSE,FALSE,FALSE,FALSE,FALSE,FALSE,FALSE,FALSE,FALSE,FALSE,FALSE,FALSE,FALSE,FALSE,FALSE,0.0,disease
0.628591,510.2160,0,P,Q,31.1,0,-1.9,0,FALSE,FALSE,FALSE,FALSE,FALSE,FALSE,FALSE,FALSE,FALSE,FALSE,FALSE,FALSE,FALSE,FALSE,FALSE,0.03,neutral
0.628591,510.2160,0.950917,Y,S,-104.6,0,0.5,0,FALSE,TRUE,FALSE,FALSE,FALSE,FALSE,FALSE,FALSE,FALSE,FALSE,FALSE,FALSE,FALSE,FALSE,FALSE,0.5,neutral
0.628591,510.2160,0.950917,R,T,-57.3,1,3.8,-1,FALSE,FALSE,FALSE,FALSE,FALSE,FALSE,FALSE,FALSE,FALSE,FALSE,FALSE,FALSE,FALSE,FALSE,FALSE,0.22,neutral
0.628591,510.2160,0,R,Q,-29.6,0,1,-1,FALSE,FALSE,FALSE,FALSE,FALSE,FALSE,FALSE,FALSE,FALSE,FALSE,FALSE,FALSE,FALSE,FALSE,FALSE,0.36,disease
0.628591,510.2160,0,C,G,-48.4,0,-2.9,0,FALSE,FALSE,FALSE,FALSE,FALSE,FALSE,FALSE,FALSE,FALSE,FALSE,FALSE,FALSE,FALSE,FALSE,FALSE,0.0,disease
0.628591,510.2160,0,C,R,64.9,0,-7,1,FALSE,FALSE,FALSE,FALSE,FALSE,FALSE,FALSE,FALSE,FALSE,FALSE,FALSE,FALSE,FALSE,FALSE,FALSE,0.0,disease
0.628591,510.2160,0,N,H,39.1,0,0.3,1,FALSE,FALSE,TRUE,FALSE,FALSE,TRUE,FALSE,FALSE,FALSE,FALSE,FALSE,FALSE,FALSE,FALSE,FALSE,0.02,disease
0.628591,510.2160,0.950917,F,L,-23.2,0,1,0,FALSE,FALSE,FALSE,FALSE,FALSE,FALSE,FALSE,FALSE,FALSE,FALSE,FALSE,FALSE,FALSE,FALSE,FALSE,0.01,disease
0.628591,510.2160,0.950917,L,F,23.2,0,-1,0,FALSE,FALSE,FALSE,FALSE,FALSE,FALSE,FALSE,FALSE,FALSE,FALSE,FALSE,FALSE,FALSE,FALSE,FALSE,0.0,disease
0.628591,510.2160,0,C,S,-19.5,0,-3.3,0,FALSE,FALSE,FALSE,FALSE,FALSE,FALSE,FALSE,FALSE,FALSE,FALSE,FALSE,FALSE,FALSE,FALSE,FALSE,0.08,disease
0.628591,510.2160,0.950917,R,C,-64.9,0,7,-1,FALSE,FALSE,FALSE,FALSE,FALSE,FALSE,FALSE,FALSE,FALSE,FALSE,FALSE,FALSE,FALSE,FALSE,FALSE,0.04,neutral
0.628591,510.2160,0.950917,E,K,30.2,0,-0.4,2,FALSE,FALSE,FALSE,FALSE,FALSE,FALSE,FALSE,FALSE,FALSE,FALSE,FALSE,FALSE,FALSE,FALSE,FALSE,0.0,disease
0.628591,510.2160,0,R,Q,-29.6,0,1,-1,FALSE,FALSE,FALSE,FALSE,FALSE,FALSE,FALSE,FALSE,FALSE,FALSE,FALSE,FALSE,FALSE,FALSE,FALSE,0.35,disease
0.628591,510.2160,0,R,H,-20.2,0,1.3,0,FALSE,FALSE,FALSE,FALSE,FALSE,FALSE,FALSE,FALSE,FALSE,FALSE,FALSE,FALSE,FALSE,FALSE,FALSE,0.44,disease
0.628591,510.2160,0,P,L,54,0,5.4,0,FALSE,FALSE,FALSE,FALSE,FALSE,FALSE,FALSE,FALSE,FALSE,FALSE,FALSE,FALSE,FALSE,FALSE,FALSE,0.36,disease
0.628591,510.2160,59.250150,F,S,-100.9,0,-3.6,0,FALSE,FALSE,FALSE,FALSE,FALSE,FALSE,FALSE,FALSE,FALSE,FALSE,FALSE,FALSE,FALSE,FALSE,FALSE,0.03,disease
0.628591,510.2160,0,C,W,119.3,0,-3.4,0,FALSE,FALSE,FALSE,FALSE,FALSE,FALSE,FALSE,FALSE,FALSE,FALSE,FALSE,FALSE,FALSE,FALSE,FALSE,0.0,disease
0.628591,510.2160,0,S,L,77.7,0,4.6,0,FALSE,FALSE,FALSE,FALSE,FALSE,FALSE,FALSE,FALSE,FALSE,FALSE,FALSE,FALSE,FALSE,FALSE,FALSE,0.22,disease
0.628591,510.2160,0,C,G,-48.4,0,-2.9,0,FALSE,FALSE,FALSE,FALSE,FALSE,FALSE,FALSE,FALSE,FALSE,FALSE,FALSE,FALSE,FALSE,FALSE,FALSE,0.01,disease
0.628591,510.2160,0.950917,S,Y,104.6,0,-0.5,0,FALSE,FALSE,FALSE,FALSE,FALSE,FALSE,FALSE,FALSE,FALSE,FALSE,FALSE,FALSE,FALSE,FALSE,FALSE,0.0,neutral
0.628591,510.2160,0,D,N,3,0,0,1,FALSE,FALSE,FALSE,FALSE,FALSE,FALSE,FALSE,FALSE,FALSE,FALSE,FALSE,FALSE,FALSE,FALSE,FALSE,0.01,disease
0.628591,510.2160,0,F,L,-23.2,0,1,0,FALSE,FALSE,FALSE,FALSE,FALSE,FALSE,FALSE,FALSE,FALSE,FALSE,FALSE,FALSE,FALSE,FALSE,FALSE,0.51,disease
0.628591,510.2160,0,C,S,-19.5,0,-3.3,0,FALSE,FALSE,FALSE,FALSE,FALSE,FALSE,FALSE,FALSE,FALSE,FALSE,FALSE,FALSE,FALSE,FALSE,FALSE,0.0,disease
0.628591,510.2160,0.950917,P,L,54,0,5.4,0,FALSE,FALSE,FALSE,FALSE,FALSE,FALSE,FALSE,FALSE,FALSE,FALSE,FALSE,FALSE,FALSE,FALSE,FALSE,0.0,disease
0.628591,510.2160,0,P,L,54,0,5.4,0,FALSE,FALSE,FALSE,FALSE,FALSE,FALSE,FALSE,FALSE,FALSE,FALSE,FALSE,FALSE,FALSE,FALSE,FALSE,0.02,disease
0.628591,510.2160,0,C,R,64.9,0,-7,1,FALSE,FALSE,FALSE,FALSE,FALSE,FALSE,FALSE,FALSE,FALSE,FALSE,FALSE,FALSE,FALSE,FALSE,FALSE,0.17,disease
0.628591,510.2160,0,R,C,-64.9,0,7,-1,FALSE,FALSE,FALSE,FALSE,FALSE,FALSE,FALSE,FALSE,FALSE,FALSE,FALSE,FALSE,FALSE,FALSE,FALSE,0.05,disease
0.628591,510.2160,0.950917,K,T,-52.5,1,3.2,-1,FALSE,FALSE,FALSE,FALSE,FALSE,FALSE,FALSE,FALSE,FALSE,FALSE,FALSE,FALSE,FALSE,FALSE,FALSE,0.0,disease
0.628591,510.2160,0,C,S,-19.5,0,-3.3,0,FALSE,FALSE,FALSE,FALSE,FALSE,FALSE,FALSE,FALSE,FALSE,FALSE,FALSE,FALSE,FALSE,FALSE,FALSE,0.02,disease
0.628591,510.2160,0,C,R,64.9,0,-7,1,FALSE,FALSE,FALSE,FALSE,FALSE,FALSE,FALSE,FALSE,FALSE,FALSE,FALSE,FALSE,FALSE,FALSE,FALSE,0.0,disease
0.628591,510.2160,59.250150,C,Y,85.1,0,-3.8,0,FALSE,FALSE,FALSE,FALSE,FALSE,FALSE,FALSE,FALSE,FALSE,FALSE,FALSE,FALSE,FALSE,FALSE,FALSE,0.0,disease
0.628591,510.2160,0,V,M,22.9,-1,-2.3,0,FALSE,FALSE,FALSE,FALSE,FALSE,FALSE,FALSE,FALSE,FALSE,FALSE,FALSE,FALSE,FALSE,FALSE,FALSE,0.0,disease
0.628591,510.2160,0.950917,V,I,26.7,0,0.3,0,FALSE,FALSE,FALSE,FALSE,FALSE,FALSE,FALSE,FALSE,FALSE,FALSE,FALSE,FALSE,FALSE,FALSE,FALSE,0.01,disease
0.628591,510.2160,0,C,F,81.4,0,0.3,0,FALSE,FALSE,FALSE,FALSE,FALSE,FALSE,FALSE,FALSE,FALSE,FALSE,FALSE,FALSE,FALSE,FALSE,FALSE,0.0,disease
0.628591,510.2160,0,P,L,54,0,5.4,0,FALSE,FALSE,FALSE,FALSE,FALSE,FALSE,FALSE,FALSE,FALSE,FALSE,FALSE,FALSE,FALSE,FALSE,FALSE,0.03,disease
0.628591,510.2160,0.950917,T,M,46.8,-1,2.6,0,FALSE,FALSE,FALSE,FALSE,FALSE,FALSE,FALSE,FALSE,FALSE,FALSE,FALSE,FALSE,FALSE,FALSE,FALSE,0.0749,disease
0.628591,510.2160,0,S,L,77.7,0,4.6,0,FALSE,FALSE,FALSE,FALSE,FALSE,FALSE,FALSE,FALSE,FALSE,FALSE,FALSE,FALSE,FALSE,FALSE,FALSE,0.75,disease
0.628591,510.2160,0.950917,S,A,-0.400000000000006,0,2.6,0,FALSE,TRUE,FALSE,FALSE,FALSE,FALSE,FALSE,FALSE,FALSE,FALSE,FALSE,FALSE,FALSE,FALSE,FALSE,0.14,disease
0.628591,510.2160,0,E,Q,5.40000000000001,0,0,1,FALSE,FALSE,FALSE,FALSE,FALSE,FALSE,FALSE,FALSE,FALSE,FALSE,FALSE,FALSE,FALSE,FALSE,FALSE,0.22,disease
0.628591,510.2160,0,C,Y,85.1,0,-3.8,0,FALSE,FALSE,FALSE,FALSE,FALSE,FALSE,FALSE,FALSE,FALSE,FALSE,FALSE,FALSE,FALSE,FALSE,FALSE,0.01,disease
0.628591,510.2160,0,G,S,28.9,0,-0.4,0,FALSE,FALSE,FALSE,FALSE,FALSE,FALSE,FALSE,FALSE,FALSE,FALSE,FALSE,FALSE,FALSE,FALSE,FALSE,0.79,neutral
0.628591,510.2160,0,C,W,119.3,0,-3.4,0,FALSE,FALSE,FALSE,FALSE,FALSE,FALSE,FALSE,FALSE,FALSE,FALSE,FALSE,FALSE,FALSE,FALSE,FALSE,0.0,disease
0.628591,510.2160,0,Q,K,24.8,0,-0.4,1,FALSE,FALSE,FALSE,FALSE,FALSE,FALSE,FALSE,FALSE,FALSE,FALSE,FALSE,FALSE,FALSE,FALSE,FALSE,0.39,disease
0.628591,510.2160,59.250150,P,T,3.39999999999999,1,0.9,0,FALSE,FALSE,FALSE,FALSE,FALSE,FALSE,FALSE,FALSE,FALSE,FALSE,FALSE,FALSE,FALSE,FALSE,FALSE,0.01,disease
0.628591,510.2160,0,V,M,22.9,-1,-2.3,0,FALSE,FALSE,FALSE,FALSE,FALSE,FALSE,FALSE,FALSE,FALSE,FALSE,FALSE,FALSE,FALSE,FALSE,FALSE,0.08,disease
0.628591,510.2160,0.950917,Y,F,-3.69999999999999,0,4.1,0,FALSE,TRUE,FALSE,FALSE,FALSE,FALSE,FALSE,FALSE,FALSE,FALSE,FALSE,FALSE,FALSE,FALSE,FALSE,0.05,disease
0.628591,510.2160,0,P,L,54,0,5.4,0,FALSE,FALSE,FALSE,FALSE,FALSE,FALSE,FALSE,FALSE,FALSE,FALSE,FALSE,FALSE,FALSE,FALSE,FALSE,0.0,disease
0.628591,510.2160,0.950917,M,T,-46.8,1,-2.6,0,FALSE,FALSE,FALSE,FALSE,FALSE,FALSE,FALSE,FALSE,FALSE,FALSE,FALSE,FALSE,FALSE,FALSE,FALSE,0.0,disease
0.628591,510.2160,0,C,G,-48.4,0,-2.9,0,FALSE,FALSE,FALSE,FALSE,FALSE,FALSE,FALSE,FALSE,FALSE,FALSE,FALSE,FALSE,FALSE,FALSE,FALSE,0.03,disease
0.628591,510.2160,0,C,Y,85.1,0,-3.8,0,FALSE,FALSE,FALSE,FALSE,FALSE,FALSE,FALSE,FALSE,FALSE,FALSE,FALSE,FALSE,FALSE,FALSE,FALSE,0.0,disease
0.628591,510.2160,0.950917,S,F,100.9,0,3.6,0,FALSE,FALSE,FALSE,FALSE,FALSE,FALSE,FALSE,FALSE,FALSE,FALSE,FALSE,FALSE,FALSE,FALSE,FALSE,0.0,disease
0.628591,510.2160,59.250150,E,K,30.2,0,-0.4,2,FALSE,FALSE,FALSE,FALSE,FALSE,FALSE,FALSE,FALSE,FALSE,FALSE,FALSE,FALSE,FALSE,FALSE,FALSE,0.58,disease
0.628591,510.2160,0,C,S,-19.5,0,-3.3,0,FALSE,FALSE,FALSE,FALSE,FALSE,FALSE,FALSE,FALSE,FALSE,FALSE,FALSE,FALSE,FALSE,FALSE,FALSE,0.01,disease
0.628591,510.2160,0.950917,N,S,-25.1,0,2.7,0,FALSE,FALSE,FALSE,FALSE,FALSE,FALSE,FALSE,FALSE,FALSE,FALSE,FALSE,FALSE,FALSE,FALSE,FALSE,0.33,disease
0.628591,510.2160,0,C,Y,85.1,0,-3.8,0,FALSE,FALSE,FALSE,FALSE,FALSE,FALSE,FALSE,FALSE,FALSE,FALSE,FALSE,FALSE,FALSE,FALSE,FALSE,0.0,disease
0.628591,510.2160,0.950917,R,Q,-29.6,0,1,-1,FALSE,FALSE,FALSE,FALSE,FALSE,FALSE,FALSE,FALSE,FALSE,FALSE,FALSE,FALSE,FALSE,FALSE,FALSE,0.0,disease
0.628591,510.2160,0.950917,E,D,-27.3,0,0,0,FALSE,FALSE,FALSE,FALSE,FALSE,FALSE,FALSE,FALSE,FALSE,FALSE,FALSE,FALSE,FALSE,FALSE,FALSE,0.14,disease
0.628591,510.2160,0.950917,M,T,-46.8,1,-2.6,0,FALSE,FALSE,FALSE,FALSE,FALSE,FALSE,FALSE,FALSE,FALSE,FALSE,FALSE,FALSE,FALSE,FALSE,FALSE,0.0,disease
0.628591,510.2160,0.950917,E,Q,5.40000000000001,0,0,1,FALSE,FALSE,FALSE,FALSE,FALSE,FALSE,FALSE,FALSE,FALSE,FALSE,FALSE,FALSE,FALSE,FALSE,FALSE,0.01,disease
0.628591,510.2160,0,G,R,113.3,0,-4.1,1,FALSE,FALSE,FALSE,FALSE,FALSE,FALSE,FALSE,FALSE,FALSE,FALSE,FALSE,FALSE,FALSE,FALSE,FALSE,0.18,disease
0.628591,510.2160,0,S,P,23.7,0,-0.8,0,FALSE,FALSE,FALSE,FALSE,FALSE,FALSE,FALSE,FALSE,FALSE,FALSE,FALSE,FALSE,FALSE,FALSE,FALSE,0.11,disease
0.628591,510.2160,0.950917,V,M,22.9,-1,-2.3,0,TRUE,FALSE,FALSE,FALSE,FALSE,FALSE,FALSE,FALSE,FALSE,FALSE,FALSE,FALSE,FALSE,FALSE,FALSE,0.0,disease
0.628591,510.2160,0,R,H,-20.2,0,1.3,0,FALSE,FALSE,FALSE,FALSE,FALSE,FALSE,FALSE,FALSE,FALSE,FALSE,FALSE,FALSE,FALSE,FALSE,FALSE,0.12,disease
0.628591,510.2160,0,T,A,-27.5,-1,2.5,0,FALSE,FALSE,FALSE,FALSE,FALSE,FALSE,FALSE,FALSE,FALSE,FALSE,FALSE,FALSE,FALSE,FALSE,FALSE,0.19,disease
0.628591,510.2160,0.950917,V,L,26.7,-1,-0.4,0,TRUE,FALSE,FALSE,FALSE,FALSE,FALSE,FALSE,FALSE,FALSE,FALSE,FALSE,FALSE,FALSE,FALSE,FALSE,0.01,disease
0.628591,510.2160,0,M,T,-46.8,1,-2.6,0,FALSE,FALSE,FALSE,FALSE,FALSE,FALSE,FALSE,FALSE,FALSE,FALSE,FALSE,FALSE,FALSE,FALSE,FALSE,0.5,disease
0.628591,510.2160,0,N,K,54.5,0,-0.4,1,FALSE,FALSE,TRUE,FALSE,FALSE,TRUE,FALSE,FALSE,FALSE,FALSE,FALSE,FALSE,FALSE,FALSE,FALSE,0.05,disease
0.628591,510.2160,0,S,I,77.7,1,5.3,0,FALSE,FALSE,FALSE,FALSE,FALSE,FALSE,FALSE,FALSE,FALSE,FALSE,FALSE,FALSE,FALSE,FALSE,FALSE,0.13,disease
0.628591,510.2160,0,R,Q,-29.6,0,1,-1,FALSE,FALSE,FALSE,FALSE,FALSE,FALSE,FALSE,FALSE,FALSE,FALSE,FALSE,FALSE,FALSE,FALSE,FALSE,0.17,disease
0.628591,510.2160,0,L,P,-54,0,-5.4,0,FALSE,FALSE,FALSE,FALSE,FALSE,FALSE,FALSE,FALSE,FALSE,FALSE,FALSE,FALSE,FALSE,FALSE,FALSE,0.0,disease
0.628591,510.2160,0,C,G,-48.4,0,-2.9,0,FALSE,FALSE,FALSE,FALSE,FALSE,FALSE,FALSE,FALSE,FALSE,FALSE,FALSE,FALSE,FALSE,FALSE,FALSE,0.0,disease
0.628591,510.2160,0.950917,G,S,28.9,0,-0.4,0,FALSE,FALSE,FALSE,FALSE,FALSE,FALSE,FALSE,FALSE,FALSE,FALSE,FALSE,FALSE,FALSE,FALSE,FALSE,0.0,disease
0.628591,510.2160,0,C,F,81.4,0,0.3,0,FALSE,FALSE,FALSE,FALSE,FALSE,FALSE,FALSE,FALSE,FALSE,FALSE,FALSE,FALSE,FALSE,FALSE,FALSE,0.0,disease
0.628591,510.2160,0.950917,F,L,-23.2,0,1,0,FALSE,FALSE,FALSE,FALSE,FALSE,FALSE,FALSE,FALSE,FALSE,FALSE,FALSE,FALSE,FALSE,FALSE,FALSE,0.0,disease
0.628591,510.2160,0,R,Q,-29.6,0,1,-1,FALSE,FALSE,FALSE,FALSE,FALSE,FALSE,FALSE,FALSE,FALSE,FALSE,FALSE,FALSE,FALSE,FALSE,FALSE,0.4,neutral
0.628591,510.2160,0.950917,A,F,101.3,0,1,0,FALSE,FALSE,FALSE,FALSE,FALSE,FALSE,FALSE,FALSE,FALSE,FALSE,FALSE,FALSE,FALSE,FALSE,FALSE,0.0749,disease
0.628591,510.2160,0,R,W,54.4,0,3.6,-1,FALSE,FALSE,FALSE,FALSE,FALSE,FALSE,FALSE,FALSE,FALSE,FALSE,FALSE,FALSE,FALSE,FALSE,FALSE,0.0,disease
0.628591,510.2160,0.950917,S,P,23.7,0,-0.8,0,FALSE,FALSE,FALSE,FALSE,FALSE,FALSE,FALSE,FALSE,FALSE,FALSE,FALSE,FALSE,FALSE,FALSE,FALSE,0.04,disease
0.628591,510.2160,0,P,L,54,0,5.4,0,FALSE,FALSE,FALSE,FALSE,FALSE,FALSE,FALSE,FALSE,FALSE,FALSE,FALSE,FALSE,FALSE,FALSE,FALSE,0.32,disease
0.628591,510.2160,0,V,G,-79.9,-1,-4.6,0,FALSE,FALSE,FALSE,FALSE,FALSE,FALSE,FALSE,FALSE,FALSE,FALSE,FALSE,FALSE,FALSE,FALSE,FALSE,0.0,disease
0.628591,510.2160,0,C,W,119.3,0,-3.4,0,FALSE,FALSE,FALSE,FALSE,FALSE,FALSE,FALSE,FALSE,FALSE,FALSE,FALSE,FALSE,FALSE,FALSE,FALSE,0.0,disease
0.628591,510.2160,0,R,Q,-29.6,0,1,-1,FALSE,FALSE,FALSE,FALSE,FALSE,FALSE,FALSE,FALSE,FALSE,FALSE,FALSE,FALSE,FALSE,FALSE,FALSE,0.04,disease
0.628591,510.2160,0.950917,S,R,84.4,0,-3.7,1,FALSE,FALSE,FALSE,FALSE,FALSE,FALSE,FALSE,FALSE,FALSE,FALSE,FALSE,FALSE,FALSE,FALSE,FALSE,0.02,disease
0.628591,510.2160,0,L,P,-54,0,-5.4,0,FALSE,FALSE,FALSE,FALSE,FALSE,FALSE,FALSE,FALSE,FALSE,FALSE,FALSE,FALSE,FALSE,FALSE,FALSE,0.0,disease
0.628591,510.2160,0,V,A,-51.4,-1,-2.4,0,FALSE,FALSE,FALSE,FALSE,FALSE,FALSE,FALSE,FALSE,FALSE,FALSE,FALSE,FALSE,FALSE,FALSE,FALSE,0.2,disease
0.628591,510.2160,0,R,Q,-29.6,0,1,-1,FALSE,FALSE,FALSE,FALSE,FALSE,FALSE,FALSE,FALSE,FALSE,FALSE,FALSE,FALSE,FALSE,FALSE,FALSE,0.04,disease
0.628591,510.2160,0,C,F,81.4,0,0.3,0,FALSE,FALSE,FALSE,FALSE,FALSE,FALSE,FALSE,FALSE,FALSE,FALSE,FALSE,FALSE,FALSE,FALSE,FALSE,0.07,disease
0.628591,510.2160,0,C,R,64.9,0,-7,1,FALSE,FALSE,FALSE,FALSE,FALSE,FALSE,FALSE,FALSE,FALSE,FALSE,FALSE,FALSE,FALSE,FALSE,FALSE,0.0,disease
0.628591,510.2160,0,C,R,64.9,0,-7,1,FALSE,FALSE,FALSE,FALSE,FALSE,FALSE,FALSE,FALSE,FALSE,FALSE,FALSE,FALSE,FALSE,FALSE,FALSE,0.0,disease
0.628591,510.2160,59.250150,R,P,-60.7,0,2.9,-1,FALSE,FALSE,FALSE,FALSE,FALSE,FALSE,FALSE,FALSE,FALSE,FALSE,FALSE,FALSE,FALSE,FALSE,FALSE,0.02,disease
0.628591,510.2160,0,A,G,-28.5,0,-2.2,0,FALSE,FALSE,TRUE,FALSE,FALSE,FALSE,FALSE,FALSE,FALSE,FALSE,FALSE,FALSE,FALSE,TRUE,FALSE,0.34,disease
0.628591,510.2160,0,T,P,-3.39999999999999,-1,-0.9,0,FALSE,FALSE,FALSE,FALSE,FALSE,FALSE,FALSE,FALSE,FALSE,FALSE,FALSE,FALSE,FALSE,FALSE,FALSE,0.09,disease
0.628591,510.2160,0,C,W,119.3,0,-3.4,0,FALSE,FALSE,FALSE,FALSE,FALSE,FALSE,FALSE,FALSE,FALSE,FALSE,FALSE,FALSE,FALSE,FALSE,FALSE,0.0,disease
0.628591,510.2160,0,C,Y,85.1,0,-3.8,0,FALSE,FALSE,FALSE,FALSE,FALSE,FALSE,FALSE,FALSE,FALSE,FALSE,FALSE,FALSE,FALSE,FALSE,FALSE,0.0,disease
0.628591,510.2160,0,P,S,-23.7,0,0.8,0,FALSE,FALSE,FALSE,FALSE,FALSE,FALSE,FALSE,FALSE,FALSE,FALSE,FALSE,FALSE,FALSE,FALSE,FALSE,0.07,disease
0.628591,510.2160,0.950917,R,Q,-29.6,0,1,-1,FALSE,FALSE,FALSE,FALSE,FALSE,FALSE,FALSE,FALSE,FALSE,FALSE,FALSE,FALSE,FALSE,FALSE,FALSE,0.0,disease
0.628591,510.2160,0,C,Y,85.1,0,-3.8,0,FALSE,FALSE,FALSE,FALSE,FALSE,FALSE,FALSE,FALSE,FALSE,FALSE,FALSE,FALSE,FALSE,FALSE,FALSE,0.21,disease
0.628591,510.2160,0,A,E,49.8,0,-5.3,-1,FALSE,FALSE,FALSE,FALSE,FALSE,FALSE,FALSE,FALSE,FALSE,FALSE,FALSE,FALSE,FALSE,FALSE,FALSE,1.0,disease
0.628591,510.2160,0,Y,C,-85.1,0,3.8,0,FALSE,TRUE,TRUE,FALSE,FALSE,FALSE,FALSE,FALSE,TRUE,FALSE,FALSE,FALSE,FALSE,FALSE,FALSE,0.0,disease
0.628591,510.2160,0,C,G,-48.4,0,-2.9,0,FALSE,FALSE,FALSE,FALSE,FALSE,FALSE,FALSE,FALSE,FALSE,FALSE,FALSE,FALSE,FALSE,FALSE,FALSE,0.01,disease
0.628591,212.1834,0,A,T,27.5,1,-2.5,0,FALSE,FALSE,FALSE,FALSE,FALSE,FALSE,FALSE,FALSE,FALSE,FALSE,FALSE,FALSE,FALSE,FALSE,FALSE,0.14,neutral
0.628591,212.1834,-3.179009,N,S,-25.1,0,2.7,0,FALSE,FALSE,FALSE,FALSE,FALSE,FALSE,FALSE,FALSE,FALSE,FALSE,FALSE,FALSE,FALSE,FALSE,FALSE,0.61,neutral
0.628591,212.1834,0,R,H,-20.2,0,1.3,0,FALSE,FALSE,FALSE,FALSE,FALSE,FALSE,FALSE,FALSE,FALSE,FALSE,FALSE,FALSE,FALSE,FALSE,FALSE,1.0,neutral
0.628591,212.1834,-3.179009,R,H,-20.2,0,1.3,0,FALSE,FALSE,FALSE,FALSE,FALSE,FALSE,FALSE,FALSE,FALSE,FALSE,FALSE,FALSE,FALSE,FALSE,FALSE,0.54,neutral
0.628591,212.1834,-3.179009,A,T,27.5,1,-2.5,0,FALSE,FALSE,FALSE,FALSE,FALSE,FALSE,FALSE,FALSE,FALSE,FALSE,FALSE,FALSE,FALSE,FALSE,FALSE,0.3,neutral
0.628591,212.1834,0,R,Q,-29.6,0,1,-1,FALSE,FALSE,FALSE,FALSE,FALSE,FALSE,FALSE,FALSE,FALSE,FALSE,FALSE,FALSE,FALSE,FALSE,FALSE,0.0,disease
0.628591,212.1834,0,K,N,-54.5,0,0.4,-1,FALSE,FALSE,FALSE,FALSE,FALSE,FALSE,FALSE,FALSE,FALSE,FALSE,FALSE,FALSE,FALSE,FALSE,FALSE,0.0,disease
0.628591,212.1834,-3.179009,R,H,-20.2,0,1.3,0,FALSE,FALSE,FALSE,FALSE,FALSE,FALSE,FALSE,FALSE,FALSE,FALSE,FALSE,FALSE,FALSE,FALSE,FALSE,0.01,neutral
0.628591,212.1834,-3.179009,R,Q,-29.6,0,1,-1,FALSE,FALSE,FALSE,FALSE,FALSE,FALSE,FALSE,FALSE,FALSE,FALSE,FALSE,FALSE,FALSE,FALSE,FALSE,0.02,disease
0.628591,212.1834,-3.179009,H,R,20.2,0,-1.3,0,FALSE,FALSE,FALSE,FALSE,FALSE,FALSE,FALSE,FALSE,FALSE,FALSE,FALSE,FALSE,FALSE,FALSE,FALSE,0.07,neutral
0.628591,212.1834,-3.179009,R,Q,-29.6,0,1,-1,FALSE,FALSE,FALSE,FALSE,FALSE,FALSE,FALSE,FALSE,FALSE,FALSE,FALSE,FALSE,FALSE,FALSE,FALSE,0.56,neutral
0.628591,212.1834,0,V,M,22.9,-1,-2.3,0,FALSE,FALSE,FALSE,FALSE,FALSE,FALSE,FALSE,FALSE,FALSE,FALSE,FALSE,FALSE,FALSE,FALSE,FALSE,0.0,neutral
0.628591,290.4797,0.950917,V,L,26.7,-1,-0.4,0,FALSE,FALSE,FALSE,FALSE,FALSE,FALSE,FALSE,FALSE,FALSE,FALSE,FALSE,FALSE,FALSE,FALSE,FALSE,0.0749,disease
0.628591,290.4797,-59.057019,I,M,-3.79999999999998,-1,-2.6,0,FALSE,FALSE,TRUE,FALSE,FALSE,FALSE,TRUE,FALSE,FALSE,FALSE,FALSE,FALSE,FALSE,FALSE,FALSE,0.01,neutral
0.628591,290.4797,0.950917,H,D,-42.1,0,-0.3,-2,TRUE,FALSE,FALSE,FALSE,FALSE,FALSE,FALSE,FALSE,FALSE,FALSE,FALSE,FALSE,FALSE,FALSE,FALSE,0.0,disease
0.628591,290.4797,-59.057019,R,Q,-29.6,0,1,-1,FALSE,FALSE,TRUE,FALSE,FALSE,FALSE,TRUE,FALSE,FALSE,FALSE,FALSE,FALSE,FALSE,FALSE,FALSE,0.04,neutral
0.628591,290.4797,0.950917,L,V,-26.7,1,0.4,0,FALSE,FALSE,FALSE,FALSE,FALSE,FALSE,FALSE,FALSE,FALSE,FALSE,FALSE,FALSE,FALSE,FALSE,FALSE,0.0749,disease
0.628591,290.4797,0.950917,Y,C,-85.1,0,3.8,0,FALSE,TRUE,TRUE,FALSE,FALSE,FALSE,FALSE,FALSE,TRUE,FALSE,FALSE,FALSE,FALSE,FALSE,FALSE,0.0749,disease
0.628591,290.4797,0.950917,H,R,20.2,0,-1.3,0,FALSE,FALSE,FALSE,FALSE,FALSE,FALSE,FALSE,FALSE,FALSE,FALSE,FALSE,FALSE,FALSE,FALSE,FALSE,0.0749,disease
0.628591,290.4797,0.950917,M,T,-46.8,1,-2.6,0,FALSE,FALSE,FALSE,FALSE,FALSE,FALSE,FALSE,FALSE,FALSE,FALSE,FALSE,FALSE,FALSE,FALSE,FALSE,0.0749,disease
0.628591,290.4797,-59.057019,S,L,77.7,0,4.6,0,FALSE,FALSE,TRUE,FALSE,FALSE,FALSE,TRUE,FALSE,FALSE,FALSE,FALSE,FALSE,FALSE,FALSE,FALSE,0.05,neutral
0.628591,290.4797,0.950917,T,I,50.6,0,5.2,0,FALSE,FALSE,FALSE,FALSE,FALSE,FALSE,FALSE,FALSE,FALSE,FALSE,FALSE,FALSE,FALSE,FALSE,FALSE,0.0749,disease
0.628591,290.4797,0.950917,D,N,3,0,0,1,FALSE,FALSE,FALSE,FALSE,FALSE,FALSE,FALSE,FALSE,FALSE,FALSE,FALSE,FALSE,FALSE,FALSE,FALSE,0.0749,disease
0.628591,290.4797,0.950917,M,I,3.79999999999998,1,2.6,0,FALSE,FALSE,FALSE,FALSE,FALSE,FALSE,FALSE,FALSE,FALSE,FALSE,FALSE,FALSE,FALSE,FALSE,FALSE,0.0749,disease
0.628591,290.4797,0.950917,Y,H,-40.4,0,-1.9,1,FALSE,TRUE,TRUE,FALSE,FALSE,FALSE,FALSE,FALSE,TRUE,FALSE,FALSE,FALSE,FALSE,FALSE,FALSE,0.0749,disease
0.628591,290.4797,-59.057019,E,D,-27.3,0,0,0,FALSE,FALSE,FALSE,FALSE,FALSE,FALSE,FALSE,FALSE,FALSE,FALSE,FALSE,FALSE,FALSE,FALSE,FALSE,0.54,neutral
0.628591,290.4797,0,R,C,-64.9,0,7,-1,FALSE,FALSE,FALSE,FALSE,FALSE,FALSE,FALSE,FALSE,FALSE,FALSE,FALSE,FALSE,FALSE,FALSE,FALSE,0.0749,neutral
0.628591,290.4797,0.950917,H,Y,40.4,0,1.9,-1,FALSE,FALSE,FALSE,FALSE,FALSE,FALSE,FALSE,FALSE,FALSE,FALSE,FALSE,FALSE,FALSE,FALSE,FALSE,0.0749,disease
0.628591,290.4797,0.950917,K,R,4.80000000000001,0,-0.6,0,FALSE,FALSE,FALSE,FALSE,FALSE,FALSE,FALSE,FALSE,FALSE,FALSE,FALSE,FALSE,FALSE,FALSE,FALSE,0.0749,disease
0.628591,290.4797,0.950917,M,T,-46.8,1,-2.6,0,FALSE,FALSE,FALSE,FALSE,FALSE,FALSE,FALSE,FALSE,FALSE,FALSE,FALSE,FALSE,FALSE,FALSE,FALSE,0.0749,disease
0.628591,290.4797,0.950917,V,I,26.7,0,0.3,0,FALSE,FALSE,FALSE,FALSE,FALSE,FALSE,FALSE,FALSE,FALSE,FALSE,FALSE,FALSE,FALSE,FALSE,FALSE,0.0749,disease
0.628591,290.4797,0.950917,V,I,26.7,0,0.3,0,FALSE,FALSE,TRUE,FALSE,FALSE,FALSE,FALSE,FALSE,FALSE,TRUE,FALSE,FALSE,FALSE,FALSE,FALSE,0.0749,disease
0.628591,290.4797,-59.057019,N,S,-25.1,0,2.7,0,FALSE,FALSE,FALSE,FALSE,FALSE,FALSE,FALSE,FALSE,FALSE,FALSE,FALSE,FALSE,FALSE,FALSE,FALSE,0.16,neutral
0.628591,290.4797,-59.057019,A,V,51.4,1,2.4,0,FALSE,FALSE,TRUE,FALSE,FALSE,FALSE,TRUE,FALSE,FALSE,FALSE,FALSE,FALSE,FALSE,FALSE,FALSE,0.0,neutral
0.628591,290.4797,0,T,I,50.6,0,5.2,0,FALSE,TRUE,FALSE,FALSE,FALSE,FALSE,FALSE,FALSE,FALSE,FALSE,FALSE,FALSE,FALSE,FALSE,FALSE,0.0749,neutral
0.628591,290.4797,0.950917,D,H,42.1,0,0.3,2,FALSE,FALSE,FALSE,FALSE,FALSE,FALSE,FALSE,FALSE,FALSE,FALSE,FALSE,FALSE,FALSE,FALSE,FALSE,0.0749,disease
0.628591,290.4797,0.950917,H,L,13.5,0,7,-1,FALSE,FALSE,FALSE,FALSE,FALSE,FALSE,FALSE,FALSE,FALSE,FALSE,FALSE,FALSE,FALSE,FALSE,FALSE,0.0749,disease
0.628591,290.4797,-59.057019,L,S,-77.7,0,-4.6,0,FALSE,FALSE,FALSE,FALSE,FALSE,FALSE,FALSE,FALSE,FALSE,FALSE,FALSE,FALSE,FALSE,FALSE,FALSE,0.0,neutral
0.628591,290.4797,0.950917,Y,D,-82.5,0,-2.2,-1,FALSE,TRUE,TRUE,FALSE,FALSE,FALSE,FALSE,FALSE,TRUE,FALSE,FALSE,FALSE,FALSE,FALSE,FALSE,0.0749,disease
0.628591,-930.0337,-58.641981,M,L,3.79999999999998,0,1.9,0,FALSE,FALSE,FALSE,FALSE,FALSE,FALSE,FALSE,FALSE,FALSE,FALSE,FALSE,FALSE,FALSE,FALSE,FALSE,0.0749,neutral
0.628591,-930.0337,0,A,T,27.5,1,-2.5,0,FALSE,FALSE,FALSE,FALSE,FALSE,FALSE,FALSE,FALSE,FALSE,FALSE,FALSE,FALSE,FALSE,FALSE,FALSE,0.0749,neutral
0.628591,-930.0337,0.950917,P,Q,31.1,0,-1.9,0,FALSE,FALSE,FALSE,FALSE,FALSE,FALSE,FALSE,FALSE,FALSE,FALSE,FALSE,FALSE,FALSE,FALSE,FALSE,0.0749,neutral
0.628591,-185.6553,0.950917,D,E,27.3,0,0,0,FALSE,FALSE,FALSE,FALSE,FALSE,FALSE,FALSE,FALSE,FALSE,FALSE,FALSE,FALSE,FALSE,FALSE,FALSE,0.58,neutral
0.628591,-185.6553,-3.179009,P,S,-23.7,0,0.8,0,FALSE,FALSE,FALSE,FALSE,FALSE,FALSE,FALSE,FALSE,FALSE,FALSE,FALSE,FALSE,FALSE,FALSE,FALSE,0.11,neutral
0.628591,-185.6553,-3.179009,T,P,-3.39999999999999,-1,-0.9,0,FALSE,FALSE,FALSE,FALSE,FALSE,FALSE,FALSE,FALSE,FALSE,FALSE,FALSE,FALSE,FALSE,FALSE,FALSE,0.15,neutral
0.628591,-185.6553,0.950917,R,H,-20.2,0,1.3,0,FALSE,FALSE,FALSE,FALSE,FALSE,FALSE,FALSE,FALSE,FALSE,FALSE,FALSE,FALSE,FALSE,FALSE,FALSE,0.0,neutral
0.628591,-185.6553,-3.179009,D,H,42.1,0,0.3,2,FALSE,FALSE,FALSE,FALSE,FALSE,FALSE,FALSE,FALSE,FALSE,FALSE,FALSE,FALSE,FALSE,FALSE,FALSE,0.05,neutral
0.628591,-185.6553,0,N,K,54.5,0,-0.4,1,FALSE,FALSE,FALSE,FALSE,FALSE,FALSE,FALSE,FALSE,FALSE,FALSE,FALSE,FALSE,FALSE,FALSE,FALSE,0.01,neutral
0.628591,-185.6553,-3.179009,S,F,100.9,0,3.6,0,FALSE,FALSE,FALSE,FALSE,FALSE,FALSE,FALSE,FALSE,FALSE,FALSE,FALSE,FALSE,FALSE,FALSE,FALSE,0.0,neutral
0.628591,-185.6553,0,Y,C,-85.1,0,3.8,0,FALSE,FALSE,FALSE,FALSE,FALSE,FALSE,FALSE,FALSE,FALSE,FALSE,FALSE,FALSE,FALSE,FALSE,FALSE,0.0,neutral
0.628591,-185.6553,0,K,Q,-24.8,0,0.4,-1,FALSE,FALSE,FALSE,FALSE,FALSE,FALSE,FALSE,FALSE,FALSE,FALSE,FALSE,FALSE,FALSE,FALSE,FALSE,0.41,neutral
0.628591,-185.6553,-3.179009,S,L,77.7,0,4.6,0,FALSE,FALSE,FALSE,FALSE,FALSE,FALSE,FALSE,FALSE,FALSE,FALSE,FALSE,FALSE,FALSE,FALSE,FALSE,0.07,neutral
0.628591,-185.6553,-3.179009,G,V,79.9,1,4.6,0,FALSE,FALSE,FALSE,FALSE,FALSE,FALSE,FALSE,FALSE,FALSE,FALSE,FALSE,FALSE,FALSE,FALSE,FALSE,0.01,neutral
0.628591,-185.6553,-3.179009,R,Q,-29.6,0,1,-1,FALSE,FALSE,FALSE,FALSE,FALSE,FALSE,FALSE,FALSE,FALSE,FALSE,FALSE,FALSE,FALSE,FALSE,FALSE,0.06,neutral
0.628591,-185.6553,0,Y,F,-3.69999999999999,0,4.1,0,FALSE,FALSE,FALSE,FALSE,FALSE,FALSE,FALSE,FALSE,FALSE,FALSE,FALSE,FALSE,FALSE,FALSE,FALSE,0.37,neutral
0.628591,-185.6553,0,F,S,-100.9,0,-3.6,0,FALSE,FALSE,FALSE,FALSE,FALSE,FALSE,FALSE,FALSE,FALSE,FALSE,FALSE,FALSE,FALSE,FALSE,FALSE,0.0,neutral
0.628591,-185.6553,0,N,S,-25.1,0,2.7,0,FALSE,FALSE,FALSE,FALSE,FALSE,FALSE,FALSE,FALSE,FALSE,FALSE,FALSE,FALSE,FALSE,FALSE,FALSE,0.05,neutral
0.628591,-185.6553,0,I,M,-3.79999999999998,-1,-2.6,0,FALSE,FALSE,FALSE,FALSE,FALSE,FALSE,FALSE,FALSE,FALSE,FALSE,FALSE,FALSE,FALSE,FALSE,FALSE,0.28,neutral
0.628591,-185.6553,0.950917,D,N,3,0,0,1,FALSE,FALSE,FALSE,FALSE,FALSE,FALSE,FALSE,FALSE,FALSE,FALSE,FALSE,FALSE,FALSE,FALSE,FALSE,0.06,neutral
0.628591,-185.6553,0,Y,S,-104.6,0,0.5,0,FALSE,FALSE,FALSE,FALSE,FALSE,FALSE,FALSE,FALSE,FALSE,FALSE,FALSE,FALSE,FALSE,FALSE,FALSE,0.0,neutral
0.628591,-185.6553,0,C,R,64.9,0,-7,1,FALSE,FALSE,FALSE,FALSE,FALSE,FALSE,FALSE,FALSE,FALSE,FALSE,FALSE,FALSE,FALSE,FALSE,FALSE,0.0,neutral
0.628591,-185.6553,0,N,S,-25.1,0,2.7,0,FALSE,FALSE,TRUE,FALSE,FALSE,FALSE,FALSE,FALSE,FALSE,FALSE,FALSE,TRUE,FALSE,FALSE,FALSE,0.48,neutral
0.628591,-185.6553,0.950917,H,N,-39.1,0,-0.3,-1,FALSE,FALSE,FALSE,FALSE,FALSE,FALSE,FALSE,FALSE,FALSE,FALSE,FALSE,FALSE,FALSE,FALSE,FALSE,0.09,neutral
0.628591,-185.6553,0,S,C,19.5,0,3.3,0,FALSE,FALSE,FALSE,FALSE,FALSE,FALSE,FALSE,FALSE,FALSE,FALSE,FALSE,FALSE,FALSE,FALSE,FALSE,0.25,neutral
0.628591,-185.6553,-3.179009,R,G,-113.3,0,4.1,-1,FALSE,FALSE,FALSE,FALSE,FALSE,FALSE,FALSE,FALSE,FALSE,FALSE,FALSE,FALSE,FALSE,FALSE,FALSE,0.11,neutral
0.628591,-185.6553,0,S,P,23.7,0,-0.8,0,FALSE,FALSE,FALSE,FALSE,FALSE,FALSE,FALSE,FALSE,FALSE,FALSE,FALSE,FALSE,FALSE,FALSE,FALSE,0.15,neutral
0.628591,-185.6553,0,K,R,4.80000000000001,0,-0.6,0,FALSE,FALSE,FALSE,FALSE,FALSE,FALSE,FALSE,FALSE,FALSE,FALSE,FALSE,FALSE,FALSE,FALSE,FALSE,0.78,neutral
0.628591,-185.6553,0.950917,D,N,3,0,0,1,FALSE,FALSE,FALSE,FALSE,FALSE,FALSE,FALSE,FALSE,FALSE,FALSE,FALSE,FALSE,FALSE,FALSE,FALSE,0.51,neutral
0.628591,-185.6553,0,E,K,30.2,0,-0.4,2,FALSE,FALSE,FALSE,FALSE,FALSE,FALSE,FALSE,FALSE,FALSE,FALSE,FALSE,FALSE,FALSE,FALSE,FALSE,0.19,neutral
0.628591,363.3305,1.918650,P,S,-23.7,0,0.8,0,FALSE,FALSE,FALSE,FALSE,FALSE,FALSE,FALSE,FALSE,FALSE,FALSE,FALSE,FALSE,FALSE,FALSE,FALSE,0.52,neutral
0.628591,363.3305,0,R,W,54.4,0,3.6,-1,FALSE,FALSE,FALSE,FALSE,FALSE,FALSE,FALSE,FALSE,FALSE,FALSE,FALSE,FALSE,FALSE,FALSE,FALSE,0.0,disease
0.628591,363.3305,0.950917,N,Y,79.5,0,2.2,0,FALSE,FALSE,FALSE,FALSE,FALSE,FALSE,FALSE,FALSE,FALSE,FALSE,FALSE,FALSE,FALSE,FALSE,FALSE,0.0,neutral
0.628591,363.3305,0,R,C,-64.9,0,7,-1,FALSE,FALSE,FALSE,FALSE,FALSE,FALSE,FALSE,FALSE,FALSE,FALSE,FALSE,FALSE,FALSE,FALSE,FALSE,0.0,disease
0.628591,363.3305,1.918650,S,F,100.9,0,3.6,0,FALSE,FALSE,TRUE,FALSE,FALSE,FALSE,TRUE,FALSE,FALSE,FALSE,FALSE,FALSE,FALSE,FALSE,FALSE,0.18,neutral
0.628591,363.3305,0.950917,L,P,-54,0,-5.4,0,FALSE,FALSE,FALSE,FALSE,FALSE,FALSE,FALSE,FALSE,FALSE,FALSE,FALSE,FALSE,FALSE,FALSE,FALSE,0.0,disease
0.628591,363.3305,1.918650,E,K,30.2,0,-0.4,2,FALSE,FALSE,TRUE,FALSE,FALSE,FALSE,TRUE,FALSE,FALSE,FALSE,FALSE,FALSE,FALSE,FALSE,FALSE,0.68,neutral
0.628591,363.3305,1.918650,E,K,30.2,0,-0.4,2,FALSE,FALSE,TRUE,FALSE,FALSE,FALSE,TRUE,FALSE,FALSE,FALSE,FALSE,FALSE,FALSE,FALSE,FALSE,0.38,neutral
0.628591,363.3305,0.950917,P,T,3.39999999999999,1,0.9,0,FALSE,FALSE,FALSE,FALSE,FALSE,FALSE,FALSE,FALSE,FALSE,FALSE,FALSE,FALSE,FALSE,FALSE,FALSE,0.01,disease
0.628591,363.3305,0,I,F,23.2,-1,-1.7,0,FALSE,FALSE,TRUE,FALSE,FALSE,FALSE,FALSE,FALSE,FALSE,FALSE,FALSE,TRUE,FALSE,FALSE,FALSE,0.72,neutral
0.628591,-756.1844,0,Y,D,-82.5,0,-2.2,-1,FALSE,FALSE,FALSE,FALSE,FALSE,FALSE,FALSE,FALSE,FALSE,FALSE,FALSE,FALSE,FALSE,FALSE,FALSE,0.69,neutral
0.628591,-756.1844,0.950917,D,E,27.3,0,0,0,FALSE,FALSE,FALSE,FALSE,FALSE,FALSE,FALSE,FALSE,FALSE,FALSE,FALSE,FALSE,FALSE,FALSE,FALSE,0.06,neutral
0.628591,-756.1844,0,K,T,-52.5,1,3.2,-1,FALSE,FALSE,FALSE,FALSE,FALSE,FALSE,FALSE,FALSE,FALSE,FALSE,FALSE,FALSE,FALSE,FALSE,FALSE,0.19,neutral
0.628591,10.2818,0,A,E,49.8,0,-5.3,-1,FALSE,FALSE,FALSE,FALSE,FALSE,FALSE,FALSE,FALSE,FALSE,FALSE,FALSE,FALSE,FALSE,FALSE,FALSE,0.4,neutral
0.628591,10.2818,0.950917,G,D,51,0,-3.1,-1,FALSE,FALSE,FALSE,FALSE,FALSE,FALSE,FALSE,FALSE,FALSE,FALSE,FALSE,FALSE,FALSE,FALSE,FALSE,0.79,neutral
0.628591,10.2818,0,E,K,30.2,0,-0.4,2,FALSE,FALSE,FALSE,FALSE,FALSE,FALSE,FALSE,FALSE,FALSE,FALSE,FALSE,FALSE,FALSE,FALSE,FALSE,0.8,neutral
1.910551,-8.9794,0,M,T,-46.8,1,-2.6,0,FALSE,FALSE,TRUE,FALSE,FALSE,FALSE,FALSE,FALSE,FALSE,FALSE,FALSE,FALSE,FALSE,FALSE,TRUE,1.0,neutral
1.910551,-8.9794,0,E,D,-27.3,0,0,0,FALSE,FALSE,FALSE,FALSE,FALSE,FALSE,FALSE,FALSE,FALSE,FALSE,FALSE,FALSE,FALSE,FALSE,FALSE,0.05,neutral
0.628591,543.0414,0.950917,G,V,79.9,1,4.6,0,FALSE,FALSE,FALSE,FALSE,FALSE,FALSE,FALSE,FALSE,FALSE,FALSE,FALSE,FALSE,FALSE,FALSE,FALSE,0.0,disease
0.628591,543.0414,0,K,I,-1.90000000000001,1,8.4,-1,FALSE,FALSE,FALSE,FALSE,FALSE,FALSE,FALSE,FALSE,FALSE,FALSE,FALSE,FALSE,FALSE,FALSE,FALSE,0.0,disease
0.628591,543.0414,0.950917,S,N,25.1,0,-2.7,0,FALSE,FALSE,FALSE,FALSE,FALSE,FALSE,FALSE,FALSE,FALSE,FALSE,FALSE,FALSE,FALSE,FALSE,FALSE,0.2,neutral
0.628591,543.0414,0,V,A,-51.4,-1,-2.4,0,FALSE,FALSE,FALSE,FALSE,FALSE,FALSE,FALSE,FALSE,FALSE,FALSE,FALSE,FALSE,FALSE,FALSE,FALSE,0.0,disease
0.628591,543.0414,0,V,D,-28.9,-1,-7.7,-1,FALSE,FALSE,FALSE,FALSE,FALSE,FALSE,FALSE,FALSE,FALSE,FALSE,FALSE,FALSE,FALSE,FALSE,FALSE,0.0,disease
0.628591,543.0414,0,F,L,-23.2,0,1,0,FALSE,FALSE,FALSE,FALSE,FALSE,FALSE,FALSE,FALSE,FALSE,FALSE,FALSE,FALSE,FALSE,FALSE,FALSE,0.05,disease
0.628591,543.0414,0.950917,L,P,-54,0,-5.4,0,FALSE,FALSE,FALSE,FALSE,FALSE,FALSE,FALSE,FALSE,FALSE,FALSE,FALSE,FALSE,FALSE,FALSE,FALSE,0.0,disease
0.628591,543.0414,0,E,K,30.2,0,-0.4,2,FALSE,FALSE,FALSE,FALSE,FALSE,FALSE,FALSE,FALSE,FALSE,FALSE,FALSE,FALSE,FALSE,FALSE,FALSE,0.0,disease
0.628591,543.0414,0,M,V,-22.9,1,2.3,0,FALSE,FALSE,TRUE,FALSE,FALSE,FALSE,FALSE,FALSE,FALSE,FALSE,FALSE,FALSE,FALSE,TRUE,FALSE,0.61,neutral
0.628591,543.0414,0,V,I,26.7,0,0.3,0,FALSE,FALSE,TRUE,FALSE,FALSE,FALSE,FALSE,FALSE,FALSE,FALSE,FALSE,FALSE,FALSE,TRUE,FALSE,0.51,neutral
0.628591,543.0414,0,F,C,-81.4,0,-0.3,0,FALSE,FALSE,FALSE,FALSE,FALSE,FALSE,FALSE,FALSE,FALSE,FALSE,FALSE,FALSE,FALSE,FALSE,FALSE,0.0,disease
0.628591,543.0414,0.950917,T,P,-3.39999999999999,-1,-0.9,0,FALSE,FALSE,FALSE,FALSE,FALSE,FALSE,FALSE,FALSE,FALSE,FALSE,FALSE,FALSE,FALSE,FALSE,FALSE,0.0,disease
0.628591,543.0414,0.950917,R,G,-113.3,0,4.1,-1,TRUE,FALSE,TRUE,FALSE,TRUE,FALSE,FALSE,FALSE,FALSE,FALSE,FALSE,FALSE,FALSE,FALSE,FALSE,0.0,disease
0.628591,543.0414,0.950917,G,R,113.3,0,-4.1,1,FALSE,FALSE,TRUE,FALSE,FALSE,FALSE,FALSE,FALSE,FALSE,TRUE,FALSE,FALSE,FALSE,FALSE,FALSE,0.0,disease
0.628591,543.0414,0.950917,G,R,113.3,0,-4.1,1,FALSE,FALSE,FALSE,FALSE,FALSE,FALSE,FALSE,FALSE,FALSE,FALSE,FALSE,FALSE,FALSE,FALSE,FALSE,0.0,disease
0.628591,543.0414,0,M,L,3.79999999999998,0,1.9,0,FALSE,FALSE,TRUE,FALSE,FALSE,FALSE,FALSE,FALSE,FALSE,FALSE,FALSE,FALSE,FALSE,TRUE,FALSE,0.6,neutral
0.628591,543.0414,0.950917,R,G,-113.3,0,4.1,-1,FALSE,FALSE,FALSE,FALSE,FALSE,FALSE,FALSE,FALSE,FALSE,FALSE,FALSE,FALSE,FALSE,FALSE,FALSE,0.0,disease
0.628591,543.0414,0.950917,C,S,-19.5,0,-3.3,0,FALSE,FALSE,FALSE,FALSE,FALSE,FALSE,FALSE,FALSE,FALSE,FALSE,FALSE,FALSE,FALSE,FALSE,FALSE,0.69,neutral
-2.263566,-237.1878,0.950917,E,D,-27.3,0,0,0,FALSE,FALSE,FALSE,FALSE,FALSE,FALSE,FALSE,FALSE,FALSE,FALSE,FALSE,FALSE,FALSE,FALSE,FALSE,0.0749,neutral
-2.263566,-237.1878,0.950917,E,Q,5.40000000000001,0,0,1,FALSE,FALSE,FALSE,FALSE,FALSE,FALSE,FALSE,FALSE,FALSE,FALSE,FALSE,FALSE,FALSE,FALSE,FALSE,0.0749,neutral
-2.263566,-237.1878,0.950917,E,K,30.2,0,-0.4,2,FALSE,FALSE,FALSE,FALSE,FALSE,FALSE,FALSE,FALSE,FALSE,FALSE,FALSE,FALSE,FALSE,FALSE,FALSE,0.0749,neutral
0.628591,720.1470,1.918650,L,S,-77.7,0,-4.6,0,FALSE,FALSE,FALSE,FALSE,FALSE,FALSE,FALSE,FALSE,FALSE,FALSE,FALSE,FALSE,FALSE,FALSE,FALSE,0.0,disease
0.628591,720.1470,1.918650,E,G,-78.3,0,3.1,1,FALSE,FALSE,FALSE,FALSE,FALSE,FALSE,FALSE,FALSE,FALSE,FALSE,FALSE,FALSE,FALSE,FALSE,FALSE,0.0,disease
0.628591,720.1470,0,R,W,54.4,0,3.6,-1,FALSE,FALSE,FALSE,FALSE,FALSE,FALSE,FALSE,FALSE,FALSE,FALSE,FALSE,FALSE,FALSE,FALSE,FALSE,0.0,disease
0.628591,720.1470,0.950917,D,Y,82.5,0,2.2,1,TRUE,FALSE,TRUE,TRUE,FALSE,FALSE,FALSE,FALSE,FALSE,FALSE,FALSE,FALSE,FALSE,FALSE,FALSE,0.0,disease
0.628591,720.1470,0.950917,G,S,28.9,0,-0.4,0,FALSE,FALSE,FALSE,FALSE,FALSE,FALSE,FALSE,FALSE,FALSE,FALSE,FALSE,FALSE,FALSE,FALSE,FALSE,0.38,disease
0.628591,720.1470,0.950917,I,F,23.2,-1,-1.7,0,FALSE,FALSE,FALSE,FALSE,FALSE,FALSE,FALSE,FALSE,FALSE,FALSE,FALSE,FALSE,FALSE,FALSE,FALSE,0.0,disease
0.628591,720.1470,1.918650,I,T,-50.6,0,-5.2,0,FALSE,FALSE,TRUE,FALSE,FALSE,FALSE,TRUE,FALSE,FALSE,FALSE,FALSE,FALSE,FALSE,FALSE,FALSE,0.08,disease
0.628591,720.1470,1.918650,N,K,54.5,0,-0.4,1,FALSE,FALSE,TRUE,FALSE,FALSE,TRUE,TRUE,FALSE,FALSE,FALSE,FALSE,FALSE,FALSE,FALSE,FALSE,0.06,neutral
0.628591,720.1470,0.950917,R,G,-113.3,0,4.1,-1,FALSE,FALSE,FALSE,FALSE,FALSE,FALSE,FALSE,FALSE,FALSE,FALSE,FALSE,FALSE,FALSE,FALSE,FALSE,0.0,disease
0.628591,720.1470,0,D,A,-22.5,0,5.3,1,FALSE,FALSE,FALSE,FALSE,FALSE,FALSE,FALSE,FALSE,FALSE,FALSE,FALSE,FALSE,FALSE,FALSE,FALSE,0.01,disease
0.628591,720.1470,0,P,R,60.7,0,-2.9,1,FALSE,FALSE,FALSE,FALSE,FALSE,FALSE,FALSE,FALSE,FALSE,FALSE,FALSE,FALSE,FALSE,FALSE,FALSE,0.05,disease
0.628591,720.1470,0.950917,A,P,24.1,0,-3.4,0,FALSE,FALSE,FALSE,FALSE,FALSE,FALSE,FALSE,FALSE,FALSE,FALSE,FALSE,FALSE,FALSE,FALSE,FALSE,0.0,disease
0.628591,720.1470,1.918650,G,D,51,0,-3.1,-1,FALSE,FALSE,FALSE,FALSE,FALSE,FALSE,FALSE,FALSE,FALSE,FALSE,FALSE,FALSE,FALSE,FALSE,FALSE,0.03,disease
0.628591,720.1470,1.918650,A,V,51.4,1,2.4,0,FALSE,FALSE,FALSE,FALSE,FALSE,FALSE,FALSE,FALSE,FALSE,FALSE,FALSE,FALSE,FALSE,FALSE,FALSE,0.25,disease
0.628591,720.1470,0.950917,E,K,30.2,0,-0.4,2,FALSE,FALSE,FALSE,FALSE,FALSE,FALSE,FALSE,FALSE,FALSE,FALSE,FALSE,FALSE,FALSE,FALSE,FALSE,0.0,disease
0.628591,720.1470,0.950917,G,R,113.3,0,-4.1,1,FALSE,FALSE,FALSE,FALSE,FALSE,FALSE,FALSE,FALSE,FALSE,FALSE,FALSE,FALSE,FALSE,FALSE,FALSE,0.0,disease
0.628591,720.1470,0.950917,C,Y,85.1,0,-3.8,0,FALSE,FALSE,FALSE,FALSE,FALSE,FALSE,FALSE,FALSE,FALSE,FALSE,FALSE,FALSE,FALSE,FALSE,FALSE,0.0,disease
0.628591,720.1470,1.918650,L,S,-77.7,0,-4.6,0,FALSE,FALSE,FALSE,FALSE,FALSE,FALSE,FALSE,FALSE,FALSE,FALSE,FALSE,FALSE,FALSE,FALSE,FALSE,0.0,disease
0.628591,720.1470,1.918650,N,S,-25.1,0,2.7,0,FALSE,FALSE,TRUE,FALSE,FALSE,TRUE,FALSE,FALSE,FALSE,FALSE,FALSE,FALSE,FALSE,FALSE,FALSE,0.47,disease
0.628591,720.1470,0,V,I,26.7,0,0.3,0,FALSE,FALSE,FALSE,FALSE,FALSE,FALSE,FALSE,FALSE,FALSE,FALSE,FALSE,FALSE,FALSE,FALSE,FALSE,0.0,disease
0.628591,720.1470,1.918650,S,C,19.5,0,3.3,0,FALSE,FALSE,TRUE,FALSE,FALSE,FALSE,TRUE,FALSE,FALSE,FALSE,FALSE,FALSE,FALSE,FALSE,FALSE,0.0,disease
0.628591,720.1470,1.918650,G,D,51,0,-3.1,-1,FALSE,FALSE,TRUE,FALSE,FALSE,FALSE,TRUE,FALSE,FALSE,FALSE,FALSE,FALSE,FALSE,FALSE,FALSE,0.0,disease
0.628591,720.1470,1.918650,Y,C,-85.1,0,3.8,0,FALSE,FALSE,TRUE,FALSE,FALSE,FALSE,TRUE,FALSE,FALSE,FALSE,FALSE,FALSE,FALSE,FALSE,FALSE,0.0,disease
0.628591,720.1470,0.950917,P,S,-23.7,0,0.8,0,FALSE,FALSE,FALSE,FALSE,FALSE,FALSE,FALSE,FALSE,FALSE,FALSE,FALSE,FALSE,FALSE,FALSE,FALSE,0.0,disease
0.628591,720.1470,0,R,Q,-29.6,0,1,-1,FALSE,FALSE,FALSE,FALSE,FALSE,FALSE,FALSE,FALSE,FALSE,FALSE,FALSE,FALSE,FALSE,FALSE,FALSE,0.0,disease
0.628591,720.1470,0.950917,G,R,113.3,0,-4.1,1,FALSE,FALSE,FALSE,FALSE,FALSE,FALSE,FALSE,FALSE,FALSE,FALSE,FALSE,FALSE,FALSE,FALSE,FALSE,0.0,disease
0.628591,720.1470,1.918650,S,C,19.5,0,3.3,0,FALSE,FALSE,FALSE,FALSE,FALSE,FALSE,FALSE,FALSE,FALSE,FALSE,FALSE,FALSE,FALSE,FALSE,FALSE,0.01,disease
0.628591,720.1470,0.950917,G,R,113.3,0,-4.1,1,FALSE,FALSE,TRUE,FALSE,FALSE,FALSE,FALSE,FALSE,FALSE,TRUE,FALSE,FALSE,FALSE,FALSE,FALSE,0.0,disease
0.628591,720.1470,0.950917,E,G,-78.3,0,3.1,1,FALSE,FALSE,FALSE,FALSE,FALSE,FALSE,FALSE,FALSE,FALSE,FALSE,FALSE,FALSE,FALSE,FALSE,FALSE,0.0,disease
0.628591,720.1470,0.950917,K,N,-54.5,0,0.4,-1,FALSE,FALSE,FALSE,FALSE,FALSE,FALSE,FALSE,FALSE,FALSE,FALSE,FALSE,FALSE,FALSE,FALSE,FALSE,0.0,disease
0.628591,720.1470,0,R,S,-84.4,0,3.7,-1,FALSE,FALSE,FALSE,FALSE,FALSE,FALSE,FALSE,FALSE,FALSE,FALSE,FALSE,FALSE,FALSE,FALSE,FALSE,0.04,neutral
0.628591,720.1470,0,C,R,64.9,0,-7,1,FALSE,FALSE,TRUE,FALSE,FALSE,FALSE,FALSE,FALSE,FALSE,FALSE,FALSE,FALSE,FALSE,TRUE,FALSE,0.0,disease
0.628591,720.1470,0.950917,N,K,54.5,0,-0.4,1,FALSE,FALSE,FALSE,FALSE,FALSE,FALSE,FALSE,FALSE,FALSE,FALSE,FALSE,FALSE,FALSE,FALSE,FALSE,0.02,disease
0.628591,720.1470,1.918650,G,R,113.3,0,-4.1,1,FALSE,FALSE,FALSE,FALSE,FALSE,FALSE,FALSE,FALSE,FALSE,FALSE,FALSE,FALSE,FALSE,FALSE,FALSE,0.0,disease
0.628591,720.1470,0,R,L,-6.70000000000002,0,8.3,-1,FALSE,FALSE,FALSE,FALSE,FALSE,FALSE,FALSE,FALSE,FALSE,FALSE,FALSE,FALSE,FALSE,FALSE,FALSE,0.24,disease
0.628591,720.1470,1.918650,G,S,28.9,0,-0.4,0,FALSE,FALSE,FALSE,FALSE,FALSE,FALSE,FALSE,FALSE,FALSE,FALSE,FALSE,FALSE,FALSE,FALSE,FALSE,0.0,disease
0.628591,720.1470,0.950917,P,H,40.5,0,-1.6,1,FALSE,FALSE,FALSE,FALSE,FALSE,FALSE,FALSE,FALSE,FALSE,FALSE,FALSE,FALSE,FALSE,FALSE,FALSE,0.0,disease
0.628591,720.1470,0,D,Y,82.5,0,2.2,1,FALSE,FALSE,FALSE,FALSE,FALSE,FALSE,FALSE,FALSE,FALSE,FALSE,FALSE,FALSE,FALSE,FALSE,FALSE,0.0,disease
0.628591,720.1470,0,L,V,-26.7,1,0.4,0,FALSE,FALSE,FALSE,FALSE,FALSE,FALSE,FALSE,FALSE,FALSE,FALSE,FALSE,FALSE,FALSE,FALSE,FALSE,0.01,neutral
0.628591,720.1470,0.950917,I,V,-26.7,0,-0.3,0,FALSE,FALSE,FALSE,FALSE,FALSE,FALSE,FALSE,FALSE,FALSE,FALSE,FALSE,FALSE,FALSE,FALSE,FALSE,0.09,disease
0.628591,720.1470,1.918650,W,G,-167.7,0,0.5,0,FALSE,FALSE,TRUE,FALSE,FALSE,FALSE,TRUE,FALSE,FALSE,FALSE,FALSE,FALSE,FALSE,FALSE,FALSE,0.0,neutral
0.628591,720.1470,1.918650,I,T,-50.6,0,-5.2,0,FALSE,FALSE,FALSE,FALSE,FALSE,FALSE,FALSE,FALSE,FALSE,FALSE,FALSE,FALSE,FALSE,FALSE,FALSE,0.0,disease
0.628591,720.1470,0.950917,P,S,-23.7,0,0.8,0,FALSE,FALSE,FALSE,FALSE,FALSE,FALSE,FALSE,FALSE,FALSE,FALSE,FALSE,FALSE,FALSE,FALSE,FALSE,0.0,disease
0.628591,720.1470,0,R,C,-64.9,0,7,-1,FALSE,FALSE,FALSE,FALSE,FALSE,FALSE,FALSE,FALSE,FALSE,FALSE,FALSE,FALSE,FALSE,FALSE,FALSE,0.0,neutral
0.628591,720.1470,1.918650,G,D,51,0,-3.1,-1,FALSE,FALSE,FALSE,FALSE,FALSE,FALSE,FALSE,FALSE,FALSE,FALSE,FALSE,FALSE,FALSE,FALSE,FALSE,0.0,disease
0.628591,720.1470,0,G,R,113.3,0,-4.1,1,FALSE,FALSE,FALSE,FALSE,FALSE,FALSE,FALSE,FALSE,FALSE,FALSE,FALSE,FALSE,FALSE,FALSE,FALSE,0.07,neutral
0.628591,720.1470,1.918650,V,M,22.9,-1,-2.3,0,FALSE,FALSE,FALSE,FALSE,FALSE,FALSE,FALSE,FALSE,FALSE,FALSE,FALSE,FALSE,FALSE,FALSE,FALSE,0.0,disease
0.628591,720.1470,1.918650,D,H,42.1,0,0.3,2,FALSE,FALSE,TRUE,FALSE,FALSE,FALSE,TRUE,FALSE,FALSE,FALSE,FALSE,FALSE,FALSE,FALSE,FALSE,0.0,disease
0.628591,720.1470,0.950917,R,Q,-29.6,0,1,-1,FALSE,FALSE,FALSE,FALSE,FALSE,FALSE,FALSE,FALSE,FALSE,FALSE,FALSE,FALSE,FALSE,FALSE,FALSE,0.0,disease
0.628591,720.1470,1.918650,Y,C,-85.1,0,3.8,0,FALSE,FALSE,TRUE,FALSE,FALSE,FALSE,TRUE,FALSE,FALSE,FALSE,FALSE,FALSE,FALSE,FALSE,FALSE,0.0,disease
0.628591,720.1470,0,P,L,54,0,5.4,0,FALSE,FALSE,FALSE,FALSE,FALSE,FALSE,FALSE,FALSE,FALSE,FALSE,FALSE,FALSE,FALSE,FALSE,FALSE,0.22,disease
0.628591,720.1470,0.950917,W,R,-54.4,0,-3.6,1,FALSE,FALSE,FALSE,FALSE,FALSE,FALSE,FALSE,FALSE,FALSE,FALSE,FALSE,FALSE,FALSE,FALSE,FALSE,0.0,disease
0.628591,720.1470,1.918650,C,Y,85.1,0,-3.8,0,FALSE,FALSE,TRUE,FALSE,FALSE,FALSE,TRUE,FALSE,FALSE,FALSE,FALSE,FALSE,FALSE,FALSE,FALSE,0.0,disease
0.628591,720.1470,0.950917,V,M,22.9,-1,-2.3,0,FALSE,FALSE,FALSE,FALSE,FALSE,FALSE,FALSE,FALSE,FALSE,FALSE,FALSE,FALSE,FALSE,FALSE,FALSE,0.0,disease
0.628591,720.1470,0,R,Q,-29.6,0,1,-1,FALSE,FALSE,FALSE,FALSE,FALSE,FALSE,FALSE,FALSE,FALSE,FALSE,FALSE,FALSE,FALSE,FALSE,FALSE,0.01,disease
0.628591,720.1470,1.918650,Y,D,-82.5,0,-2.2,-1,FALSE,FALSE,TRUE,FALSE,FALSE,FALSE,TRUE,FALSE,FALSE,FALSE,FALSE,FALSE,FALSE,FALSE,FALSE,0.0,disease
0.628591,720.1470,1.918650,N,I,52.6,1,8,0,FALSE,FALSE,TRUE,FALSE,FALSE,TRUE,TRUE,FALSE,FALSE,FALSE,FALSE,FALSE,FALSE,FALSE,FALSE,0.01,disease
0.628591,720.1470,1.918650,L,P,-54,0,-5.4,0,FALSE,FALSE,FALSE,FALSE,FALSE,FALSE,FALSE,FALSE,FALSE,FALSE,FALSE,FALSE,FALSE,FALSE,FALSE,0.0,disease
0.628591,720.1470,0.950917,N,K,54.5,0,-0.4,1,TRUE,FALSE,FALSE,FALSE,FALSE,FALSE,FALSE,FALSE,FALSE,FALSE,FALSE,FALSE,FALSE,FALSE,FALSE,0.0,disease
0.628591,720.1470,0.950917,S,F,100.9,0,3.6,0,FALSE,FALSE,FALSE,FALSE,FALSE,FALSE,FALSE,FALSE,FALSE,FALSE,FALSE,FALSE,FALSE,FALSE,FALSE,0.0,disease
0.628591,720.1470,1.918650,C,F,81.4,0,0.3,0,FALSE,FALSE,TRUE,FALSE,FALSE,FALSE,TRUE,FALSE,FALSE,FALSE,FALSE,FALSE,FALSE,FALSE,FALSE,0.0,disease
0.628591,720.1470,1.918650,G,S,28.9,0,-0.4,0,FALSE,FALSE,FALSE,FALSE,FALSE,FALSE,FALSE,FALSE,FALSE,FALSE,FALSE,FALSE,FALSE,FALSE,FALSE,0.0,disease
0.628591,720.1470,1.918650,R,C,-64.9,0,7,-1,FALSE,FALSE,TRUE,FALSE,FALSE,FALSE,TRUE,FALSE,FALSE,FALSE,FALSE,FALSE,FALSE,FALSE,FALSE,0.0,disease
0.628591,720.1470,0,Y,C,-85.1,0,3.8,0,FALSE,FALSE,FALSE,FALSE,FALSE,FALSE,FALSE,FALSE,FALSE,FALSE,FALSE,FALSE,FALSE,FALSE,FALSE,0.01,disease
0.628591,720.1470,0.950917,P,T,3.39999999999999,1,0.9,0,FALSE,FALSE,FALSE,FALSE,FALSE,FALSE,FALSE,FALSE,FALSE,FALSE,FALSE,FALSE,FALSE,FALSE,FALSE,0.0,disease
0.628591,720.1470,1.918650,A,S,0.400000000000006,0,-2.6,0,FALSE,FALSE,FALSE,FALSE,FALSE,FALSE,FALSE,FALSE,FALSE,FALSE,FALSE,FALSE,FALSE,FALSE,FALSE,0.0,disease
0.628591,720.1470,0.950917,A,T,27.5,1,-2.5,0,FALSE,FALSE,FALSE,FALSE,FALSE,FALSE,FALSE,FALSE,FALSE,FALSE,FALSE,FALSE,FALSE,FALSE,FALSE,0.0,disease
0.628591,720.1470,1.918650,V,I,26.7,0,0.3,0,FALSE,FALSE,FALSE,FALSE,FALSE,FALSE,FALSE,FALSE,FALSE,FALSE,FALSE,FALSE,FALSE,FALSE,FALSE,0.22,disease
0.628591,720.1470,1.918650,C,S,-19.5,0,-3.3,0,FALSE,FALSE,TRUE,FALSE,FALSE,FALSE,TRUE,FALSE,FALSE,FALSE,FALSE,FALSE,FALSE,FALSE,FALSE,0.0,disease
0.628591,720.1470,0.950917,M,R,10.5,0,-6.4,1,FALSE,FALSE,FALSE,FALSE,FALSE,FALSE,FALSE,FALSE,FALSE,FALSE,FALSE,FALSE,FALSE,FALSE,FALSE,0.0,disease
0.628591,720.1470,1.918650,P,R,60.7,0,-2.9,1,FALSE,FALSE,TRUE,FALSE,FALSE,FALSE,TRUE,FALSE,FALSE,FALSE,FALSE,FALSE,FALSE,FALSE,FALSE,0.01,disease
0.628591,720.1470,0.950917,H,R,20.2,0,-1.3,0,FALSE,FALSE,FALSE,FALSE,FALSE,FALSE,FALSE,FALSE,FALSE,FALSE,FALSE,FALSE,FALSE,FALSE,FALSE,0.0,disease
0.628591,720.1470,0,P,S,-23.7,0,0.8,0,FALSE,FALSE,FALSE,FALSE,FALSE,FALSE,FALSE,FALSE,FALSE,FALSE,FALSE,FALSE,FALSE,FALSE,FALSE,0.06,disease
0.628591,720.1470,1.918650,L,S,-77.7,0,-4.6,0,FALSE,FALSE,TRUE,FALSE,FALSE,FALSE,TRUE,FALSE,FALSE,FALSE,FALSE,FALSE,FALSE,FALSE,FALSE,0.0,disease
-2.263566,-60.7792,0.950917,N,S,-25.1,0,2.7,0,FALSE,FALSE,FALSE,FALSE,FALSE,FALSE,FALSE,FALSE,FALSE,FALSE,FALSE,FALSE,FALSE,FALSE,FALSE,0.32,neutral
-1.646646,89.6848,0.950917,R,H,-20.2,0,1.3,0,FALSE,FALSE,FALSE,FALSE,FALSE,FALSE,FALSE,FALSE,FALSE,FALSE,FALSE,FALSE,FALSE,FALSE,FALSE,0.0,disease
-1.646646,89.6848,0.950917,R,Q,-29.6,0,1,-1,FALSE,FALSE,FALSE,FALSE,FALSE,FALSE,FALSE,FALSE,FALSE,FALSE,FALSE,FALSE,FALSE,FALSE,FALSE,0.11,neutral
-1.646646,89.6848,0.950917,N,S,-25.1,0,2.7,0,FALSE,FALSE,FALSE,FALSE,FALSE,FALSE,FALSE,FALSE,FALSE,FALSE,FALSE,FALSE,FALSE,FALSE,FALSE,1.0,disease
-1.646646,89.6848,0.950917,R,H,-20.2,0,1.3,0,FALSE,FALSE,FALSE,FALSE,FALSE,FALSE,FALSE,FALSE,FALSE,FALSE,FALSE,FALSE,FALSE,FALSE,FALSE,0.21,neutral
-1.646646,89.6848,0.950917,R,C,-64.9,0,7,-1,FALSE,FALSE,FALSE,FALSE,FALSE,FALSE,FALSE,FALSE,FALSE,FALSE,FALSE,FALSE,FALSE,FALSE,FALSE,0.0,disease
0.628591,-1369.3229,2.248272,A,T,27.5,1,-2.5,0,FALSE,FALSE,FALSE,FALSE,FALSE,FALSE,FALSE,FALSE,FALSE,FALSE,FALSE,FALSE,FALSE,FALSE,FALSE,0.06,neutral
0.628591,-1369.3229,2.248272,L,F,23.2,0,-1,0,FALSE,FALSE,FALSE,FALSE,FALSE,FALSE,FALSE,FALSE,FALSE,FALSE,FALSE,FALSE,FALSE,FALSE,FALSE,0.0,neutral
1.910551,179.9772,0,T,P,-3.39999999999999,-1,-0.9,0,FALSE,FALSE,TRUE,FALSE,FALSE,FALSE,FALSE,FALSE,FALSE,FALSE,FALSE,FALSE,FALSE,FALSE,TRUE,0.0,disease
1.910551,179.9772,0.950917,G,V,79.9,1,4.6,0,TRUE,FALSE,TRUE,FALSE,FALSE,FALSE,FALSE,FALSE,FALSE,TRUE,FALSE,FALSE,FALSE,FALSE,FALSE,0.0,disease
1.910551,179.9772,0.950917,G,E,78.3,0,-3.1,-1,FALSE,FALSE,TRUE,FALSE,FALSE,FALSE,FALSE,FALSE,FALSE,TRUE,FALSE,FALSE,FALSE,FALSE,FALSE,0.0,disease
1.910551,179.9772,0,P,S,-23.7,0,0.8,0,FALSE,FALSE,FALSE,FALSE,FALSE,FALSE,FALSE,FALSE,FALSE,FALSE,FALSE,FALSE,FALSE,FALSE,FALSE,0.65,neutral
1.910551,179.9772,0.950917,G,E,78.3,0,-3.1,-1,TRUE,FALSE,TRUE,FALSE,FALSE,FALSE,FALSE,FALSE,FALSE,TRUE,FALSE,FALSE,FALSE,FALSE,FALSE,0.0,disease
1.910551,179.9772,0.950917,N,D,-3,0,0,-1,TRUE,FALSE,FALSE,FALSE,FALSE,FALSE,FALSE,FALSE,FALSE,FALSE,FALSE,FALSE,FALSE,FALSE,FALSE,0.0749,disease
1.910551,179.9772,0.950917,K,Q,-24.8,0,0.4,-1,FALSE,FALSE,FALSE,FALSE,FALSE,FALSE,FALSE,FALSE,FALSE,FALSE,FALSE,FALSE,FALSE,FALSE,FALSE,0.0,disease
1.910551,179.9772,0.950917,N,D,-3,0,0,-1,TRUE,FALSE,FALSE,FALSE,FALSE,FALSE,FALSE,FALSE,FALSE,FALSE,FALSE,FALSE,FALSE,FALSE,FALSE,0.0,disease
1.910551,179.9772,0,Q,R,29.6,0,-1,1,FALSE,FALSE,TRUE,FALSE,FALSE,FALSE,FALSE,FALSE,FALSE,FALSE,FALSE,FALSE,FALSE,FALSE,TRUE,0.04,disease
1.910551,179.9772,0.950917,G,R,113.3,0,-4.1,1,FALSE,FALSE,TRUE,FALSE,FALSE,FALSE,FALSE,FALSE,FALSE,TRUE,FALSE,FALSE,FALSE,FALSE,FALSE,0.0,disease
1.910551,179.9772,0.950917,K,E,-30.2,0,0.4,-2,FALSE,FALSE,FALSE,FALSE,FALSE,FALSE,FALSE,FALSE,FALSE,FALSE,FALSE,FALSE,FALSE,FALSE,FALSE,0.0,disease
1.910551,179.9772,0,L,F,23.2,0,-1,0,FALSE,FALSE,TRUE,FALSE,FALSE,FALSE,FALSE,FALSE,FALSE,FALSE,FALSE,FALSE,FALSE,FALSE,TRUE,0.0,disease
1.910551,179.9772,0.950917,L,V,-26.7,1,0.4,0,TRUE,FALSE,FALSE,FALSE,FALSE,FALSE,FALSE,FALSE,FALSE,FALSE,FALSE,FALSE,FALSE,FALSE,FALSE,0.0,disease
1.910551,179.9772,0.950917,E,K,30.2,0,-0.4,2,FALSE,FALSE,FALSE,FALSE,FALSE,FALSE,FALSE,FALSE,FALSE,FALSE,FALSE,FALSE,FALSE,FALSE,FALSE,0.01,disease
1.910551,179.9772,0.950917,S,A,-0.400000000000006,0,2.6,0,TRUE,FALSE,TRUE,FALSE,FALSE,FALSE,FALSE,FALSE,FALSE,TRUE,FALSE,FALSE,FALSE,FALSE,FALSE,0.0,disease
1.910551,179.9772,0.950917,F,L,-23.2,0,1,0,FALSE,FALSE,FALSE,FALSE,FALSE,FALSE,FALSE,FALSE,FALSE,FALSE,FALSE,FALSE,FALSE,FALSE,FALSE,0.0,disease
1.910551,179.9772,0.950917,K,E,-30.2,0,0.4,-2,FALSE,FALSE,FALSE,FALSE,FALSE,FALSE,FALSE,FALSE,FALSE,FALSE,FALSE,FALSE,FALSE,FALSE,FALSE,0.0,disease
1.910551,179.9772,0,E,K,30.2,0,-0.4,2,FALSE,FALSE,TRUE,FALSE,FALSE,FALSE,FALSE,FALSE,FALSE,FALSE,FALSE,FALSE,FALSE,FALSE,TRUE,1.0,disease
1.910551,179.9772,0.950917,T,R,57.3,-1,-3.8,1,FALSE,TRUE,FALSE,FALSE,FALSE,FALSE,FALSE,FALSE,FALSE,FALSE,FALSE,FALSE,FALSE,FALSE,FALSE,0.0,disease
1.910551,179.9772,0.950917,K,N,-54.5,0,0.4,-1,FALSE,FALSE,FALSE,FALSE,FALSE,FALSE,FALSE,FALSE,FALSE,FALSE,FALSE,FALSE,FALSE,FALSE,FALSE,0.0,disease
1.910551,179.9772,0,A,P,24.1,0,-3.4,0,FALSE,FALSE,TRUE,FALSE,FALSE,FALSE,FALSE,FALSE,FALSE,FALSE,FALSE,FALSE,FALSE,FALSE,TRUE,0.0,disease
1.910551,179.9772,0.950917,D,E,27.3,0,0,0,FALSE,FALSE,FALSE,FALSE,FALSE,FALSE,FALSE,FALSE,FALSE,FALSE,FALSE,FALSE,FALSE,FALSE,FALSE,0.0,disease
1.910551,179.9772,0.950917,V,E,-1.59999999999999,-1,-7.7,-1,FALSE,FALSE,FALSE,FALSE,FALSE,FALSE,FALSE,FALSE,FALSE,FALSE,FALSE,FALSE,FALSE,FALSE,FALSE,0.0,disease
1.910551,179.9772,0.950917,I,S,-77.7,-1,-5.3,0,TRUE,FALSE,TRUE,FALSE,FALSE,FALSE,FALSE,FALSE,FALSE,TRUE,FALSE,FALSE,FALSE,FALSE,FALSE,0.0,disease
1.910551,179.9772,0.950917,R,I,-6.70000000000002,1,9,-1,FALSE,FALSE,FALSE,FALSE,FALSE,FALSE,FALSE,FALSE,FALSE,FALSE,FALSE,FALSE,FALSE,FALSE,FALSE,0.0,disease
1.910551,179.9772,0.950917,F,S,-100.9,0,-3.6,0,FALSE,FALSE,TRUE,FALSE,FALSE,FALSE,FALSE,FALSE,FALSE,TRUE,FALSE,FALSE,FALSE,FALSE,FALSE,0.0,disease
1.910551,179.9772,0,T,P,-3.39999999999999,-1,-0.9,0,FALSE,FALSE,TRUE,FALSE,FALSE,FALSE,FALSE,FALSE,FALSE,FALSE,FALSE,FALSE,FALSE,FALSE,TRUE,0.01,disease
1.910551,179.9772,0.950917,D,G,-51,0,3.1,1,TRUE,FALSE,FALSE,FALSE,FALSE,FALSE,FALSE,FALSE,FALSE,FALSE,FALSE,FALSE,FALSE,FALSE,FALSE,0.0,disease
1.910551,179.9772,0.950917,Q,R,29.6,0,-1,1,FALSE,FALSE,FALSE,FALSE,FALSE,FALSE,FALSE,FALSE,FALSE,FALSE,FALSE,FALSE,FALSE,FALSE,FALSE,0.01,disease
1.910551,179.9772,0.950917,G,A,28.5,0,2.2,0,FALSE,FALSE,TRUE,FALSE,FALSE,FALSE,FALSE,FALSE,FALSE,TRUE,FALSE,FALSE,FALSE,FALSE,FALSE,0.0,disease
1.910551,179.9772,0.950917,W,C,-119.3,0,3.4,0,FALSE,FALSE,FALSE,FALSE,FALSE,FALSE,FALSE,FALSE,FALSE,FALSE,FALSE,FALSE,FALSE,FALSE,FALSE,0.0,disease
1.910551,179.9772,0.950917,G,V,79.9,1,4.6,0,TRUE,FALSE,FALSE,FALSE,FALSE,FALSE,FALSE,FALSE,FALSE,FALSE,FALSE,FALSE,FALSE,FALSE,FALSE,0.0,disease
1.910551,179.9772,0.950917,L,F,23.2,0,-1,0,FALSE,FALSE,FALSE,FALSE,FALSE,FALSE,FALSE,FALSE,FALSE,FALSE,FALSE,FALSE,FALSE,FALSE,FALSE,0.0,disease
1.910551,179.9772,0.950917,L,R,6.70000000000002,0,-8.3,1,TRUE,FALSE,FALSE,FALSE,FALSE,FALSE,FALSE,FALSE,FALSE,FALSE,FALSE,FALSE,FALSE,FALSE,FALSE,0.0,disease
1.910551,179.9772,0,Q,K,24.8,0,-0.4,1,FALSE,FALSE,TRUE,FALSE,FALSE,FALSE,FALSE,FALSE,FALSE,FALSE,FALSE,FALSE,FALSE,FALSE,TRUE,0.09,disease
1.910551,179.9772,0.950917,L,P,-54,0,-5.4,0,FALSE,FALSE,FALSE,FALSE,FALSE,FALSE,FALSE,FALSE,FALSE,FALSE,FALSE,FALSE,FALSE,FALSE,FALSE,0.0,disease
1.910551,179.9772,0.950917,E,G,-78.3,0,3.1,1,FALSE,FALSE,FALSE,FALSE,FALSE,FALSE,FALSE,FALSE,FALSE,FALSE,FALSE,FALSE,FALSE,FALSE,FALSE,0.0,disease
-2.263566,113.3138,0.950917,D,N,3,0,0,1,FALSE,FALSE,FALSE,FALSE,FALSE,FALSE,FALSE,FALSE,FALSE,FALSE,FALSE,FALSE,FALSE,FALSE,FALSE,0.0,disease
-2.263566,113.3138,0.950917,E,K,30.2,0,-0.4,2,TRUE,FALSE,FALSE,FALSE,FALSE,FALSE,FALSE,FALSE,FALSE,FALSE,FALSE,FALSE,FALSE,FALSE,FALSE,0.0,disease
-2.263566,113.3138,0.950917,E,G,-78.3,0,3.1,1,FALSE,FALSE,FALSE,FALSE,FALSE,FALSE,FALSE,FALSE,FALSE,FALSE,FALSE,FALSE,FALSE,FALSE,FALSE,0.05,neutral
-2.263566,113.3138,0.950917,V,E,-1.59999999999999,-1,-7.7,-1,FALSE,FALSE,FALSE,FALSE,FALSE,FALSE,FALSE,FALSE,FALSE,FALSE,FALSE,FALSE,FALSE,FALSE,FALSE,0.0,disease
-2.263566,113.3138,0.950917,G,E,78.3,0,-3.1,-1,FALSE,FALSE,FALSE,FALSE,FALSE,FALSE,FALSE,FALSE,FALSE,FALSE,FALSE,FALSE,FALSE,FALSE,FALSE,0.0,disease
-2.263566,113.3138,0,A,T,27.5,1,-2.5,0,FALSE,FALSE,FALSE,FALSE,FALSE,FALSE,FALSE,FALSE,FALSE,FALSE,FALSE,FALSE,FALSE,FALSE,FALSE,0.02,neutral
1.267131,-901.9632,1.385776,E,K,30.2,0,-0.4,2,FALSE,FALSE,FALSE,FALSE,FALSE,FALSE,FALSE,FALSE,FALSE,FALSE,FALSE,FALSE,FALSE,FALSE,FALSE,0.19,neutral
1.267131,-901.9632,0,A,V,51.4,1,2.4,0,FALSE,FALSE,FALSE,FALSE,FALSE,FALSE,FALSE,FALSE,FALSE,FALSE,FALSE,FALSE,FALSE,FALSE,FALSE,0.28,neutral
1.267131,-901.9632,1.385776,R,Q,-29.6,0,1,-1,FALSE,FALSE,FALSE,FALSE,FALSE,FALSE,FALSE,FALSE,FALSE,FALSE,FALSE,FALSE,FALSE,FALSE,FALSE,0.22,neutral
1.267131,-901.9632,0.950917,V,M,22.9,-1,-2.3,0,FALSE,FALSE,FALSE,FALSE,FALSE,FALSE,FALSE,FALSE,FALSE,FALSE,FALSE,FALSE,FALSE,FALSE,FALSE,0.0,neutral
0.628591,245.0680,1.918650,S,P,23.7,0,-0.8,0,FALSE,FALSE,TRUE,FALSE,FALSE,FALSE,TRUE,FALSE,FALSE,FALSE,FALSE,FALSE,FALSE,FALSE,FALSE,0.85,neutral
0.628591,245.0680,1.918650,G,D,51,0,-3.1,-1,FALSE,FALSE,TRUE,FALSE,FALSE,FALSE,TRUE,FALSE,FALSE,FALSE,FALSE,FALSE,FALSE,FALSE,FALSE,0.13,neutral
0.628591,245.0680,0.950917,R,C,-64.9,0,7,-1,FALSE,FALSE,FALSE,FALSE,FALSE,FALSE,FALSE,FALSE,FALSE,FALSE,FALSE,FALSE,FALSE,FALSE,FALSE,0.02,neutral
0.628591,245.0680,1.918650,G,D,51,0,-3.1,-1,FALSE,FALSE,FALSE,FALSE,FALSE,FALSE,FALSE,FALSE,FALSE,FALSE,FALSE,FALSE,FALSE,FALSE,FALSE,0.24,neutral
0.628591,245.0680,0.950917,Y,C,-85.1,0,3.8,0,FALSE,TRUE,TRUE,FALSE,FALSE,FALSE,FALSE,FALSE,TRUE,FALSE,FALSE,FALSE,FALSE,FALSE,FALSE,0.0,disease
0.628591,-909.4059,0,V,F,49.9,-1,-1.4,0,FALSE,FALSE,FALSE,FALSE,FALSE,FALSE,FALSE,FALSE,FALSE,FALSE,FALSE,FALSE,FALSE,FALSE,FALSE,0.0749,neutral
0.628591,-909.4059,0,L,V,-26.7,1,0.4,0,FALSE,FALSE,FALSE,FALSE,FALSE,FALSE,FALSE,FALSE,FALSE,FALSE,FALSE,FALSE,FALSE,FALSE,FALSE,0.7,neutral
0.628591,-909.4059,0.950917,E,Q,5.40000000000001,0,0,1,FALSE,FALSE,FALSE,FALSE,FALSE,FALSE,FALSE,FALSE,FALSE,FALSE,FALSE,FALSE,FALSE,FALSE,FALSE,0.22,neutral
0.628591,-909.4059,0,A,P,24.1,0,-3.4,0,FALSE,FALSE,FALSE,FALSE,FALSE,FALSE,FALSE,FALSE,FALSE,FALSE,FALSE,FALSE,FALSE,FALSE,FALSE,0.36,neutral
0.628591,-909.4059,2.248272,I,T,-50.6,0,-5.2,0,FALSE,FALSE,FALSE,FALSE,FALSE,FALSE,FALSE,FALSE,FALSE,FALSE,FALSE,FALSE,FALSE,FALSE,FALSE,0.0,neutral
0.628591,-909.4059,0,M,V,-22.9,1,2.3,0,FALSE,FALSE,FALSE,FALSE,FALSE,FALSE,FALSE,FALSE,FALSE,FALSE,FALSE,FALSE,FALSE,FALSE,FALSE,1.0,neutral
-1.557641,-2910.8742,0.950917,M,V,-22.9,1,2.3,0,FALSE,FALSE,FALSE,FALSE,FALSE,FALSE,FALSE,FALSE,FALSE,FALSE,FALSE,FALSE,FALSE,FALSE,FALSE,0.21,neutral
-1.557641,-2910.8742,0.950917,V,I,26.7,0,0.3,0,FALSE,FALSE,FALSE,FALSE,FALSE,FALSE,FALSE,FALSE,FALSE,FALSE,FALSE,FALSE,FALSE,FALSE,FALSE,1.0,neutral
-1.557641,-3057.9093,0.950917,S,C,19.5,0,3.3,0,FALSE,FALSE,FALSE,FALSE,FALSE,FALSE,FALSE,FALSE,FALSE,FALSE,FALSE,FALSE,FALSE,FALSE,FALSE,0.0,neutral
-1.557641,-3057.9093,0,L,V,-26.7,1,0.4,0,FALSE,FALSE,FALSE,FALSE,FALSE,FALSE,FALSE,FALSE,FALSE,FALSE,FALSE,FALSE,FALSE,FALSE,FALSE,0.01,neutral
-1.557641,-3057.9093,0.950917,R,Q,-29.6,0,1,-1,FALSE,FALSE,FALSE,FALSE,FALSE,FALSE,FALSE,FALSE,FALSE,FALSE,FALSE,FALSE,FALSE,FALSE,FALSE,0.08,neutral
0.628591,-214.3015,0.950917,E,A,-49.8,0,5.3,1,FALSE,FALSE,FALSE,FALSE,FALSE,FALSE,FALSE,FALSE,FALSE,FALSE,FALSE,FALSE,FALSE,FALSE,FALSE,0.58,neutral
0.628591,-214.3015,1.918650,R,Q,-29.6,0,1,-1,FALSE,FALSE,TRUE,FALSE,FALSE,FALSE,TRUE,FALSE,FALSE,FALSE,FALSE,FALSE,FALSE,FALSE,FALSE,0.6,neutral
0.628591,-214.3015,0,I,L,0,-1,-0.7,0,FALSE,FALSE,FALSE,FALSE,FALSE,FALSE,FALSE,FALSE,FALSE,FALSE,FALSE,FALSE,FALSE,FALSE,FALSE,0.0,neutral
0.628591,-214.3015,0.950917,M,V,-22.9,1,2.3,0,FALSE,FALSE,FALSE,FALSE,FALSE,FALSE,FALSE,FALSE,FALSE,FALSE,FALSE,FALSE,FALSE,FALSE,FALSE,0.59,neutral
0.628591,-214.3015,0,E,K,30.2,0,-0.4,2,FALSE,FALSE,FALSE,FALSE,FALSE,FALSE,FALSE,FALSE,FALSE,FALSE,FALSE,FALSE,FALSE,FALSE,FALSE,0.71,neutral
0.628591,-214.3015,1.918650,K,T,-52.5,1,3.2,-1,FALSE,FALSE,TRUE,FALSE,FALSE,FALSE,TRUE,FALSE,FALSE,FALSE,FALSE,FALSE,FALSE,FALSE,FALSE,0.31,neutral
0.628591,-2701.6684,0.950917,V,E,-1.59999999999999,-1,-7.7,-1,FALSE,FALSE,FALSE,FALSE,FALSE,FALSE,FALSE,FALSE,FALSE,FALSE,FALSE,FALSE,FALSE,FALSE,FALSE,0.0,neutral
0.628591,-2701.6684,0.950917,I,V,-26.7,0,-0.3,0,FALSE,FALSE,FALSE,FALSE,FALSE,FALSE,FALSE,FALSE,FALSE,FALSE,FALSE,FALSE,FALSE,FALSE,FALSE,0.39,neutral
1.267131,131.4619,0,T,M,46.8,-1,2.6,0,FALSE,FALSE,FALSE,FALSE,FALSE,FALSE,FALSE,FALSE,FALSE,FALSE,FALSE,FALSE,FALSE,FALSE,FALSE,0.01,disease
1.267131,131.4619,0.950917,Y,C,-85.1,0,3.8,0,FALSE,FALSE,FALSE,FALSE,FALSE,FALSE,FALSE,FALSE,FALSE,FALSE,FALSE,FALSE,FALSE,FALSE,FALSE,0.0,disease
1.267131,131.4619,0,A,T,27.5,1,-2.5,0,FALSE,FALSE,FALSE,FALSE,FALSE,FALSE,FALSE,FALSE,FALSE,FALSE,FALSE,FALSE,FALSE,FALSE,FALSE,0.42,disease
1.267131,131.4619,0,Y,C,-85.1,0,3.8,0,FALSE,FALSE,FALSE,FALSE,FALSE,FALSE,FALSE,FALSE,FALSE,FALSE,FALSE,FALSE,FALSE,FALSE,FALSE,0.0,disease
1.267131,131.4619,0,G,E,78.3,0,-3.1,-1,FALSE,FALSE,FALSE,FALSE,FALSE,FALSE,FALSE,FALSE,FALSE,FALSE,FALSE,FALSE,FALSE,FALSE,FALSE,0.35,disease
1.267131,131.4619,0,M,I,3.79999999999998,1,2.6,0,FALSE,FALSE,FALSE,FALSE,FALSE,FALSE,FALSE,FALSE,FALSE,FALSE,FALSE,FALSE,FALSE,FALSE,FALSE,0.19,neutral
1.267131,131.4619,0.950917,R,W,54.4,0,3.6,-1,FALSE,FALSE,FALSE,FALSE,FALSE,FALSE,FALSE,FALSE,FALSE,FALSE,FALSE,FALSE,FALSE,FALSE,FALSE,0.0,disease
1.267131,131.4619,0,W,G,-167.7,0,0.5,0,FALSE,FALSE,FALSE,FALSE,FALSE,FALSE,FALSE,FALSE,FALSE,FALSE,FALSE,FALSE,FALSE,FALSE,FALSE,0.04,disease
1.267131,131.4619,0,P,T,3.39999999999999,1,0.9,0,TRUE,FALSE,FALSE,FALSE,FALSE,FALSE,FALSE,FALSE,FALSE,FALSE,FALSE,FALSE,FALSE,FALSE,FALSE,0.07,disease
1.267131,131.4619,1.385776,V,I,26.7,0,0.3,0,FALSE,FALSE,FALSE,FALSE,FALSE,FALSE,FALSE,FALSE,FALSE,FALSE,FALSE,FALSE,FALSE,FALSE,FALSE,0.0749,neutral
1.267131,131.4619,1.385776,G,A,28.5,0,2.2,0,FALSE,FALSE,FALSE,FALSE,FALSE,FALSE,FALSE,FALSE,FALSE,FALSE,FALSE,FALSE,FALSE,FALSE,FALSE,0.0,disease
1.267131,131.4619,0.950917,Q,E,-5.40000000000001,0,0,-1,FALSE,FALSE,FALSE,FALSE,FALSE,FALSE,FALSE,FALSE,FALSE,FALSE,FALSE,FALSE,FALSE,FALSE,FALSE,1.0,neutral
1.267131,131.4619,0,D,E,27.3,0,0,0,FALSE,FALSE,FALSE,FALSE,FALSE,FALSE,FALSE,FALSE,FALSE,FALSE,FALSE,FALSE,FALSE,FALSE,FALSE,0.69,disease
1.267131,131.4619,1.385776,R,C,-64.9,0,7,-1,TRUE,FALSE,FALSE,FALSE,FALSE,FALSE,FALSE,FALSE,FALSE,FALSE,FALSE,FALSE,FALSE,FALSE,FALSE,0.0,disease
-1.646646,40.6820,0.950917,G,S,28.9,0,-0.4,0,TRUE,FALSE,TRUE,FALSE,FALSE,FALSE,FALSE,FALSE,FALSE,TRUE,FALSE,FALSE,FALSE,FALSE,FALSE,0.0,disease
-1.646646,40.6820,0.950917,N,H,39.1,0,0.3,1,TRUE,FALSE,FALSE,FALSE,FALSE,FALSE,FALSE,FALSE,FALSE,FALSE,FALSE,FALSE,FALSE,FALSE,FALSE,0.0,disease
-1.646646,40.6820,0.950917,G,R,113.3,0,-4.1,1,FALSE,FALSE,FALSE,FALSE,FALSE,FALSE,FALSE,FALSE,FALSE,FALSE,FALSE,FALSE,FALSE,FALSE,FALSE,0.0,disease
-1.646646,40.6820,0,D,E,27.3,0,0,0,FALSE,FALSE,FALSE,FALSE,FALSE,FALSE,FALSE,FALSE,FALSE,FALSE,FALSE,FALSE,FALSE,FALSE,FALSE,1.0,neutral
-1.646646,40.6820,0.950917,R,H,-20.2,0,1.3,0,FALSE,FALSE,FALSE,FALSE,FALSE,FALSE,FALSE,FALSE,FALSE,FALSE,FALSE,FALSE,FALSE,FALSE,FALSE,0.0,disease
-1.646646,40.6820,0,F,L,-23.2,0,1,0,FALSE,FALSE,FALSE,FALSE,FALSE,FALSE,FALSE,FALSE,FALSE,FALSE,FALSE,FALSE,FALSE,FALSE,FALSE,0.0,neutral
-1.646646,40.6820,0,P,S,-23.7,0,0.8,0,FALSE,FALSE,FALSE,FALSE,FALSE,FALSE,FALSE,FALSE,FALSE,FALSE,FALSE,FALSE,FALSE,FALSE,FALSE,0.77,neutral
-1.646646,40.6820,0,N,S,-25.1,0,2.7,0,FALSE,FALSE,FALSE,FALSE,FALSE,FALSE,FALSE,FALSE,FALSE,FALSE,FALSE,FALSE,FALSE,FALSE,FALSE,0.36,neutral
-1.646646,40.6820,0.950917,I,V,-26.7,0,-0.3,0,FALSE,FALSE,FALSE,FALSE,FALSE,FALSE,FALSE,FALSE,FALSE,FALSE,FALSE,FALSE,FALSE,FALSE,FALSE,0.0,neutral
-1.646646,40.6820,0.950917,I,T,-50.6,0,-5.2,0,FALSE,FALSE,FALSE,FALSE,FALSE,FALSE,FALSE,FALSE,FALSE,FALSE,FALSE,FALSE,FALSE,FALSE,FALSE,0.0,disease
-1.646646,40.6820,0,P,L,54,0,5.4,0,FALSE,FALSE,FALSE,FALSE,FALSE,FALSE,FALSE,FALSE,FALSE,FALSE,FALSE,FALSE,FALSE,FALSE,FALSE,0.11,neutral
-1.646646,-162.8141,0.950917,V,A,-51.4,-1,-2.4,0,FALSE,FALSE,TRUE,FALSE,FALSE,FALSE,FALSE,FALSE,FALSE,TRUE,FALSE,FALSE,FALSE,FALSE,FALSE,0.0749,neutral
-1.646646,-162.8141,0,R,C,-64.9,0,7,-1,FALSE,FALSE,FALSE,FALSE,FALSE,FALSE,FALSE,FALSE,FALSE,FALSE,FALSE,FALSE,FALSE,FALSE,FALSE,0.0749,neutral
-1.646646,-162.8141,0.950917,A,V,51.4,1,2.4,0,FALSE,FALSE,FALSE,FALSE,FALSE,FALSE,FALSE,FALSE,FALSE,FALSE,FALSE,FALSE,FALSE,FALSE,FALSE,0.0749,neutral
-1.646646,-162.8141,0,R,C,-64.9,0,7,-1,FALSE,FALSE,FALSE,FALSE,FALSE,FALSE,FALSE,FALSE,FALSE,FALSE,FALSE,FALSE,FALSE,FALSE,FALSE,0.0749,neutral
-1.646646,-162.8141,0.950917,L,Q,-22.9,0,-7.3,0,FALSE,FALSE,FALSE,FALSE,FALSE,FALSE,FALSE,FALSE,FALSE,FALSE,FALSE,FALSE,FALSE,FALSE,FALSE,0.0749,neutral
-1.646646,-162.8141,0,S,L,77.7,0,4.6,0,FALSE,TRUE,FALSE,FALSE,FALSE,FALSE,FALSE,FALSE,FALSE,FALSE,FALSE,FALSE,FALSE,FALSE,FALSE,0.0749,neutral
-1.646646,-162.8141,0,R,W,54.4,0,3.6,-1,FALSE,FALSE,FALSE,FALSE,FALSE,FALSE,FALSE,FALSE,FALSE,FALSE,FALSE,FALSE,FALSE,FALSE,FALSE,0.0749,neutral
-1.646646,-162.8141,0.950917,G,S,28.9,0,-0.4,0,FALSE,FALSE,FALSE,FALSE,FALSE,FALSE,FALSE,FALSE,FALSE,FALSE,FALSE,FALSE,FALSE,FALSE,FALSE,0.0749,neutral
-1.646646,-162.8141,0,R,W,54.4,0,3.6,-1,FALSE,FALSE,FALSE,FALSE,FALSE,FALSE,FALSE,FALSE,FALSE,FALSE,FALSE,FALSE,FALSE,FALSE,FALSE,0.0749,neutral
-1.646646,-162.8141,0.950917,K,N,-54.5,0,0.4,-1,FALSE,FALSE,FALSE,FALSE,FALSE,FALSE,FALSE,FALSE,FALSE,FALSE,FALSE,FALSE,FALSE,FALSE,FALSE,0.0749,neutral
-1.646646,-162.8141,0.950917,I,V,-26.7,0,-0.3,0,FALSE,FALSE,FALSE,FALSE,FALSE,FALSE,FALSE,FALSE,FALSE,FALSE,FALSE,FALSE,FALSE,FALSE,FALSE,0.0749,neutral
0.628591,-158.8142,0,M,V,-22.9,1,2.3,0,FALSE,FALSE,FALSE,FALSE,FALSE,FALSE,FALSE,FALSE,FALSE,FALSE,FALSE,FALSE,FALSE,FALSE,FALSE,1.0,neutral
0.628591,-158.8142,0,R,Q,-29.6,0,1,-1,FALSE,FALSE,FALSE,FALSE,FALSE,FALSE,FALSE,FALSE,FALSE,FALSE,FALSE,FALSE,FALSE,FALSE,FALSE,0.06,neutral
0.628591,-158.8142,0,A,T,27.5,1,-2.5,0,FALSE,FALSE,FALSE,FALSE,FALSE,FALSE,FALSE,FALSE,FALSE,FALSE,FALSE,FALSE,FALSE,FALSE,FALSE,0.4,neutral
0.628591,-158.8142,-3.179009,R,Q,-29.6,0,1,-1,FALSE,FALSE,FALSE,FALSE,FALSE,FALSE,FALSE,FALSE,FALSE,FALSE,FALSE,FALSE,FALSE,FALSE,FALSE,0.07,neutral
0.628591,-158.8142,-3.179009,R,C,-64.9,0,7,-1,FALSE,FALSE,FALSE,FALSE,FALSE,FALSE,FALSE,FALSE,FALSE,FALSE,FALSE,FALSE,FALSE,FALSE,FALSE,0.0,neutral
0.628591,-158.8142,0.950917,P,L,54,0,5.4,0,FALSE,FALSE,FALSE,FALSE,FALSE,FALSE,FALSE,FALSE,FALSE,FALSE,FALSE,FALSE,FALSE,FALSE,FALSE,0.0,neutral
0.628591,-158.8142,-2.521115,V,A,-51.4,-1,-2.4,0,FALSE,FALSE,FALSE,FALSE,FALSE,FALSE,FALSE,FALSE,FALSE,FALSE,FALSE,FALSE,FALSE,FALSE,FALSE,0.23,neutral
0.628591,-158.8142,0.950917,S,R,84.4,0,-3.7,1,FALSE,FALSE,FALSE,FALSE,FALSE,FALSE,FALSE,FALSE,FALSE,FALSE,FALSE,FALSE,FALSE,FALSE,FALSE,0.0,neutral
0.628591,1000.4280,0.950917,K,E,-30.2,0,0.4,-2,FALSE,FALSE,FALSE,FALSE,FALSE,FALSE,FALSE,FALSE,FALSE,FALSE,FALSE,FALSE,FALSE,FALSE,FALSE,0.0749,disease
0.628591,1000.4280,1.918650,T,P,-3.39999999999999,-1,-0.9,0,FALSE,FALSE,TRUE,FALSE,FALSE,FALSE,TRUE,FALSE,FALSE,FALSE,FALSE,FALSE,FALSE,FALSE,FALSE,0.0,disease
0.628591,1000.4280,0.950917,N,H,39.1,0,0.3,1,FALSE,FALSE,FALSE,FALSE,FALSE,FALSE,FALSE,FALSE,FALSE,FALSE,FALSE,FALSE,FALSE,FALSE,FALSE,0.0749,disease
0.628591,1000.4280,1.918650,I,S,-77.7,-1,-5.3,0,FALSE,FALSE,TRUE,FALSE,FALSE,FALSE,TRUE,FALSE,FALSE,FALSE,FALSE,FALSE,FALSE,FALSE,FALSE,0.0,disease
0.628591,1000.4280,1.918650,W,R,-54.4,0,-3.6,1,FALSE,FALSE,TRUE,FALSE,FALSE,FALSE,TRUE,FALSE,FALSE,FALSE,FALSE,FALSE,FALSE,FALSE,FALSE,0.0,disease
0.628591,1000.4280,0,M,R,10.5,0,-6.4,1,FALSE,FALSE,TRUE,FALSE,FALSE,FALSE,FALSE,FALSE,FALSE,FALSE,FALSE,FALSE,FALSE,TRUE,FALSE,0.02,disease
0.628591,1000.4280,1.918650,G,R,113.3,0,-4.1,1,FALSE,FALSE,TRUE,FALSE,FALSE,FALSE,TRUE,FALSE,FALSE,FALSE,FALSE,FALSE,FALSE,FALSE,FALSE,0.0,disease
0.628591,1000.4280,0,S,C,19.5,0,3.3,0,FALSE,FALSE,FALSE,FALSE,FALSE,FALSE,FALSE,FALSE,FALSE,FALSE,FALSE,FALSE,FALSE,FALSE,FALSE,0.01,disease
0.628591,1000.4280,0,V,F,49.9,-1,-1.4,0,FALSE,FALSE,FALSE,FALSE,FALSE,FALSE,FALSE,FALSE,FALSE,FALSE,FALSE,FALSE,FALSE,FALSE,FALSE,0.0,disease
0.628591,1000.4280,1.918650,K,E,-30.2,0,0.4,-2,FALSE,FALSE,TRUE,FALSE,FALSE,FALSE,TRUE,FALSE,FALSE,FALSE,FALSE,FALSE,FALSE,FALSE,FALSE,0.0,disease
0.628591,1000.4280,1.918650,G,E,78.3,0,-3.1,-1,FALSE,FALSE,TRUE,FALSE,FALSE,FALSE,TRUE,FALSE,FALSE,FALSE,FALSE,FALSE,FALSE,FALSE,FALSE,0.0,disease
0.628591,1000.4280,1.918650,C,Y,85.1,0,-3.8,0,FALSE,FALSE,TRUE,FALSE,FALSE,FALSE,TRUE,FALSE,FALSE,FALSE,FALSE,FALSE,FALSE,FALSE,FALSE,0.0,disease
0.628591,1000.4280,0,Y,C,-85.1,0,3.8,0,FALSE,FALSE,FALSE,FALSE,FALSE,FALSE,FALSE,FALSE,FALSE,FALSE,FALSE,FALSE,FALSE,FALSE,FALSE,0.01,disease
0.628591,1000.4280,1.918650,C,Y,85.1,0,-3.8,0,FALSE,FALSE,TRUE,FALSE,FALSE,FALSE,TRUE,FALSE,FALSE,FALSE,FALSE,FALSE,FALSE,FALSE,FALSE,0.0,disease
0.628591,1000.4280,0.950917,G,E,78.3,0,-3.1,-1,FALSE,FALSE,FALSE,FALSE,FALSE,FALSE,FALSE,FALSE,FALSE,FALSE,FALSE,FALSE,FALSE,FALSE,FALSE,0.0749,disease
0.628591,1000.4280,1.918650,A,G,-28.5,0,-2.2,0,FALSE,FALSE,FALSE,FALSE,FALSE,FALSE,FALSE,FALSE,FALSE,FALSE,FALSE,FALSE,FALSE,FALSE,FALSE,0.0,disease
0.628591,1000.4280,1.918650,C,F,81.4,0,0.3,0,FALSE,FALSE,TRUE,FALSE,FALSE,FALSE,TRUE,FALSE,FALSE,FALSE,FALSE,FALSE,FALSE,FALSE,FALSE,0.0,disease
0.628591,1000.4280,0.950917,G,R,113.3,0,-4.1,1,FALSE,FALSE,FALSE,FALSE,FALSE,FALSE,FALSE,FALSE,FALSE,FALSE,FALSE,FALSE,FALSE,FALSE,FALSE,0.0749,neutral
0.628591,1000.4280,0.950917,E,G,-78.3,0,3.1,1,TRUE,FALSE,TRUE,FALSE,FALSE,FALSE,FALSE,FALSE,FALSE,TRUE,FALSE,FALSE,FALSE,FALSE,FALSE,0.0749,disease
0.628591,1000.4280,0,S,L,77.7,0,4.6,0,FALSE,FALSE,FALSE,FALSE,FALSE,FALSE,FALSE,FALSE,FALSE,FALSE,FALSE,FALSE,FALSE,FALSE,FALSE,0.24,disease
0.628591,1000.4280,1.918650,C,S,-19.5,0,-3.3,0,FALSE,FALSE,TRUE,FALSE,FALSE,FALSE,TRUE,FALSE,FALSE,FALSE,FALSE,FALSE,FALSE,FALSE,FALSE,0.0,disease
0.628591,1000.4280,1.918650,F,V,-49.9,1,1.4,0,FALSE,FALSE,FALSE,FALSE,FALSE,FALSE,FALSE,FALSE,FALSE,FALSE,FALSE,FALSE,FALSE,FALSE,FALSE,0.0,disease
0.628591,1000.4280,0.950917,A,T,27.5,1,-2.5,0,FALSE,FALSE,FALSE,FALSE,FALSE,FALSE,FALSE,FALSE,FALSE,FALSE,FALSE,FALSE,FALSE,FALSE,FALSE,0.0749,disease
0.628591,1000.4280,1.918650,W,C,-119.3,0,3.4,0,FALSE,FALSE,TRUE,FALSE,FALSE,FALSE,TRUE,FALSE,FALSE,FALSE,FALSE,FALSE,FALSE,FALSE,FALSE,0.0,disease
0.628591,1000.4280,1.918650,D,A,-22.5,0,5.3,1,FALSE,FALSE,TRUE,FALSE,FALSE,FALSE,TRUE,FALSE,FALSE,FALSE,FALSE,FALSE,FALSE,FALSE,FALSE,0.13,disease
0.628591,1000.4280,1.918650,S,C,19.5,0,3.3,0,FALSE,FALSE,FALSE,FALSE,FALSE,FALSE,FALSE,FALSE,FALSE,FALSE,FALSE,FALSE,FALSE,FALSE,FALSE,0.01,disease
0.628591,1000.4280,1.918650,Y,C,-85.1,0,3.8,0,FALSE,FALSE,TRUE,FALSE,FALSE,FALSE,TRUE,FALSE,FALSE,FALSE,FALSE,FALSE,FALSE,FALSE,FALSE,0.12,disease
0.628591,1000.4280,1.918650,C,R,64.9,0,-7,1,FALSE,FALSE,TRUE,FALSE,FALSE,FALSE,TRUE,FALSE,FALSE,FALSE,FALSE,FALSE,FALSE,FALSE,FALSE,0.03,disease
0.628591,1000.4280,0,Y,D,-82.5,0,-2.2,-1,FALSE,FALSE,TRUE,FALSE,FALSE,FALSE,FALSE,FALSE,FALSE,FALSE,FALSE,FALSE,FALSE,TRUE,FALSE,0.0,disease
0.628591,1000.4280,1.918650,A,P,24.1,0,-3.4,0,FALSE,FALSE,FALSE,FALSE,FALSE,FALSE,FALSE,FALSE,FALSE,FALSE,FALSE,FALSE,FALSE,FALSE,FALSE,0.0,disease
0.628591,1000.4280,1.918650,C,F,81.4,0,0.3,0,FALSE,FALSE,TRUE,FALSE,FALSE,FALSE,TRUE,FALSE,FALSE,FALSE,FALSE,FALSE,FALSE,FALSE,FALSE,0.0,disease
0.628591,1000.4280,1.918650,C,W,119.3,0,-3.4,0,FALSE,FALSE,TRUE,FALSE,FALSE,FALSE,TRUE,FALSE,FALSE,FALSE,FALSE,FALSE,FALSE,FALSE,FALSE,0.0,disease
0.628591,1000.4280,1.918650,Y,C,-85.1,0,3.8,0,FALSE,FALSE,TRUE,FALSE,FALSE,FALSE,TRUE,FALSE,FALSE,FALSE,FALSE,FALSE,FALSE,FALSE,FALSE,0.06,disease
0.628591,1000.4280,1.918650,Q,P,-31.1,0,1.9,0,FALSE,FALSE,TRUE,FALSE,FALSE,FALSE,TRUE,FALSE,FALSE,FALSE,FALSE,FALSE,FALSE,FALSE,FALSE,0.0,disease
0.628591,1000.4280,0,A,S,0.400000000000006,0,-2.6,0,FALSE,FALSE,FALSE,FALSE,FALSE,FALSE,FALSE,FALSE,FALSE,FALSE,FALSE,FALSE,FALSE,FALSE,FALSE,0.0749,disease
0.628591,1000.4280,0,S,F,100.9,0,3.6,0,FALSE,FALSE,FALSE,FALSE,FALSE,FALSE,FALSE,FALSE,FALSE,FALSE,FALSE,FALSE,FALSE,FALSE,FALSE,0.0749,disease
0.628591,1000.4280,1.918650,S,Y,104.6,0,-0.5,0,FALSE,FALSE,FALSE,FALSE,FALSE,FALSE,FALSE,FALSE,FALSE,FALSE,FALSE,FALSE,FALSE,FALSE,FALSE,0.0,disease
0.628591,1000.4280,0,R,P,-60.7,0,2.9,-1,FALSE,FALSE,TRUE,FALSE,FALSE,FALSE,FALSE,FALSE,FALSE,FALSE,FALSE,TRUE,FALSE,FALSE,FALSE,0.03,neutral
0.628591,1000.4280,1.918650,Y,H,-40.4,0,-1.9,1,FALSE,FALSE,TRUE,FALSE,FALSE,FALSE,TRUE,FALSE,FALSE,FALSE,FALSE,FALSE,FALSE,FALSE,FALSE,0.0,disease
0.628591,1000.4280,0.950917,A,T,27.5,1,-2.5,0,TRUE,FALSE,FALSE,FALSE,FALSE,FALSE,FALSE,FALSE,FALSE,FALSE,FALSE,FALSE,FALSE,FALSE,FALSE,0.0749,disease
0.628591,1000.4280,0,S,W,138.8,0,-0.1,0,FALSE,FALSE,FALSE,FALSE,FALSE,FALSE,FALSE,FALSE,FALSE,FALSE,FALSE,FALSE,FALSE,FALSE,FALSE,0.04,disease
0.628591,1000.4280,1.918650,A,P,24.1,0,-3.4,0,FALSE,FALSE,TRUE,FALSE,FALSE,FALSE,TRUE,FALSE,FALSE,FALSE,FALSE,FALSE,FALSE,FALSE,FALSE,0.01,disease
0.628591,1000.4280,1.918650,N,I,52.6,1,8,0,FALSE,FALSE,TRUE,FALSE,FALSE,TRUE,TRUE,FALSE,FALSE,FALSE,FALSE,FALSE,FALSE,FALSE,FALSE,0.0,disease
0.628591,1000.4280,1.918650,Y,C,-85.1,0,3.8,0,FALSE,FALSE,TRUE,FALSE,FALSE,FALSE,TRUE,FALSE,FALSE,FALSE,FALSE,FALSE,FALSE,FALSE,FALSE,0.0,disease
0.628591,1000.4280,1.918650,S,C,19.5,0,3.3,0,FALSE,FALSE,FALSE,FALSE,FALSE,FALSE,FALSE,FALSE,FALSE,FALSE,FALSE,FALSE,FALSE,FALSE,FALSE,0.0,disease
0.628591,1000.4280,0,G,R,113.3,0,-4.1,1,FALSE,FALSE,TRUE,FALSE,FALSE,FALSE,FALSE,FALSE,FALSE,FALSE,FALSE,FALSE,FALSE,TRUE,FALSE,0.01,disease
0.628591,1000.4280,0.950917,R,G,-113.3,0,4.1,-1,FALSE,FALSE,FALSE,FALSE,FALSE,FALSE,FALSE,FALSE,FALSE,FALSE,FALSE,FALSE,FALSE,FALSE,FALSE,0.0749,disease
0.628591,1000.4280,1.918650,S,C,19.5,0,3.3,0,FALSE,FALSE,FALSE,FALSE,FALSE,FALSE,FALSE,FALSE,FALSE,FALSE,FALSE,FALSE,FALSE,FALSE,FALSE,0.0,disease
0.628591,1000.4280,1.918650,C,G,-48.4,0,-2.9,0,FALSE,FALSE,TRUE,FALSE,FALSE,FALSE,TRUE,FALSE,FALSE,FALSE,FALSE,FALSE,FALSE,FALSE,FALSE,0.0,disease
0.628591,1000.4280,1.918650,P,L,54,0,5.4,0,FALSE,FALSE,FALSE,FALSE,FALSE,FALSE,FALSE,FALSE,FALSE,FALSE,FALSE,FALSE,FALSE,FALSE,FALSE,0.0,disease
0.628591,1000.4280,1.918650,S,L,77.7,0,4.6,0,FALSE,FALSE,FALSE,FALSE,FALSE,FALSE,FALSE,FALSE,FALSE,FALSE,FALSE,FALSE,FALSE,FALSE,FALSE,0.41,neutral
0.628591,1000.4280,1.918650,A,F,101.3,0,1,0,FALSE,FALSE,FALSE,FALSE,FALSE,FALSE,FALSE,FALSE,FALSE,FALSE,FALSE,FALSE,FALSE,FALSE,FALSE,0.0749,disease
0.628591,1000.4280,0.950917,K,R,4.80000000000001,0,-0.6,0,TRUE,FALSE,FALSE,FALSE,FALSE,FALSE,FALSE,FALSE,FALSE,FALSE,FALSE,FALSE,FALSE,FALSE,FALSE,0.0749,disease
0.628591,1000.4280,1.918650,M,T,-46.8,1,-2.6,0,FALSE,FALSE,TRUE,FALSE,FALSE,FALSE,TRUE,FALSE,FALSE,FALSE,FALSE,FALSE,FALSE,FALSE,FALSE,1.0,neutral
0.628591,1000.4280,1.918650,S,P,23.7,0,-0.8,0,FALSE,FALSE,FALSE,FALSE,FALSE,FALSE,FALSE,FALSE,FALSE,FALSE,FALSE,FALSE,FALSE,FALSE,FALSE,0.0,disease
0.628591,1000.4280,1.918650,Y,C,-85.1,0,3.8,0,FALSE,FALSE,TRUE,FALSE,FALSE,FALSE,TRUE,FALSE,FALSE,FALSE,FALSE,FALSE,FALSE,FALSE,FALSE,0.0,disease
0.628591,1000.4280,1.918650,W,G,-167.7,0,0.5,0,FALSE,FALSE,TRUE,FALSE,FALSE,FALSE,TRUE,FALSE,FALSE,FALSE,FALSE,FALSE,FALSE,FALSE,FALSE,0.0,disease
0.628591,1000.4280,0,P,R,60.7,0,-2.9,1,FALSE,FALSE,FALSE,FALSE,FALSE,FALSE,FALSE,FALSE,FALSE,FALSE,FALSE,FALSE,FALSE,FALSE,FALSE,0.0,disease
0.628591,1000.4280,1.918650,Y,C,-85.1,0,3.8,0,FALSE,FALSE,TRUE,FALSE,FALSE,FALSE,TRUE,FALSE,FALSE,FALSE,FALSE,FALSE,FALSE,FALSE,FALSE,0.0,disease
0.628591,-306.8518,0,T,K,52.5,-1,-3.2,1,FALSE,FALSE,FALSE,FALSE,FALSE,FALSE,FALSE,FALSE,FALSE,FALSE,FALSE,FALSE,FALSE,FALSE,FALSE,0.52,neutral
0.628591,-306.8518,0,T,I,50.6,0,5.2,0,FALSE,FALSE,FALSE,FALSE,FALSE,FALSE,FALSE,FALSE,FALSE,FALSE,FALSE,FALSE,FALSE,FALSE,FALSE,0.44,neutral
0.628591,-306.8518,0,S,Y,104.6,0,-0.5,0,FALSE,FALSE,FALSE,FALSE,FALSE,FALSE,FALSE,FALSE,FALSE,FALSE,FALSE,FALSE,FALSE,FALSE,FALSE,0.05,neutral
0.628591,-306.8518,0,K,R,4.80000000000001,0,-0.6,0,FALSE,FALSE,FALSE,FALSE,FALSE,FALSE,FALSE,FALSE,FALSE,FALSE,FALSE,FALSE,FALSE,FALSE,FALSE,0.44,neutral
0.628591,-306.8518,0,L,I,0,1,0.7,0,FALSE,FALSE,FALSE,FALSE,FALSE,FALSE,FALSE,FALSE,FALSE,FALSE,FALSE,FALSE,FALSE,FALSE,FALSE,0.18,neutral
0.628591,-306.8518,0,N,S,-25.1,0,2.7,0,FALSE,FALSE,FALSE,FALSE,FALSE,FALSE,FALSE,FALSE,FALSE,FALSE,FALSE,FALSE,FALSE,FALSE,FALSE,0.32,neutral
0.628591,-306.8518,0,R,W,54.4,0,3.6,-1,FALSE,FALSE,FALSE,FALSE,FALSE,FALSE,FALSE,FALSE,FALSE,FALSE,FALSE,FALSE,FALSE,FALSE,FALSE,0.0,neutral
0.628591,-306.8518,0,G,S,28.9,0,-0.4,0,FALSE,FALSE,FALSE,FALSE,FALSE,FALSE,FALSE,FALSE,FALSE,FALSE,FALSE,FALSE,FALSE,FALSE,FALSE,0.28,neutral
0.628591,-306.8518,0,S,C,19.5,0,3.3,0,FALSE,FALSE,FALSE,FALSE,FALSE,FALSE,FALSE,FALSE,FALSE,FALSE,FALSE,FALSE,FALSE,FALSE,FALSE,0.07,neutral
0.628591,-306.8518,0.950917,I,T,-50.6,0,-5.2,0,TRUE,FALSE,FALSE,FALSE,FALSE,FALSE,FALSE,FALSE,FALSE,FALSE,FALSE,FALSE,FALSE,FALSE,FALSE,0.0,neutral
0.628591,-306.8518,0.950917,S,L,77.7,0,4.6,0,TRUE,FALSE,TRUE,FALSE,FALSE,FALSE,FALSE,FALSE,FALSE,TRUE,FALSE,FALSE,FALSE,FALSE,FALSE,0.02,neutral
0.628591,-306.8518,0,R,H,-20.2,0,1.3,0,FALSE,FALSE,FALSE,FALSE,FALSE,FALSE,FALSE,FALSE,FALSE,FALSE,FALSE,FALSE,FALSE,FALSE,FALSE,0.12,neutral
0.628591,-306.8518,0,P,L,54,0,5.4,0,FALSE,FALSE,TRUE,FALSE,FALSE,FALSE,TRUE,FALSE,FALSE,FALSE,FALSE,FALSE,FALSE,FALSE,FALSE,0.08,neutral
0.628591,-140.5926,0.950917,R,Q,-29.6,0,1,-1,FALSE,FALSE,FALSE,FALSE,FALSE,FALSE,FALSE,FALSE,FALSE,FALSE,FALSE,FALSE,FALSE,FALSE,FALSE,0.03,neutral
0.628591,-140.5926,0.950917,D,N,3,0,0,1,FALSE,FALSE,FALSE,FALSE,FALSE,FALSE,FALSE,FALSE,FALSE,FALSE,FALSE,FALSE,FALSE,FALSE,FALSE,0.0,neutral
0.628591,-140.5926,0,G,R,113.3,0,-4.1,1,FALSE,FALSE,TRUE,FALSE,FALSE,FALSE,FALSE,FALSE,FALSE,FALSE,FALSE,FALSE,FALSE,TRUE,FALSE,0.04,neutral
0.628591,-140.5926,0,P,L,54,0,5.4,0,FALSE,FALSE,FALSE,FALSE,FALSE,FALSE,FALSE,FALSE,FALSE,FALSE,FALSE,FALSE,FALSE,FALSE,FALSE,0.33,neutral
0.628591,-140.5926,1.918650,T,A,-27.5,-1,2.5,0,FALSE,FALSE,TRUE,FALSE,FALSE,FALSE,TRUE,FALSE,FALSE,FALSE,FALSE,FALSE,FALSE,FALSE,FALSE,0.52,neutral
0.628591,-140.5926,0,V,I,26.7,0,0.3,0,FALSE,FALSE,TRUE,FALSE,FALSE,FALSE,FALSE,FALSE,FALSE,FALSE,FALSE,TRUE,FALSE,FALSE,FALSE,0.26,neutral
0.628591,-140.5926,0,G,S,28.9,0,-0.4,0,FALSE,FALSE,FALSE,FALSE,FALSE,FALSE,FALSE,FALSE,FALSE,FALSE,FALSE,FALSE,FALSE,FALSE,FALSE,0.8,neutral
0.628591,529.0176,0.950917,D,N,3,0,0,1,FALSE,FALSE,FALSE,FALSE,FALSE,FALSE,FALSE,FALSE,FALSE,FALSE,FALSE,FALSE,FALSE,FALSE,FALSE,0.0749,neutral
0.628591,529.0176,0,S,C,19.5,0,3.3,0,FALSE,FALSE,FALSE,FALSE,FALSE,FALSE,FALSE,FALSE,FALSE,FALSE,FALSE,FALSE,FALSE,FALSE,FALSE,0.01,disease
0.628591,529.0176,0.950917,A,T,27.5,1,-2.5,0,FALSE,FALSE,FALSE,FALSE,FALSE,FALSE,FALSE,FALSE,FALSE,FALSE,FALSE,FALSE,FALSE,FALSE,FALSE,0.0749,neutral
0.628591,529.0176,1.918650,G,R,113.3,0,-4.1,1,FALSE,FALSE,TRUE,FALSE,FALSE,FALSE,TRUE,FALSE,FALSE,FALSE,FALSE,FALSE,FALSE,FALSE,FALSE,0.12,neutral
0.628591,529.0176,0,G,R,113.3,0,-4.1,1,FALSE,FALSE,TRUE,FALSE,FALSE,FALSE,FALSE,FALSE,FALSE,FALSE,FALSE,FALSE,FALSE,TRUE,FALSE,0.0749,disease
0.628591,529.0176,0.950917,R,H,-20.2,0,1.3,0,TRUE,FALSE,FALSE,FALSE,FALSE,FALSE,FALSE,FALSE,FALSE,FALSE,FALSE,FALSE,FALSE,FALSE,FALSE,0.0749,disease
0.628591,529.0176,0,S,C,19.5,0,3.3,0,FALSE,FALSE,FALSE,FALSE,FALSE,FALSE,FALSE,FALSE,FALSE,FALSE,FALSE,FALSE,FALSE,FALSE,FALSE,0.0749,disease
0.628591,529.0176,0,A,T,27.5,1,-2.5,0,FALSE,FALSE,FALSE,FALSE,FALSE,FALSE,FALSE,FALSE,FALSE,FALSE,FALSE,FALSE,FALSE,FALSE,FALSE,0.0749,neutral
0.628591,529.0176,0,G,C,48.4,0,2.9,0,FALSE,FALSE,FALSE,FALSE,FALSE,FALSE,FALSE,FALSE,FALSE,FALSE,FALSE,FALSE,FALSE,FALSE,FALSE,0.0749,disease
0.628591,529.0176,0,R,C,-64.9,0,7,-1,FALSE,FALSE,FALSE,FALSE,FALSE,FALSE,FALSE,FALSE,FALSE,FALSE,FALSE,FALSE,FALSE,FALSE,FALSE,0.0,disease
0.628591,529.0176,0,F,L,-23.2,0,1,0,FALSE,FALSE,TRUE,FALSE,FALSE,FALSE,FALSE,FALSE,FALSE,FALSE,FALSE,FALSE,FALSE,TRUE,FALSE,0.0749,neutral
0.628591,529.0176,0,Y,C,-85.1,0,3.8,0,FALSE,FALSE,FALSE,FALSE,FALSE,FALSE,FALSE,FALSE,FALSE,FALSE,FALSE,FALSE,FALSE,FALSE,FALSE,0.0749,disease
0.628591,529.0176,0,A,E,49.8,0,-5.3,-1,FALSE,FALSE,TRUE,FALSE,FALSE,FALSE,FALSE,FALSE,FALSE,FALSE,FALSE,FALSE,FALSE,TRUE,FALSE,0.0749,disease
0.628591,529.0176,0.950917,K,Q,-24.8,0,0.4,-1,FALSE,FALSE,FALSE,FALSE,FALSE,FALSE,FALSE,FALSE,FALSE,FALSE,FALSE,FALSE,FALSE,FALSE,FALSE,0.0749,disease
0.628591,529.0176,0.950917,K,E,-30.2,0,0.4,-2,FALSE,FALSE,FALSE,FALSE,FALSE,FALSE,FALSE,FALSE,FALSE,FALSE,FALSE,FALSE,FALSE,FALSE,FALSE,0.0749,disease
0.628591,529.0176,1.918650,T,M,46.8,-1,2.6,0,FALSE,FALSE,TRUE,FALSE,FALSE,FALSE,TRUE,FALSE,FALSE,FALSE,FALSE,FALSE,FALSE,FALSE,FALSE,0.0749,neutral
0.628591,529.0176,0,P,R,60.7,0,-2.9,1,FALSE,FALSE,FALSE,FALSE,FALSE,FALSE,FALSE,FALSE,FALSE,FALSE,FALSE,FALSE,FALSE,FALSE,FALSE,0.0,disease
0.628591,529.0176,0.950917,I,F,23.2,-1,-1.7,0,FALSE,FALSE,FALSE,FALSE,FALSE,FALSE,FALSE,FALSE,FALSE,FALSE,FALSE,FALSE,FALSE,FALSE,FALSE,0.0749,neutral
0.628591,529.0176,0.950917,N,S,-25.1,0,2.7,0,FALSE,FALSE,FALSE,FALSE,FALSE,FALSE,FALSE,FALSE,FALSE,FALSE,FALSE,FALSE,FALSE,FALSE,FALSE,0.0749,disease
0.628591,529.0176,0,G,C,48.4,0,2.9,0,FALSE,FALSE,FALSE,FALSE,FALSE,FALSE,FALSE,FALSE,FALSE,FALSE,FALSE,FALSE,FALSE,FALSE,FALSE,0.0749,disease
0.628591,529.0176,0.950917,D,N,3,0,0,1,FALSE,FALSE,FALSE,FALSE,FALSE,FALSE,FALSE,FALSE,FALSE,FALSE,FALSE,FALSE,FALSE,FALSE,FALSE,0.0749,disease
0.628591,529.0176,0.950917,K,M,-5.69999999999999,0,5.8,-1,FALSE,FALSE,FALSE,FALSE,FALSE,FALSE,FALSE,FALSE,FALSE,FALSE,FALSE,FALSE,FALSE,FALSE,FALSE,0.0749,disease
0.628591,529.0176,0.950917,N,K,54.5,0,-0.4,1,FALSE,FALSE,FALSE,FALSE,FALSE,FALSE,FALSE,FALSE,FALSE,FALSE,FALSE,FALSE,FALSE,FALSE,FALSE,0.0749,disease
0.628591,529.0176,0.950917,I,V,-26.7,0,-0.3,0,FALSE,FALSE,FALSE,FALSE,FALSE,FALSE,FALSE,FALSE,FALSE,FALSE,FALSE,FALSE,FALSE,FALSE,FALSE,0.0749,disease
0.628591,529.0176,0.950917,N,T,2,1,2.8,0,FALSE,FALSE,FALSE,FALSE,FALSE,FALSE,FALSE,FALSE,FALSE,FALSE,FALSE,FALSE,FALSE,FALSE,FALSE,0.0749,disease
-1.557641,-849.7612,0.950917,I,N,-52.6,-1,-8,0,FALSE,FALSE,FALSE,FALSE,FALSE,FALSE,FALSE,FALSE,FALSE,FALSE,FALSE,FALSE,FALSE,FALSE,FALSE,0.0,neutral
-1.557641,-849.7612,0.950917,H,D,-42.1,0,-0.3,-2,FALSE,FALSE,FALSE,FALSE,FALSE,FALSE,FALSE,FALSE,FALSE,FALSE,FALSE,FALSE,FALSE,FALSE,FALSE,1.0,neutral
-1.557641,-969.6410,0.950917,R,C,-64.9,0,7,-1,FALSE,FALSE,FALSE,FALSE,FALSE,FALSE,FALSE,FALSE,FALSE,FALSE,FALSE,FALSE,FALSE,FALSE,FALSE,0.0,neutral
-1.557641,-969.6410,0.950917,W,C,-119.3,0,3.4,0,FALSE,FALSE,FALSE,FALSE,FALSE,FALSE,FALSE,FALSE,FALSE,FALSE,FALSE,FALSE,FALSE,FALSE,FALSE,0.0,neutral
-1.557641,-969.6410,-1.614224,S,A,-0.400000000000006,0,2.6,0,FALSE,FALSE,FALSE,FALSE,FALSE,FALSE,FALSE,FALSE,FALSE,FALSE,FALSE,FALSE,FALSE,FALSE,FALSE,0.1,neutral
-1.557641,-969.6410,0.950917,M,I,3.79999999999998,1,2.6,0,TRUE,FALSE,FALSE,FALSE,FALSE,FALSE,FALSE,FALSE,FALSE,FALSE,FALSE,FALSE,FALSE,FALSE,FALSE,0.0,neutral
0.628591,-458.5846,0.950917,N,K,54.5,0,-0.4,1,FALSE,FALSE,FALSE,FALSE,FALSE,FALSE,FALSE,FALSE,FALSE,FALSE,FALSE,FALSE,FALSE,FALSE,FALSE,0.85,neutral
-1.557641,-1086.8865,0.950917,V,I,26.7,0,0.3,0,FALSE,FALSE,FALSE,FALSE,FALSE,FALSE,FALSE,FALSE,FALSE,FALSE,FALSE,FALSE,FALSE,FALSE,FALSE,0.24,neutral
-1.557641,-1086.8865,0.950917,R,Q,-29.6,0,1,-1,FALSE,FALSE,FALSE,FALSE,FALSE,FALSE,FALSE,FALSE,FALSE,FALSE,FALSE,FALSE,FALSE,FALSE,FALSE,0.05,neutral
-1.557641,-1086.8865,-56.641981,A,V,51.4,1,2.4,0,FALSE,FALSE,FALSE,FALSE,FALSE,FALSE,FALSE,FALSE,FALSE,FALSE,FALSE,FALSE,FALSE,FALSE,FALSE,0.06,neutral
-1.557641,-1086.8865,-56.641981,K,R,4.80000000000001,0,-0.6,0,FALSE,FALSE,FALSE,FALSE,FALSE,FALSE,FALSE,FALSE,FALSE,FALSE,FALSE,FALSE,FALSE,FALSE,FALSE,0.34,neutral
-1.557641,-1086.8865,0,R,Q,-29.6,0,1,-1,FALSE,FALSE,FALSE,FALSE,FALSE,FALSE,FALSE,FALSE,FALSE,FALSE,FALSE,FALSE,FALSE,FALSE,FALSE,0.43,neutral
-1.557641,-1086.8865,0.950917,P,S,-23.7,0,0.8,0,FALSE,FALSE,FALSE,FALSE,FALSE,FALSE,FALSE,FALSE,FALSE,FALSE,FALSE,FALSE,FALSE,FALSE,FALSE,0.08,neutral
-1.557641,-1086.8865,0.950917,D,Y,82.5,0,2.2,1,TRUE,FALSE,FALSE,FALSE,FALSE,FALSE,FALSE,FALSE,FALSE,FALSE,FALSE,FALSE,FALSE,FALSE,FALSE,0.0,neutral
-1.557641,-1086.8865,-1.614224,D,V,28.9,1,7.7,1,FALSE,FALSE,FALSE,FALSE,FALSE,FALSE,FALSE,FALSE,FALSE,FALSE,FALSE,FALSE,FALSE,FALSE,FALSE,0.0,neutral
-1.646646,-1430.5623,0.950917,V,L,26.7,-1,-0.4,0,TRUE,FALSE,TRUE,FALSE,FALSE,FALSE,FALSE,FALSE,FALSE,TRUE,FALSE,FALSE,FALSE,FALSE,FALSE,0.0,neutral
-1.646646,-1430.5623,0.950917,Y,S,-104.6,0,0.5,0,TRUE,TRUE,TRUE,FALSE,FALSE,FALSE,FALSE,FALSE,TRUE,TRUE,FALSE,FALSE,FALSE,FALSE,FALSE,0.0,neutral
-1.646646,-1430.5623,0,T,S,-27.1,-1,-0.1,0,FALSE,FALSE,FALSE,FALSE,FALSE,FALSE,FALSE,FALSE,FALSE,FALSE,FALSE,FALSE,FALSE,FALSE,FALSE,0.29,neutral
1.267131,24.9245,1.385776,I,V,-26.7,0,-0.3,0,FALSE,FALSE,FALSE,FALSE,FALSE,FALSE,FALSE,FALSE,FALSE,FALSE,FALSE,FALSE,FALSE,FALSE,FALSE,0.05,neutral
1.267131,24.9245,1.385776,S,I,77.7,1,5.3,0,FALSE,FALSE,FALSE,FALSE,FALSE,FALSE,FALSE,FALSE,FALSE,FALSE,FALSE,FALSE,FALSE,FALSE,FALSE,0.0,disease
1.267131,24.9245,0,R,L,-6.70000000000002,0,8.3,-1,FALSE,FALSE,FALSE,FALSE,FALSE,FALSE,FALSE,FALSE,FALSE,FALSE,FALSE,FALSE,FALSE,FALSE,FALSE,0.65,neutral
1.267131,24.9245,0,Y,C,-85.1,0,3.8,0,FALSE,FALSE,FALSE,FALSE,FALSE,FALSE,FALSE,FALSE,FALSE,FALSE,FALSE,FALSE,FALSE,FALSE,FALSE,0.01,neutral
1.267131,24.9245,0,D,G,-51,0,3.1,1,FALSE,FALSE,FALSE,FALSE,FALSE,FALSE,FALSE,FALSE,FALSE,FALSE,FALSE,FALSE,FALSE,FALSE,FALSE,0.37,disease
1.267131,24.9245,0.950917,E,K,30.2,0,-0.4,2,FALSE,FALSE,FALSE,FALSE,FALSE,FALSE,FALSE,FALSE,FALSE,FALSE,FALSE,FALSE,FALSE,FALSE,FALSE,0.72,neutral
1.267131,24.9245,0,Q,R,29.6,0,-1,1,FALSE,FALSE,FALSE,FALSE,FALSE,FALSE,FALSE,FALSE,FALSE,FALSE,FALSE,FALSE,FALSE,FALSE,FALSE,1.0,neutral
1.267131,24.9245,0,C,R,64.9,0,-7,1,FALSE,FALSE,FALSE,FALSE,FALSE,FALSE,FALSE,FALSE,FALSE,FALSE,FALSE,FALSE,FALSE,FALSE,FALSE,0.12,neutral
1.267131,24.9245,0,R,Q,-29.6,0,1,-1,FALSE,FALSE,FALSE,FALSE,FALSE,FALSE,FALSE,FALSE,FALSE,FALSE,FALSE,FALSE,FALSE,FALSE,FALSE,0.38,neutral
1.267131,24.9245,0,F,L,-23.2,0,1,0,FALSE,FALSE,FALSE,FALSE,FALSE,FALSE,FALSE,FALSE,FALSE,FALSE,FALSE,FALSE,FALSE,FALSE,FALSE,0.31,neutral
-1.557641,-994.6847,0,I,T,-50.6,0,-5.2,0,FALSE,FALSE,FALSE,FALSE,FALSE,FALSE,FALSE,FALSE,FALSE,FALSE,FALSE,FALSE,FALSE,FALSE,FALSE,0.11,neutral
1.910551,-379.2655,0.950917,S,R,84.4,0,-3.7,1,FALSE,FALSE,FALSE,FALSE,FALSE,FALSE,FALSE,FALSE,FALSE,FALSE,FALSE,FALSE,FALSE,FALSE,FALSE,0.28,neutral
-1.646646,-1366.1865,0.950917,E,K,30.2,0,-0.4,2,FALSE,FALSE,FALSE,FALSE,FALSE,FALSE,FALSE,FALSE,FALSE,FALSE,FALSE,FALSE,FALSE,FALSE,FALSE,0.0,neutral
-2.263566,2.5071,0,V,A,-51.4,-1,-2.4,0,FALSE,FALSE,FALSE,FALSE,FALSE,FALSE,FALSE,FALSE,FALSE,FALSE,FALSE,FALSE,FALSE,FALSE,FALSE,1.0,neutral
-2.263566,2.5071,0,S,G,-28.9,0,0.4,0,FALSE,FALSE,FALSE,FALSE,FALSE,FALSE,FALSE,FALSE,FALSE,FALSE,FALSE,FALSE,FALSE,FALSE,FALSE,0.29,neutral
0.628591,-251.2129,0,C,S,-19.5,0,-3.3,0,FALSE,FALSE,FALSE,FALSE,FALSE,FALSE,FALSE,FALSE,FALSE,FALSE,FALSE,FALSE,FALSE,FALSE,FALSE,0.0749,neutral
0.628591,-251.2129,-0.421579,R,H,-20.2,0,1.3,0,FALSE,FALSE,FALSE,FALSE,FALSE,FALSE,FALSE,FALSE,FALSE,FALSE,FALSE,FALSE,FALSE,FALSE,FALSE,0.0749,neutral
0.628591,-251.2129,0.950917,A,G,-28.5,0,-2.2,0,FALSE,FALSE,FALSE,FALSE,FALSE,FALSE,FALSE,FALSE,FALSE,FALSE,FALSE,FALSE,FALSE,FALSE,FALSE,0.0749,neutral
0.628591,-251.2129,-0.421579,W,R,-54.4,0,-3.6,1,FALSE,FALSE,FALSE,FALSE,FALSE,FALSE,FALSE,FALSE,FALSE,FALSE,FALSE,FALSE,FALSE,FALSE,FALSE,0.0749,neutral
0.628591,-251.2129,0,L,P,-54,0,-5.4,0,FALSE,FALSE,FALSE,FALSE,FALSE,FALSE,FALSE,FALSE,FALSE,FALSE,FALSE,FALSE,FALSE,FALSE,FALSE,0.0749,neutral
0.628591,-251.2129,0,I,V,-26.7,0,-0.3,0,FALSE,FALSE,TRUE,FALSE,FALSE,FALSE,FALSE,FALSE,FALSE,FALSE,FALSE,FALSE,FALSE,TRUE,FALSE,0.0749,neutral
0.628591,-68.6320,-2.521115,G,S,28.9,0,-0.4,0,FALSE,FALSE,FALSE,FALSE,FALSE,FALSE,FALSE,FALSE,FALSE,FALSE,FALSE,FALSE,FALSE,FALSE,FALSE,0.02,neutral
0.628591,-68.6320,-3.179009,V,M,22.9,-1,-2.3,0,FALSE,FALSE,FALSE,FALSE,FALSE,FALSE,FALSE,FALSE,FALSE,FALSE,FALSE,FALSE,FALSE,FALSE,FALSE,0.11,neutral
0.628591,-68.6320,0,P,L,54,0,5.4,0,FALSE,FALSE,FALSE,FALSE,FALSE,FALSE,FALSE,FALSE,FALSE,FALSE,FALSE,FALSE,FALSE,FALSE,FALSE,0.27,neutral
0.628591,-68.6320,0,E,Q,5.40000000000001,0,0,1,FALSE,FALSE,FALSE,FALSE,FALSE,FALSE,FALSE,FALSE,FALSE,FALSE,FALSE,FALSE,FALSE,FALSE,FALSE,0.0,neutral
0.628591,-68.6320,-2.521115,V,L,26.7,-1,-0.4,0,FALSE,FALSE,FALSE,FALSE,FALSE,FALSE,FALSE,FALSE,FALSE,FALSE,FALSE,FALSE,FALSE,FALSE,FALSE,0.73,neutral
0.628591,141.0402,0.950917,V,A,-51.4,-1,-2.4,0,FALSE,FALSE,FALSE,FALSE,FALSE,FALSE,FALSE,FALSE,FALSE,FALSE,FALSE,FALSE,FALSE,FALSE,FALSE,0.0749,disease
0.628591,141.0402,0.950917,H,N,-39.1,0,-0.3,-1,FALSE,FALSE,FALSE,FALSE,FALSE,FALSE,FALSE,FALSE,FALSE,FALSE,FALSE,FALSE,FALSE,FALSE,FALSE,0.0749,disease
0.628591,141.0402,0.950917,D,N,3,0,0,1,FALSE,FALSE,FALSE,FALSE,FALSE,FALSE,FALSE,FALSE,FALSE,FALSE,FALSE,FALSE,FALSE,FALSE,FALSE,0.0749,neutral
0.628591,141.0402,0,C,G,-48.4,0,-2.9,0,FALSE,FALSE,FALSE,FALSE,FALSE,FALSE,FALSE,FALSE,FALSE,FALSE,FALSE,FALSE,FALSE,FALSE,FALSE,0.0,neutral
0.628591,141.0402,0,I,M,-3.79999999999998,-1,-2.6,0,FALSE,FALSE,FALSE,FALSE,FALSE,FALSE,FALSE,FALSE,FALSE,FALSE,FALSE,FALSE,FALSE,FALSE,FALSE,0.0749,disease
0.628591,141.0402,0.950917,R,W,54.4,0,3.6,-1,FALSE,FALSE,FALSE,FALSE,FALSE,FALSE,FALSE,FALSE,FALSE,FALSE,FALSE,FALSE,FALSE,FALSE,FALSE,0.0749,neutral
0.628591,141.0402,0,A,S,0.400000000000006,0,-2.6,0,FALSE,FALSE,FALSE,FALSE,FALSE,FALSE,FALSE,FALSE,FALSE,FALSE,FALSE,FALSE,FALSE,FALSE,FALSE,0.54,disease
0.628591,141.0402,-3.179009,I,V,-26.7,0,-0.3,0,FALSE,FALSE,FALSE,FALSE,FALSE,FALSE,FALSE,FALSE,FALSE,FALSE,FALSE,FALSE,FALSE,FALSE,FALSE,0.62,neutral
0.628591,141.0402,0.950917,M,V,-22.9,1,2.3,0,FALSE,FALSE,FALSE,FALSE,FALSE,FALSE,FALSE,FALSE,FALSE,FALSE,FALSE,FALSE,FALSE,FALSE,FALSE,0.0749,disease
0.628591,141.0402,-2.521115,R,H,-20.2,0,1.3,0,FALSE,FALSE,FALSE,FALSE,FALSE,FALSE,FALSE,FALSE,FALSE,FALSE,FALSE,FALSE,FALSE,FALSE,FALSE,0.28,disease
0.628591,-198.1562,0,P,S,-23.7,0,0.8,0,FALSE,FALSE,FALSE,FALSE,FALSE,FALSE,FALSE,FALSE,FALSE,FALSE,FALSE,FALSE,FALSE,FALSE,FALSE,0.0749,neutral
0.628591,-198.1562,0.950917,D,N,3,0,0,1,FALSE,FALSE,FALSE,FALSE,FALSE,FALSE,FALSE,FALSE,FALSE,FALSE,FALSE,FALSE,FALSE,FALSE,FALSE,0.0749,neutral
0.628591,-198.1562,0.950917,R,Q,-29.6,0,1,-1,FALSE,FALSE,FALSE,FALSE,FALSE,FALSE,FALSE,FALSE,FALSE,FALSE,FALSE,FALSE,FALSE,FALSE,FALSE,0.0749,neutral
0.628591,-198.1562,0.950917,R,S,-84.4,0,3.7,-1,FALSE,FALSE,FALSE,FALSE,FALSE,FALSE,FALSE,FALSE,FALSE,FALSE,FALSE,FALSE,FALSE,FALSE,FALSE,0.0749,neutral
0.628591,-198.1562,0.950917,E,K,30.2,0,-0.4,2,FALSE,FALSE,FALSE,FALSE,FALSE,FALSE,FALSE,FALSE,FALSE,FALSE,FALSE,FALSE,FALSE,FALSE,FALSE,0.0749,neutral
0.628591,-198.1562,0,C,R,64.9,0,-7,1,FALSE,FALSE,FALSE,FALSE,FALSE,FALSE,FALSE,FALSE,FALSE,FALSE,FALSE,FALSE,FALSE,FALSE,FALSE,0.0749,neutral
0.628591,-198.1562,0.950917,P,S,-23.7,0,0.8,0,FALSE,FALSE,FALSE,FALSE,FALSE,FALSE,FALSE,FALSE,FALSE,FALSE,FALSE,FALSE,FALSE,FALSE,FALSE,0.0749,neutral
0.628591,-198.1562,0,R,Q,-29.6,0,1,-1,FALSE,FALSE,FALSE,FALSE,FALSE,FALSE,FALSE,FALSE,FALSE,FALSE,FALSE,FALSE,FALSE,FALSE,FALSE,0.44,neutral
0.628591,-222.0808,-58.864374,V,F,49.9,-1,-1.4,0,FALSE,FALSE,FALSE,FALSE,FALSE,FALSE,FALSE,FALSE,FALSE,FALSE,FALSE,FALSE,FALSE,FALSE,FALSE,0.05,neutral
0.628591,-222.0808,-58.864374,R,H,-20.2,0,1.3,0,FALSE,FALSE,FALSE,FALSE,FALSE,FALSE,FALSE,FALSE,FALSE,FALSE,FALSE,FALSE,FALSE,FALSE,FALSE,0.04,neutral
0.628591,-222.0808,-58.864374,V,M,22.9,-1,-2.3,0,FALSE,FALSE,FALSE,FALSE,FALSE,FALSE,FALSE,FALSE,FALSE,FALSE,FALSE,FALSE,FALSE,FALSE,FALSE,0.05,neutral
0.628591,-222.0808,0.950917,P,A,-24.1,0,3.4,0,FALSE,FALSE,FALSE,FALSE,FALSE,FALSE,FALSE,FALSE,FALSE,FALSE,FALSE,FALSE,FALSE,FALSE,FALSE,0.0,neutral
0.628591,-222.0808,-58.864374,A,V,51.4,1,2.4,0,FALSE,FALSE,FALSE,FALSE,FALSE,FALSE,FALSE,FALSE,FALSE,FALSE,FALSE,FALSE,FALSE,FALSE,FALSE,0.27,neutral
0.628591,-222.0808,0,R,Q,-29.6,0,1,-1,FALSE,FALSE,FALSE,FALSE,FALSE,FALSE,FALSE,FALSE,FALSE,FALSE,FALSE,FALSE,FALSE,FALSE,FALSE,0.13,neutral
0.628591,-222.0808,0.950917,E,G,-78.3,0,3.1,1,FALSE,FALSE,FALSE,FALSE,FALSE,FALSE,FALSE,FALSE,FALSE,FALSE,FALSE,FALSE,FALSE,FALSE,FALSE,0.23,neutral
0.628591,-222.0808,0.950917,A,V,51.4,1,2.4,0,TRUE,FALSE,FALSE,FALSE,FALSE,FALSE,FALSE,FALSE,FALSE,FALSE,FALSE,FALSE,FALSE,FALSE,FALSE,0.04,neutral
0.628591,-222.0808,0,R,H,-20.2,0,1.3,0,FALSE,FALSE,FALSE,FALSE,FALSE,FALSE,FALSE,FALSE,FALSE,FALSE,FALSE,FALSE,FALSE,FALSE,FALSE,0.59,neutral
0.628591,-222.0808,0.950917,I,S,-77.7,-1,-5.3,0,FALSE,FALSE,FALSE,FALSE,FALSE,FALSE,FALSE,FALSE,FALSE,FALSE,FALSE,FALSE,FALSE,FALSE,FALSE,0.01,neutral
0.628591,-222.0808,-58.864374,G,S,28.9,0,-0.4,0,FALSE,FALSE,FALSE,FALSE,FALSE,FALSE,FALSE,FALSE,FALSE,FALSE,FALSE,FALSE,FALSE,FALSE,FALSE,0.56,neutral
0.628591,-222.0808,0.950917,P,H,40.5,0,-1.6,1,FALSE,FALSE,FALSE,FALSE,FALSE,FALSE,FALSE,FALSE,FALSE,FALSE,FALSE,FALSE,FALSE,FALSE,FALSE,0.03,neutral
0.628591,-222.0808,0,R,C,-64.9,0,7,-1,FALSE,FALSE,FALSE,FALSE,FALSE,FALSE,FALSE,FALSE,FALSE,FALSE,FALSE,FALSE,FALSE,FALSE,FALSE,0.2,neutral
0.628591,-222.0808,0.950917,R,W,54.4,0,3.6,-1,FALSE,FALSE,FALSE,FALSE,FALSE,FALSE,FALSE,FALSE,FALSE,FALSE,FALSE,FALSE,FALSE,FALSE,FALSE,0.0,neutral
0.628591,-8.2572,0.950917,S,I,77.7,1,5.3,0,FALSE,FALSE,FALSE,FALSE,FALSE,FALSE,FALSE,FALSE,FALSE,FALSE,FALSE,FALSE,FALSE,FALSE,FALSE,0.01,neutral
0.628591,-8.2572,0,G,C,48.4,0,2.9,0,FALSE,FALSE,FALSE,FALSE,FALSE,FALSE,FALSE,FALSE,FALSE,FALSE,FALSE,FALSE,FALSE,FALSE,FALSE,0.03,neutral
0.628591,-1410.8036,1.918650,T,M,46.8,-1,2.6,0,FALSE,FALSE,TRUE,FALSE,FALSE,FALSE,TRUE,FALSE,FALSE,FALSE,FALSE,FALSE,FALSE,FALSE,FALSE,0.06,neutral
0.628591,-1410.8036,-3.179009,N,D,-3,0,0,-1,FALSE,FALSE,FALSE,FALSE,FALSE,FALSE,FALSE,FALSE,FALSE,FALSE,FALSE,FALSE,FALSE,FALSE,FALSE,0.98,neutral
0.628591,-1410.8036,0,S,G,-28.9,0,0.4,0,FALSE,FALSE,FALSE,FALSE,FALSE,FALSE,FALSE,FALSE,FALSE,FALSE,FALSE,FALSE,FALSE,FALSE,FALSE,0.04,neutral
-1.646646,-41.0487,0.950917,V,M,22.9,-1,-2.3,0,FALSE,FALSE,FALSE,FALSE,FALSE,FALSE,FALSE,FALSE,FALSE,FALSE,FALSE,FALSE,FALSE,FALSE,FALSE,0.08,neutral
-1.646646,-41.0487,0,R,P,-60.7,0,2.9,-1,FALSE,FALSE,FALSE,FALSE,FALSE,FALSE,FALSE,FALSE,FALSE,FALSE,FALSE,FALSE,FALSE,FALSE,FALSE,0.16,neutral
-1.557641,390.1024,0.950917,V,A,-51.4,-1,-2.4,0,FALSE,FALSE,FALSE,FALSE,FALSE,FALSE,FALSE,FALSE,FALSE,FALSE,FALSE,FALSE,FALSE,FALSE,FALSE,0.48,neutral
-1.557641,390.1024,2.449906,E,K,30.2,0,-0.4,2,TRUE,FALSE,FALSE,FALSE,FALSE,FALSE,FALSE,FALSE,FALSE,FALSE,FALSE,FALSE,FALSE,FALSE,FALSE,0.01,disease
-1.557641,-171.6798,-58.963910,R,L,-6.70000000000002,0,8.3,-1,FALSE,FALSE,FALSE,FALSE,FALSE,FALSE,FALSE,FALSE,FALSE,FALSE,FALSE,FALSE,FALSE,FALSE,FALSE,0.53,neutral
-1.557641,-171.6798,-58.963910,D,H,42.1,0,0.3,2,FALSE,FALSE,FALSE,FALSE,FALSE,FALSE,FALSE,FALSE,FALSE,FALSE,FALSE,FALSE,FALSE,FALSE,FALSE,0.0,neutral
-1.557641,-171.6798,0.950917,A,V,51.4,1,2.4,0,FALSE,FALSE,FALSE,FALSE,FALSE,FALSE,FALSE,FALSE,FALSE,FALSE,FALSE,FALSE,FALSE,FALSE,FALSE,0.06,neutral
-1.557641,-171.6798,-1.614224,A,T,27.5,1,-2.5,0,FALSE,FALSE,FALSE,FALSE,FALSE,FALSE,FALSE,FALSE,FALSE,FALSE,FALSE,FALSE,FALSE,FALSE,FALSE,1.0,neutral
-1.557641,-171.6798,0.950917,L,P,-54,0,-5.4,0,FALSE,FALSE,FALSE,FALSE,FALSE,FALSE,FALSE,FALSE,FALSE,FALSE,FALSE,FALSE,FALSE,FALSE,FALSE,0.0,neutral
-1.557641,-171.6798,0.950917,V,I,26.7,0,0.3,0,FALSE,FALSE,FALSE,FALSE,FALSE,FALSE,FALSE,FALSE,FALSE,FALSE,FALSE,FALSE,FALSE,FALSE,FALSE,0.56,neutral
-1.557641,-171.6798,-58.963910,A,V,51.4,1,2.4,0,FALSE,FALSE,FALSE,FALSE,FALSE,FALSE,FALSE,FALSE,FALSE,FALSE,FALSE,FALSE,FALSE,FALSE,FALSE,0.27,neutral
-1.557641,-171.6798,-1.614224,V,A,-51.4,-1,-2.4,0,FALSE,FALSE,FALSE,FALSE,FALSE,FALSE,FALSE,FALSE,FALSE,FALSE,FALSE,FALSE,FALSE,FALSE,FALSE,0.08,neutral
-1.557641,-171.6798,-1.614224,V,I,26.7,0,0.3,0,FALSE,FALSE,FALSE,FALSE,FALSE,FALSE,FALSE,FALSE,FALSE,FALSE,FALSE,FALSE,FALSE,FALSE,FALSE,0.23,neutral
-1.557641,-171.6798,0.950917,H,Q,-9.39999999999998,0,-0.3,-1,FALSE,FALSE,FALSE,FALSE,FALSE,FALSE,FALSE,FALSE,FALSE,FALSE,FALSE,FALSE,FALSE,FALSE,FALSE,1.0,neutral
-1.557641,-171.6798,-58.963910,A,T,27.5,1,-2.5,0,FALSE,FALSE,FALSE,FALSE,FALSE,FALSE,FALSE,FALSE,FALSE,FALSE,FALSE,FALSE,FALSE,FALSE,FALSE,0.64,neutral
-1.557641,-171.6798,0,T,R,57.3,-1,-3.8,1,FALSE,FALSE,FALSE,FALSE,FALSE,FALSE,FALSE,FALSE,FALSE,FALSE,FALSE,FALSE,FALSE,FALSE,FALSE,0.01,neutral
0.628591,80.2017,0,A,V,51.4,1,2.4,0,FALSE,FALSE,FALSE,FALSE,FALSE,FALSE,FALSE,FALSE,FALSE,FALSE,FALSE,FALSE,FALSE,FALSE,FALSE,0.31,neutral
0.628591,80.2017,0.950917,D,N,3,0,0,1,FALSE,FALSE,FALSE,FALSE,FALSE,FALSE,FALSE,FALSE,FALSE,FALSE,FALSE,FALSE,FALSE,FALSE,FALSE,0.28,neutral
0.628591,-318.1111,-55.057019,N,S,-25.1,0,2.7,0,FALSE,FALSE,FALSE,FALSE,FALSE,FALSE,FALSE,FALSE,FALSE,FALSE,FALSE,FALSE,FALSE,FALSE,FALSE,0.0749,neutral
0.628591,-318.1111,0,R,C,-64.9,0,7,-1,TRUE,FALSE,FALSE,FALSE,FALSE,FALSE,FALSE,FALSE,FALSE,FALSE,FALSE,FALSE,FALSE,FALSE,FALSE,0.0749,neutral
-1.557641,-215.8012,0,Q,H,9.39999999999998,0,0.3,1,FALSE,FALSE,FALSE,FALSE,FALSE,FALSE,FALSE,FALSE,FALSE,FALSE,FALSE,FALSE,FALSE,FALSE,FALSE,0.0,neutral
-1.557641,-215.8012,-58.963910,L,I,0,1,0.7,0,FALSE,FALSE,FALSE,FALSE,FALSE,FALSE,FALSE,FALSE,FALSE,FALSE,FALSE,FALSE,FALSE,FALSE,FALSE,0.17,neutral
-1.557641,-215.8012,0.950917,R,H,-20.2,0,1.3,0,FALSE,FALSE,FALSE,FALSE,FALSE,FALSE,FALSE,FALSE,FALSE,FALSE,FALSE,FALSE,FALSE,FALSE,FALSE,0.04,neutral
-1.557641,-215.8012,-58.963910,T,M,46.8,-1,2.6,0,FALSE,FALSE,FALSE,FALSE,FALSE,FALSE,FALSE,FALSE,FALSE,FALSE,FALSE,FALSE,FALSE,FALSE,FALSE,0.05,neutral
-1.557641,-215.8012,-58.963910,A,V,51.4,1,2.4,0,FALSE,FALSE,FALSE,FALSE,FALSE,FALSE,FALSE,FALSE,FALSE,FALSE,FALSE,FALSE,FALSE,FALSE,FALSE,0.06,neutral
-1.557641,-215.8012,0,Q,L,22.9,0,7.3,0,FALSE,FALSE,FALSE,FALSE,FALSE,FALSE,FALSE,FALSE,FALSE,FALSE,FALSE,FALSE,FALSE,FALSE,FALSE,0.05,neutral
-1.557641,-215.8012,-58.963910,G,S,28.9,0,-0.4,0,FALSE,FALSE,FALSE,FALSE,FALSE,FALSE,FALSE,FALSE,FALSE,FALSE,FALSE,FALSE,FALSE,FALSE,FALSE,1.0,neutral
0.628591,-83.2992,0.950917,A,V,51.4,1,2.4,0,FALSE,FALSE,FALSE,FALSE,FALSE,FALSE,FALSE,FALSE,FALSE,FALSE,FALSE,FALSE,FALSE,FALSE,FALSE,1.0,neutral
0.628591,-83.2992,-3.179009,V,M,22.9,-1,-2.3,0,FALSE,FALSE,FALSE,FALSE,FALSE,FALSE,FALSE,FALSE,FALSE,FALSE,FALSE,FALSE,FALSE,FALSE,FALSE,0.16,neutral
0.628591,-83.2992,0.950917,R,H,-20.2,0,1.3,0,FALSE,FALSE,FALSE,FALSE,FALSE,FALSE,FALSE,FALSE,FALSE,FALSE,FALSE,FALSE,FALSE,FALSE,FALSE,0.0,neutral
-1.557641,-178.9621,0.950917,V,M,22.9,-1,-2.3,0,FALSE,FALSE,FALSE,FALSE,FALSE,FALSE,FALSE,FALSE,FALSE,FALSE,FALSE,FALSE,FALSE,FALSE,FALSE,0.14,neutral
-1.557641,-178.9621,0,R,S,-84.4,0,3.7,-1,FALSE,FALSE,FALSE,FALSE,FALSE,FALSE,FALSE,FALSE,FALSE,FALSE,FALSE,FALSE,FALSE,FALSE,FALSE,0.97,neutral
-1.557641,-178.9621,-58.963910,N,S,-25.1,0,2.7,0,FALSE,FALSE,FALSE,FALSE,FALSE,FALSE,FALSE,FALSE,FALSE,FALSE,FALSE,FALSE,FALSE,FALSE,FALSE,0.38,neutral
0.628591,149.9441,0.950917,H,R,20.2,0,-1.3,0,FALSE,FALSE,FALSE,FALSE,FALSE,FALSE,FALSE,FALSE,FALSE,FALSE,FALSE,FALSE,FALSE,FALSE,FALSE,0.0,disease
0.628591,149.9441,0.950917,P,S,-23.7,0,0.8,0,FALSE,FALSE,FALSE,FALSE,FALSE,FALSE,FALSE,FALSE,FALSE,FALSE,FALSE,FALSE,FALSE,FALSE,FALSE,0.0,disease
0.628591,149.9441,0.950917,R,Q,-29.6,0,1,-1,FALSE,FALSE,FALSE,FALSE,FALSE,FALSE,FALSE,FALSE,FALSE,FALSE,FALSE,FALSE,FALSE,FALSE,FALSE,0.03,neutral
0.628591,149.9441,0.950917,R,H,-20.2,0,1.3,0,FALSE,FALSE,FALSE,FALSE,FALSE,FALSE,FALSE,FALSE,FALSE,FALSE,FALSE,FALSE,FALSE,FALSE,FALSE,0.2,neutral
0.628591,149.9441,0.950917,G,R,113.3,0,-4.1,1,TRUE,FALSE,TRUE,FALSE,FALSE,FALSE,FALSE,FALSE,FALSE,TRUE,FALSE,FALSE,FALSE,FALSE,FALSE,0.0,disease
0.628591,149.9441,0.950917,H,Y,40.4,0,1.9,-1,FALSE,FALSE,FALSE,FALSE,FALSE,FALSE,FALSE,FALSE,FALSE,FALSE,FALSE,FALSE,FALSE,FALSE,FALSE,0.01,neutral
0.628591,149.9441,0.950917,R,Q,-29.6,0,1,-1,TRUE,FALSE,FALSE,FALSE,FALSE,FALSE,FALSE,FALSE,FALSE,FALSE,FALSE,FALSE,FALSE,FALSE,FALSE,0.0,neutral
0.628591,149.9441,0.950917,R,P,-60.7,0,2.9,-1,TRUE,FALSE,FALSE,FALSE,FALSE,FALSE,FALSE,FALSE,FALSE,FALSE,FALSE,FALSE,FALSE,FALSE,FALSE,0.0,disease
0.628591,149.9441,1.918650,N,S,-25.1,0,2.7,0,FALSE,FALSE,TRUE,FALSE,FALSE,TRUE,TRUE,FALSE,FALSE,FALSE,FALSE,FALSE,FALSE,FALSE,FALSE,0.44,neutral
0.628591,149.9441,0.950917,D,N,3,0,0,1,FALSE,FALSE,FALSE,FALSE,FALSE,FALSE,FALSE,FALSE,FALSE,FALSE,FALSE,FALSE,FALSE,FALSE,FALSE,1.0,neutral
0.628591,149.9441,0.950917,H,Q,-9.39999999999998,0,-0.3,-1,FALSE,FALSE,FALSE,FALSE,FALSE,FALSE,FALSE,FALSE,FALSE,FALSE,FALSE,FALSE,FALSE,FALSE,FALSE,0.29,neutral
0.628591,149.9441,0,N,D,-3,0,0,-1,FALSE,FALSE,FALSE,FALSE,FALSE,FALSE,FALSE,FALSE,FALSE,FALSE,FALSE,FALSE,FALSE,FALSE,FALSE,0.55,neutral
0.628591,149.9441,0.950917,P,L,54,0,5.4,0,FALSE,FALSE,FALSE,FALSE,FALSE,FALSE,FALSE,FALSE,FALSE,FALSE,FALSE,FALSE,FALSE,FALSE,FALSE,0.0,disease
0.628591,149.9441,0.950917,L,P,-54,0,-5.4,0,TRUE,FALSE,FALSE,FALSE,FALSE,FALSE,FALSE,FALSE,FALSE,FALSE,FALSE,FALSE,FALSE,FALSE,FALSE,0.0,disease
0.628591,149.9441,0.950917,P,S,-23.7,0,0.8,0,FALSE,FALSE,FALSE,FALSE,FALSE,FALSE,FALSE,FALSE,FALSE,FALSE,FALSE,FALSE,FALSE,FALSE,FALSE,0.52,disease
0.628591,149.9441,1.918650,T,A,-27.5,-1,2.5,0,FALSE,FALSE,TRUE,FALSE,FALSE,FALSE,TRUE,FALSE,FALSE,FALSE,FALSE,FALSE,FALSE,FALSE,FALSE,0.52,neutral
0.628591,149.9441,1.918650,P,S,-23.7,0,0.8,0,FALSE,FALSE,TRUE,FALSE,FALSE,FALSE,TRUE,FALSE,FALSE,FALSE,FALSE,FALSE,FALSE,FALSE,FALSE,0.38,neutral
0.628591,234.2809,0.950917,V,I,26.7,0,0.3,0,FALSE,FALSE,FALSE,FALSE,FALSE,FALSE,FALSE,FALSE,FALSE,FALSE,FALSE,FALSE,FALSE,FALSE,FALSE,0.25,neutral
0.628591,234.2809,0.950917,V,E,-1.59999999999999,-1,-7.7,-1,TRUE,FALSE,TRUE,FALSE,FALSE,FALSE,FALSE,FALSE,FALSE,TRUE,FALSE,FALSE,FALSE,FALSE,FALSE,0.0,neutral
0.628591,234.2809,1.918650,T,M,46.8,-1,2.6,0,FALSE,FALSE,TRUE,FALSE,FALSE,FALSE,TRUE,FALSE,FALSE,FALSE,FALSE,FALSE,FALSE,FALSE,FALSE,0.11,neutral
0.628591,234.2809,1.918650,G,R,113.3,0,-4.1,1,FALSE,FALSE,FALSE,FALSE,FALSE,FALSE,FALSE,FALSE,FALSE,FALSE,FALSE,FALSE,FALSE,FALSE,FALSE,0.18,neutral
0.628591,234.2809,0.950917,P,S,-23.7,0,0.8,0,FALSE,FALSE,FALSE,FALSE,FALSE,FALSE,FALSE,FALSE,FALSE,FALSE,FALSE,FALSE,FALSE,FALSE,FALSE,0.03,disease
0.628591,234.2809,0.950917,A,T,27.5,1,-2.5,0,FALSE,FALSE,FALSE,FALSE,FALSE,FALSE,FALSE,FALSE,FALSE,FALSE,FALSE,FALSE,FALSE,FALSE,FALSE,0.1,neutral
0.628591,234.2809,1.918650,C,R,64.9,0,-7,1,FALSE,FALSE,TRUE,FALSE,FALSE,FALSE,TRUE,FALSE,FALSE,FALSE,FALSE,FALSE,FALSE,FALSE,FALSE,0.16,neutral
0.628591,234.2809,0,V,M,22.9,-1,-2.3,0,FALSE,FALSE,FALSE,FALSE,FALSE,FALSE,FALSE,FALSE,FALSE,FALSE,FALSE,FALSE,FALSE,FALSE,FALSE,0.02,neutral
0.628591,234.2809,1.918650,L,V,-26.7,1,0.4,0,FALSE,FALSE,TRUE,FALSE,FALSE,FALSE,TRUE,FALSE,FALSE,FALSE,FALSE,FALSE,FALSE,FALSE,FALSE,0.19,neutral
0.628591,234.2809,1.918650,Q,H,9.39999999999998,0,0.3,1,FALSE,FALSE,TRUE,FALSE,FALSE,FALSE,TRUE,FALSE,FALSE,FALSE,FALSE,FALSE,FALSE,FALSE,FALSE,0.35,neutral
0.628591,234.2809,1.918650,V,I,26.7,0,0.3,0,FALSE,FALSE,TRUE,FALSE,FALSE,FALSE,TRUE,FALSE,FALSE,FALSE,FALSE,FALSE,FALSE,FALSE,FALSE,0.09,neutral
0.628591,234.2809,0,D,N,3,0,0,1,FALSE,FALSE,FALSE,FALSE,FALSE,FALSE,FALSE,FALSE,FALSE,FALSE,FALSE,FALSE,FALSE,FALSE,FALSE,0.01,neutral
-2.727566,565.1347,0,F,V,-49.9,1,1.4,0,FALSE,FALSE,FALSE,FALSE,FALSE,FALSE,FALSE,FALSE,FALSE,FALSE,FALSE,FALSE,FALSE,FALSE,FALSE,0.01,disease
-2.727566,565.1347,0.950917,Y,H,-40.4,0,-1.9,1,FALSE,FALSE,FALSE,FALSE,FALSE,FALSE,FALSE,FALSE,FALSE,FALSE,FALSE,FALSE,FALSE,FALSE,FALSE,0.0,disease
-2.727566,565.1347,0,F,C,-81.4,0,-0.3,0,FALSE,FALSE,FALSE,FALSE,FALSE,FALSE,FALSE,FALSE,FALSE,FALSE,FALSE,FALSE,FALSE,FALSE,FALSE,0.0,disease
-2.727566,565.1347,0.950917,P,Q,31.1,0,-1.9,0,FALSE,FALSE,FALSE,FALSE,FALSE,FALSE,FALSE,FALSE,FALSE,FALSE,FALSE,FALSE,FALSE,FALSE,FALSE,0.0,disease
1.910551,439.4944,0.950917,C,Y,85.1,0,-3.8,0,FALSE,FALSE,FALSE,FALSE,FALSE,FALSE,FALSE,FALSE,FALSE,FALSE,FALSE,FALSE,FALSE,FALSE,FALSE,0.0,disease
1.910551,439.4944,0.950917,R,C,-64.9,0,7,-1,FALSE,FALSE,FALSE,FALSE,FALSE,FALSE,FALSE,FALSE,FALSE,FALSE,FALSE,FALSE,FALSE,FALSE,FALSE,0.0,disease
1.910551,439.4944,0,C,Y,85.1,0,-3.8,0,FALSE,FALSE,TRUE,FALSE,FALSE,FALSE,TRUE,FALSE,FALSE,FALSE,FALSE,FALSE,FALSE,FALSE,FALSE,0.0,disease
1.910551,439.4944,0,C,R,64.9,0,-7,1,FALSE,FALSE,TRUE,FALSE,FALSE,FALSE,TRUE,FALSE,FALSE,FALSE,FALSE,FALSE,FALSE,FALSE,FALSE,0.0,disease
1.910551,439.4944,0.950917,M,T,-46.8,1,-2.6,0,FALSE,FALSE,FALSE,FALSE,FALSE,FALSE,FALSE,FALSE,FALSE,FALSE,FALSE,FALSE,FALSE,FALSE,FALSE,0.0,disease
1.910551,439.4944,0,P,T,3.39999999999999,1,0.9,0,FALSE,FALSE,TRUE,FALSE,FALSE,FALSE,FALSE,FALSE,FALSE,FALSE,FALSE,TRUE,FALSE,FALSE,FALSE,1.0,neutral
1.910551,439.4944,0.950917,A,D,22.5,0,-5.3,-1,FALSE,FALSE,FALSE,FALSE,FALSE,FALSE,FALSE,FALSE,FALSE,FALSE,FALSE,FALSE,FALSE,FALSE,FALSE,0.01,disease
1.910551,439.4944,0,C,R,64.9,0,-7,1,FALSE,FALSE,TRUE,FALSE,FALSE,FALSE,TRUE,FALSE,FALSE,FALSE,FALSE,FALSE,FALSE,FALSE,FALSE,0.0,disease
1.910551,439.4944,0,Y,D,-82.5,0,-2.2,-1,FALSE,FALSE,TRUE,FALSE,FALSE,FALSE,TRUE,FALSE,FALSE,FALSE,FALSE,FALSE,FALSE,FALSE,FALSE,0.03,disease
1.910551,439.4944,0.950917,V,M,22.9,-1,-2.3,0,FALSE,FALSE,FALSE,FALSE,FALSE,FALSE,FALSE,FALSE,FALSE,FALSE,FALSE,FALSE,FALSE,FALSE,FALSE,0.12,neutral
1.910551,-598.3919,0.950917,L,V,-26.7,1,0.4,0,FALSE,FALSE,FALSE,FALSE,FALSE,FALSE,FALSE,FALSE,FALSE,FALSE,FALSE,FALSE,FALSE,FALSE,FALSE,0.01,neutral
1.910551,-598.3919,0,F,L,-23.2,0,1,0,FALSE,FALSE,TRUE,FALSE,FALSE,FALSE,FALSE,FALSE,FALSE,FALSE,FALSE,FALSE,FALSE,TRUE,FALSE,0.86,neutral
1.910551,470.0479,0.950917,R,W,54.4,0,3.6,-1,FALSE,FALSE,FALSE,FALSE,FALSE,FALSE,FALSE,FALSE,FALSE,FALSE,FALSE,FALSE,FALSE,FALSE,FALSE,0.0,disease
1.910551,470.0479,0.950917,S,L,77.7,0,4.6,0,FALSE,FALSE,FALSE,FALSE,FALSE,FALSE,FALSE,FALSE,FALSE,FALSE,FALSE,FALSE,FALSE,FALSE,FALSE,0.0749,disease
1.910551,470.0479,0,I,V,-26.7,0,-0.3,0,FALSE,FALSE,TRUE,FALSE,FALSE,FALSE,FALSE,FALSE,FALSE,FALSE,FALSE,FALSE,FALSE,TRUE,FALSE,0.67,neutral
1.910551,470.0479,59.442795,T,I,50.6,0,5.2,0,FALSE,FALSE,FALSE,FALSE,FALSE,FALSE,FALSE,FALSE,FALSE,FALSE,FALSE,FALSE,FALSE,FALSE,FALSE,0.0749,disease
1.910551,470.0479,0.950917,M,R,10.5,0,-6.4,1,FALSE,FALSE,FALSE,FALSE,FALSE,FALSE,FALSE,FALSE,FALSE,FALSE,FALSE,FALSE,FALSE,FALSE,FALSE,0.01,disease
1.910551,470.0479,0.950917,T,I,50.6,0,5.2,0,TRUE,FALSE,FALSE,FALSE,FALSE,FALSE,FALSE,FALSE,FALSE,FALSE,FALSE,FALSE,FALSE,FALSE,FALSE,0.0,disease
1.910551,470.0479,0.950917,R,P,-60.7,0,2.9,-1,FALSE,FALSE,FALSE,FALSE,FALSE,FALSE,FALSE,FALSE,FALSE,FALSE,FALSE,FALSE,FALSE,FALSE,FALSE,0.0,disease
1.910551,470.0479,0.950917,D,G,-51,0,3.1,1,TRUE,FALSE,FALSE,FALSE,FALSE,FALSE,FALSE,FALSE,FALSE,FALSE,FALSE,FALSE,FALSE,FALSE,FALSE,0.0,disease
1.910551,470.0479,0,V,I,26.7,0,0.3,0,FALSE,FALSE,FALSE,FALSE,FALSE,FALSE,FALSE,FALSE,FALSE,FALSE,FALSE,FALSE,FALSE,FALSE,FALSE,0.4,neutral
1.910551,470.0479,0,C,Y,85.1,0,-3.8,0,FALSE,FALSE,TRUE,FALSE,FALSE,FALSE,TRUE,FALSE,FALSE,FALSE,FALSE,FALSE,FALSE,FALSE,FALSE,0.0,disease
1.910551,470.0479,0,P,L,54,0,5.4,0,FALSE,FALSE,FALSE,FALSE,FALSE,FALSE,FALSE,FALSE,FALSE,FALSE,FALSE,FALSE,FALSE,FALSE,FALSE,0.0,disease
1.910551,470.0479,0.950917,K,E,-30.2,0,0.4,-2,TRUE,FALSE,TRUE,FALSE,TRUE,FALSE,FALSE,FALSE,FALSE,FALSE,FALSE,FALSE,FALSE,FALSE,FALSE,0.0749,disease
1.910551,470.0479,0.950917,R,Q,-29.6,0,1,-1,FALSE,FALSE,FALSE,FALSE,FALSE,FALSE,FALSE,FALSE,FALSE,FALSE,FALSE,FALSE,FALSE,FALSE,FALSE,0.0,disease
1.910551,470.0479,0,N,S,-25.1,0,2.7,0,FALSE,FALSE,TRUE,FALSE,FALSE,TRUE,TRUE,FALSE,FALSE,FALSE,FALSE,FALSE,FALSE,FALSE,FALSE,0.07,disease
1.910551,470.0479,0.950917,Y,C,-85.1,0,3.8,0,FALSE,FALSE,FALSE,FALSE,FALSE,FALSE,FALSE,FALSE,FALSE,FALSE,FALSE,FALSE,FALSE,FALSE,FALSE,0.0,neutral
1.910551,470.0479,0.950917,D,Y,82.5,0,2.2,1,FALSE,FALSE,FALSE,FALSE,FALSE,FALSE,FALSE,FALSE,FALSE,FALSE,FALSE,FALSE,FALSE,FALSE,FALSE,0.0749,disease
1.910551,470.0479,0,G,R,113.3,0,-4.1,1,FALSE,FALSE,TRUE,FALSE,FALSE,FALSE,TRUE,FALSE,FALSE,FALSE,FALSE,FALSE,FALSE,FALSE,FALSE,0.0,disease
1.910551,470.0479,0.950917,D,G,-51,0,3.1,1,FALSE,FALSE,FALSE,FALSE,FALSE,FALSE,FALSE,FALSE,FALSE,FALSE,FALSE,FALSE,FALSE,FALSE,FALSE,0.0,disease
1.910551,559.0423,0.950917,E,D,-27.3,0,0,0,FALSE,FALSE,FALSE,FALSE,FALSE,FALSE,FALSE,FALSE,FALSE,FALSE,FALSE,FALSE,FALSE,FALSE,FALSE,0.0,disease
1.910551,559.0423,0.950917,I,N,-52.6,-1,-8,0,FALSE,FALSE,FALSE,FALSE,FALSE,FALSE,FALSE,FALSE,FALSE,FALSE,FALSE,FALSE,FALSE,FALSE,FALSE,0.0,neutral
1.910551,559.0423,0.950917,P,T,3.39999999999999,1,0.9,0,FALSE,FALSE,FALSE,FALSE,FALSE,FALSE,FALSE,FALSE,FALSE,FALSE,FALSE,FALSE,FALSE,FALSE,FALSE,0.0,disease
1.910551,559.0423,0.950917,S,I,77.7,1,5.3,0,FALSE,FALSE,FALSE,FALSE,FALSE,FALSE,FALSE,FALSE,FALSE,FALSE,FALSE,FALSE,FALSE,FALSE,FALSE,0.0,disease
1.910551,559.0423,59.442795,D,A,-22.5,0,5.3,1,FALSE,FALSE,FALSE,FALSE,FALSE,FALSE,FALSE,FALSE,FALSE,FALSE,FALSE,FALSE,FALSE,FALSE,FALSE,0.17,disease
1.910551,559.0423,0.950917,A,P,24.1,0,-3.4,0,FALSE,FALSE,FALSE,FALSE,FALSE,FALSE,FALSE,FALSE,FALSE,FALSE,FALSE,FALSE,FALSE,FALSE,FALSE,0.03,disease
1.910551,559.0423,0.950917,A,D,22.5,0,-5.3,-1,FALSE,FALSE,FALSE,FALSE,FALSE,FALSE,FALSE,FALSE,FALSE,FALSE,FALSE,FALSE,FALSE,FALSE,FALSE,0.0,disease
1.910551,559.0423,0.950917,P,R,60.7,0,-2.9,1,TRUE,FALSE,FALSE,FALSE,FALSE,FALSE,FALSE,FALSE,FALSE,FALSE,FALSE,FALSE,FALSE,FALSE,FALSE,0.0,disease
1.910551,559.0423,0.950917,R,Q,-29.6,0,1,-1,FALSE,FALSE,FALSE,FALSE,FALSE,FALSE,FALSE,FALSE,FALSE,FALSE,FALSE,FALSE,FALSE,FALSE,FALSE,0.0,disease
1.910551,559.0423,0,G,R,113.3,0,-4.1,1,FALSE,FALSE,TRUE,FALSE,FALSE,FALSE,TRUE,FALSE,FALSE,FALSE,FALSE,FALSE,FALSE,FALSE,FALSE,0.1,disease
1.910551,559.0423,0.950917,A,P,24.1,0,-3.4,0,FALSE,FALSE,FALSE,FALSE,FALSE,FALSE,FALSE,FALSE,FALSE,FALSE,FALSE,FALSE,FALSE,FALSE,FALSE,0.0,disease
1.910551,559.0423,0.950917,G,D,51,0,-3.1,-1,TRUE,FALSE,TRUE,FALSE,FALSE,FALSE,FALSE,FALSE,FALSE,TRUE,FALSE,FALSE,FALSE,FALSE,FALSE,0.0,disease
1.910551,559.0423,0,T,A,-27.5,-1,2.5,0,FALSE,FALSE,TRUE,FALSE,FALSE,FALSE,TRUE,FALSE,FALSE,FALSE,FALSE,FALSE,FALSE,FALSE,FALSE,0.02,disease
1.910551,559.0423,0,R,W,54.4,0,3.6,-1,FALSE,FALSE,TRUE,FALSE,FALSE,FALSE,TRUE,FALSE,FALSE,FALSE,FALSE,FALSE,FALSE,FALSE,FALSE,0.01,disease
1.910551,559.0423,0.950917,T,P,-3.39999999999999,-1,-0.9,0,FALSE,FALSE,FALSE,FALSE,FALSE,FALSE,FALSE,FALSE,FALSE,FALSE,FALSE,FALSE,FALSE,FALSE,FALSE,0.01,disease
1.910551,559.0423,0.950917,K,R,4.80000000000001,0,-0.6,0,TRUE,FALSE,TRUE,FALSE,TRUE,FALSE,FALSE,FALSE,FALSE,FALSE,FALSE,FALSE,FALSE,FALSE,FALSE,0.0,disease
1.910551,559.0423,0,C,R,64.9,0,-7,1,FALSE,FALSE,TRUE,FALSE,FALSE,FALSE,TRUE,FALSE,FALSE,FALSE,FALSE,FALSE,FALSE,FALSE,FALSE,0.0,disease
1.910551,559.0423,0.950917,H,R,20.2,0,-1.3,0,TRUE,FALSE,FALSE,FALSE,FALSE,FALSE,FALSE,FALSE,FALSE,FALSE,FALSE,FALSE,FALSE,FALSE,FALSE,0.0,disease
1.910551,559.0423,0.950917,P,S,-23.7,0,0.8,0,FALSE,FALSE,FALSE,FALSE,FALSE,FALSE,FALSE,FALSE,FALSE,FALSE,FALSE,FALSE,FALSE,FALSE,FALSE,0.0,disease
1.910551,559.0423,0,C,Y,85.1,0,-3.8,0,FALSE,FALSE,TRUE,FALSE,FALSE,FALSE,TRUE,FALSE,FALSE,FALSE,FALSE,FALSE,FALSE,FALSE,FALSE,0.04,disease
1.910551,559.0423,0.950917,C,R,64.9,0,-7,1,FALSE,FALSE,FALSE,FALSE,FALSE,FALSE,FALSE,FALSE,FALSE,FALSE,FALSE,FALSE,FALSE,FALSE,FALSE,0.0,disease
1.910551,559.0423,0.950917,A,V,51.4,1,2.4,0,FALSE,FALSE,FALSE,FALSE,FALSE,FALSE,FALSE,FALSE,FALSE,FALSE,FALSE,FALSE,FALSE,FALSE,FALSE,0.0,disease
1.910551,559.0423,0,L,P,-54,0,-5.4,0,FALSE,FALSE,TRUE,FALSE,FALSE,FALSE,FALSE,FALSE,FALSE,FALSE,FALSE,FALSE,FALSE,TRUE,FALSE,0.01,neutral
1.910551,559.0423,0.950917,R,L,-6.70000000000002,0,8.3,-1,FALSE,FALSE,FALSE,FALSE,FALSE,FALSE,FALSE,FALSE,FALSE,FALSE,FALSE,FALSE,FALSE,FALSE,FALSE,0.0,disease
1.910551,559.0423,0.950917,W,S,-138.8,0,0.1,0,FALSE,FALSE,FALSE,FALSE,FALSE,FALSE,FALSE,FALSE,FALSE,FALSE,FALSE,FALSE,FALSE,FALSE,FALSE,0.0,disease
1.910551,559.0423,0.950917,F,V,-49.9,1,1.4,0,FALSE,FALSE,FALSE,FALSE,FALSE,FALSE,FALSE,FALSE,FALSE,FALSE,FALSE,FALSE,FALSE,FALSE,FALSE,0.0,disease
1.910551,559.0423,0.950917,P,S,-23.7,0,0.8,0,FALSE,FALSE,FALSE,FALSE,FALSE,FALSE,FALSE,FALSE,FALSE,FALSE,FALSE,FALSE,FALSE,FALSE,FALSE,0.0,disease
1.910551,559.0423,0.950917,G,D,51,0,-3.1,-1,FALSE,FALSE,FALSE,FALSE,FALSE,FALSE,FALSE,FALSE,FALSE,FALSE,FALSE,FALSE,FALSE,FALSE,FALSE,0.0,disease
1.910551,559.0423,0.950917,L,F,23.2,0,-1,0,FALSE,FALSE,FALSE,FALSE,FALSE,FALSE,FALSE,FALSE,FALSE,FALSE,FALSE,FALSE,FALSE,FALSE,FALSE,0.0,disease
1.910551,559.0423,59.442795,D,Y,82.5,0,2.2,1,FALSE,FALSE,FALSE,FALSE,FALSE,FALSE,FALSE,FALSE,FALSE,FALSE,FALSE,FALSE,FALSE,FALSE,FALSE,0.0749,disease
1.910551,559.0423,0.950917,D,G,-51,0,3.1,1,FALSE,FALSE,FALSE,FALSE,FALSE,FALSE,FALSE,FALSE,FALSE,FALSE,FALSE,FALSE,FALSE,FALSE,FALSE,0.0,disease
1.910551,559.0423,0.950917,L,P,-54,0,-5.4,0,FALSE,FALSE,FALSE,FALSE,FALSE,FALSE,FALSE,FALSE,FALSE,FALSE,FALSE,FALSE,FALSE,FALSE,FALSE,0.03,neutral
1.910551,559.0423,0.950917,M,R,10.5,0,-6.4,1,FALSE,FALSE,FALSE,FALSE,FALSE,FALSE,FALSE,FALSE,FALSE,FALSE,FALSE,FALSE,FALSE,FALSE,FALSE,0.0,disease
1.910551,559.0423,0.950917,S,L,77.7,0,4.6,0,FALSE,FALSE,FALSE,FALSE,FALSE,FALSE,FALSE,FALSE,FALSE,FALSE,FALSE,FALSE,FALSE,FALSE,FALSE,0.0,disease
1.910551,559.0423,0,R,Q,-29.6,0,1,-1,FALSE,FALSE,TRUE,FALSE,FALSE,FALSE,TRUE,FALSE,FALSE,FALSE,FALSE,FALSE,FALSE,FALSE,FALSE,0.03,disease
1.910551,559.0423,0.950917,C,Y,85.1,0,-3.8,0,FALSE,FALSE,FALSE,FALSE,FALSE,FALSE,FALSE,FALSE,FALSE,FALSE,FALSE,FALSE,FALSE,FALSE,FALSE,0.0,disease
1.910551,559.0423,0.950917,R,W,54.4,0,3.6,-1,FALSE,FALSE,FALSE,FALSE,FALSE,FALSE,FALSE,FALSE,FALSE,FALSE,FALSE,FALSE,FALSE,FALSE,FALSE,0.0,disease
1.910551,559.0423,0.950917,L,P,-54,0,-5.4,0,FALSE,FALSE,FALSE,FALSE,FALSE,FALSE,FALSE,FALSE,FALSE,FALSE,FALSE,FALSE,FALSE,FALSE,FALSE,0.0,disease
1.910551,559.0423,0.950917,R,P,-60.7,0,2.9,-1,FALSE,FALSE,FALSE,FALSE,FALSE,FALSE,FALSE,FALSE,FALSE,FALSE,FALSE,FALSE,FALSE,FALSE,FALSE,0.0,disease
1.910551,559.0423,0.950917,P,R,60.7,0,-2.9,1,FALSE,FALSE,FALSE,FALSE,FALSE,FALSE,FALSE,FALSE,FALSE,FALSE,FALSE,FALSE,FALSE,FALSE,FALSE,0.0,disease
1.910551,559.0423,0.950917,R,P,-60.7,0,2.9,-1,FALSE,FALSE,FALSE,FALSE,FALSE,FALSE,FALSE,FALSE,FALSE,FALSE,FALSE,FALSE,FALSE,FALSE,FALSE,0.0,disease
1.910551,559.0423,0,W,G,-167.7,0,0.5,0,FALSE,FALSE,TRUE,FALSE,FALSE,FALSE,TRUE,FALSE,FALSE,FALSE,FALSE,FALSE,FALSE,FALSE,FALSE,0.66,disease
1.910551,559.0423,0.950917,R,Q,-29.6,0,1,-1,TRUE,FALSE,FALSE,FALSE,FALSE,FALSE,FALSE,FALSE,FALSE,FALSE,FALSE,FALSE,FALSE,FALSE,FALSE,0.0,disease
1.910551,559.0423,0.950917,H,Y,40.4,0,1.9,-1,FALSE,FALSE,FALSE,FALSE,FALSE,FALSE,FALSE,FALSE,FALSE,FALSE,FALSE,FALSE,FALSE,FALSE,FALSE,0.0,disease
1.910551,559.0423,0.950917,R,W,54.4,0,3.6,-1,TRUE,FALSE,FALSE,FALSE,FALSE,FALSE,FALSE,FALSE,FALSE,FALSE,FALSE,FALSE,FALSE,FALSE,FALSE,0.0,disease
1.910551,559.0423,0,H,P,-40.5,0,1.6,-1,FALSE,FALSE,TRUE,FALSE,FALSE,FALSE,TRUE,FALSE,FALSE,FALSE,FALSE,FALSE,FALSE,FALSE,FALSE,0.33,disease
1.910551,559.0423,0,N,S,-25.1,0,2.7,0,FALSE,FALSE,FALSE,FALSE,FALSE,FALSE,FALSE,FALSE,FALSE,FALSE,FALSE,FALSE,FALSE,FALSE,FALSE,0.0749,disease
1.910551,559.0423,0.950917,W,G,-167.7,0,0.5,0,FALSE,FALSE,FALSE,FALSE,FALSE,FALSE,FALSE,FALSE,FALSE,FALSE,FALSE,FALSE,FALSE,FALSE,FALSE,0.0,disease
1.910551,559.0423,0,C,W,119.3,0,-3.4,0,FALSE,FALSE,TRUE,FALSE,FALSE,FALSE,TRUE,FALSE,FALSE,FALSE,FALSE,FALSE,FALSE,FALSE,FALSE,0.02,disease
1.910551,559.0423,0.950917,I,N,-52.6,-1,-8,0,FALSE,FALSE,FALSE,FALSE,FALSE,FALSE,FALSE,FALSE,FALSE,FALSE,FALSE,FALSE,FALSE,FALSE,FALSE,0.0,disease
1.910551,559.0423,0,W,C,-119.3,0,3.4,0,FALSE,FALSE,TRUE,FALSE,FALSE,FALSE,TRUE,FALSE,FALSE,FALSE,FALSE,FALSE,FALSE,FALSE,FALSE,0.16,disease
1.910551,559.0423,59.442795,T,I,50.6,0,5.2,0,FALSE,FALSE,FALSE,FALSE,FALSE,FALSE,FALSE,FALSE,FALSE,FALSE,FALSE,FALSE,FALSE,FALSE,FALSE,0.0,disease
1.910551,559.0423,0.950917,H,Q,-9.39999999999998,0,-0.3,-1,FALSE,FALSE,FALSE,FALSE,FALSE,FALSE,FALSE,FALSE,FALSE,FALSE,FALSE,FALSE,FALSE,FALSE,FALSE,0.0,disease
1.910551,559.0423,0.950917,M,V,-22.9,1,2.3,0,FALSE,FALSE,FALSE,FALSE,FALSE,FALSE,FALSE,FALSE,FALSE,FALSE,FALSE,FALSE,FALSE,FALSE,FALSE,0.0,disease
1.910551,559.0423,0.950917,L,P,-54,0,-5.4,0,TRUE,FALSE,FALSE,FALSE,FALSE,FALSE,FALSE,FALSE,FALSE,FALSE,FALSE,FALSE,FALSE,FALSE,FALSE,0.0,disease
1.910551,559.0423,0.950917,P,L,54,0,5.4,0,FALSE,FALSE,FALSE,FALSE,FALSE,FALSE,FALSE,FALSE,FALSE,FALSE,FALSE,FALSE,FALSE,FALSE,FALSE,0.0,disease
1.910551,559.0423,0.950917,F,L,-23.2,0,1,0,FALSE,FALSE,FALSE,FALSE,FALSE,FALSE,FALSE,FALSE,FALSE,FALSE,FALSE,FALSE,FALSE,FALSE,FALSE,0.0,disease
1.910551,559.0423,0.950917,R,W,54.4,0,3.6,-1,FALSE,FALSE,FALSE,FALSE,FALSE,FALSE,FALSE,FALSE,FALSE,FALSE,FALSE,FALSE,FALSE,FALSE,FALSE,0.0,disease
1.910551,559.0423,0.950917,V,E,-1.59999999999999,-1,-7.7,-1,FALSE,FALSE,FALSE,FALSE,FALSE,FALSE,FALSE,FALSE,FALSE,FALSE,FALSE,FALSE,FALSE,FALSE,FALSE,0.0,disease
1.910551,559.0423,0.950917,I,L,0,-1,-0.7,0,FALSE,FALSE,FALSE,FALSE,FALSE,FALSE,FALSE,FALSE,FALSE,FALSE,FALSE,FALSE,FALSE,FALSE,FALSE,0.0,disease
1.910551,559.0423,0,C,Y,85.1,0,-3.8,0,TRUE,FALSE,TRUE,FALSE,FALSE,FALSE,TRUE,FALSE,FALSE,FALSE,FALSE,FALSE,FALSE,FALSE,FALSE,0.02,disease
1.910551,559.0423,0.950917,E,K,30.2,0,-0.4,2,FALSE,FALSE,FALSE,FALSE,FALSE,FALSE,FALSE,FALSE,FALSE,FALSE,FALSE,FALSE,FALSE,FALSE,FALSE,0.0,disease
1.910551,559.0423,0,N,D,-3,0,0,-1,FALSE,FALSE,FALSE,FALSE,FALSE,FALSE,FALSE,FALSE,FALSE,FALSE,FALSE,FALSE,FALSE,FALSE,FALSE,0.0749,disease
1.910551,559.0423,0.950917,E,K,30.2,0,-0.4,2,FALSE,FALSE,TRUE,FALSE,FALSE,FALSE,FALSE,FALSE,FALSE,TRUE,FALSE,FALSE,FALSE,FALSE,FALSE,0.0,disease
1.910551,559.0423,0,S,C,19.5,0,3.3,0,FALSE,FALSE,TRUE,FALSE,FALSE,FALSE,TRUE,FALSE,FALSE,FALSE,FALSE,FALSE,FALSE,FALSE,FALSE,0.08,neutral
1.910551,559.0423,0.950917,K,T,-52.5,1,3.2,-1,FALSE,FALSE,FALSE,FALSE,FALSE,FALSE,FALSE,FALSE,FALSE,FALSE,FALSE,FALSE,FALSE,FALSE,FALSE,0.0,disease
1.910551,559.0423,0.950917,L,P,-54,0,-5.4,0,FALSE,FALSE,FALSE,FALSE,FALSE,FALSE,FALSE,FALSE,FALSE,FALSE,FALSE,FALSE,FALSE,FALSE,FALSE,0.0,disease
1.910551,559.0423,0.950917,L,R,6.70000000000002,0,-8.3,1,FALSE,FALSE,FALSE,FALSE,FALSE,FALSE,FALSE,FALSE,FALSE,FALSE,FALSE,FALSE,FALSE,FALSE,FALSE,0.0,disease
1.910551,559.0423,0.950917,Y,C,-85.1,0,3.8,0,FALSE,FALSE,FALSE,FALSE,FALSE,FALSE,FALSE,FALSE,FALSE,FALSE,FALSE,FALSE,FALSE,FALSE,FALSE,0.0,disease
1.910551,559.0423,0.950917,N,H,39.1,0,0.3,1,TRUE,FALSE,FALSE,FALSE,FALSE,FALSE,FALSE,FALSE,FALSE,FALSE,FALSE,FALSE,FALSE,FALSE,FALSE,0.0,disease
1.910551,559.0423,0.950917,Q,K,24.8,0,-0.4,1,FALSE,FALSE,FALSE,FALSE,FALSE,FALSE,FALSE,FALSE,FALSE,FALSE,FALSE,FALSE,FALSE,FALSE,FALSE,0.49,disease
1.910551,559.0423,0.950917,G,S,28.9,0,-0.4,0,FALSE,FALSE,FALSE,FALSE,FALSE,FALSE,FALSE,FALSE,FALSE,FALSE,FALSE,FALSE,FALSE,FALSE,FALSE,0.01,disease
1.910551,559.0423,0.950917,G,R,113.3,0,-4.1,1,FALSE,FALSE,FALSE,FALSE,FALSE,FALSE,FALSE,FALSE,FALSE,FALSE,FALSE,FALSE,FALSE,FALSE,FALSE,0.0,disease
1.910551,550.6812,0.950917,H,R,20.2,0,-1.3,0,FALSE,FALSE,FALSE,FALSE,FALSE,FALSE,FALSE,FALSE,FALSE,FALSE,FALSE,FALSE,FALSE,FALSE,FALSE,0.0,disease
1.910551,550.6812,0.950917,L,P,-54,0,-5.4,0,FALSE,FALSE,FALSE,FALSE,FALSE,FALSE,FALSE,FALSE,FALSE,FALSE,FALSE,FALSE,FALSE,FALSE,FALSE,0.0,disease
1.910551,550.6812,0.950917,E,Q,5.40000000000001,0,0,1,FALSE,FALSE,FALSE,FALSE,FALSE,FALSE,FALSE,FALSE,FALSE,FALSE,FALSE,FALSE,FALSE,FALSE,FALSE,0.02,disease
1.910551,550.6812,0.950917,I,S,-77.7,-1,-5.3,0,FALSE,FALSE,FALSE,FALSE,FALSE,FALSE,FALSE,FALSE,FALSE,FALSE,FALSE,FALSE,FALSE,FALSE,FALSE,0.0,disease
1.910551,550.6812,0.950917,R,H,-20.2,0,1.3,0,FALSE,FALSE,FALSE,FALSE,FALSE,FALSE,FALSE,FALSE,FALSE,FALSE,FALSE,FALSE,FALSE,FALSE,FALSE,0.0,disease
1.910551,550.6812,0.950917,W,R,-54.4,0,-3.6,1,FALSE,FALSE,FALSE,FALSE,FALSE,FALSE,FALSE,FALSE,FALSE,FALSE,FALSE,FALSE,FALSE,FALSE,FALSE,0.0,disease
1.910551,550.6812,0.950917,G,W,167.7,0,-0.5,0,FALSE,FALSE,FALSE,FALSE,FALSE,FALSE,FALSE,FALSE,FALSE,FALSE,FALSE,FALSE,FALSE,FALSE,FALSE,0.0,disease
1.910551,550.6812,0.950917,I,F,23.2,-1,-1.7,0,FALSE,FALSE,FALSE,FALSE,FALSE,FALSE,FALSE,FALSE,FALSE,FALSE,FALSE,FALSE,FALSE,FALSE,FALSE,0.01,disease
1.910551,550.6812,0.950917,A,P,24.1,0,-3.4,0,FALSE,FALSE,FALSE,FALSE,FALSE,FALSE,FALSE,FALSE,FALSE,FALSE,FALSE,FALSE,FALSE,FALSE,FALSE,0.0,disease
1.910551,550.6812,0,M,V,-22.9,1,2.3,0,FALSE,FALSE,FALSE,FALSE,FALSE,FALSE,FALSE,FALSE,FALSE,FALSE,FALSE,FALSE,FALSE,FALSE,FALSE,0.77,neutral
1.910551,550.6812,0.950917,R,C,-64.9,0,7,-1,FALSE,FALSE,FALSE,FALSE,FALSE,FALSE,FALSE,FALSE,FALSE,FALSE,FALSE,FALSE,FALSE,FALSE,FALSE,0.0,disease
1.910551,550.6812,0.950917,G,V,79.9,1,4.6,0,FALSE,FALSE,FALSE,FALSE,FALSE,FALSE,FALSE,FALSE,FALSE,FALSE,FALSE,FALSE,FALSE,FALSE,FALSE,0.0,disease
1.910551,550.6812,0.950917,S,F,100.9,0,3.6,0,FALSE,FALSE,FALSE,FALSE,FALSE,FALSE,FALSE,FALSE,FALSE,FALSE,FALSE,FALSE,FALSE,FALSE,FALSE,0.0,disease
1.910551,550.6812,0.950917,V,A,-51.4,-1,-2.4,0,FALSE,FALSE,FALSE,FALSE,FALSE,FALSE,FALSE,FALSE,FALSE,FALSE,FALSE,FALSE,FALSE,FALSE,FALSE,0.09,neutral
1.910551,550.6812,0.950917,D,N,3,0,0,1,FALSE,FALSE,FALSE,FALSE,FALSE,FALSE,FALSE,FALSE,FALSE,FALSE,FALSE,FALSE,FALSE,FALSE,FALSE,0.0,disease
1.910551,550.6812,0.950917,C,R,64.9,0,-7,1,FALSE,FALSE,FALSE,FALSE,FALSE,FALSE,FALSE,FALSE,FALSE,FALSE,FALSE,FALSE,FALSE,FALSE,FALSE,0.04,disease
1.910551,550.6812,0.950917,R,H,-20.2,0,1.3,0,FALSE,FALSE,FALSE,FALSE,FALSE,FALSE,FALSE,FALSE,FALSE,FALSE,FALSE,FALSE,FALSE,FALSE,FALSE,0.0,disease
1.910551,550.6812,0,V,I,26.7,0,0.3,0,FALSE,FALSE,FALSE,FALSE,FALSE,FALSE,FALSE,FALSE,FALSE,FALSE,FALSE,FALSE,FALSE,FALSE,FALSE,0.57,neutral
1.910551,550.6812,0.950917,R,C,-64.9,0,7,-1,FALSE,FALSE,FALSE,FALSE,FALSE,FALSE,FALSE,FALSE,FALSE,FALSE,FALSE,FALSE,FALSE,FALSE,FALSE,0.0,disease
1.910551,550.6812,0.950917,T,M,46.8,-1,2.6,0,FALSE,FALSE,FALSE,FALSE,FALSE,FALSE,FALSE,FALSE,FALSE,FALSE,FALSE,FALSE,FALSE,FALSE,FALSE,0.02,disease
1.910551,550.6812,0.950917,M,I,3.79999999999998,1,2.6,0,FALSE,FALSE,FALSE,FALSE,FALSE,FALSE,FALSE,FALSE,FALSE,FALSE,FALSE,FALSE,FALSE,FALSE,FALSE,0.49,neutral
1.910551,550.6812,0.950917,M,K,5.69999999999999,0,-5.8,1,FALSE,FALSE,FALSE,FALSE,FALSE,FALSE,FALSE,FALSE,FALSE,FALSE,FALSE,FALSE,FALSE,FALSE,FALSE,0.0,disease
1.910551,550.6812,0.950917,Y,N,-79.5,0,-2.2,0,FALSE,TRUE,FALSE,FALSE,FALSE,FALSE,FALSE,FALSE,FALSE,FALSE,FALSE,FALSE,FALSE,FALSE,FALSE,0.0,disease
1.910551,550.6812,0.950917,R,C,-64.9,0,7,-1,FALSE,FALSE,FALSE,FALSE,FALSE,FALSE,FALSE,FALSE,FALSE,FALSE,FALSE,FALSE,FALSE,FALSE,FALSE,0.0,disease
0.628591,-1138.5389,0.950917,H,R,20.2,0,-1.3,0,FALSE,FALSE,FALSE,FALSE,FALSE,FALSE,FALSE,FALSE,FALSE,FALSE,FALSE,FALSE,FALSE,FALSE,FALSE,0.01,neutral
0.628591,-1138.5389,0.950917,G,D,51,0,-3.1,-1,FALSE,FALSE,FALSE,FALSE,FALSE,FALSE,FALSE,FALSE,FALSE,FALSE,FALSE,FALSE,FALSE,FALSE,FALSE,0.25,neutral
0.628591,-1138.5389,-58.641981,P,L,54,0,5.4,0,FALSE,FALSE,FALSE,FALSE,FALSE,FALSE,FALSE,FALSE,FALSE,FALSE,FALSE,FALSE,FALSE,FALSE,FALSE,0.0,neutral
0.628591,-1138.5389,0.950917,R,Q,-29.6,0,1,-1,FALSE,FALSE,FALSE,FALSE,FALSE,FALSE,FALSE,FALSE,FALSE,FALSE,FALSE,FALSE,FALSE,FALSE,FALSE,1.0,neutral
-2.727566,75.9177,0.950917,S,F,100.9,0,3.6,0,FALSE,FALSE,FALSE,FALSE,FALSE,FALSE,FALSE,FALSE,FALSE,FALSE,FALSE,FALSE,FALSE,FALSE,FALSE,0.0749,neutral
-1.557641,-1454.0802,0,R,C,-64.9,0,7,-1,FALSE,FALSE,FALSE,FALSE,FALSE,FALSE,FALSE,FALSE,FALSE,FALSE,FALSE,FALSE,FALSE,FALSE,FALSE,0.0749,neutral
0.104205,288.2349,58.027757,E,K,30.2,0,-0.4,2,FALSE,FALSE,FALSE,FALSE,FALSE,FALSE,FALSE,FALSE,FALSE,FALSE,FALSE,FALSE,FALSE,FALSE,FALSE,0.71,disease
0.104205,288.2349,58.027757,E,G,-78.3,0,3.1,1,FALSE,FALSE,FALSE,FALSE,FALSE,FALSE,FALSE,FALSE,FALSE,FALSE,FALSE,FALSE,FALSE,FALSE,FALSE,0.15,disease
0.104205,288.2349,2.096269,H,Y,40.4,0,1.9,-1,FALSE,FALSE,FALSE,FALSE,FALSE,FALSE,FALSE,FALSE,FALSE,FALSE,FALSE,FALSE,FALSE,FALSE,FALSE,0.2,disease
0.104205,288.2349,2.385776,E,K,30.2,0,-0.4,2,FALSE,FALSE,FALSE,FALSE,FALSE,FALSE,FALSE,FALSE,FALSE,FALSE,FALSE,FALSE,FALSE,FALSE,FALSE,0.0749,disease
0.104205,288.2349,2.096269,A,V,51.4,1,2.4,0,FALSE,FALSE,FALSE,FALSE,FALSE,FALSE,FALSE,FALSE,FALSE,FALSE,FALSE,FALSE,FALSE,FALSE,FALSE,0.02,disease
0.104205,288.2349,2.385776,G,R,113.3,0,-4.1,1,FALSE,FALSE,FALSE,FALSE,FALSE,FALSE,FALSE,FALSE,FALSE,FALSE,FALSE,FALSE,FALSE,FALSE,FALSE,0.09,disease
0.104205,288.2349,2.385776,I,M,-3.79999999999998,-1,-2.6,0,FALSE,FALSE,FALSE,FALSE,FALSE,FALSE,FALSE,FALSE,FALSE,FALSE,FALSE,FALSE,FALSE,FALSE,FALSE,0.08,neutral
0.104205,288.2349,2.096269,M,I,3.79999999999998,1,2.6,0,FALSE,FALSE,FALSE,FALSE,FALSE,FALSE,FALSE,FALSE,FALSE,FALSE,FALSE,FALSE,FALSE,FALSE,FALSE,1.0,disease
0.104205,288.2349,2.096269,Y,C,-85.1,0,3.8,0,FALSE,FALSE,FALSE,FALSE,FALSE,FALSE,FALSE,FALSE,FALSE,FALSE,FALSE,FALSE,FALSE,FALSE,FALSE,0.0,disease
0.104205,288.2349,0,E,K,30.2,0,-0.4,2,FALSE,FALSE,FALSE,FALSE,FALSE,FALSE,FALSE,FALSE,FALSE,FALSE,FALSE,FALSE,FALSE,FALSE,FALSE,1.0,disease
0.104205,288.2349,2.096269,H,R,20.2,0,-1.3,0,FALSE,FALSE,FALSE,FALSE,FALSE,FALSE,FALSE,FALSE,FALSE,FALSE,FALSE,FALSE,FALSE,FALSE,FALSE,0.16,disease
0.104205,288.2349,2.385776,C,R,64.9,0,-7,1,FALSE,FALSE,FALSE,FALSE,FALSE,FALSE,FALSE,FALSE,FALSE,FALSE,FALSE,FALSE,FALSE,FALSE,FALSE,0.34,disease
0.104205,288.2349,2.385776,R,Q,-29.6,0,1,-1,FALSE,FALSE,FALSE,FALSE,FALSE,FALSE,FALSE,FALSE,FALSE,FALSE,FALSE,FALSE,FALSE,FALSE,FALSE,0.0749,disease
0.104205,288.2349,2.385776,I,V,-26.7,0,-0.3,0,FALSE,FALSE,FALSE,FALSE,FALSE,FALSE,FALSE,FALSE,FALSE,FALSE,FALSE,FALSE,FALSE,FALSE,FALSE,0.0749,neutral
0.104205,288.2349,2.385776,C,Y,85.1,0,-3.8,0,FALSE,FALSE,FALSE,FALSE,FALSE,FALSE,FALSE,FALSE,FALSE,FALSE,FALSE,FALSE,FALSE,FALSE,FALSE,0.96,disease
0.104205,288.2349,2.385776,S,R,84.4,0,-3.7,1,FALSE,FALSE,FALSE,FALSE,FALSE,FALSE,FALSE,FALSE,FALSE,FALSE,FALSE,FALSE,FALSE,FALSE,FALSE,0.92,neutral
0.104205,288.2349,58.027757,E,K,30.2,0,-0.4,2,FALSE,FALSE,FALSE,FALSE,FALSE,FALSE,FALSE,FALSE,FALSE,FALSE,FALSE,FALSE,FALSE,FALSE,FALSE,0.25,disease
0.104205,288.2349,2.096269,G,R,113.3,0,-4.1,1,FALSE,FALSE,FALSE,FALSE,FALSE,FALSE,FALSE,FALSE,FALSE,FALSE,FALSE,FALSE,FALSE,FALSE,FALSE,0.01,disease
0.104205,288.2349,2.385776,E,K,30.2,0,-0.4,2,FALSE,FALSE,FALSE,FALSE,FALSE,FALSE,FALSE,FALSE,FALSE,FALSE,FALSE,FALSE,FALSE,FALSE,FALSE,0.62,disease
0.104205,288.2349,2.096269,T,A,-27.5,-1,2.5,0,FALSE,FALSE,FALSE,FALSE,FALSE,FALSE,FALSE,FALSE,FALSE,FALSE,FALSE,FALSE,FALSE,FALSE,FALSE,1.0,disease
0.104205,288.2349,2.096269,G,S,28.9,0,-0.4,0,FALSE,FALSE,FALSE,FALSE,FALSE,FALSE,FALSE,FALSE,FALSE,FALSE,FALSE,FALSE,FALSE,FALSE,FALSE,0.5,disease
0.628591,28.9834,0,A,T,27.5,1,-2.5,0,FALSE,FALSE,FALSE,FALSE,FALSE,FALSE,FALSE,FALSE,FALSE,FALSE,FALSE,FALSE,FALSE,FALSE,FALSE,0.0749,neutral
0.628591,3.6167,2.449906,R,Q,-29.6,0,1,-1,FALSE,FALSE,FALSE,FALSE,FALSE,FALSE,FALSE,FALSE,FALSE,FALSE,FALSE,FALSE,FALSE,FALSE,FALSE,0.27,neutral
0.628591,-282.7855,0,R,H,-20.2,0,1.3,0,FALSE,FALSE,FALSE,FALSE,FALSE,FALSE,FALSE,FALSE,FALSE,FALSE,FALSE,FALSE,FALSE,FALSE,FALSE,0.2,neutral
0.628591,-282.7855,0,R,C,-64.9,0,7,-1,FALSE,FALSE,FALSE,FALSE,FALSE,FALSE,FALSE,FALSE,FALSE,FALSE,FALSE,FALSE,FALSE,FALSE,FALSE,0.06,neutral
0.628591,-282.7855,0.950917,R,Q,-29.6,0,1,-1,FALSE,FALSE,FALSE,FALSE,FALSE,FALSE,FALSE,FALSE,FALSE,FALSE,FALSE,FALSE,FALSE,FALSE,FALSE,0.46,neutral
0.628591,-184.8470,0,V,M,22.9,-1,-2.3,0,FALSE,FALSE,FALSE,FALSE,FALSE,FALSE,FALSE,FALSE,FALSE,FALSE,FALSE,FALSE,FALSE,FALSE,FALSE,0.09,neutral
0.628591,-184.8470,0,S,N,25.1,0,-2.7,0,FALSE,FALSE,FALSE,FALSE,FALSE,FALSE,FALSE,FALSE,FALSE,FALSE,FALSE,FALSE,FALSE,FALSE,FALSE,0.12,neutral
0.628591,-184.8470,0,K,R,4.80000000000001,0,-0.6,0,FALSE,FALSE,FALSE,FALSE,FALSE,FALSE,FALSE,FALSE,FALSE,FALSE,FALSE,FALSE,FALSE,FALSE,FALSE,0.28,neutral
0.628591,-184.8470,0,T,A,-27.5,-1,2.5,0,FALSE,FALSE,FALSE,FALSE,FALSE,FALSE,FALSE,FALSE,FALSE,FALSE,FALSE,FALSE,FALSE,FALSE,FALSE,0.58,neutral
0.628591,-184.8470,0,R,H,-20.2,0,1.3,0,FALSE,FALSE,FALSE,FALSE,FALSE,FALSE,FALSE,FALSE,FALSE,FALSE,FALSE,FALSE,FALSE,FALSE,FALSE,0.05,neutral
0.628591,-184.8470,0,P,R,60.7,0,-2.9,1,FALSE,FALSE,FALSE,FALSE,FALSE,FALSE,FALSE,FALSE,FALSE,FALSE,FALSE,FALSE,FALSE,FALSE,FALSE,0.13,neutral
0.628591,-184.8470,0,T,S,-27.1,-1,-0.1,0,FALSE,FALSE,FALSE,FALSE,FALSE,FALSE,FALSE,FALSE,FALSE,FALSE,FALSE,FALSE,FALSE,FALSE,FALSE,0.54,neutral
0.628591,-35.8546,-58.641981,I,V,-26.7,0,-0.3,0,FALSE,FALSE,FALSE,FALSE,FALSE,FALSE,FALSE,FALSE,FALSE,FALSE,FALSE,FALSE,FALSE,FALSE,FALSE,0.0749,neutral
0.628591,-35.8546,2.248272,G,R,113.3,0,-4.1,1,FALSE,FALSE,FALSE,FALSE,FALSE,FALSE,FALSE,FALSE,FALSE,FALSE,FALSE,FALSE,FALSE,FALSE,FALSE,0.0749,neutral
0.628591,-35.8546,2.248272,S,L,77.7,0,4.6,0,FALSE,FALSE,FALSE,FALSE,FALSE,FALSE,FALSE,FALSE,FALSE,FALSE,FALSE,FALSE,FALSE,FALSE,FALSE,0.0749,neutral
-1.557641,-3.7655,-58.963910,T,M,46.8,-1,2.6,0,FALSE,FALSE,FALSE,FALSE,FALSE,FALSE,FALSE,FALSE,FALSE,FALSE,FALSE,FALSE,FALSE,FALSE,FALSE,0.0,neutral
0.628591,182.0098,2.248272,P,L,54,0,5.4,0,FALSE,FALSE,FALSE,FALSE,FALSE,FALSE,FALSE,FALSE,FALSE,FALSE,FALSE,FALSE,FALSE,FALSE,FALSE,0.02,neutral
0.628591,182.0098,0.950917,S,R,84.4,0,-3.7,1,FALSE,FALSE,FALSE,FALSE,FALSE,FALSE,FALSE,FALSE,FALSE,FALSE,FALSE,FALSE,FALSE,FALSE,FALSE,0.03,disease
0.628591,182.0098,0.950917,A,V,51.4,1,2.4,0,FALSE,FALSE,FALSE,FALSE,FALSE,FALSE,FALSE,FALSE,FALSE,FALSE,FALSE,FALSE,FALSE,FALSE,FALSE,0.0,disease
0.628591,182.0098,0.950917,R,H,-20.2,0,1.3,0,TRUE,FALSE,FALSE,FALSE,FALSE,FALSE,FALSE,FALSE,FALSE,FALSE,FALSE,FALSE,FALSE,FALSE,FALSE,0.0,disease
0.628591,182.0098,2.248272,R,L,-6.70000000000002,0,8.3,-1,FALSE,FALSE,FALSE,FALSE,FALSE,FALSE,FALSE,FALSE,FALSE,FALSE,FALSE,FALSE,FALSE,FALSE,FALSE,0.22,neutral
0.628591,182.0098,0.950917,R,C,-64.9,0,7,-1,TRUE,FALSE,FALSE,FALSE,FALSE,FALSE,FALSE,FALSE,FALSE,FALSE,FALSE,FALSE,FALSE,FALSE,FALSE,0.01,disease
0.628591,182.0098,0.950917,C,R,64.9,0,-7,1,FALSE,FALSE,FALSE,FALSE,FALSE,FALSE,FALSE,FALSE,FALSE,FALSE,FALSE,FALSE,FALSE,FALSE,FALSE,0.0,disease
0.628591,182.0098,0,L,R,6.70000000000002,0,-8.3,1,FALSE,FALSE,FALSE,FALSE,FALSE,FALSE,FALSE,FALSE,FALSE,FALSE,FALSE,FALSE,FALSE,FALSE,FALSE,0.0,disease
0.628591,182.0098,0.950917,W,L,-61.1,0,4.7,0,FALSE,FALSE,FALSE,FALSE,FALSE,FALSE,FALSE,FALSE,FALSE,FALSE,FALSE,FALSE,FALSE,FALSE,FALSE,0.0,neutral
0.628591,-4030.0418,2.248272,R,H,-20.2,0,1.3,0,FALSE,FALSE,FALSE,FALSE,FALSE,FALSE,FALSE,FALSE,FALSE,FALSE,FALSE,FALSE,FALSE,FALSE,FALSE,0.08,neutral
-1.646646,-737.4335,0,E,K,30.2,0,-0.4,2,FALSE,FALSE,FALSE,FALSE,FALSE,FALSE,FALSE,FALSE,FALSE,FALSE,FALSE,FALSE,FALSE,FALSE,FALSE,0.02,neutral
-2.727566,-14.8217,0,S,R,84.4,0,-3.7,1,FALSE,FALSE,FALSE,FALSE,FALSE,FALSE,FALSE,FALSE,FALSE,FALSE,FALSE,FALSE,FALSE,FALSE,FALSE,0.56,neutral
-2.727566,57.1326,0.950917,A,T,27.5,1,-2.5,0,FALSE,FALSE,FALSE,FALSE,FALSE,FALSE,FALSE,FALSE,FALSE,FALSE,FALSE,FALSE,FALSE,FALSE,FALSE,0.4,neutral
-2.727566,57.1326,0,V,M,22.9,-1,-2.3,0,FALSE,FALSE,FALSE,FALSE,FALSE,FALSE,FALSE,FALSE,FALSE,FALSE,FALSE,FALSE,FALSE,FALSE,FALSE,0.0,neutral
-2.727566,57.1326,0.950917,M,I,3.79999999999998,1,2.6,0,FALSE,FALSE,FALSE,FALSE,FALSE,FALSE,FALSE,FALSE,FALSE,FALSE,FALSE,FALSE,FALSE,FALSE,FALSE,0.14,neutral
-2.727566,57.1326,0,R,T,-57.3,1,3.8,-1,FALSE,FALSE,FALSE,FALSE,FALSE,FALSE,FALSE,FALSE,FALSE,FALSE,FALSE,FALSE,FALSE,FALSE,FALSE,0.1,neutral
-2.727566,57.1326,0.950917,R,W,54.4,0,3.6,-1,FALSE,FALSE,FALSE,FALSE,FALSE,FALSE,FALSE,FALSE,FALSE,FALSE,FALSE,FALSE,FALSE,FALSE,FALSE,0.01,neutral
-2.727566,57.1326,0.950917,R,L,-6.70000000000002,0,8.3,-1,FALSE,FALSE,FALSE,FALSE,FALSE,FALSE,FALSE,FALSE,FALSE,FALSE,FALSE,FALSE,FALSE,FALSE,FALSE,0.01,neutral
-2.727566,57.1326,0,R,T,-57.3,1,3.8,-1,FALSE,FALSE,FALSE,FALSE,FALSE,FALSE,FALSE,FALSE,FALSE,FALSE,FALSE,FALSE,FALSE,FALSE,FALSE,0.0749,neutral
-2.727566,57.1326,0,P,T,3.39999999999999,1,0.9,0,FALSE,FALSE,FALSE,FALSE,FALSE,FALSE,FALSE,FALSE,FALSE,FALSE,FALSE,FALSE,FALSE,FALSE,FALSE,0.15,neutral
-2.727566,57.1326,0.950917,R,H,-20.2,0,1.3,0,FALSE,FALSE,FALSE,FALSE,FALSE,FALSE,FALSE,FALSE,FALSE,FALSE,FALSE,FALSE,FALSE,FALSE,FALSE,0.09,neutral
-2.727566,57.1326,0.950917,S,P,23.7,0,-0.8,0,FALSE,FALSE,FALSE,FALSE,FALSE,FALSE,FALSE,FALSE,FALSE,FALSE,FALSE,FALSE,FALSE,FALSE,FALSE,0.05,neutral
-3.314664,63.3619,0.950917,T,A,-27.5,-1,2.5,0,FALSE,FALSE,FALSE,FALSE,FALSE,FALSE,FALSE,FALSE,FALSE,FALSE,FALSE,FALSE,FALSE,FALSE,FALSE,0.62,disease
-3.314664,63.3619,0.950917,H,R,20.2,0,-1.3,0,FALSE,FALSE,FALSE,FALSE,FALSE,FALSE,FALSE,FALSE,FALSE,FALSE,FALSE,FALSE,FALSE,FALSE,FALSE,0.0,disease
-3.314664,63.3619,0,P,A,-24.1,0,3.4,0,FALSE,FALSE,FALSE,FALSE,FALSE,FALSE,FALSE,FALSE,FALSE,FALSE,FALSE,FALSE,FALSE,FALSE,FALSE,0.61,neutral
-2.263566,-808.3316,0.950917,A,G,-28.5,0,-2.2,0,FALSE,FALSE,FALSE,FALSE,FALSE,FALSE,FALSE,FALSE,FALSE,FALSE,FALSE,FALSE,FALSE,FALSE,FALSE,0.0,neutral
-2.263566,-808.3316,0,A,S,0.400000000000006,0,-2.6,0,FALSE,FALSE,FALSE,FALSE,FALSE,FALSE,FALSE,FALSE,FALSE,FALSE,FALSE,FALSE,FALSE,FALSE,FALSE,0.19,neutral
-3.314664,-146.2342,0,H,R,20.2,0,-1.3,0,FALSE,FALSE,FALSE,FALSE,FALSE,FALSE,FALSE,FALSE,FALSE,FALSE,FALSE,FALSE,FALSE,FALSE,FALSE,0.0,neutral
-1.646646,-40.4427,0,N,D,-3,0,0,-1,FALSE,FALSE,FALSE,FALSE,FALSE,FALSE,FALSE,FALSE,FALSE,FALSE,FALSE,FALSE,FALSE,FALSE,FALSE,0.64,neutral
-1.646646,-40.4427,0.950917,P,S,-23.7,0,0.8,0,FALSE,FALSE,FALSE,FALSE,FALSE,FALSE,FALSE,FALSE,FALSE,FALSE,FALSE,FALSE,FALSE,FALSE,FALSE,0.77,neutral
-1.646646,-40.4427,0.950917,M,T,-46.8,1,-2.6,0,FALSE,FALSE,FALSE,FALSE,FALSE,FALSE,FALSE,FALSE,FALSE,FALSE,FALSE,FALSE,FALSE,FALSE,FALSE,0.01,neutral
-1.646646,-40.4427,0,R,G,-113.3,0,4.1,-1,FALSE,FALSE,FALSE,FALSE,FALSE,FALSE,FALSE,FALSE,FALSE,FALSE,FALSE,FALSE,FALSE,FALSE,FALSE,0.04,neutral
-1.646646,-40.4427,0.950917,E,G,-78.3,0,3.1,1,FALSE,FALSE,FALSE,FALSE,FALSE,FALSE,FALSE,FALSE,FALSE,FALSE,FALSE,FALSE,FALSE,FALSE,FALSE,0.01,neutral
-1.646646,-40.4427,0,S,F,100.9,0,3.6,0,FALSE,FALSE,TRUE,FALSE,FALSE,FALSE,FALSE,FALSE,TRUE,FALSE,FALSE,FALSE,FALSE,FALSE,FALSE,0.15,neutral
-1.646646,-223.5239,0.950917,Q,R,29.6,0,-1,1,FALSE,FALSE,FALSE,FALSE,FALSE,FALSE,FALSE,FALSE,FALSE,FALSE,FALSE,FALSE,FALSE,FALSE,FALSE,0.0749,neutral
-1.646646,-223.5239,0,R,W,54.4,0,3.6,-1,FALSE,FALSE,FALSE,FALSE,FALSE,FALSE,FALSE,FALSE,FALSE,FALSE,FALSE,FALSE,FALSE,FALSE,FALSE,0.0749,neutral
-1.646646,-223.5239,0.950917,R,C,-64.9,0,7,-1,FALSE,FALSE,FALSE,FALSE,FALSE,FALSE,FALSE,FALSE,FALSE,FALSE,FALSE,FALSE,FALSE,FALSE,FALSE,0.0,neutral
-1.646646,-2470.0941,0,Q,E,-5.40000000000001,0,0,-1,FALSE,FALSE,FALSE,FALSE,FALSE,FALSE,FALSE,FALSE,FALSE,FALSE,FALSE,FALSE,FALSE,FALSE,FALSE,0.07,neutral
-1.646646,-2470.0941,0,L,F,23.2,0,-1,0,FALSE,FALSE,FALSE,FALSE,FALSE,FALSE,FALSE,FALSE,FALSE,FALSE,FALSE,FALSE,FALSE,FALSE,FALSE,0.13,neutral
-1.646646,-2733.7751,0.950917,G,A,28.5,0,2.2,0,FALSE,FALSE,FALSE,FALSE,FALSE,FALSE,FALSE,FALSE,FALSE,FALSE,FALSE,FALSE,FALSE,FALSE,FALSE,0.06,neutral
-1.646646,-2733.7751,0.950917,T,M,46.8,-1,2.6,0,FALSE,FALSE,FALSE,FALSE,FALSE,FALSE,FALSE,FALSE,FALSE,FALSE,FALSE,FALSE,FALSE,FALSE,FALSE,0.0749,neutral
0.628591,34.8555,0,T,I,50.6,0,5.2,0,FALSE,FALSE,FALSE,FALSE,FALSE,FALSE,FALSE,FALSE,FALSE,FALSE,FALSE,FALSE,FALSE,FALSE,FALSE,0.36,neutral
0.628591,34.8555,-58.641981,A,T,27.5,1,-2.5,0,FALSE,FALSE,FALSE,FALSE,FALSE,FALSE,FALSE,FALSE,FALSE,FALSE,FALSE,FALSE,FALSE,FALSE,FALSE,0.0,neutral
1.910551,-903.0817,0,T,M,46.8,-1,2.6,0,FALSE,FALSE,FALSE,FALSE,FALSE,FALSE,FALSE,FALSE,FALSE,FALSE,FALSE,FALSE,FALSE,FALSE,FALSE,0.08,neutral
1.910551,-903.0817,0.950917,T,M,46.8,-1,2.6,0,FALSE,FALSE,FALSE,FALSE,FALSE,FALSE,FALSE,FALSE,FALSE,FALSE,FALSE,FALSE,FALSE,FALSE,FALSE,0.09,neutral
1.910551,-903.0817,0,R,W,54.4,0,3.6,-1,FALSE,FALSE,FALSE,FALSE,FALSE,FALSE,FALSE,FALSE,FALSE,FALSE,FALSE,FALSE,FALSE,FALSE,FALSE,0.04,neutral
1.910551,-903.0817,0,F,S,-100.9,0,-3.6,0,FALSE,FALSE,FALSE,FALSE,FALSE,FALSE,FALSE,FALSE,FALSE,FALSE,FALSE,FALSE,FALSE,FALSE,FALSE,0.44,neutral
1.910551,-903.0817,0,G,S,28.9,0,-0.4,0,FALSE,FALSE,FALSE,FALSE,FALSE,FALSE,FALSE,FALSE,FALSE,FALSE,FALSE,FALSE,FALSE,FALSE,FALSE,0.8,neutral
1.910551,-903.0817,0,S,L,77.7,0,4.6,0,FALSE,FALSE,FALSE,FALSE,FALSE,FALSE,FALSE,FALSE,FALSE,FALSE,FALSE,FALSE,FALSE,FALSE,FALSE,0.38,neutral
1.910551,-903.0817,0,C,S,-19.5,0,-3.3,0,FALSE,FALSE,FALSE,FALSE,FALSE,FALSE,FALSE,FALSE,FALSE,FALSE,FALSE,FALSE,FALSE,FALSE,FALSE,0.44,neutral
1.910551,-903.0817,0,R,H,-20.2,0,1.3,0,FALSE,FALSE,FALSE,FALSE,FALSE,FALSE,FALSE,FALSE,FALSE,FALSE,FALSE,FALSE,FALSE,FALSE,FALSE,0.39,neutral
-1.557641,198.0797,0.950917,G,V,79.9,1,4.6,0,TRUE,FALSE,TRUE,FALSE,FALSE,FALSE,FALSE,FALSE,FALSE,TRUE,FALSE,FALSE,FALSE,FALSE,FALSE,0.0,disease
-1.557641,198.0797,0,I,S,-77.7,-1,-5.3,0,FALSE,FALSE,FALSE,FALSE,FALSE,FALSE,FALSE,FALSE,FALSE,FALSE,FALSE,FALSE,FALSE,FALSE,FALSE,0.77,neutral
-1.557641,198.0797,0.950917,D,Y,82.5,0,2.2,1,TRUE,FALSE,FALSE,FALSE,FALSE,FALSE,FALSE,FALSE,FALSE,FALSE,FALSE,FALSE,FALSE,FALSE,FALSE,0.01,disease
-1.557641,198.0797,0.950917,T,S,-27.1,-1,-0.1,0,FALSE,FALSE,FALSE,FALSE,FALSE,FALSE,FALSE,FALSE,FALSE,FALSE,FALSE,FALSE,FALSE,FALSE,FALSE,0.16,disease
-1.557641,198.0797,-1.614224,R,W,54.4,0,3.6,-1,FALSE,FALSE,FALSE,FALSE,FALSE,FALSE,FALSE,FALSE,FALSE,FALSE,FALSE,FALSE,FALSE,FALSE,FALSE,0.0,disease
-1.557641,198.0797,0,R,C,-64.9,0,7,-1,FALSE,FALSE,FALSE,FALSE,FALSE,FALSE,FALSE,FALSE,FALSE,FALSE,FALSE,FALSE,FALSE,FALSE,FALSE,0.12,neutral
-1.557641,198.0797,0.950917,V,F,49.9,-1,-1.4,0,TRUE,FALSE,TRUE,FALSE,FALSE,FALSE,FALSE,FALSE,FALSE,TRUE,FALSE,FALSE,FALSE,FALSE,FALSE,0.0,disease
-1.557641,198.0797,0.950917,A,V,51.4,1,2.4,0,FALSE,FALSE,FALSE,FALSE,FALSE,FALSE,FALSE,FALSE,FALSE,FALSE,FALSE,FALSE,FALSE,FALSE,FALSE,0.0,disease
-1.557641,198.0797,0.950917,I,K,1.90000000000001,-1,-8.4,1,FALSE,FALSE,FALSE,FALSE,FALSE,FALSE,FALSE,FALSE,FALSE,FALSE,FALSE,FALSE,FALSE,FALSE,FALSE,0.0,disease
-1.557641,198.0797,0.950917,R,W,54.4,0,3.6,-1,FALSE,FALSE,FALSE,FALSE,FALSE,FALSE,FALSE,FALSE,FALSE,FALSE,FALSE,FALSE,FALSE,FALSE,FALSE,0.0,disease
-1.557641,198.0797,0.950917,G,D,51,0,-3.1,-1,TRUE,FALSE,TRUE,FALSE,FALSE,FALSE,FALSE,FALSE,FALSE,TRUE,FALSE,FALSE,FALSE,FALSE,FALSE,0.0,disease
-1.557641,198.0797,0.950917,S,A,-0.400000000000006,0,2.6,0,FALSE,TRUE,TRUE,FALSE,FALSE,FALSE,FALSE,FALSE,TRUE,FALSE,FALSE,FALSE,FALSE,FALSE,FALSE,0.0,disease
-1.557641,198.0797,0,R,Q,-29.6,0,1,-1,FALSE,FALSE,FALSE,FALSE,FALSE,FALSE,FALSE,FALSE,FALSE,FALSE,FALSE,FALSE,FALSE,FALSE,FALSE,0.0,disease
-1.557641,198.0797,0.950917,F,S,-100.9,0,-3.6,0,FALSE,FALSE,FALSE,FALSE,FALSE,FALSE,FALSE,FALSE,FALSE,FALSE,FALSE,FALSE,FALSE,FALSE,FALSE,0.0,disease
-1.557641,198.0797,0.950917,H,Q,-9.39999999999998,0,-0.3,-1,FALSE,FALSE,FALSE,FALSE,FALSE,FALSE,FALSE,FALSE,FALSE,FALSE,FALSE,FALSE,FALSE,FALSE,FALSE,0.1,disease
0.628591,-79.4935,0,S,L,77.7,0,4.6,0,FALSE,FALSE,FALSE,FALSE,FALSE,FALSE,FALSE,FALSE,FALSE,FALSE,FALSE,FALSE,FALSE,FALSE,FALSE,0.8,neutral
-1.557641,-96.2714,0,V,A,-51.4,-1,-2.4,0,FALSE,FALSE,FALSE,FALSE,FALSE,FALSE,FALSE,FALSE,FALSE,FALSE,FALSE,FALSE,FALSE,FALSE,FALSE,0.18,neutral
1.267131,52.3754,0,R,Q,-29.6,0,1,-1,FALSE,FALSE,FALSE,FALSE,FALSE,FALSE,FALSE,FALSE,FALSE,FALSE,FALSE,FALSE,FALSE,FALSE,FALSE,0.32,neutral
1.267131,52.3754,0,G,R,113.3,0,-4.1,1,FALSE,FALSE,FALSE,FALSE,FALSE,FALSE,FALSE,FALSE,FALSE,FALSE,FALSE,FALSE,FALSE,FALSE,FALSE,0.52,neutral
1.267131,52.3754,0,Q,H,9.39999999999998,0,0.3,1,FALSE,FALSE,FALSE,FALSE,FALSE,FALSE,FALSE,FALSE,FALSE,FALSE,FALSE,FALSE,FALSE,FALSE,FALSE,0.19,neutral
1.267131,52.3754,0,L,P,-54,0,-5.4,0,FALSE,FALSE,FALSE,FALSE,FALSE,FALSE,FALSE,FALSE,FALSE,FALSE,FALSE,FALSE,FALSE,FALSE,FALSE,0.21,neutral
1.267131,52.3754,0.950917,V,L,26.7,-1,-0.4,0,TRUE,FALSE,FALSE,FALSE,FALSE,FALSE,FALSE,FALSE,FALSE,FALSE,FALSE,FALSE,FALSE,FALSE,FALSE,0.77,neutral
1.267131,52.3754,0,R,W,54.4,0,3.6,-1,FALSE,FALSE,FALSE,FALSE,FALSE,FALSE,FALSE,FALSE,FALSE,FALSE,FALSE,FALSE,FALSE,FALSE,FALSE,0.02,neutral
1.267131,52.3754,1.385776,A,V,51.4,1,2.4,0,FALSE,FALSE,FALSE,FALSE,FALSE,FALSE,FALSE,FALSE,FALSE,FALSE,FALSE,FALSE,FALSE,FALSE,FALSE,0.0,neutral
1.267131,52.3754,0,R,Q,-29.6,0,1,-1,FALSE,FALSE,FALSE,FALSE,FALSE,FALSE,FALSE,FALSE,FALSE,FALSE,FALSE,FALSE,FALSE,FALSE,FALSE,0.65,neutral
1.267131,52.3754,0,S,C,19.5,0,3.3,0,FALSE,FALSE,TRUE,FALSE,FALSE,FALSE,FALSE,FALSE,FALSE,FALSE,FALSE,TRUE,FALSE,FALSE,FALSE,0.18,neutral
1.267131,52.3754,0.950917,R,Q,-29.6,0,1,-1,FALSE,FALSE,FALSE,FALSE,FALSE,FALSE,FALSE,FALSE,FALSE,FALSE,FALSE,FALSE,FALSE,FALSE,FALSE,0.0,neutral
1.267131,52.3754,0,I,N,-52.6,-1,-8,0,FALSE,FALSE,FALSE,FALSE,FALSE,FALSE,FALSE,FALSE,FALSE,FALSE,FALSE,FALSE,FALSE,FALSE,FALSE,0.59,neutral
1.267131,52.3754,0.950917,E,K,30.2,0,-0.4,2,FALSE,FALSE,FALSE,FALSE,FALSE,FALSE,FALSE,FALSE,FALSE,FALSE,FALSE,FALSE,FALSE,FALSE,FALSE,0.0,neutral
1.267131,52.3754,0,Y,C,-85.1,0,3.8,0,FALSE,FALSE,FALSE,FALSE,FALSE,FALSE,FALSE,FALSE,FALSE,FALSE,FALSE,FALSE,FALSE,FALSE,FALSE,0.02,neutral
1.267131,52.3754,0,G,D,51,0,-3.1,-1,FALSE,FALSE,FALSE,FALSE,FALSE,FALSE,FALSE,FALSE,FALSE,FALSE,FALSE,FALSE,FALSE,FALSE,FALSE,0.0,neutral
-1.784149,-833.6597,0,N,S,-25.1,0,2.7,0,FALSE,FALSE,FALSE,FALSE,FALSE,FALSE,FALSE,FALSE,FALSE,FALSE,FALSE,FALSE,FALSE,FALSE,FALSE,0.43,neutral
-1.784149,-833.6597,0,C,Y,85.1,0,-3.8,0,FALSE,FALSE,FALSE,FALSE,FALSE,FALSE,FALSE,FALSE,FALSE,FALSE,FALSE,FALSE,FALSE,FALSE,FALSE,0.06,neutral
-1.784149,2.5520,0.950917,R,H,-20.2,0,1.3,0,TRUE,FALSE,FALSE,FALSE,FALSE,FALSE,FALSE,FALSE,FALSE,FALSE,FALSE,FALSE,FALSE,FALSE,FALSE,0.45,neutral
-1.784149,2.5520,0.950917,P,L,54,0,5.4,0,FALSE,FALSE,FALSE,FALSE,FALSE,FALSE,FALSE,FALSE,FALSE,FALSE,FALSE,FALSE,FALSE,FALSE,FALSE,0.0,neutral
-1.784149,2.5520,0,R,G,-113.3,0,4.1,-1,FALSE,FALSE,FALSE,FALSE,FALSE,FALSE,FALSE,FALSE,FALSE,FALSE,FALSE,FALSE,FALSE,FALSE,FALSE,0.17,neutral
-1.784149,2.5520,0,E,K,30.2,0,-0.4,2,FALSE,FALSE,FALSE,FALSE,FALSE,FALSE,FALSE,FALSE,FALSE,FALSE,FALSE,FALSE,FALSE,FALSE,FALSE,0.01,neutral
-1.784149,2.5520,0.950917,H,L,13.5,0,7,-1,FALSE,FALSE,FALSE,FALSE,FALSE,FALSE,FALSE,FALSE,FALSE,FALSE,FALSE,FALSE,FALSE,FALSE,FALSE,0.12,neutral
-1.784149,2.5520,0.950917,P,R,60.7,0,-2.9,1,FALSE,FALSE,FALSE,FALSE,FALSE,FALSE,FALSE,FALSE,FALSE,FALSE,FALSE,FALSE,FALSE,FALSE,FALSE,0.01,neutral
-1.784149,2.5520,0,D,N,3,0,0,1,FALSE,FALSE,FALSE,FALSE,FALSE,FALSE,FALSE,FALSE,FALSE,FALSE,FALSE,FALSE,FALSE,FALSE,FALSE,0.02,neutral
-1.784149,2.5520,0,E,D,-27.3,0,0,0,FALSE,FALSE,FALSE,FALSE,FALSE,FALSE,FALSE,FALSE,FALSE,FALSE,FALSE,FALSE,FALSE,FALSE,FALSE,0.51,neutral
-1.784149,7.0056,0.950917,R,G,-113.3,0,4.1,-1,FALSE,FALSE,FALSE,FALSE,FALSE,FALSE,FALSE,FALSE,FALSE,FALSE,FALSE,FALSE,FALSE,FALSE,FALSE,0.1,neutral
-1.784149,7.0056,0,F,L,-23.2,0,1,0,FALSE,FALSE,FALSE,FALSE,FALSE,FALSE,FALSE,FALSE,FALSE,FALSE,FALSE,FALSE,FALSE,FALSE,FALSE,1.0,neutral
-1.784149,7.0056,0.950917,P,L,54,0,5.4,0,FALSE,FALSE,FALSE,FALSE,FALSE,FALSE,FALSE,FALSE,FALSE,FALSE,FALSE,FALSE,FALSE,FALSE,FALSE,0.0,neutral
-1.784149,7.0056,0.950917,P,A,-24.1,0,3.4,0,FALSE,FALSE,FALSE,FALSE,FALSE,FALSE,FALSE,FALSE,FALSE,FALSE,FALSE,FALSE,FALSE,FALSE,FALSE,0.05,neutral
-1.784149,7.0056,0,T,I,50.6,0,5.2,0,FALSE,FALSE,FALSE,FALSE,FALSE,FALSE,FALSE,FALSE,FALSE,FALSE,FALSE,FALSE,FALSE,FALSE,FALSE,0.18,neutral
-1.784149,7.0056,0,Q,E,-5.40000000000001,0,0,-1,FALSE,FALSE,FALSE,FALSE,FALSE,FALSE,FALSE,FALSE,FALSE,FALSE,FALSE,FALSE,FALSE,FALSE,FALSE,1.0,neutral
0.628591,-1938.2318,0,R,H,-20.2,0,1.3,0,FALSE,FALSE,FALSE,FALSE,FALSE,FALSE,FALSE,FALSE,FALSE,FALSE,FALSE,FALSE,FALSE,FALSE,FALSE,0.23,neutral
0.628591,-1938.2318,0,S,L,77.7,0,4.6,0,FALSE,FALSE,FALSE,FALSE,FALSE,FALSE,FALSE,FALSE,FALSE,FALSE,FALSE,FALSE,FALSE,FALSE,FALSE,0.06,neutral
0.628591,-1938.2318,0.950917,L,F,23.2,0,-1,0,FALSE,FALSE,FALSE,FALSE,FALSE,FALSE,FALSE,FALSE,FALSE,FALSE,FALSE,FALSE,FALSE,FALSE,FALSE,0.06,neutral
0.628591,-1938.2318,-57.641981,L,H,-13.5,0,-7,1,FALSE,FALSE,FALSE,FALSE,FALSE,FALSE,FALSE,FALSE,FALSE,FALSE,FALSE,FALSE,FALSE,FALSE,FALSE,0.24,neutral
0.628591,-1938.2318,-57.641981,R,H,-20.2,0,1.3,0,FALSE,FALSE,FALSE,FALSE,FALSE,FALSE,FALSE,FALSE,FALSE,FALSE,FALSE,FALSE,FALSE,FALSE,FALSE,0.04,neutral
0.628591,-1938.2318,0.950917,N,D,-3,0,0,-1,FALSE,FALSE,FALSE,FALSE,FALSE,FALSE,FALSE,FALSE,FALSE,FALSE,FALSE,FALSE,FALSE,FALSE,FALSE,1.0,neutral
0.628591,-1938.2318,0,L,V,-26.7,1,0.4,0,FALSE,FALSE,FALSE,FALSE,FALSE,FALSE,FALSE,FALSE,FALSE,FALSE,FALSE,FALSE,FALSE,FALSE,FALSE,0.62,neutral
-2.263566,-392.1410,0,I,M,-3.79999999999998,-1,-2.6,0,FALSE,FALSE,TRUE,FALSE,FALSE,FALSE,FALSE,FALSE,FALSE,FALSE,TRUE,FALSE,FALSE,FALSE,FALSE,0.22,neutral
-2.263566,-392.1410,0,E,Q,5.40000000000001,0,0,1,FALSE,FALSE,FALSE,FALSE,FALSE,FALSE,FALSE,FALSE,FALSE,FALSE,FALSE,FALSE,FALSE,FALSE,FALSE,0.25,neutral
-2.263566,-392.1410,0,M,T,-46.8,1,-2.6,0,FALSE,FALSE,FALSE,FALSE,FALSE,FALSE,FALSE,FALSE,FALSE,FALSE,FALSE,FALSE,FALSE,FALSE,FALSE,0.0,neutral
-2.263566,-392.1410,0,C,Y,85.1,0,-3.8,0,FALSE,FALSE,FALSE,FALSE,FALSE,FALSE,FALSE,FALSE,FALSE,FALSE,FALSE,FALSE,FALSE,FALSE,FALSE,0.18,neutral
-2.263566,-392.1410,0,G,V,79.9,1,4.6,0,FALSE,FALSE,FALSE,FALSE,FALSE,FALSE,FALSE,FALSE,FALSE,FALSE,FALSE,FALSE,FALSE,FALSE,FALSE,0.17,neutral
-2.263566,-392.1410,0,R,W,54.4,0,3.6,-1,FALSE,FALSE,FALSE,FALSE,FALSE,FALSE,FALSE,FALSE,FALSE,FALSE,FALSE,FALSE,FALSE,FALSE,FALSE,0.0,neutral
-2.263566,-392.1410,0,D,E,27.3,0,0,0,FALSE,FALSE,FALSE,FALSE,FALSE,FALSE,FALSE,FALSE,FALSE,FALSE,FALSE,FALSE,FALSE,FALSE,FALSE,0.54,neutral
-2.263566,-392.1410,0,M,I,3.79999999999998,1,2.6,0,FALSE,FALSE,FALSE,FALSE,FALSE,FALSE,FALSE,FALSE,FALSE,FALSE,FALSE,FALSE,FALSE,FALSE,FALSE,0.4,neutral
-2.263566,-392.1410,0,D,Y,82.5,0,2.2,1,FALSE,FALSE,FALSE,FALSE,FALSE,FALSE,FALSE,FALSE,FALSE,FALSE,FALSE,FALSE,FALSE,FALSE,FALSE,0.02,neutral
-2.263566,-392.1410,0,T,A,-27.5,-1,2.5,0,FALSE,FALSE,FALSE,FALSE,FALSE,FALSE,FALSE,FALSE,FALSE,FALSE,FALSE,FALSE,FALSE,FALSE,FALSE,0.2,neutral
-2.263566,-392.1410,0,L,P,-54,0,-5.4,0,FALSE,FALSE,FALSE,FALSE,FALSE,FALSE,FALSE,FALSE,FALSE,FALSE,FALSE,FALSE,FALSE,FALSE,FALSE,0.01,neutral
-2.263566,-392.1410,0,A,S,0.400000000000006,0,-2.6,0,FALSE,FALSE,TRUE,FALSE,FALSE,FALSE,FALSE,FALSE,FALSE,FALSE,TRUE,FALSE,FALSE,FALSE,FALSE,0.0,neutral
-2.263566,-392.1410,0,V,I,26.7,0,0.3,0,FALSE,FALSE,TRUE,FALSE,FALSE,FALSE,FALSE,FALSE,FALSE,FALSE,TRUE,FALSE,FALSE,FALSE,FALSE,1.0,neutral
-2.263566,-392.1410,0,P,L,54,0,5.4,0,FALSE,FALSE,TRUE,FALSE,FALSE,FALSE,FALSE,FALSE,FALSE,FALSE,TRUE,FALSE,FALSE,FALSE,FALSE,0.02,neutral
-2.263566,-392.1410,0,S,A,-0.400000000000006,0,2.6,0,FALSE,FALSE,TRUE,FALSE,FALSE,FALSE,FALSE,FALSE,FALSE,FALSE,TRUE,FALSE,FALSE,FALSE,FALSE,1.0,neutral
-2.263566,-392.1410,0,R,C,-64.9,0,7,-1,FALSE,FALSE,FALSE,FALSE,FALSE,FALSE,FALSE,FALSE,FALSE,FALSE,FALSE,FALSE,FALSE,FALSE,FALSE,0.06,neutral
-2.263566,-392.1410,-57.641981,S,N,25.1,0,-2.7,0,FALSE,FALSE,FALSE,FALSE,FALSE,FALSE,FALSE,FALSE,FALSE,FALSE,FALSE,FALSE,FALSE,FALSE,FALSE,0.6,neutral
-2.263566,-392.1410,0,K,N,-54.5,0,0.4,-1,FALSE,FALSE,FALSE,FALSE,FALSE,FALSE,FALSE,FALSE,FALSE,FALSE,FALSE,FALSE,FALSE,FALSE,FALSE,0.0,neutral
-2.263566,-392.1410,0,Y,C,-85.1,0,3.8,0,FALSE,FALSE,FALSE,FALSE,FALSE,FALSE,FALSE,FALSE,FALSE,FALSE,FALSE,FALSE,FALSE,FALSE,FALSE,0.18,neutral
1.910551,-78.6725,0.950917,R,Q,-29.6,0,1,-1,FALSE,FALSE,FALSE,FALSE,FALSE,FALSE,FALSE,FALSE,FALSE,FALSE,FALSE,FALSE,FALSE,FALSE,FALSE,0.1,neutral
1.910551,-78.6725,0.950917,F,Y,3.69999999999999,0,-4.1,0,FALSE,FALSE,FALSE,FALSE,FALSE,FALSE,FALSE,FALSE,FALSE,FALSE,FALSE,FALSE,FALSE,FALSE,FALSE,0.44,neutral
1.910551,-78.6725,-57.057019,G,A,28.5,0,2.2,0,FALSE,FALSE,FALSE,FALSE,FALSE,FALSE,FALSE,FALSE,FALSE,FALSE,FALSE,FALSE,FALSE,FALSE,FALSE,0.29,neutral
1.910551,-78.6725,-57.057019,S,N,25.1,0,-2.7,0,FALSE,FALSE,FALSE,FALSE,FALSE,FALSE,FALSE,FALSE,FALSE,FALSE,FALSE,FALSE,FALSE,FALSE,FALSE,0.27,neutral
1.910551,-58.1014,-57.057019,R,C,-64.9,0,7,-1,FALSE,FALSE,FALSE,FALSE,FALSE,FALSE,FALSE,FALSE,FALSE,FALSE,FALSE,FALSE,FALSE,FALSE,FALSE,0.0,neutral
1.910551,-58.1014,-56.057019,D,N,3,0,0,1,FALSE,FALSE,FALSE,FALSE,FALSE,FALSE,FALSE,FALSE,FALSE,FALSE,FALSE,FALSE,FALSE,FALSE,FALSE,0.48,neutral
1.910551,-58.1014,0.950917,R,C,-64.9,0,7,-1,FALSE,FALSE,FALSE,FALSE,FALSE,FALSE,FALSE,FALSE,FALSE,FALSE,FALSE,FALSE,FALSE,FALSE,FALSE,0.0,neutral
1.910551,-58.1014,0.950917,R,H,-20.2,0,1.3,0,FALSE,FALSE,FALSE,FALSE,FALSE,FALSE,FALSE,FALSE,FALSE,FALSE,FALSE,FALSE,FALSE,FALSE,FALSE,0.0,neutral
1.910551,-58.1014,-56.057019,G,S,28.9,0,-0.4,0,FALSE,FALSE,FALSE,FALSE,FALSE,FALSE,FALSE,FALSE,FALSE,FALSE,FALSE,FALSE,FALSE,FALSE,FALSE,1.0,neutral
1.910551,-58.1014,0,P,R,60.7,0,-2.9,1,FALSE,FALSE,FALSE,FALSE,FALSE,FALSE,FALSE,FALSE,FALSE,FALSE,FALSE,FALSE,FALSE,FALSE,FALSE,0.15,neutral
-1.646646,-191.0985,0.950917,D,N,3,0,0,1,FALSE,FALSE,FALSE,FALSE,FALSE,FALSE,FALSE,FALSE,FALSE,FALSE,FALSE,FALSE,FALSE,FALSE,FALSE,0.0,neutral
-1.646646,-191.0985,0.950917,T,M,46.8,-1,2.6,0,FALSE,FALSE,FALSE,FALSE,FALSE,FALSE,FALSE,FALSE,FALSE,FALSE,FALSE,FALSE,FALSE,FALSE,FALSE,0.0,neutral
-1.646646,-191.0985,0.950917,T,M,46.8,-1,2.6,0,FALSE,FALSE,FALSE,FALSE,FALSE,FALSE,FALSE,FALSE,FALSE,FALSE,FALSE,FALSE,FALSE,FALSE,FALSE,0.02,neutral
0.628591,63.1576,0,I,V,-26.7,0,-0.3,0,FALSE,FALSE,TRUE,FALSE,FALSE,FALSE,FALSE,FALSE,FALSE,FALSE,FALSE,FALSE,FALSE,TRUE,FALSE,0.4,neutral
0.628591,63.1576,0,I,L,0,-1,-0.7,0,FALSE,FALSE,FALSE,FALSE,FALSE,FALSE,FALSE,FALSE,FALSE,FALSE,FALSE,FALSE,FALSE,FALSE,FALSE,0.68,neutral
0.628591,63.1576,-3.179009,R,C,-64.9,0,7,-1,FALSE,FALSE,FALSE,FALSE,FALSE,FALSE,FALSE,FALSE,FALSE,FALSE,FALSE,FALSE,FALSE,FALSE,FALSE,0.01,neutral
0.628591,-451.1110,0,S,T,27.1,1,0.1,0,FALSE,FALSE,FALSE,FALSE,FALSE,FALSE,FALSE,FALSE,FALSE,FALSE,FALSE,FALSE,FALSE,FALSE,FALSE,0.06,neutral
0.628591,-451.1110,0,A,T,27.5,1,-2.5,0,FALSE,FALSE,FALSE,FALSE,FALSE,FALSE,FALSE,FALSE,FALSE,FALSE,FALSE,FALSE,FALSE,FALSE,FALSE,0.12,neutral
0.628591,-451.1110,0,E,Q,5.40000000000001,0,0,1,FALSE,FALSE,FALSE,FALSE,FALSE,FALSE,FALSE,FALSE,FALSE,FALSE,FALSE,FALSE,FALSE,FALSE,FALSE,0.31,neutral
0.628591,-451.1110,-2.521115,S,A,-0.400000000000006,0,2.6,0,FALSE,FALSE,FALSE,FALSE,FALSE,FALSE,FALSE,FALSE,FALSE,FALSE,FALSE,FALSE,FALSE,FALSE,FALSE,0.77,neutral
0.628591,-451.1110,0,H,R,20.2,0,-1.3,0,FALSE,FALSE,FALSE,FALSE,FALSE,FALSE,FALSE,FALSE,FALSE,FALSE,FALSE,FALSE,FALSE,FALSE,FALSE,1.0,neutral
0.628591,-451.1110,-3.179009,Y,C,-85.1,0,3.8,0,FALSE,FALSE,FALSE,FALSE,FALSE,FALSE,FALSE,FALSE,FALSE,FALSE,FALSE,FALSE,FALSE,FALSE,FALSE,0.0,neutral
0.628591,-451.1110,-2.521115,N,T,2,1,2.8,0,FALSE,FALSE,FALSE,FALSE,FALSE,FALSE,FALSE,FALSE,FALSE,FALSE,FALSE,FALSE,FALSE,FALSE,FALSE,0.06,neutral
0.628591,49.7221,0.950917,E,D,-27.3,0,0,0,FALSE,FALSE,FALSE,FALSE,FALSE,FALSE,FALSE,FALSE,FALSE,FALSE,FALSE,FALSE,FALSE,FALSE,FALSE,0.59,neutral
0.628591,49.7221,0.950917,A,T,27.5,1,-2.5,0,FALSE,FALSE,FALSE,FALSE,FALSE,FALSE,FALSE,FALSE,FALSE,FALSE,FALSE,FALSE,FALSE,FALSE,FALSE,0.19,neutral
0.628591,49.7221,-2.521115,P,L,54,0,5.4,0,FALSE,FALSE,TRUE,FALSE,FALSE,FALSE,TRUE,FALSE,FALSE,FALSE,FALSE,FALSE,FALSE,FALSE,FALSE,0.01,neutral
0.628591,49.7221,-3.179009,A,V,51.4,1,2.4,0,FALSE,FALSE,FALSE,FALSE,FALSE,FALSE,FALSE,FALSE,FALSE,FALSE,FALSE,FALSE,FALSE,FALSE,FALSE,0.36,neutral
0.628591,49.7221,0,D,E,27.3,0,0,0,FALSE,FALSE,FALSE,FALSE,FALSE,FALSE,FALSE,FALSE,FALSE,FALSE,FALSE,FALSE,FALSE,FALSE,FALSE,0.46,neutral
0.628591,49.7221,-2.521115,V,I,26.7,0,0.3,0,FALSE,FALSE,TRUE,FALSE,FALSE,FALSE,TRUE,FALSE,FALSE,FALSE,FALSE,FALSE,FALSE,FALSE,FALSE,0.0,neutral
0.628591,49.7221,0.950917,R,H,-20.2,0,1.3,0,FALSE,FALSE,FALSE,FALSE,FALSE,FALSE,FALSE,FALSE,FALSE,FALSE,FALSE,FALSE,FALSE,FALSE,FALSE,0.64,neutral
0.628591,-24.4908,0.950917,M,T,-46.8,1,-2.6,0,FALSE,FALSE,FALSE,FALSE,FALSE,FALSE,FALSE,FALSE,FALSE,FALSE,FALSE,FALSE,FALSE,FALSE,FALSE,0.03,neutral
0.628591,-24.4908,-2.521115,T,S,-27.1,-1,-0.1,0,FALSE,FALSE,FALSE,FALSE,FALSE,FALSE,FALSE,FALSE,FALSE,FALSE,FALSE,FALSE,FALSE,FALSE,FALSE,0.01,neutral
0.628591,-24.4908,0,M,V,-22.9,1,2.3,0,FALSE,FALSE,FALSE,FALSE,FALSE,FALSE,FALSE,FALSE,FALSE,FALSE,FALSE,FALSE,FALSE,FALSE,FALSE,0.52,neutral
0.628591,-24.4908,-3.179009,R,G,-113.3,0,4.1,-1,FALSE,FALSE,FALSE,FALSE,FALSE,FALSE,FALSE,FALSE,FALSE,FALSE,FALSE,FALSE,FALSE,FALSE,FALSE,0.47,neutral
0.628591,-24.4908,0,T,M,46.8,-1,2.6,0,FALSE,FALSE,FALSE,FALSE,FALSE,FALSE,FALSE,FALSE,FALSE,FALSE,FALSE,FALSE,FALSE,FALSE,FALSE,0.05,neutral
0.628591,-24.4908,-2.521115,G,R,113.3,0,-4.1,1,FALSE,FALSE,FALSE,FALSE,FALSE,FALSE,FALSE,FALSE,FALSE,FALSE,FALSE,FALSE,FALSE,FALSE,FALSE,0.0749,neutral
0.628591,-24.4908,-0.421579,A,T,27.5,1,-2.5,0,FALSE,FALSE,FALSE,FALSE,FALSE,FALSE,FALSE,FALSE,FALSE,FALSE,FALSE,FALSE,FALSE,FALSE,FALSE,0.66,neutral
0.628591,-24.4908,-3.179009,R,S,-84.4,0,3.7,-1,FALSE,FALSE,FALSE,FALSE,FALSE,FALSE,FALSE,FALSE,FALSE,FALSE,FALSE,FALSE,FALSE,FALSE,FALSE,0.04,neutral
0.628591,-24.4908,-3.179009,T,M,46.8,-1,2.6,0,FALSE,FALSE,FALSE,FALSE,FALSE,FALSE,FALSE,FALSE,FALSE,FALSE,FALSE,FALSE,FALSE,FALSE,FALSE,0.01,neutral
0.628591,-24.4908,-0.421579,R,W,54.4,0,3.6,-1,FALSE,FALSE,FALSE,FALSE,FALSE,FALSE,FALSE,FALSE,FALSE,FALSE,FALSE,FALSE,FALSE,FALSE,FALSE,0.01,neutral
-2.263566,4.1745,0,M,T,-46.8,1,-2.6,0,FALSE,FALSE,FALSE,FALSE,FALSE,FALSE,FALSE,FALSE,FALSE,FALSE,FALSE,FALSE,FALSE,FALSE,FALSE,0.57,neutral
-2.263566,4.1745,0.950917,R,W,54.4,0,3.6,-1,FALSE,FALSE,FALSE,FALSE,FALSE,FALSE,FALSE,FALSE,FALSE,FALSE,FALSE,FALSE,FALSE,FALSE,FALSE,0.0,neutral
-2.263566,4.1745,0,E,K,30.2,0,-0.4,2,FALSE,FALSE,FALSE,FALSE,FALSE,FALSE,FALSE,FALSE,FALSE,FALSE,FALSE,FALSE,FALSE,FALSE,FALSE,0.29,neutral
-2.263566,4.1745,0,R,C,-64.9,0,7,-1,FALSE,FALSE,FALSE,FALSE,FALSE,FALSE,FALSE,FALSE,FALSE,FALSE,FALSE,FALSE,FALSE,FALSE,FALSE,0.03,neutral
-2.263566,-859.3382,0,R,W,54.4,0,3.6,-1,FALSE,FALSE,FALSE,FALSE,FALSE,FALSE,FALSE,FALSE,FALSE,FALSE,FALSE,FALSE,FALSE,FALSE,FALSE,0.1,neutral
-2.263566,-859.3382,0.950917,D,N,3,0,0,1,FALSE,FALSE,FALSE,FALSE,FALSE,FALSE,FALSE,FALSE,FALSE,FALSE,FALSE,FALSE,FALSE,FALSE,FALSE,0.89,neutral
-2.263566,-859.3382,0,A,V,51.4,1,2.4,0,FALSE,FALSE,FALSE,FALSE,FALSE,FALSE,FALSE,FALSE,FALSE,FALSE,FALSE,FALSE,FALSE,FALSE,FALSE,0.21,neutral
-2.263566,-859.3382,0,A,V,51.4,1,2.4,0,FALSE,FALSE,FALSE,FALSE,FALSE,FALSE,FALSE,FALSE,FALSE,FALSE,FALSE,FALSE,FALSE,FALSE,FALSE,0.08,neutral
-2.263566,-859.3382,0,G,S,28.9,0,-0.4,0,FALSE,FALSE,FALSE,FALSE,FALSE,FALSE,FALSE,FALSE,FALSE,FALSE,FALSE,FALSE,FALSE,FALSE,FALSE,0.74,neutral
-2.263566,-859.3382,0,P,L,54,0,5.4,0,FALSE,FALSE,FALSE,FALSE,FALSE,FALSE,FALSE,FALSE,FALSE,FALSE,FALSE,FALSE,FALSE,FALSE,FALSE,0.71,neutral
1.910551,30.3179,0,P,S,-23.7,0,0.8,0,FALSE,FALSE,FALSE,FALSE,FALSE,FALSE,FALSE,FALSE,FALSE,FALSE,FALSE,FALSE,FALSE,FALSE,FALSE,0.0749,neutral
1.910551,30.3179,0.950917,I,N,-52.6,-1,-8,0,FALSE,FALSE,FALSE,FALSE,FALSE,FALSE,FALSE,FALSE,FALSE,FALSE,FALSE,FALSE,FALSE,FALSE,FALSE,0.0,disease
1.910551,30.3179,0.950917,I,N,-52.6,-1,-8,0,FALSE,FALSE,FALSE,FALSE,FALSE,FALSE,FALSE,FALSE,FALSE,FALSE,FALSE,FALSE,FALSE,FALSE,FALSE,0.0,disease
1.910551,30.3179,0.950917,T,I,50.6,0,5.2,0,FALSE,FALSE,FALSE,FALSE,FALSE,FALSE,FALSE,FALSE,FALSE,FALSE,FALSE,FALSE,FALSE,FALSE,FALSE,0.0,disease
1.910551,30.3179,0.950917,S,N,25.1,0,-2.7,0,FALSE,FALSE,FALSE,FALSE,FALSE,FALSE,FALSE,FALSE,FALSE,FALSE,FALSE,FALSE,FALSE,FALSE,FALSE,0.03,neutral
1.910551,30.3179,0,R,H,-20.2,0,1.3,0,FALSE,FALSE,TRUE,FALSE,FALSE,FALSE,FALSE,FALSE,FALSE,FALSE,TRUE,FALSE,FALSE,FALSE,FALSE,0.0749,neutral
1.910551,30.3179,0,V,M,22.9,-1,-2.3,0,FALSE,FALSE,FALSE,FALSE,FALSE,FALSE,FALSE,FALSE,FALSE,FALSE,FALSE,FALSE,FALSE,FALSE,FALSE,0.0749,neutral
1.910551,30.3179,0,N,Y,79.5,0,2.2,0,FALSE,FALSE,TRUE,FALSE,FALSE,FALSE,FALSE,FALSE,FALSE,FALSE,TRUE,FALSE,FALSE,FALSE,FALSE,0.0749,neutral
1.910551,30.3179,0,A,G,-28.5,0,-2.2,0,FALSE,FALSE,FALSE,FALSE,FALSE,FALSE,FALSE,FALSE,FALSE,FALSE,FALSE,FALSE,FALSE,FALSE,FALSE,1.0,neutral
1.910551,30.3179,0,I,N,-52.6,-1,-8,0,FALSE,FALSE,FALSE,FALSE,FALSE,FALSE,FALSE,FALSE,FALSE,FALSE,FALSE,FALSE,FALSE,FALSE,FALSE,0.0749,neutral
-1.646646,-1307.1610,0.950917,L,I,0,1,0.7,0,FALSE,FALSE,FALSE,FALSE,FALSE,FALSE,FALSE,FALSE,FALSE,FALSE,FALSE,FALSE,FALSE,FALSE,FALSE,0.0749,neutral
-1.646646,-1307.1610,0.950917,S,F,100.9,0,3.6,0,FALSE,FALSE,FALSE,FALSE,FALSE,FALSE,FALSE,FALSE,FALSE,FALSE,FALSE,FALSE,FALSE,FALSE,FALSE,0.0749,neutral
-1.646646,-1307.1610,0.950917,T,P,-3.39999999999999,-1,-0.9,0,FALSE,FALSE,FALSE,FALSE,FALSE,FALSE,FALSE,FALSE,FALSE,FALSE,FALSE,FALSE,FALSE,FALSE,FALSE,0.0749,neutral
-1.646646,-1307.1610,0.950917,S,N,25.1,0,-2.7,0,FALSE,FALSE,FALSE,FALSE,FALSE,FALSE,FALSE,FALSE,FALSE,FALSE,FALSE,FALSE,FALSE,FALSE,FALSE,0.0749,neutral
-1.646646,-1307.1610,0.950917,P,T,3.39999999999999,1,0.9,0,FALSE,FALSE,FALSE,FALSE,FALSE,FALSE,FALSE,FALSE,FALSE,FALSE,FALSE,FALSE,FALSE,FALSE,FALSE,0.0749,neutral
-1.646646,-1307.1610,0,P,L,54,0,5.4,0,FALSE,FALSE,FALSE,FALSE,FALSE,FALSE,FALSE,FALSE,FALSE,FALSE,FALSE,FALSE,FALSE,FALSE,FALSE,0.32,neutral
-3.314664,-91.4257,0.950917,I,T,-50.6,0,-5.2,0,FALSE,FALSE,FALSE,FALSE,FALSE,FALSE,FALSE,FALSE,FALSE,FALSE,FALSE,FALSE,FALSE,FALSE,FALSE,0.25,neutral
-3.314664,-91.4257,0.950917,Y,H,-40.4,0,-1.9,1,FALSE,FALSE,FALSE,FALSE,FALSE,FALSE,FALSE,FALSE,FALSE,FALSE,FALSE,FALSE,FALSE,FALSE,FALSE,0.0,neutral
-3.314664,-91.4257,0.950917,T,M,46.8,-1,2.6,0,FALSE,FALSE,FALSE,FALSE,FALSE,FALSE,FALSE,FALSE,FALSE,FALSE,FALSE,FALSE,FALSE,FALSE,FALSE,0.0,neutral
-3.314664,-91.4257,0.950917,Y,C,-85.1,0,3.8,0,FALSE,FALSE,FALSE,FALSE,FALSE,FALSE,FALSE,FALSE,FALSE,FALSE,FALSE,FALSE,FALSE,FALSE,FALSE,0.0,neutral
-3.314664,-91.4257,0.950917,E,G,-78.3,0,3.1,1,FALSE,FALSE,FALSE,FALSE,FALSE,FALSE,FALSE,FALSE,FALSE,FALSE,FALSE,FALSE,FALSE,FALSE,FALSE,0.0,neutral
-3.314664,-91.4257,0.950917,E,Q,5.40000000000001,0,0,1,FALSE,FALSE,FALSE,FALSE,FALSE,FALSE,FALSE,FALSE,FALSE,FALSE,FALSE,FALSE,FALSE,FALSE,FALSE,0.0,neutral
-3.314664,-91.4257,0.950917,R,S,-84.4,0,3.7,-1,FALSE,FALSE,FALSE,FALSE,FALSE,FALSE,FALSE,FALSE,FALSE,FALSE,FALSE,FALSE,FALSE,FALSE,FALSE,0.0,neutral
-3.314664,-91.4257,0.950917,R,C,-64.9,0,7,-1,TRUE,FALSE,FALSE,FALSE,FALSE,FALSE,FALSE,FALSE,FALSE,FALSE,FALSE,FALSE,FALSE,FALSE,FALSE,0.0,neutral
-3.314664,-91.4257,0.950917,F,L,-23.2,0,1,0,FALSE,FALSE,FALSE,FALSE,FALSE,FALSE,FALSE,FALSE,FALSE,FALSE,FALSE,FALSE,FALSE,FALSE,FALSE,0.0,neutral
0.104205,-1523.2946,0.007264,T,S,-27.1,-1,-0.1,0,FALSE,FALSE,FALSE,FALSE,FALSE,FALSE,FALSE,FALSE,FALSE,FALSE,FALSE,FALSE,FALSE,FALSE,FALSE,0.0749,neutral
0.104205,-1523.2946,0,L,M,-3.79999999999998,0,-1.9,0,FALSE,FALSE,FALSE,FALSE,FALSE,FALSE,FALSE,FALSE,FALSE,FALSE,FALSE,FALSE,FALSE,FALSE,FALSE,0.0749,neutral
0.104205,-1523.2946,0,A,G,-28.5,0,-2.2,0,FALSE,FALSE,FALSE,FALSE,FALSE,FALSE,FALSE,FALSE,FALSE,FALSE,FALSE,FALSE,FALSE,FALSE,FALSE,0.0749,neutral
0.104205,-1523.2946,2.096269,M,V,-22.9,1,2.3,0,FALSE,FALSE,FALSE,FALSE,FALSE,FALSE,FALSE,FALSE,FALSE,FALSE,FALSE,FALSE,FALSE,FALSE,FALSE,0.0749,neutral
0.104205,-1523.2946,0,P,S,-23.7,0,0.8,0,FALSE,FALSE,FALSE,FALSE,FALSE,FALSE,FALSE,FALSE,FALSE,FALSE,FALSE,FALSE,FALSE,FALSE,FALSE,0.54,neutral
0.104205,-1523.2946,0,Q,H,9.39999999999998,0,0.3,1,FALSE,FALSE,FALSE,FALSE,FALSE,FALSE,FALSE,FALSE,FALSE,FALSE,FALSE,FALSE,FALSE,FALSE,FALSE,0.0749,neutral
0.104205,-1523.2946,0,P,L,54,0,5.4,0,FALSE,FALSE,FALSE,FALSE,FALSE,FALSE,FALSE,FALSE,FALSE,FALSE,FALSE,FALSE,FALSE,FALSE,FALSE,0.0749,neutral
0.104205,-1523.2946,0,G,V,79.9,1,4.6,0,FALSE,FALSE,FALSE,FALSE,FALSE,FALSE,FALSE,FALSE,FALSE,FALSE,FALSE,FALSE,FALSE,FALSE,FALSE,0.0749,neutral
0.104205,-1523.2946,0,V,I,26.7,0,0.3,0,FALSE,FALSE,FALSE,FALSE,FALSE,FALSE,FALSE,FALSE,FALSE,FALSE,FALSE,FALSE,FALSE,FALSE,FALSE,0.16,neutral
0.104205,-1523.2946,2.096269,G,S,28.9,0,-0.4,0,FALSE,FALSE,FALSE,FALSE,FALSE,FALSE,FALSE,FALSE,FALSE,FALSE,FALSE,FALSE,FALSE,FALSE,FALSE,0.0749,neutral
0.104205,-1523.2946,0,N,S,-25.1,0,2.7,0,FALSE,FALSE,FALSE,FALSE,FALSE,FALSE,FALSE,FALSE,FALSE,FALSE,FALSE,FALSE,FALSE,FALSE,FALSE,0.39,neutral
0.104205,-1523.2946,0,I,M,-3.79999999999998,-1,-2.6,0,FALSE,FALSE,FALSE,FALSE,FALSE,FALSE,FALSE,FALSE,FALSE,FALSE,FALSE,FALSE,FALSE,FALSE,FALSE,0.14,neutral
0.104205,-1523.2946,0.007264,E,D,-27.3,0,0,0,FALSE,FALSE,FALSE,FALSE,FALSE,FALSE,FALSE,FALSE,FALSE,FALSE,FALSE,FALSE,FALSE,FALSE,FALSE,0.0749,neutral
0.104205,-1523.2946,0.007264,I,T,-50.6,0,-5.2,0,FALSE,FALSE,FALSE,FALSE,FALSE,FALSE,FALSE,FALSE,FALSE,FALSE,FALSE,FALSE,FALSE,FALSE,FALSE,0.0749,neutral
0.104205,-1523.2946,0,A,T,27.5,1,-2.5,0,FALSE,FALSE,FALSE,FALSE,FALSE,FALSE,FALSE,FALSE,FALSE,FALSE,FALSE,FALSE,FALSE,FALSE,FALSE,0.26,neutral
0.104205,-1523.2946,0.007264,R,C,-64.9,0,7,-1,FALSE,FALSE,FALSE,FALSE,FALSE,FALSE,FALSE,FALSE,FALSE,FALSE,FALSE,FALSE,FALSE,FALSE,FALSE,0.0749,neutral
0.104205,-1523.2946,0,F,L,-23.2,0,1,0,FALSE,FALSE,FALSE,FALSE,FALSE,FALSE,FALSE,FALSE,FALSE,FALSE,FALSE,FALSE,FALSE,FALSE,FALSE,0.42,neutral
0.104205,-1523.2946,0,A,V,51.4,1,2.4,0,FALSE,FALSE,FALSE,FALSE,FALSE,FALSE,FALSE,FALSE,FALSE,FALSE,FALSE,FALSE,FALSE,FALSE,FALSE,0.0749,neutral
0.104205,-1523.2946,0,S,P,23.7,0,-0.8,0,FALSE,FALSE,FALSE,FALSE,FALSE,FALSE,FALSE,FALSE,FALSE,FALSE,FALSE,FALSE,FALSE,FALSE,FALSE,0.0749,neutral
0.104205,-1523.2946,0,L,F,23.2,0,-1,0,FALSE,FALSE,FALSE,FALSE,FALSE,FALSE,FALSE,FALSE,FALSE,FALSE,FALSE,FALSE,FALSE,FALSE,FALSE,0.0749,neutral
0.104205,-1523.2946,0,M,I,3.79999999999998,1,2.6,0,FALSE,FALSE,FALSE,FALSE,FALSE,FALSE,FALSE,FALSE,FALSE,FALSE,FALSE,FALSE,FALSE,FALSE,FALSE,0.41,neutral
0.104205,-1523.2946,2.096269,V,M,22.9,-1,-2.3,0,FALSE,FALSE,FALSE,FALSE,FALSE,FALSE,FALSE,FALSE,FALSE,FALSE,FALSE,FALSE,FALSE,FALSE,FALSE,0.0749,neutral
0.104205,-1523.2946,0,R,Q,-29.6,0,1,-1,FALSE,FALSE,FALSE,FALSE,FALSE,FALSE,FALSE,FALSE,FALSE,FALSE,FALSE,FALSE,FALSE,FALSE,FALSE,0.0749,neutral
0.104205,-1523.2946,0,T,S,-27.1,-1,-0.1,0,FALSE,FALSE,FALSE,FALSE,FALSE,FALSE,FALSE,FALSE,FALSE,FALSE,FALSE,FALSE,FALSE,FALSE,FALSE,0.51,neutral
0.104205,-1523.2946,0,D,V,28.9,1,7.7,1,FALSE,FALSE,FALSE,FALSE,FALSE,FALSE,FALSE,FALSE,FALSE,FALSE,FALSE,FALSE,FALSE,FALSE,FALSE,0.0749,neutral
0.104205,-1523.2946,0.007264,P,S,-23.7,0,0.8,0,FALSE,FALSE,FALSE,FALSE,FALSE,FALSE,FALSE,FALSE,FALSE,FALSE,FALSE,FALSE,FALSE,FALSE,FALSE,0.0749,neutral
0.104205,-1523.2946,2.096269,L,I,0,1,0.7,0,FALSE,FALSE,FALSE,FALSE,FALSE,FALSE,FALSE,FALSE,FALSE,FALSE,FALSE,FALSE,FALSE,FALSE,FALSE,0.0749,neutral
0.104205,-1523.2946,0,K,E,-30.2,0,0.4,-2,FALSE,FALSE,FALSE,FALSE,FALSE,FALSE,FALSE,FALSE,FALSE,FALSE,FALSE,FALSE,FALSE,FALSE,FALSE,0.02,neutral
0.104205,-1523.2946,0.007264,G,D,51,0,-3.1,-1,FALSE,FALSE,FALSE,FALSE,FALSE,FALSE,FALSE,FALSE,FALSE,FALSE,FALSE,FALSE,FALSE,FALSE,FALSE,0.0749,neutral
0.104205,-1523.2946,2.096269,P,L,54,0,5.4,0,FALSE,FALSE,FALSE,FALSE,FALSE,FALSE,FALSE,FALSE,FALSE,FALSE,FALSE,FALSE,FALSE,FALSE,FALSE,0.0749,neutral
0.104205,-1523.2946,0,A,S,0.400000000000006,0,-2.6,0,FALSE,FALSE,FALSE,FALSE,FALSE,FALSE,FALSE,FALSE,FALSE,FALSE,FALSE,FALSE,FALSE,FALSE,FALSE,0.6,neutral
0.104205,-1523.2946,0.007264,N,S,-25.1,0,2.7,0,FALSE,FALSE,FALSE,FALSE,FALSE,FALSE,FALSE,FALSE,FALSE,FALSE,FALSE,FALSE,FALSE,FALSE,FALSE,0.0749,neutral
0.104205,-1523.2946,0,L,F,23.2,0,-1,0,FALSE,FALSE,FALSE,FALSE,FALSE,FALSE,FALSE,FALSE,FALSE,FALSE,FALSE,FALSE,FALSE,FALSE,FALSE,0.0749,neutral
0.104205,-1523.2946,0,L,V,-26.7,1,0.4,0,FALSE,FALSE,FALSE,FALSE,FALSE,FALSE,FALSE,FALSE,FALSE,FALSE,FALSE,FALSE,FALSE,FALSE,FALSE,0.01,neutral
0.104205,-1523.2946,0.007264,G,E,78.3,0,-3.1,-1,FALSE,FALSE,FALSE,FALSE,FALSE,FALSE,FALSE,FALSE,FALSE,FALSE,FALSE,FALSE,FALSE,FALSE,FALSE,0.0749,neutral
-2.727566,-190.7798,0,Y,C,-85.1,0,3.8,0,FALSE,FALSE,FALSE,FALSE,FALSE,FALSE,FALSE,FALSE,FALSE,FALSE,FALSE,FALSE,FALSE,FALSE,FALSE,0.0749,neutral
-2.727566,-190.7798,0,R,Q,-29.6,0,1,-1,FALSE,FALSE,FALSE,FALSE,FALSE,FALSE,FALSE,FALSE,FALSE,FALSE,FALSE,FALSE,FALSE,FALSE,FALSE,0.0749,neutral
-1.646646,-68.8066,0.950917,M,T,-46.8,1,-2.6,0,FALSE,FALSE,FALSE,FALSE,FALSE,FALSE,FALSE,FALSE,FALSE,FALSE,FALSE,FALSE,FALSE,FALSE,FALSE,0.13,neutral
-1.646646,-68.8066,0.950917,T,I,50.6,0,5.2,0,FALSE,FALSE,FALSE,FALSE,FALSE,FALSE,FALSE,FALSE,FALSE,FALSE,FALSE,FALSE,FALSE,FALSE,FALSE,0.66,neutral
-1.646646,-68.8066,0.950917,I,T,-50.6,0,-5.2,0,TRUE,FALSE,FALSE,FALSE,FALSE,FALSE,FALSE,FALSE,FALSE,FALSE,FALSE,FALSE,FALSE,FALSE,FALSE,0.0,neutral
-1.646646,-68.8066,0.950917,R,H,-20.2,0,1.3,0,FALSE,FALSE,FALSE,FALSE,FALSE,FALSE,FALSE,FALSE,FALSE,FALSE,FALSE,FALSE,FALSE,FALSE,FALSE,0.0,neutral
-1.646646,7.5946,0.950917,L,P,-54,0,-5.4,0,FALSE,FALSE,FALSE,FALSE,FALSE,FALSE,FALSE,FALSE,FALSE,FALSE,FALSE,FALSE,FALSE,FALSE,FALSE,0.0749,neutral
-1.646646,7.5946,0.950917,Q,E,-5.40000000000001,0,0,-1,FALSE,FALSE,FALSE,FALSE,FALSE,FALSE,FALSE,FALSE,FALSE,FALSE,FALSE,FALSE,FALSE,FALSE,FALSE,0.0749,neutral
-1.646646,7.5946,0,K,N,-54.5,0,0.4,-1,FALSE,FALSE,FALSE,FALSE,FALSE,FALSE,FALSE,FALSE,FALSE,FALSE,FALSE,FALSE,FALSE,FALSE,FALSE,0.0749,neutral
-1.646646,7.5946,0,L,V,-26.7,1,0.4,0,FALSE,FALSE,FALSE,FALSE,FALSE,FALSE,FALSE,FALSE,FALSE,FALSE,FALSE,FALSE,FALSE,FALSE,FALSE,0.0749,neutral
-1.646646,-2525.1783,0.950917,E,D,-27.3,0,0,0,FALSE,FALSE,FALSE,FALSE,FALSE,FALSE,FALSE,FALSE,FALSE,FALSE,FALSE,FALSE,FALSE,FALSE,FALSE,0.87,neutral
0.628591,39.8796,0.950917,G,R,113.3,0,-4.1,1,FALSE,FALSE,FALSE,FALSE,FALSE,FALSE,FALSE,FALSE,FALSE,FALSE,FALSE,FALSE,FALSE,FALSE,FALSE,0.12,neutral
0.628591,39.8796,0.950917,T,M,46.8,-1,2.6,0,FALSE,FALSE,FALSE,FALSE,FALSE,FALSE,FALSE,FALSE,FALSE,FALSE,FALSE,FALSE,FALSE,FALSE,FALSE,0.07,neutral
0.628591,39.8796,0.950917,Y,C,-85.1,0,3.8,0,FALSE,FALSE,FALSE,FALSE,FALSE,FALSE,FALSE,FALSE,FALSE,FALSE,FALSE,FALSE,FALSE,FALSE,FALSE,0.0,neutral
0.628591,142.9728,1.385776,R,W,54.4,0,3.6,-1,FALSE,FALSE,TRUE,FALSE,FALSE,FALSE,TRUE,FALSE,FALSE,FALSE,FALSE,FALSE,FALSE,FALSE,FALSE,0.0,disease
0.628591,142.9728,1.385776,T,A,-27.5,-1,2.5,0,FALSE,FALSE,TRUE,FALSE,FALSE,FALSE,TRUE,FALSE,FALSE,FALSE,FALSE,FALSE,FALSE,FALSE,FALSE,1.0,neutral
0.628591,142.9728,0.950917,R,Q,-29.6,0,1,-1,FALSE,FALSE,FALSE,FALSE,FALSE,FALSE,FALSE,FALSE,FALSE,FALSE,FALSE,FALSE,FALSE,FALSE,FALSE,0.02,neutral
0.628591,142.9728,0,S,L,77.7,0,4.6,0,FALSE,FALSE,FALSE,FALSE,FALSE,FALSE,FALSE,FALSE,FALSE,FALSE,FALSE,FALSE,FALSE,FALSE,FALSE,0.04,neutral
0.628591,142.9728,0.950917,S,L,77.7,0,4.6,0,FALSE,FALSE,FALSE,FALSE,FALSE,FALSE,FALSE,FALSE,FALSE,FALSE,FALSE,FALSE,FALSE,FALSE,FALSE,0.09,neutral
0.628591,142.9728,1.385776,R,Q,-29.6,0,1,-1,FALSE,FALSE,TRUE,FALSE,FALSE,FALSE,TRUE,FALSE,FALSE,FALSE,FALSE,FALSE,FALSE,FALSE,FALSE,0.6,neutral
0.628591,142.9728,0.950917,G,R,113.3,0,-4.1,1,FALSE,FALSE,FALSE,FALSE,FALSE,FALSE,FALSE,FALSE,FALSE,FALSE,FALSE,FALSE,FALSE,FALSE,FALSE,0.0,neutral
0.628591,142.9728,0.950917,R,C,-64.9,0,7,-1,FALSE,FALSE,FALSE,FALSE,FALSE,FALSE,FALSE,FALSE,FALSE,FALSE,FALSE,FALSE,FALSE,FALSE,FALSE,0.02,neutral
0.628591,142.9728,1.385776,H,D,-42.1,0,-0.3,-2,FALSE,FALSE,TRUE,FALSE,FALSE,FALSE,TRUE,FALSE,FALSE,FALSE,FALSE,FALSE,FALSE,FALSE,FALSE,0.62,neutral
0.628591,142.9728,0.950917,D,N,3,0,0,1,FALSE,FALSE,FALSE,FALSE,FALSE,FALSE,FALSE,FALSE,FALSE,FALSE,FALSE,FALSE,FALSE,FALSE,FALSE,0.0,neutral
0.628591,142.9728,0.950917,P,S,-23.7,0,0.8,0,FALSE,FALSE,FALSE,FALSE,FALSE,FALSE,FALSE,FALSE,FALSE,FALSE,FALSE,FALSE,FALSE,FALSE,FALSE,0.0,neutral
0.628591,142.9728,0,V,I,26.7,0,0.3,0,FALSE,FALSE,FALSE,FALSE,FALSE,FALSE,FALSE,FALSE,FALSE,FALSE,FALSE,FALSE,FALSE,FALSE,FALSE,1.0,neutral
0.628591,142.9728,0,D,E,27.3,0,0,0,FALSE,FALSE,FALSE,FALSE,FALSE,FALSE,FALSE,FALSE,FALSE,FALSE,FALSE,FALSE,FALSE,FALSE,FALSE,0.4,neutral
0.628591,142.9728,1.385776,R,C,-64.9,0,7,-1,FALSE,FALSE,TRUE,FALSE,FALSE,FALSE,TRUE,FALSE,FALSE,FALSE,FALSE,FALSE,FALSE,FALSE,FALSE,0.0,disease
0.628591,142.9728,0.950917,N,K,54.5,0,-0.4,1,TRUE,FALSE,FALSE,FALSE,FALSE,FALSE,FALSE,FALSE,FALSE,FALSE,FALSE,FALSE,FALSE,FALSE,FALSE,0.0,disease
0.628591,142.9728,1.385776,R,W,54.4,0,3.6,-1,FALSE,FALSE,TRUE,FALSE,FALSE,FALSE,TRUE,FALSE,FALSE,FALSE,FALSE,FALSE,FALSE,FALSE,FALSE,0.0,disease
0.628591,142.9728,0.950917,D,N,3,0,0,1,FALSE,FALSE,FALSE,FALSE,FALSE,FALSE,FALSE,FALSE,FALSE,FALSE,FALSE,FALSE,FALSE,FALSE,FALSE,0.0,neutral
0.628591,142.9728,1.385776,C,Y,85.1,0,-3.8,0,FALSE,FALSE,TRUE,FALSE,FALSE,FALSE,TRUE,FALSE,FALSE,FALSE,FALSE,FALSE,FALSE,FALSE,FALSE,0.0,disease
0.628591,142.9728,0.950917,G,A,28.5,0,2.2,0,FALSE,FALSE,FALSE,FALSE,FALSE,FALSE,FALSE,FALSE,FALSE,FALSE,FALSE,FALSE,FALSE,FALSE,FALSE,0.24,neutral
-1.557641,-1618.7624,0,A,V,51.4,1,2.4,0,FALSE,FALSE,FALSE,FALSE,FALSE,FALSE,FALSE,FALSE,FALSE,FALSE,FALSE,FALSE,FALSE,FALSE,FALSE,0.45,neutral
-1.557641,-1618.7624,0.950917,A,T,27.5,1,-2.5,0,FALSE,FALSE,FALSE,FALSE,FALSE,FALSE,FALSE,FALSE,FALSE,FALSE,FALSE,FALSE,FALSE,FALSE,FALSE,0.18,neutral
-1.557641,-1618.7624,0,P,R,60.7,0,-2.9,1,FALSE,FALSE,FALSE,FALSE,FALSE,FALSE,FALSE,FALSE,FALSE,FALSE,FALSE,FALSE,FALSE,FALSE,FALSE,0.66,neutral
-1.557641,-1618.7624,0.950917,T,M,46.8,-1,2.6,0,FALSE,FALSE,FALSE,FALSE,FALSE,FALSE,FALSE,FALSE,FALSE,FALSE,FALSE,FALSE,FALSE,FALSE,FALSE,0.06,neutral
-2.727566,1191.0366,0.950917,G,V,79.9,1,4.6,0,FALSE,FALSE,FALSE,FALSE,FALSE,FALSE,FALSE,FALSE,FALSE,FALSE,FALSE,FALSE,FALSE,FALSE,FALSE,0.17,disease
-2.727566,1191.0366,0.950917,Y,C,-85.1,0,3.8,0,FALSE,FALSE,FALSE,FALSE,FALSE,FALSE,FALSE,FALSE,FALSE,FALSE,FALSE,FALSE,FALSE,FALSE,FALSE,0.0,disease
-2.727566,1191.0366,0,F,S,-100.9,0,-3.6,0,FALSE,FALSE,FALSE,FALSE,FALSE,FALSE,FALSE,FALSE,FALSE,FALSE,FALSE,FALSE,FALSE,FALSE,FALSE,0.12,disease
0.628591,276.7408,0.950917,V,L,26.7,-1,-0.4,0,FALSE,FALSE,FALSE,FALSE,FALSE,FALSE,FALSE,FALSE,FALSE,FALSE,FALSE,FALSE,FALSE,FALSE,FALSE,0.02,disease
0.628591,276.7408,0,K,N,-54.5,0,0.4,-1,FALSE,FALSE,FALSE,FALSE,FALSE,FALSE,FALSE,FALSE,FALSE,FALSE,FALSE,FALSE,FALSE,FALSE,FALSE,0.1,disease
0.628591,276.7408,0.950917,Y,C,-85.1,0,3.8,0,FALSE,TRUE,FALSE,FALSE,FALSE,FALSE,FALSE,FALSE,FALSE,FALSE,FALSE,FALSE,FALSE,FALSE,FALSE,0.04,disease
0.628591,276.7408,0,I,T,-50.6,0,-5.2,0,FALSE,FALSE,FALSE,FALSE,FALSE,FALSE,FALSE,FALSE,FALSE,FALSE,FALSE,FALSE,FALSE,FALSE,FALSE,0.41,neutral
0.628591,276.7408,0.950917,R,H,-20.2,0,1.3,0,FALSE,FALSE,FALSE,FALSE,FALSE,FALSE,FALSE,FALSE,FALSE,FALSE,FALSE,FALSE,FALSE,FALSE,FALSE,0.0,disease
0.628591,276.7408,0.950917,R,W,54.4,0,3.6,-1,FALSE,FALSE,FALSE,FALSE,FALSE,FALSE,FALSE,FALSE,FALSE,FALSE,FALSE,FALSE,FALSE,FALSE,FALSE,0.01,disease
0.628591,276.7408,0.950917,R,C,-64.9,0,7,-1,FALSE,FALSE,FALSE,FALSE,FALSE,FALSE,FALSE,FALSE,FALSE,FALSE,FALSE,FALSE,FALSE,FALSE,FALSE,0.0,disease
0.628591,276.7408,-55.057019,A,V,51.4,1,2.4,0,FALSE,FALSE,TRUE,FALSE,FALSE,FALSE,TRUE,FALSE,FALSE,FALSE,FALSE,FALSE,FALSE,FALSE,FALSE,0.3,neutral
0.628591,276.7408,1.918650,T,I,50.6,0,5.2,0,FALSE,FALSE,TRUE,FALSE,FALSE,FALSE,TRUE,FALSE,FALSE,FALSE,FALSE,FALSE,FALSE,FALSE,FALSE,0.02,neutral
0.628591,276.7408,0.950917,Y,S,-104.6,0,0.5,0,FALSE,TRUE,FALSE,FALSE,FALSE,FALSE,FALSE,FALSE,FALSE,FALSE,FALSE,FALSE,FALSE,FALSE,FALSE,0.07,disease
0.628591,276.7408,0.950917,A,S,0.400000000000006,0,-2.6,0,FALSE,FALSE,FALSE,FALSE,FALSE,FALSE,FALSE,FALSE,FALSE,FALSE,FALSE,FALSE,FALSE,FALSE,FALSE,0.04,disease
0.628591,276.7408,-3.179009,V,I,26.7,0,0.3,0,FALSE,FALSE,FALSE,FALSE,FALSE,FALSE,FALSE,FALSE,FALSE,FALSE,FALSE,FALSE,FALSE,FALSE,FALSE,0.4,neutral
0.628591,276.7408,-3.179009,A,T,27.5,1,-2.5,0,FALSE,FALSE,FALSE,FALSE,FALSE,FALSE,FALSE,FALSE,FALSE,FALSE,FALSE,FALSE,FALSE,FALSE,FALSE,0.16,neutral
0.628591,276.7408,0,Q,P,-31.1,0,1.9,0,FALSE,FALSE,FALSE,FALSE,FALSE,FALSE,FALSE,FALSE,FALSE,FALSE,FALSE,FALSE,FALSE,FALSE,FALSE,1.0,neutral
0.628591,276.7408,-3.179009,V,L,26.7,-1,-0.4,0,FALSE,FALSE,FALSE,FALSE,FALSE,FALSE,FALSE,FALSE,FALSE,FALSE,FALSE,FALSE,FALSE,FALSE,FALSE,0.25,neutral
0.628591,276.7408,-3.179009,L,F,23.2,0,-1,0,FALSE,FALSE,FALSE,FALSE,FALSE,FALSE,FALSE,FALSE,FALSE,FALSE,FALSE,FALSE,FALSE,FALSE,FALSE,0.22,neutral
0.628591,276.7408,-3.179009,V,I,26.7,0,0.3,0,FALSE,FALSE,FALSE,FALSE,FALSE,FALSE,FALSE,FALSE,FALSE,FALSE,FALSE,FALSE,FALSE,FALSE,FALSE,0.18,neutral
-2.727566,-433.9303,0.950917,P,Q,31.1,0,-1.9,0,FALSE,FALSE,FALSE,FALSE,FALSE,FALSE,FALSE,FALSE,FALSE,FALSE,FALSE,FALSE,FALSE,FALSE,FALSE,0.03,neutral
1.267131,52.3754,0,E,D,-27.3,0,0,0,FALSE,FALSE,FALSE,FALSE,FALSE,FALSE,FALSE,FALSE,FALSE,FALSE,FALSE,FALSE,FALSE,FALSE,FALSE,0.11,disease
1.267131,52.3754,0,L,P,-54,0,-5.4,0,FALSE,FALSE,FALSE,FALSE,FALSE,FALSE,FALSE,FALSE,FALSE,FALSE,FALSE,FALSE,FALSE,FALSE,FALSE,0.19,disease
1.267131,52.3754,0,C,Y,85.1,0,-3.8,0,FALSE,FALSE,FALSE,FALSE,FALSE,FALSE,FALSE,FALSE,FALSE,FALSE,FALSE,FALSE,FALSE,FALSE,FALSE,0.0,disease
1.267131,52.3754,0.950917,R,Q,-29.6,0,1,-1,FALSE,FALSE,FALSE,FALSE,FALSE,FALSE,FALSE,FALSE,FALSE,FALSE,FALSE,FALSE,FALSE,FALSE,FALSE,0.02,disease
1.267131,52.3754,0.950917,P,S,-23.7,0,0.8,0,FALSE,FALSE,FALSE,FALSE,FALSE,FALSE,FALSE,FALSE,FALSE,FALSE,FALSE,FALSE,FALSE,FALSE,FALSE,0.45,neutral
1.267131,52.3754,0.950917,D,H,42.1,0,0.3,2,FALSE,FALSE,FALSE,FALSE,FALSE,FALSE,FALSE,FALSE,FALSE,FALSE,FALSE,FALSE,FALSE,FALSE,FALSE,0.0,disease
1.267131,52.3754,0.950917,M,R,10.5,0,-6.4,1,FALSE,FALSE,FALSE,FALSE,FALSE,FALSE,FALSE,FALSE,FALSE,FALSE,FALSE,FALSE,FALSE,FALSE,FALSE,0.0,disease
1.267131,52.3754,0,R,C,-64.9,0,7,-1,FALSE,FALSE,FALSE,FALSE,FALSE,FALSE,FALSE,FALSE,FALSE,FALSE,FALSE,FALSE,FALSE,FALSE,FALSE,0.0,disease
1.267131,52.3754,0.950917,R,Q,-29.6,0,1,-1,FALSE,FALSE,FALSE,FALSE,FALSE,FALSE,FALSE,FALSE,FALSE,FALSE,FALSE,FALSE,FALSE,FALSE,FALSE,0.0,disease
1.267131,52.3754,0,W,R,-54.4,0,-3.6,1,FALSE,FALSE,TRUE,FALSE,FALSE,FALSE,FALSE,FALSE,FALSE,FALSE,FALSE,TRUE,FALSE,FALSE,FALSE,0.9,neutral
1.267131,52.3754,0,R,S,-84.4,0,3.7,-1,FALSE,FALSE,FALSE,FALSE,FALSE,FALSE,FALSE,FALSE,FALSE,FALSE,FALSE,FALSE,FALSE,FALSE,FALSE,0.65,neutral
1.267131,52.3754,0,R,C,-64.9,0,7,-1,FALSE,FALSE,FALSE,FALSE,FALSE,FALSE,FALSE,FALSE,FALSE,FALSE,FALSE,FALSE,FALSE,FALSE,FALSE,0.18,disease
1.267131,52.3754,0,T,M,46.8,-1,2.6,0,FALSE,FALSE,FALSE,FALSE,FALSE,FALSE,FALSE,FALSE,FALSE,FALSE,FALSE,FALSE,FALSE,FALSE,FALSE,0.01,disease
1.267131,52.3754,0,A,S,0.400000000000006,0,-2.6,0,FALSE,FALSE,FALSE,FALSE,FALSE,FALSE,FALSE,FALSE,FALSE,FALSE,FALSE,FALSE,FALSE,FALSE,FALSE,0.25,disease
1.267131,52.3754,0,P,S,-23.7,0,0.8,0,FALSE,FALSE,FALSE,FALSE,FALSE,FALSE,FALSE,FALSE,FALSE,FALSE,FALSE,FALSE,FALSE,FALSE,FALSE,0.0,disease
1.267131,52.3754,1.385776,S,L,77.7,0,4.6,0,FALSE,FALSE,FALSE,FALSE,FALSE,FALSE,FALSE,FALSE,FALSE,FALSE,FALSE,FALSE,FALSE,FALSE,FALSE,0.0,disease
1.267131,52.3754,0.950917,R,W,54.4,0,3.6,-1,FALSE,FALSE,FALSE,FALSE,FALSE,FALSE,FALSE,FALSE,FALSE,FALSE,FALSE,FALSE,FALSE,FALSE,FALSE,0.02,neutral
1.267131,52.3754,0,E,V,1.59999999999999,1,7.7,1,FALSE,FALSE,FALSE,FALSE,FALSE,FALSE,FALSE,FALSE,FALSE,FALSE,FALSE,FALSE,FALSE,FALSE,FALSE,0.16,disease
1.267131,52.3754,0.950917,F,S,-100.9,0,-3.6,0,FALSE,FALSE,FALSE,FALSE,FALSE,FALSE,FALSE,FALSE,FALSE,FALSE,FALSE,FALSE,FALSE,FALSE,FALSE,0.12,disease
1.267131,52.3754,0.950917,I,A,-78.1,-1,-2.7,0,FALSE,FALSE,FALSE,FALSE,FALSE,FALSE,FALSE,FALSE,FALSE,FALSE,FALSE,FALSE,FALSE,FALSE,FALSE,0.0749,disease
1.267131,52.3754,0.950917,A,E,49.8,0,-5.3,-1,FALSE,FALSE,FALSE,FALSE,FALSE,FALSE,FALSE,FALSE,FALSE,FALSE,FALSE,FALSE,FALSE,FALSE,FALSE,0.95,neutral
1.267131,52.3754,0.950917,R,W,54.4,0,3.6,-1,FALSE,FALSE,FALSE,FALSE,FALSE,FALSE,FALSE,FALSE,FALSE,FALSE,FALSE,FALSE,FALSE,FALSE,FALSE,0.18,neutral
1.267131,52.3754,0,A,V,51.4,1,2.4,0,FALSE,FALSE,FALSE,FALSE,FALSE,FALSE,FALSE,FALSE,FALSE,FALSE,FALSE,FALSE,FALSE,FALSE,FALSE,1.0,neutral
1.267131,52.3754,0.950917,I,V,-26.7,0,-0.3,0,FALSE,FALSE,FALSE,FALSE,FALSE,FALSE,FALSE,FALSE,FALSE,FALSE,FALSE,FALSE,FALSE,FALSE,FALSE,0.19,disease
1.267131,52.3754,0,R,H,-20.2,0,1.3,0,FALSE,FALSE,FALSE,FALSE,FALSE,FALSE,FALSE,FALSE,FALSE,FALSE,FALSE,FALSE,FALSE,FALSE,FALSE,0.0,disease
1.267131,52.3754,1.385776,L,P,-54,0,-5.4,0,FALSE,FALSE,FALSE,FALSE,FALSE,FALSE,FALSE,FALSE,FALSE,FALSE,FALSE,FALSE,FALSE,FALSE,FALSE,0.0,disease
1.267131,52.3754,0,T,M,46.8,-1,2.6,0,FALSE,FALSE,FALSE,FALSE,FALSE,FALSE,FALSE,FALSE,FALSE,FALSE,FALSE,FALSE,FALSE,FALSE,FALSE,0.03,disease
1.267131,52.3754,0,V,M,22.9,-1,-2.3,0,FALSE,FALSE,FALSE,FALSE,FALSE,FALSE,FALSE,FALSE,FALSE,FALSE,FALSE,FALSE,FALSE,FALSE,FALSE,0.19,neutral
1.267131,52.3754,0.950917,W,L,-61.1,0,4.7,0,FALSE,FALSE,FALSE,FALSE,FALSE,FALSE,FALSE,FALSE,FALSE,FALSE,FALSE,FALSE,FALSE,FALSE,FALSE,0.54,disease
1.267131,52.3754,0.950917,R,W,54.4,0,3.6,-1,FALSE,FALSE,FALSE,FALSE,FALSE,FALSE,FALSE,FALSE,FALSE,FALSE,FALSE,FALSE,FALSE,FALSE,FALSE,0.0,disease
1.267131,52.3754,0.950917,L,H,-13.5,0,-7,1,FALSE,FALSE,FALSE,FALSE,FALSE,FALSE,FALSE,FALSE,FALSE,FALSE,FALSE,FALSE,FALSE,FALSE,FALSE,0.31,neutral
-1.557641,-1482.9940,0,D,V,28.9,1,7.7,1,FALSE,FALSE,FALSE,FALSE,FALSE,FALSE,FALSE,FALSE,FALSE,FALSE,FALSE,FALSE,FALSE,FALSE,FALSE,0.29,neutral
-1.557641,-1482.9940,0,P,L,54,0,5.4,0,FALSE,FALSE,FALSE,FALSE,FALSE,FALSE,FALSE,FALSE,FALSE,FALSE,FALSE,FALSE,FALSE,FALSE,FALSE,0.38,neutral
-1.557641,-1482.9940,0,D,N,3,0,0,1,FALSE,FALSE,FALSE,FALSE,FALSE,FALSE,FALSE,FALSE,FALSE,FALSE,FALSE,FALSE,FALSE,FALSE,FALSE,0.5,neutral
0.628591,-169.6170,-59.057019,N,S,-25.1,0,2.7,0,FALSE,FALSE,FALSE,FALSE,FALSE,FALSE,FALSE,FALSE,FALSE,FALSE,FALSE,FALSE,FALSE,FALSE,FALSE,0.67,neutral
0.628591,-169.6170,-59.057019,G,D,51,0,-3.1,-1,FALSE,FALSE,TRUE,FALSE,FALSE,FALSE,TRUE,FALSE,FALSE,FALSE,FALSE,FALSE,FALSE,FALSE,FALSE,1.0,neutral
0.628591,-169.6170,0.950917,R,G,-113.3,0,4.1,-1,FALSE,FALSE,FALSE,FALSE,FALSE,FALSE,FALSE,FALSE,FALSE,FALSE,FALSE,FALSE,FALSE,FALSE,FALSE,0.0,neutral
0.628591,-169.6170,-59.057019,R,C,-64.9,0,7,-1,FALSE,FALSE,FALSE,FALSE,FALSE,FALSE,FALSE,FALSE,FALSE,FALSE,FALSE,FALSE,FALSE,FALSE,FALSE,0.13,neutral
0.628591,-169.6170,-59.057019,G,D,51,0,-3.1,-1,FALSE,FALSE,FALSE,FALSE,FALSE,FALSE,FALSE,FALSE,FALSE,FALSE,FALSE,FALSE,FALSE,FALSE,FALSE,0.0,neutral
0.628591,-169.6170,-59.057019,S,L,77.7,0,4.6,0,FALSE,FALSE,FALSE,FALSE,FALSE,FALSE,FALSE,FALSE,FALSE,FALSE,FALSE,FALSE,FALSE,FALSE,FALSE,0.63,neutral
0.628591,-169.6170,-59.057019,R,C,-64.9,0,7,-1,FALSE,FALSE,FALSE,FALSE,FALSE,FALSE,FALSE,FALSE,FALSE,FALSE,FALSE,FALSE,FALSE,FALSE,FALSE,0.0,neutral
0.628591,-169.6170,0,Y,C,-85.1,0,3.8,0,FALSE,TRUE,TRUE,FALSE,FALSE,FALSE,FALSE,FALSE,TRUE,FALSE,FALSE,FALSE,FALSE,FALSE,FALSE,0.0,neutral
0.628591,-169.6170,0,V,M,22.9,-1,-2.3,0,FALSE,FALSE,FALSE,FALSE,FALSE,FALSE,FALSE,FALSE,FALSE,FALSE,FALSE,FALSE,FALSE,FALSE,FALSE,0.02,neutral
0.628591,-169.6170,0.950917,R,G,-113.3,0,4.1,-1,FALSE,FALSE,FALSE,FALSE,FALSE,FALSE,FALSE,FALSE,FALSE,FALSE,FALSE,FALSE,FALSE,FALSE,FALSE,0.31,neutral
0.628591,-169.6170,-59.057019,P,T,3.39999999999999,1,0.9,0,FALSE,FALSE,FALSE,FALSE,FALSE,FALSE,FALSE,FALSE,FALSE,FALSE,FALSE,FALSE,FALSE,FALSE,FALSE,0.08,neutral
0.628591,-169.6170,-59.057019,R,Q,-29.6,0,1,-1,FALSE,FALSE,TRUE,FALSE,FALSE,FALSE,TRUE,FALSE,FALSE,FALSE,FALSE,FALSE,FALSE,FALSE,FALSE,1.0,neutral
0.628591,-169.6170,-59.057019,R,S,-84.4,0,3.7,-1,FALSE,FALSE,FALSE,FALSE,FALSE,FALSE,FALSE,FALSE,FALSE,FALSE,FALSE,FALSE,FALSE,FALSE,FALSE,0.08,neutral
0.628591,-169.6170,-55.057019,Q,P,-31.1,0,1.9,0,FALSE,FALSE,FALSE,FALSE,FALSE,FALSE,FALSE,FALSE,FALSE,FALSE,FALSE,FALSE,FALSE,FALSE,FALSE,0.21,neutral
0.628591,-169.6170,0.950917,S,G,-28.9,0,0.4,0,FALSE,FALSE,FALSE,FALSE,FALSE,FALSE,FALSE,FALSE,FALSE,FALSE,FALSE,FALSE,FALSE,FALSE,FALSE,1.0,neutral
0.628591,-169.6170,0,Q,R,29.6,0,-1,1,FALSE,FALSE,FALSE,FALSE,FALSE,FALSE,FALSE,FALSE,FALSE,FALSE,FALSE,FALSE,FALSE,FALSE,FALSE,0.93,neutral
0.628591,-427.0091,0,D,E,27.3,0,0,0,FALSE,FALSE,FALSE,FALSE,FALSE,FALSE,FALSE,FALSE,FALSE,FALSE,FALSE,FALSE,FALSE,FALSE,FALSE,0.0,neutral
0.628591,-427.0091,-58.864374,H,Q,-9.39999999999998,0,-0.3,-1,FALSE,FALSE,FALSE,FALSE,FALSE,FALSE,FALSE,FALSE,FALSE,FALSE,FALSE,FALSE,FALSE,FALSE,FALSE,0.36,neutral
0.628591,-427.0091,-58.864374,H,P,-40.5,0,1.6,-1,FALSE,FALSE,FALSE,FALSE,FALSE,FALSE,FALSE,FALSE,FALSE,FALSE,FALSE,FALSE,FALSE,FALSE,FALSE,0.15,neutral
-1.557641,-2802.0566,-56.641981,R,H,-20.2,0,1.3,0,FALSE,FALSE,FALSE,FALSE,FALSE,FALSE,FALSE,FALSE,FALSE,FALSE,FALSE,FALSE,FALSE,FALSE,FALSE,0.45,neutral
-1.557641,-2802.0566,-56.641981,R,H,-20.2,0,1.3,0,FALSE,FALSE,FALSE,FALSE,FALSE,FALSE,FALSE,FALSE,FALSE,FALSE,FALSE,FALSE,FALSE,FALSE,FALSE,0.72,neutral
-1.557641,-3232.5085,0,N,S,-25.1,0,2.7,0,FALSE,FALSE,FALSE,FALSE,FALSE,FALSE,FALSE,FALSE,FALSE,FALSE,FALSE,FALSE,FALSE,FALSE,FALSE,0.09,neutral
-1.557641,-3232.5085,0.950917,R,W,54.4,0,3.6,-1,FALSE,FALSE,FALSE,FALSE,FALSE,FALSE,FALSE,FALSE,FALSE,FALSE,FALSE,FALSE,FALSE,FALSE,FALSE,0.18,neutral
-1.557641,-3232.5085,0.950917,M,V,-22.9,1,2.3,0,FALSE,FALSE,FALSE,FALSE,FALSE,FALSE,FALSE,FALSE,FALSE,FALSE,FALSE,FALSE,FALSE,FALSE,FALSE,0.0,neutral
-1.557641,-3232.5085,0.950917,V,M,22.9,-1,-2.3,0,FALSE,FALSE,FALSE,FALSE,FALSE,FALSE,FALSE,FALSE,FALSE,FALSE,FALSE,FALSE,FALSE,FALSE,FALSE,0.22,neutral
-1.557641,-3232.5085,0.950917,L,F,23.2,0,-1,0,FALSE,FALSE,FALSE,FALSE,FALSE,FALSE,FALSE,FALSE,FALSE,FALSE,FALSE,FALSE,FALSE,FALSE,FALSE,0.0,neutral
-1.557641,-3232.5085,0.950917,F,S,-100.9,0,-3.6,0,FALSE,FALSE,FALSE,FALSE,FALSE,FALSE,FALSE,FALSE,FALSE,FALSE,FALSE,FALSE,FALSE,FALSE,FALSE,0.0,neutral
0.628591,-1666.8338,-56.057019,R,H,-20.2,0,1.3,0,FALSE,FALSE,FALSE,FALSE,FALSE,FALSE,FALSE,FALSE,FALSE,FALSE,FALSE,FALSE,FALSE,FALSE,FALSE,0.0,neutral
0.628591,-1666.8338,0,G,S,28.9,0,-0.4,0,FALSE,FALSE,TRUE,FALSE,FALSE,FALSE,FALSE,FALSE,FALSE,FALSE,TRUE,FALSE,FALSE,FALSE,FALSE,0.03,neutral
0.628591,-1666.8338,0.950917,D,E,27.3,0,0,0,FALSE,FALSE,FALSE,FALSE,FALSE,FALSE,FALSE,FALSE,FALSE,FALSE,FALSE,FALSE,FALSE,FALSE,FALSE,1.0,neutral
0.628591,-1666.8338,0.950917,R,Q,-29.6,0,1,-1,FALSE,FALSE,FALSE,FALSE,FALSE,FALSE,FALSE,FALSE,FALSE,FALSE,FALSE,FALSE,FALSE,FALSE,FALSE,0.48,neutral
0.628591,-1666.8338,0,A,T,27.5,1,-2.5,0,FALSE,FALSE,TRUE,FALSE,FALSE,FALSE,FALSE,FALSE,FALSE,FALSE,TRUE,FALSE,FALSE,FALSE,FALSE,0.65,neutral
0.628591,-1666.8338,0.950917,S,F,100.9,0,3.6,0,FALSE,FALSE,TRUE,FALSE,FALSE,FALSE,FALSE,FALSE,FALSE,FALSE,FALSE,FALSE,FALSE,FALSE,TRUE,0.0,neutral
0.628591,-1666.8338,0,I,L,0,-1,-0.7,0,FALSE,FALSE,TRUE,FALSE,FALSE,FALSE,FALSE,FALSE,FALSE,FALSE,TRUE,FALSE,FALSE,FALSE,FALSE,0.56,neutral
0.628591,408.6379,0,C,S,-19.5,0,-3.3,0,TRUE,FALSE,TRUE,FALSE,FALSE,FALSE,FALSE,TRUE,FALSE,FALSE,FALSE,FALSE,FALSE,FALSE,TRUE,0.0,disease
0.628591,408.6379,0.950917,R,P,-60.7,0,2.9,-1,FALSE,FALSE,FALSE,FALSE,FALSE,FALSE,FALSE,FALSE,FALSE,FALSE,FALSE,FALSE,FALSE,FALSE,FALSE,0.0,disease
0.628591,408.6379,0.950917,R,W,54.4,0,3.6,-1,FALSE,FALSE,FALSE,FALSE,FALSE,FALSE,FALSE,FALSE,FALSE,FALSE,FALSE,FALSE,FALSE,FALSE,FALSE,0.0,disease
0.628591,408.6379,2.449906,R,P,-60.7,0,2.9,-1,TRUE,FALSE,TRUE,FALSE,TRUE,FALSE,FALSE,FALSE,FALSE,FALSE,FALSE,FALSE,FALSE,FALSE,FALSE,0.0,disease
0.628591,408.6379,2.449906,V,F,49.9,-1,-1.4,0,FALSE,FALSE,FALSE,FALSE,FALSE,FALSE,FALSE,FALSE,FALSE,FALSE,FALSE,FALSE,FALSE,FALSE,FALSE,0.0,disease
0.628591,408.6379,0.950917,R,C,-64.9,0,7,-1,FALSE,FALSE,FALSE,FALSE,FALSE,FALSE,FALSE,FALSE,FALSE,FALSE,FALSE,FALSE,FALSE,FALSE,FALSE,0.0,disease
0.628591,408.6379,0.950917,Y,H,-40.4,0,-1.9,1,FALSE,FALSE,FALSE,FALSE,FALSE,FALSE,FALSE,FALSE,FALSE,FALSE,FALSE,FALSE,FALSE,FALSE,FALSE,0.19,disease
0.628591,408.6379,2.449906,T,P,-3.39999999999999,-1,-0.9,0,FALSE,FALSE,FALSE,FALSE,FALSE,FALSE,FALSE,FALSE,FALSE,FALSE,FALSE,FALSE,FALSE,FALSE,FALSE,0.09,disease
0.628591,408.6379,0.950917,Y,D,-82.5,0,-2.2,-1,TRUE,FALSE,FALSE,FALSE,FALSE,FALSE,FALSE,FALSE,FALSE,FALSE,FALSE,FALSE,FALSE,FALSE,FALSE,0.0,disease
0.628591,408.6379,0.950917,A,D,22.5,0,-5.3,-1,FALSE,FALSE,FALSE,FALSE,FALSE,FALSE,FALSE,FALSE,FALSE,FALSE,FALSE,FALSE,FALSE,FALSE,FALSE,0.0,disease
0.628591,408.6379,0.950917,M,V,-22.9,1,2.3,0,FALSE,FALSE,FALSE,FALSE,FALSE,FALSE,FALSE,FALSE,FALSE,FALSE,FALSE,FALSE,FALSE,FALSE,FALSE,0.0,disease
0.628591,408.6379,0.950917,P,T,3.39999999999999,1,0.9,0,FALSE,FALSE,FALSE,FALSE,FALSE,FALSE,FALSE,FALSE,FALSE,FALSE,FALSE,FALSE,FALSE,FALSE,FALSE,0.0,disease
0.628591,408.6379,0,T,P,-3.39999999999999,-1,-0.9,0,FALSE,FALSE,FALSE,FALSE,FALSE,FALSE,FALSE,FALSE,FALSE,FALSE,FALSE,FALSE,FALSE,FALSE,FALSE,0.12,disease
0.628591,408.6379,0.950917,K,E,-30.2,0,0.4,-2,TRUE,FALSE,TRUE,FALSE,TRUE,FALSE,FALSE,FALSE,FALSE,FALSE,FALSE,FALSE,FALSE,FALSE,FALSE,0.0,disease
0.628591,408.6379,2.449906,L,P,-54,0,-5.4,0,FALSE,FALSE,FALSE,FALSE,FALSE,FALSE,FALSE,FALSE,FALSE,FALSE,FALSE,FALSE,FALSE,FALSE,FALSE,0.0,disease
0.628591,408.6379,2.248272,R,G,-113.3,0,4.1,-1,FALSE,FALSE,FALSE,FALSE,FALSE,FALSE,FALSE,FALSE,FALSE,FALSE,FALSE,FALSE,FALSE,FALSE,FALSE,0.01,disease
0.628591,408.6379,0.950917,L,P,-54,0,-5.4,0,FALSE,FALSE,FALSE,FALSE,FALSE,FALSE,FALSE,FALSE,FALSE,FALSE,FALSE,FALSE,FALSE,FALSE,FALSE,0.0,disease
0.628591,408.6379,0.950917,A,V,51.4,1,2.4,0,FALSE,FALSE,FALSE,FALSE,FALSE,FALSE,FALSE,FALSE,FALSE,FALSE,FALSE,FALSE,FALSE,FALSE,FALSE,0.0,disease
0.628591,408.6379,2.248272,L,F,23.2,0,-1,0,FALSE,FALSE,FALSE,FALSE,FALSE,FALSE,FALSE,FALSE,FALSE,FALSE,FALSE,FALSE,FALSE,FALSE,FALSE,0.0,disease
0.628591,408.6379,0.950917,L,P,-54,0,-5.4,0,FALSE,FALSE,TRUE,FALSE,TRUE,FALSE,FALSE,FALSE,FALSE,FALSE,FALSE,FALSE,FALSE,FALSE,FALSE,0.0,disease
0.628591,408.6379,2.248272,S,F,100.9,0,3.6,0,FALSE,FALSE,FALSE,FALSE,FALSE,FALSE,FALSE,FALSE,FALSE,FALSE,FALSE,FALSE,FALSE,FALSE,FALSE,0.0,disease
0.628591,408.6379,2.248272,L,F,23.2,0,-1,0,FALSE,FALSE,FALSE,FALSE,FALSE,FALSE,FALSE,FALSE,FALSE,FALSE,FALSE,FALSE,FALSE,FALSE,FALSE,0.0,disease
0.628591,408.6379,0.950917,A,E,49.8,0,-5.3,-1,TRUE,FALSE,FALSE,FALSE,FALSE,FALSE,FALSE,FALSE,FALSE,FALSE,FALSE,FALSE,FALSE,FALSE,FALSE,0.0,disease
0.628591,408.6379,0.950917,W,L,-61.1,0,4.7,0,FALSE,FALSE,FALSE,FALSE,FALSE,FALSE,FALSE,FALSE,FALSE,FALSE,FALSE,FALSE,FALSE,FALSE,FALSE,0.0,disease
0.628591,408.6379,2.449906,I,N,-52.6,-1,-8,0,FALSE,FALSE,FALSE,FALSE,FALSE,FALSE,FALSE,FALSE,FALSE,FALSE,FALSE,FALSE,FALSE,FALSE,FALSE,0.0,disease
0.628591,408.6379,0.950917,C,F,81.4,0,0.3,0,FALSE,FALSE,FALSE,FALSE,FALSE,FALSE,FALSE,FALSE,FALSE,FALSE,FALSE,FALSE,FALSE,FALSE,FALSE,0.0,disease
0.628591,408.6379,0,C,G,-48.4,0,-2.9,0,TRUE,FALSE,TRUE,FALSE,FALSE,FALSE,FALSE,TRUE,FALSE,FALSE,FALSE,FALSE,FALSE,FALSE,TRUE,0.0,disease
0.628591,408.6379,2.449906,V,D,-28.9,-1,-7.7,-1,FALSE,FALSE,FALSE,FALSE,FALSE,FALSE,FALSE,FALSE,FALSE,FALSE,FALSE,FALSE,FALSE,FALSE,FALSE,0.0,disease
0.628591,408.6379,0.950917,R,K,-4.80000000000001,0,0.6,0,TRUE,FALSE,FALSE,FALSE,FALSE,FALSE,FALSE,FALSE,FALSE,FALSE,FALSE,FALSE,FALSE,FALSE,FALSE,0.0749,disease
0.628591,408.6379,0.950917,R,G,-113.3,0,4.1,-1,TRUE,FALSE,FALSE,FALSE,FALSE,FALSE,FALSE,FALSE,FALSE,FALSE,FALSE,FALSE,FALSE,FALSE,FALSE,0.0,disease
0.628591,408.6379,2.449906,K,E,-30.2,0,0.4,-2,FALSE,FALSE,FALSE,FALSE,FALSE,FALSE,FALSE,FALSE,FALSE,FALSE,FALSE,FALSE,FALSE,FALSE,FALSE,0.01,disease
0.628591,408.6379,0.950917,S,P,23.7,0,-0.8,0,FALSE,FALSE,FALSE,FALSE,FALSE,FALSE,FALSE,FALSE,FALSE,FALSE,FALSE,FALSE,FALSE,FALSE,FALSE,0.0,disease
0.628591,408.6379,2.449906,Q,H,9.39999999999998,0,0.3,1,FALSE,FALSE,FALSE,FALSE,FALSE,FALSE,FALSE,FALSE,FALSE,FALSE,FALSE,FALSE,FALSE,FALSE,FALSE,0.04,disease
0.628591,408.6379,0.950917,M,I,3.79999999999998,1,2.6,0,FALSE,FALSE,FALSE,FALSE,FALSE,FALSE,FALSE,FALSE,FALSE,FALSE,FALSE,FALSE,FALSE,FALSE,FALSE,0.0,neutral
0.628591,408.6379,0.950917,Y,C,-85.1,0,3.8,0,FALSE,FALSE,FALSE,FALSE,FALSE,FALSE,FALSE,FALSE,FALSE,FALSE,FALSE,FALSE,FALSE,FALSE,FALSE,0.0,disease
0.628591,408.6379,2.248272,Y,C,-85.1,0,3.8,0,FALSE,FALSE,TRUE,FALSE,FALSE,FALSE,FALSE,FALSE,TRUE,FALSE,FALSE,FALSE,FALSE,FALSE,FALSE,0.0,disease
0.628591,408.6379,2.248272,L,P,-54,0,-5.4,0,FALSE,FALSE,FALSE,FALSE,FALSE,FALSE,FALSE,FALSE,FALSE,FALSE,FALSE,FALSE,FALSE,FALSE,FALSE,0.0,disease
0.628591,408.6379,0.950917,A,D,22.5,0,-5.3,-1,FALSE,FALSE,FALSE,FALSE,FALSE,FALSE,FALSE,FALSE,FALSE,FALSE,FALSE,FALSE,FALSE,FALSE,FALSE,0.0,disease
0.628591,408.6379,0.950917,E,K,30.2,0,-0.4,2,FALSE,FALSE,FALSE,FALSE,FALSE,FALSE,FALSE,FALSE,FALSE,FALSE,FALSE,FALSE,FALSE,FALSE,FALSE,0.01,disease
0.628591,408.6379,2.248272,H,Q,-9.39999999999998,0,-0.3,-1,FALSE,FALSE,FALSE,FALSE,FALSE,FALSE,FALSE,FALSE,FALSE,FALSE,FALSE,FALSE,FALSE,FALSE,FALSE,0.0,disease
0.628591,408.6379,0.950917,G,E,78.3,0,-3.1,-1,FALSE,FALSE,FALSE,FALSE,FALSE,FALSE,FALSE,FALSE,FALSE,FALSE,FALSE,FALSE,FALSE,FALSE,FALSE,0.0,disease
0.628591,408.6379,0.950917,F,L,-23.2,0,1,0,FALSE,FALSE,FALSE,FALSE,FALSE,FALSE,FALSE,FALSE,FALSE,FALSE,FALSE,FALSE,FALSE,FALSE,FALSE,0.01,disease
0.628591,408.6379,2.449906,S,F,100.9,0,3.6,0,TRUE,FALSE,FALSE,FALSE,FALSE,FALSE,FALSE,FALSE,FALSE,FALSE,FALSE,FALSE,FALSE,FALSE,FALSE,0.0,disease
0.628591,408.6379,0.950917,N,K,54.5,0,-0.4,1,TRUE,FALSE,FALSE,FALSE,FALSE,FALSE,FALSE,FALSE,FALSE,FALSE,FALSE,FALSE,FALSE,FALSE,FALSE,0.0,disease
0.628591,408.6379,0.950917,M,I,3.79999999999998,1,2.6,0,FALSE,FALSE,FALSE,FALSE,FALSE,FALSE,FALSE,FALSE,FALSE,FALSE,FALSE,FALSE,FALSE,FALSE,FALSE,0.0,disease
0.628591,408.6379,0.950917,M,R,10.5,0,-6.4,1,TRUE,FALSE,TRUE,FALSE,TRUE,FALSE,FALSE,FALSE,FALSE,FALSE,FALSE,FALSE,FALSE,FALSE,FALSE,0.0,disease
0.628591,408.6379,0.950917,R,H,-20.2,0,1.3,0,FALSE,FALSE,FALSE,FALSE,FALSE,FALSE,FALSE,FALSE,FALSE,FALSE,FALSE,FALSE,FALSE,FALSE,FALSE,0.0,disease
0.628591,408.6379,2.248272,N,Y,79.5,0,2.2,0,FALSE,FALSE,FALSE,FALSE,FALSE,FALSE,FALSE,FALSE,FALSE,FALSE,FALSE,FALSE,FALSE,FALSE,FALSE,0.0,disease
0.628591,408.6379,0.950917,E,K,30.2,0,-0.4,2,FALSE,FALSE,FALSE,FALSE,FALSE,FALSE,FALSE,FALSE,FALSE,FALSE,FALSE,FALSE,FALSE,FALSE,FALSE,0.0,disease
0.628591,408.6379,0.950917,F,S,-100.9,0,-3.6,0,FALSE,FALSE,FALSE,FALSE,FALSE,FALSE,FALSE,FALSE,FALSE,FALSE,FALSE,FALSE,FALSE,FALSE,FALSE,0.0,disease
0.628591,408.6379,0.950917,E,D,-27.3,0,0,0,FALSE,FALSE,FALSE,FALSE,FALSE,FALSE,FALSE,FALSE,FALSE,FALSE,FALSE,FALSE,FALSE,FALSE,FALSE,0.0,disease
0.628591,408.6379,2.248272,H,P,-40.5,0,1.6,-1,FALSE,FALSE,FALSE,FALSE,FALSE,FALSE,FALSE,FALSE,FALSE,FALSE,FALSE,FALSE,FALSE,FALSE,FALSE,0.0,disease
0.628591,408.6379,0.950917,L,R,6.70000000000002,0,-8.3,1,TRUE,FALSE,FALSE,FALSE,FALSE,FALSE,FALSE,FALSE,FALSE,FALSE,FALSE,FALSE,FALSE,FALSE,FALSE,0.0,disease
0.628591,408.6379,0.950917,M,K,5.69999999999999,0,-5.8,1,FALSE,FALSE,FALSE,FALSE,FALSE,FALSE,FALSE,FALSE,FALSE,FALSE,FALSE,FALSE,FALSE,FALSE,FALSE,0.0,disease
0.628591,408.6379,2.449906,K,R,4.80000000000001,0,-0.6,0,TRUE,FALSE,FALSE,FALSE,FALSE,FALSE,FALSE,FALSE,FALSE,FALSE,FALSE,FALSE,FALSE,FALSE,FALSE,0.0,disease
0.628591,408.6379,0.950917,F,S,-100.9,0,-3.6,0,FALSE,FALSE,FALSE,FALSE,FALSE,FALSE,FALSE,FALSE,FALSE,FALSE,FALSE,FALSE,FALSE,FALSE,FALSE,0.0,disease
0.628591,408.6379,2.248272,Y,S,-104.6,0,0.5,0,FALSE,FALSE,FALSE,FALSE,FALSE,FALSE,FALSE,FALSE,FALSE,FALSE,FALSE,FALSE,FALSE,FALSE,FALSE,0.0,disease
0.628591,408.6379,0.950917,C,Y,85.1,0,-3.8,0,FALSE,FALSE,FALSE,FALSE,FALSE,FALSE,FALSE,FALSE,FALSE,FALSE,FALSE,FALSE,FALSE,FALSE,FALSE,0.0,disease
0.628591,408.6379,0.950917,L,P,-54,0,-5.4,0,FALSE,FALSE,FALSE,FALSE,FALSE,FALSE,FALSE,FALSE,FALSE,FALSE,FALSE,FALSE,FALSE,FALSE,FALSE,0.0,disease
0.628591,408.6379,0.950917,M,T,-46.8,1,-2.6,0,FALSE,FALSE,FALSE,FALSE,FALSE,FALSE,FALSE,FALSE,FALSE,FALSE,FALSE,FALSE,FALSE,FALSE,FALSE,0.0,disease
0.628591,408.6379,2.248272,G,R,113.3,0,-4.1,1,FALSE,FALSE,FALSE,FALSE,FALSE,FALSE,FALSE,FALSE,FALSE,FALSE,FALSE,FALSE,FALSE,FALSE,FALSE,0.0,disease
0.628591,408.6379,0.950917,D,G,-51,0,3.1,1,TRUE,FALSE,TRUE,TRUE,FALSE,FALSE,FALSE,FALSE,FALSE,FALSE,FALSE,FALSE,FALSE,FALSE,FALSE,0.0,disease
0.628591,408.6379,0.950917,D,H,42.1,0,0.3,2,TRUE,FALSE,TRUE,TRUE,FALSE,FALSE,FALSE,FALSE,FALSE,FALSE,FALSE,FALSE,FALSE,FALSE,FALSE,0.0,disease
0.628591,408.6379,0.950917,R,G,-113.3,0,4.1,-1,TRUE,FALSE,FALSE,FALSE,FALSE,FALSE,FALSE,FALSE,FALSE,FALSE,FALSE,FALSE,FALSE,FALSE,FALSE,0.0,disease
0.628591,408.6379,0.950917,R,Q,-29.6,0,1,-1,TRUE,FALSE,FALSE,FALSE,FALSE,FALSE,FALSE,FALSE,FALSE,FALSE,FALSE,FALSE,FALSE,FALSE,FALSE,0.0,disease
0.628591,408.6379,2.449906,T,P,-3.39999999999999,-1,-0.9,0,FALSE,FALSE,FALSE,FALSE,FALSE,FALSE,FALSE,FALSE,FALSE,FALSE,FALSE,FALSE,FALSE,FALSE,FALSE,0.01,disease
0.628591,408.6379,0.950917,L,P,-54,0,-5.4,0,FALSE,FALSE,FALSE,FALSE,FALSE,FALSE,FALSE,FALSE,FALSE,FALSE,FALSE,FALSE,FALSE,FALSE,FALSE,0.24,disease
0.628591,408.6379,0.950917,P,A,-24.1,0,3.4,0,FALSE,FALSE,FALSE,FALSE,FALSE,FALSE,FALSE,FALSE,FALSE,FALSE,FALSE,FALSE,FALSE,FALSE,FALSE,0.0,disease
0.628591,408.6379,2.449906,S,F,100.9,0,3.6,0,FALSE,FALSE,TRUE,FALSE,FALSE,FALSE,FALSE,FALSE,TRUE,FALSE,FALSE,FALSE,FALSE,FALSE,FALSE,0.0,disease
0.628591,408.6379,2.248272,I,M,-3.79999999999998,-1,-2.6,0,FALSE,FALSE,FALSE,FALSE,FALSE,FALSE,FALSE,FALSE,FALSE,FALSE,FALSE,FALSE,FALSE,FALSE,FALSE,0.01,disease
0.628591,408.6379,0.950917,M,L,3.79999999999998,0,1.9,0,FALSE,FALSE,FALSE,FALSE,FALSE,FALSE,FALSE,FALSE,FALSE,FALSE,FALSE,FALSE,FALSE,FALSE,FALSE,0.12,disease
0.628591,408.6379,2.449906,R,K,-4.80000000000001,0,0.6,0,FALSE,FALSE,FALSE,FALSE,FALSE,FALSE,FALSE,FALSE,FALSE,FALSE,FALSE,FALSE,FALSE,FALSE,FALSE,1.0,neutral
0.628591,408.6379,0.950917,I,N,-52.6,-1,-8,0,FALSE,FALSE,FALSE,FALSE,FALSE,FALSE,FALSE,FALSE,FALSE,FALSE,FALSE,FALSE,FALSE,FALSE,FALSE,0.0,disease
0.628591,408.6379,0.950917,D,N,3,0,0,1,TRUE,FALSE,TRUE,TRUE,FALSE,FALSE,FALSE,FALSE,FALSE,FALSE,FALSE,FALSE,FALSE,FALSE,FALSE,0.02,disease
0.628591,408.6379,2.248272,G,E,78.3,0,-3.1,-1,FALSE,FALSE,FALSE,FALSE,FALSE,FALSE,FALSE,FALSE,FALSE,FALSE,FALSE,FALSE,FALSE,FALSE,FALSE,0.0,disease
0.628591,408.6379,2.449906,Y,S,-104.6,0,0.5,0,TRUE,FALSE,TRUE,FALSE,TRUE,FALSE,FALSE,FALSE,FALSE,FALSE,FALSE,FALSE,FALSE,FALSE,FALSE,0.0,disease
0.628591,408.6379,0,C,R,64.9,0,-7,1,TRUE,FALSE,TRUE,FALSE,FALSE,FALSE,FALSE,TRUE,FALSE,FALSE,FALSE,FALSE,FALSE,FALSE,TRUE,0.0,disease
0.628591,408.6379,2.449906,R,C,-64.9,0,7,-1,TRUE,FALSE,TRUE,FALSE,TRUE,FALSE,FALSE,FALSE,FALSE,FALSE,FALSE,FALSE,FALSE,FALSE,FALSE,0.0,disease
0.628591,408.6379,0.950917,E,G,-78.3,0,3.1,1,FALSE,FALSE,FALSE,FALSE,FALSE,FALSE,FALSE,FALSE,FALSE,FALSE,FALSE,FALSE,FALSE,FALSE,FALSE,0.0,disease
0.628591,408.6379,0.950917,G,D,51,0,-3.1,-1,FALSE,FALSE,FALSE,FALSE,FALSE,FALSE,FALSE,FALSE,FALSE,FALSE,FALSE,FALSE,FALSE,FALSE,FALSE,0.0,disease
0.628591,408.6379,0.950917,L,Q,-22.9,0,-7.3,0,FALSE,FALSE,FALSE,FALSE,FALSE,FALSE,FALSE,FALSE,FALSE,FALSE,FALSE,FALSE,FALSE,FALSE,FALSE,0.0,disease
0.628591,408.6379,0.950917,R,Q,-29.6,0,1,-1,TRUE,FALSE,FALSE,FALSE,FALSE,FALSE,FALSE,FALSE,FALSE,FALSE,FALSE,FALSE,FALSE,FALSE,FALSE,0.0,disease
0.628591,408.6379,0.950917,A,P,24.1,0,-3.4,0,FALSE,FALSE,FALSE,FALSE,FALSE,FALSE,FALSE,FALSE,FALSE,FALSE,FALSE,FALSE,FALSE,FALSE,FALSE,0.01,disease
0.628591,408.6379,2.449906,Y,C,-85.1,0,3.8,0,FALSE,FALSE,TRUE,FALSE,FALSE,FALSE,FALSE,FALSE,TRUE,FALSE,FALSE,FALSE,FALSE,FALSE,FALSE,0.0,disease
0.628591,408.6379,0.950917,C,W,119.3,0,-3.4,0,FALSE,FALSE,FALSE,FALSE,FALSE,FALSE,FALSE,FALSE,FALSE,FALSE,FALSE,FALSE,FALSE,FALSE,FALSE,0.0,disease
0.628591,408.6379,2.449906,R,H,-20.2,0,1.3,0,TRUE,FALSE,TRUE,FALSE,TRUE,FALSE,FALSE,FALSE,FALSE,FALSE,FALSE,FALSE,FALSE,FALSE,FALSE,0.0,disease
0.628591,408.6379,0.950917,E,D,-27.3,0,0,0,FALSE,FALSE,TRUE,FALSE,TRUE,FALSE,FALSE,FALSE,FALSE,FALSE,FALSE,FALSE,FALSE,FALSE,FALSE,0.0,disease
0.628591,408.6379,2.248272,D,E,27.3,0,0,0,FALSE,FALSE,FALSE,FALSE,FALSE,FALSE,FALSE,FALSE,FALSE,FALSE,FALSE,FALSE,FALSE,FALSE,FALSE,0.21,disease
0.628591,408.6379,0.950917,G,V,79.9,1,4.6,0,FALSE,FALSE,FALSE,FALSE,FALSE,FALSE,FALSE,FALSE,FALSE,FALSE,FALSE,FALSE,FALSE,FALSE,FALSE,0.0,disease
0.628591,408.6379,0.950917,S,Y,104.6,0,-0.5,0,FALSE,FALSE,FALSE,FALSE,FALSE,FALSE,FALSE,FALSE,FALSE,FALSE,FALSE,FALSE,FALSE,FALSE,FALSE,0.0,disease
0.628591,408.6379,2.248272,R,W,54.4,0,3.6,-1,FALSE,FALSE,FALSE,FALSE,FALSE,FALSE,FALSE,FALSE,FALSE,FALSE,FALSE,FALSE,FALSE,FALSE,FALSE,0.0,disease
0.628591,408.6379,0.950917,L,P,-54,0,-5.4,0,TRUE,FALSE,TRUE,FALSE,FALSE,FALSE,FALSE,FALSE,FALSE,TRUE,FALSE,FALSE,FALSE,FALSE,FALSE,0.0,disease
0.628591,408.6379,2.248272,R,G,-113.3,0,4.1,-1,FALSE,FALSE,FALSE,FALSE,FALSE,FALSE,FALSE,FALSE,FALSE,FALSE,FALSE,FALSE,FALSE,FALSE,FALSE,0.0,disease
0.628591,408.6379,0.950917,V,G,-79.9,-1,-4.6,0,FALSE,FALSE,FALSE,FALSE,FALSE,FALSE,FALSE,FALSE,FALSE,FALSE,FALSE,FALSE,FALSE,FALSE,FALSE,0.0,disease
0.628591,408.6379,2.449906,K,R,4.80000000000001,0,-0.6,0,FALSE,FALSE,FALSE,FALSE,FALSE,FALSE,FALSE,FALSE,FALSE,FALSE,FALSE,FALSE,FALSE,FALSE,FALSE,0.05,disease
0.628591,408.6379,0.950917,G,R,113.3,0,-4.1,1,FALSE,FALSE,FALSE,FALSE,FALSE,FALSE,FALSE,FALSE,FALSE,FALSE,FALSE,FALSE,FALSE,FALSE,FALSE,0.0,disease
0.628591,408.6379,0.950917,R,P,-60.7,0,2.9,-1,TRUE,FALSE,FALSE,FALSE,FALSE,FALSE,FALSE,FALSE,FALSE,FALSE,FALSE,FALSE,FALSE,FALSE,FALSE,0.0,disease
0.628591,408.6379,0.950917,P,S,-23.7,0,0.8,0,FALSE,FALSE,FALSE,FALSE,FALSE,FALSE,FALSE,FALSE,FALSE,FALSE,FALSE,FALSE,FALSE,FALSE,FALSE,0.0,disease
0.628591,408.6379,2.449906,F,S,-100.9,0,-3.6,0,FALSE,FALSE,FALSE,FALSE,FALSE,FALSE,FALSE,FALSE,FALSE,FALSE,FALSE,FALSE,FALSE,FALSE,FALSE,0.0,disease
0.628591,408.6379,0.950917,V,F,49.9,-1,-1.4,0,FALSE,FALSE,FALSE,FALSE,FALSE,FALSE,FALSE,FALSE,FALSE,FALSE,FALSE,FALSE,FALSE,FALSE,FALSE,0.0,disease
0.628591,408.6379,2.248272,R,Q,-29.6,0,1,-1,FALSE,FALSE,FALSE,FALSE,FALSE,FALSE,FALSE,FALSE,FALSE,FALSE,FALSE,FALSE,FALSE,FALSE,FALSE,0.0,disease
0.628591,408.6379,0.950917,F,S,-100.9,0,-3.6,0,FALSE,FALSE,FALSE,FALSE,FALSE,FALSE,FALSE,FALSE,FALSE,FALSE,FALSE,FALSE,FALSE,FALSE,FALSE,0.0,disease
0.628591,408.6379,2.248272,V,A,-51.4,-1,-2.4,0,FALSE,FALSE,FALSE,FALSE,FALSE,FALSE,FALSE,FALSE,FALSE,FALSE,FALSE,FALSE,FALSE,FALSE,FALSE,0.0,disease
0.628591,408.6379,0.950917,W,R,-54.4,0,-3.6,1,FALSE,FALSE,FALSE,FALSE,FALSE,FALSE,FALSE,FALSE,FALSE,FALSE,FALSE,FALSE,FALSE,FALSE,FALSE,0.0,disease
0.628591,408.6379,0.950917,C,R,64.9,0,-7,1,FALSE,FALSE,FALSE,FALSE,FALSE,FALSE,FALSE,FALSE,FALSE,FALSE,FALSE,FALSE,FALSE,FALSE,FALSE,0.0,disease
0.628591,408.6379,2.449906,V,D,-28.9,-1,-7.7,-1,FALSE,FALSE,FALSE,FALSE,FALSE,FALSE,FALSE,FALSE,FALSE,FALSE,FALSE,FALSE,FALSE,FALSE,FALSE,0.0,disease
0.628591,408.6379,2.248272,R,T,-57.3,1,3.8,-1,FALSE,FALSE,FALSE,FALSE,FALSE,FALSE,FALSE,FALSE,FALSE,FALSE,FALSE,FALSE,FALSE,FALSE,FALSE,0.0,disease
0.628591,408.6379,0.950917,C,Y,85.1,0,-3.8,0,FALSE,FALSE,FALSE,FALSE,FALSE,FALSE,FALSE,FALSE,FALSE,FALSE,FALSE,FALSE,FALSE,FALSE,FALSE,0.0,disease
0.628591,408.6379,0.950917,G,R,113.3,0,-4.1,1,FALSE,FALSE,TRUE,FALSE,FALSE,FALSE,FALSE,FALSE,FALSE,TRUE,FALSE,FALSE,FALSE,FALSE,FALSE,0.0,disease
0.628591,408.6379,2.449906,Y,N,-79.5,0,-2.2,0,FALSE,FALSE,TRUE,FALSE,FALSE,FALSE,FALSE,FALSE,TRUE,FALSE,FALSE,FALSE,FALSE,FALSE,FALSE,0.0,disease
0.628591,408.6379,0.950917,G,D,51,0,-3.1,-1,FALSE,FALSE,FALSE,FALSE,FALSE,FALSE,FALSE,FALSE,FALSE,FALSE,FALSE,FALSE,FALSE,FALSE,FALSE,0.0,disease
0.628591,408.6379,0.950917,K,R,4.80000000000001,0,-0.6,0,TRUE,FALSE,TRUE,FALSE,TRUE,FALSE,FALSE,FALSE,FALSE,FALSE,FALSE,FALSE,FALSE,FALSE,FALSE,0.04,disease
0.628591,-394.8324,0,A,T,27.5,1,-2.5,0,FALSE,FALSE,FALSE,FALSE,FALSE,FALSE,FALSE,FALSE,FALSE,FALSE,FALSE,FALSE,FALSE,FALSE,FALSE,0.59,neutral
0.628591,-394.8324,0.950917,G,S,28.9,0,-0.4,0,FALSE,FALSE,FALSE,FALSE,FALSE,FALSE,FALSE,FALSE,FALSE,FALSE,FALSE,FALSE,FALSE,FALSE,FALSE,0.02,neutral
0.628591,-394.8324,0,R,G,-113.3,0,4.1,-1,FALSE,FALSE,FALSE,FALSE,FALSE,FALSE,FALSE,FALSE,FALSE,FALSE,FALSE,FALSE,FALSE,FALSE,FALSE,0.42,neutral
0.628591,-394.8324,0,P,L,54,0,5.4,0,FALSE,FALSE,TRUE,FALSE,FALSE,FALSE,FALSE,FALSE,FALSE,FALSE,FALSE,TRUE,FALSE,FALSE,FALSE,0.69,neutral
0.628591,-394.8324,0,A,V,51.4,1,2.4,0,FALSE,FALSE,FALSE,FALSE,FALSE,FALSE,FALSE,FALSE,FALSE,FALSE,FALSE,FALSE,FALSE,FALSE,FALSE,0.33,neutral
0.628591,-394.8324,0,L,M,-3.79999999999998,0,-1.9,0,FALSE,FALSE,FALSE,FALSE,FALSE,FALSE,FALSE,FALSE,FALSE,FALSE,FALSE,FALSE,FALSE,FALSE,FALSE,0.1,neutral
0.628591,-394.8324,-3.179009,I,N,-52.6,-1,-8,0,FALSE,FALSE,FALSE,FALSE,FALSE,FALSE,FALSE,FALSE,FALSE,FALSE,FALSE,FALSE,FALSE,FALSE,FALSE,0.43,neutral
-1.646646,-1.9108,0,G,S,28.9,0,-0.4,0,FALSE,FALSE,FALSE,FALSE,FALSE,FALSE,FALSE,FALSE,FALSE,FALSE,FALSE,FALSE,FALSE,FALSE,FALSE,0.0749,neutral
-1.646646,-1.9108,0.950917,T,M,46.8,-1,2.6,0,FALSE,FALSE,FALSE,FALSE,FALSE,FALSE,FALSE,FALSE,FALSE,FALSE,FALSE,FALSE,FALSE,FALSE,FALSE,0.0749,neutral
-1.646646,-1.9108,0,G,R,113.3,0,-4.1,1,FALSE,FALSE,FALSE,FALSE,FALSE,FALSE,FALSE,FALSE,FALSE,FALSE,FALSE,FALSE,FALSE,FALSE,FALSE,0.0749,neutral
0.628591,-418.8002,0,P,L,54,0,5.4,0,FALSE,FALSE,FALSE,FALSE,FALSE,FALSE,FALSE,FALSE,FALSE,FALSE,FALSE,FALSE,FALSE,FALSE,FALSE,1.0,neutral
0.628591,-418.8002,0,R,W,54.4,0,3.6,-1,FALSE,FALSE,FALSE,FALSE,FALSE,FALSE,FALSE,FALSE,FALSE,FALSE,FALSE,FALSE,FALSE,FALSE,FALSE,0.02,neutral
0.628591,-418.8002,0,R,Q,-29.6,0,1,-1,FALSE,FALSE,FALSE,FALSE,FALSE,FALSE,FALSE,FALSE,FALSE,FALSE,FALSE,FALSE,FALSE,FALSE,FALSE,0.15,neutral
0.628591,-418.8002,0,R,H,-20.2,0,1.3,0,FALSE,FALSE,FALSE,FALSE,FALSE,FALSE,FALSE,FALSE,FALSE,FALSE,FALSE,FALSE,FALSE,FALSE,FALSE,0.0,neutral
0.628591,-418.8002,0,P,S,-23.7,0,0.8,0,FALSE,FALSE,FALSE,FALSE,FALSE,FALSE,FALSE,FALSE,FALSE,FALSE,FALSE,FALSE,FALSE,FALSE,FALSE,0.84,neutral
0.628591,-418.8002,0,K,R,4.80000000000001,0,-0.6,0,FALSE,FALSE,FALSE,FALSE,FALSE,FALSE,FALSE,FALSE,FALSE,FALSE,FALSE,FALSE,FALSE,FALSE,FALSE,0.55,neutral
0.628591,-418.8002,0,P,L,54,0,5.4,0,FALSE,FALSE,FALSE,FALSE,FALSE,FALSE,FALSE,FALSE,FALSE,FALSE,FALSE,FALSE,FALSE,FALSE,FALSE,0.05,neutral
0.628591,-418.8002,0.950917,T,M,46.8,-1,2.6,0,FALSE,FALSE,FALSE,FALSE,FALSE,FALSE,FALSE,FALSE,FALSE,FALSE,FALSE,FALSE,FALSE,FALSE,FALSE,0.13,neutral
0.628591,76.6036,0.950917,V,I,26.7,0,0.3,0,FALSE,FALSE,FALSE,FALSE,FALSE,FALSE,FALSE,FALSE,FALSE,FALSE,FALSE,FALSE,FALSE,FALSE,FALSE,0.64,neutral
0.628591,76.6036,-58.641981,R,Q,-29.6,0,1,-1,FALSE,FALSE,FALSE,FALSE,FALSE,FALSE,FALSE,FALSE,FALSE,FALSE,FALSE,FALSE,FALSE,FALSE,FALSE,0.65,neutral
0.628591,76.6036,0.950917,R,W,54.4,0,3.6,-1,FALSE,FALSE,FALSE,FALSE,FALSE,FALSE,FALSE,FALSE,FALSE,FALSE,FALSE,FALSE,FALSE,FALSE,FALSE,0.01,neutral
0.628591,76.6036,2.248272,R,W,54.4,0,3.6,-1,FALSE,FALSE,FALSE,FALSE,FALSE,FALSE,FALSE,FALSE,FALSE,FALSE,FALSE,FALSE,FALSE,FALSE,FALSE,0.0,disease
-1.557641,-1065.3261,0,L,V,-26.7,1,0.4,0,FALSE,FALSE,FALSE,FALSE,FALSE,FALSE,FALSE,FALSE,FALSE,FALSE,FALSE,FALSE,FALSE,FALSE,FALSE,0.6,neutral
-2.727566,9.2748,0,G,S,28.9,0,-0.4,0,FALSE,FALSE,FALSE,FALSE,FALSE,FALSE,FALSE,FALSE,FALSE,FALSE,FALSE,FALSE,FALSE,FALSE,FALSE,0.0749,neutral
-2.727566,9.2748,0,G,R,113.3,0,-4.1,1,FALSE,FALSE,FALSE,FALSE,FALSE,FALSE,FALSE,FALSE,FALSE,FALSE,FALSE,FALSE,FALSE,FALSE,FALSE,0.0749,neutral
0.628591,68.1354,1.918650,V,M,22.9,-1,-2.3,0,FALSE,FALSE,FALSE,FALSE,FALSE,FALSE,FALSE,FALSE,FALSE,FALSE,FALSE,FALSE,FALSE,FALSE,FALSE,0.03,neutral
0.628591,68.1354,-3.179009,R,H,-20.2,0,1.3,0,FALSE,FALSE,FALSE,FALSE,FALSE,FALSE,FALSE,FALSE,FALSE,FALSE,FALSE,FALSE,FALSE,FALSE,FALSE,0.62,neutral
0.628591,68.1354,0.950917,Q,E,-5.40000000000001,0,0,-1,FALSE,FALSE,FALSE,FALSE,FALSE,FALSE,FALSE,FALSE,FALSE,FALSE,FALSE,FALSE,FALSE,FALSE,FALSE,0.59,neutral
0.628591,68.1354,0,N,S,-25.1,0,2.7,0,FALSE,FALSE,FALSE,FALSE,FALSE,FALSE,FALSE,FALSE,FALSE,FALSE,FALSE,FALSE,FALSE,FALSE,FALSE,0.43,neutral
0.628591,68.1354,0.950917,S,C,19.5,0,3.3,0,FALSE,FALSE,FALSE,FALSE,FALSE,FALSE,FALSE,FALSE,FALSE,FALSE,FALSE,FALSE,FALSE,FALSE,FALSE,0.0,disease
0.628591,68.1354,0,I,T,-50.6,0,-5.2,0,FALSE,FALSE,FALSE,FALSE,FALSE,FALSE,FALSE,FALSE,FALSE,FALSE,FALSE,FALSE,FALSE,FALSE,FALSE,0.02,disease
0.628591,68.1354,-3.179009,V,L,26.7,-1,-0.4,0,FALSE,FALSE,FALSE,FALSE,FALSE,FALSE,FALSE,FALSE,FALSE,FALSE,FALSE,FALSE,FALSE,FALSE,FALSE,0.38,neutral
0.628591,68.1354,0,I,V,-26.7,0,-0.3,0,FALSE,FALSE,TRUE,FALSE,FALSE,FALSE,FALSE,FALSE,FALSE,FALSE,FALSE,FALSE,FALSE,TRUE,FALSE,0.89,neutral
0.628591,68.1354,0,V,I,26.7,0,0.3,0,FALSE,FALSE,FALSE,FALSE,FALSE,FALSE,FALSE,FALSE,FALSE,FALSE,FALSE,FALSE,FALSE,FALSE,FALSE,0.74,neutral
0.628591,68.1354,0,A,T,27.5,1,-2.5,0,FALSE,FALSE,FALSE,FALSE,FALSE,FALSE,FALSE,FALSE,FALSE,FALSE,FALSE,FALSE,FALSE,FALSE,FALSE,0.01,neutral
0.628591,68.1354,-3.179009,R,K,-4.80000000000001,0,0.6,0,FALSE,FALSE,FALSE,FALSE,FALSE,FALSE,FALSE,FALSE,FALSE,FALSE,FALSE,FALSE,FALSE,FALSE,FALSE,1.0,neutral
0.628591,68.1354,0.950917,E,Q,5.40000000000001,0,0,1,FALSE,FALSE,FALSE,FALSE,FALSE,FALSE,FALSE,FALSE,FALSE,FALSE,FALSE,FALSE,FALSE,FALSE,FALSE,0.27,neutral
0.628591,68.1354,-3.179009,N,S,-25.1,0,2.7,0,FALSE,FALSE,TRUE,FALSE,FALSE,TRUE,FALSE,FALSE,FALSE,FALSE,FALSE,FALSE,FALSE,FALSE,FALSE,0.65,neutral
0.628591,68.1354,0,R,W,54.4,0,3.6,-1,FALSE,FALSE,FALSE,FALSE,FALSE,FALSE,FALSE,FALSE,FALSE,FALSE,FALSE,FALSE,FALSE,FALSE,FALSE,0.01,neutral
0.628591,68.1354,1.918650,S,N,25.1,0,-2.7,0,FALSE,FALSE,TRUE,FALSE,FALSE,FALSE,TRUE,FALSE,FALSE,FALSE,FALSE,FALSE,FALSE,FALSE,FALSE,0.41,neutral
0.628591,68.1354,0,I,V,-26.7,0,-0.3,0,FALSE,FALSE,FALSE,FALSE,FALSE,FALSE,FALSE,FALSE,FALSE,FALSE,FALSE,FALSE,FALSE,FALSE,FALSE,0.04,neutral
0.628591,68.1354,0,E,K,30.2,0,-0.4,2,FALSE,FALSE,FALSE,FALSE,FALSE,FALSE,FALSE,FALSE,FALSE,FALSE,FALSE,FALSE,FALSE,FALSE,FALSE,0.52,disease
0.628591,68.1354,-3.179009,E,K,30.2,0,-0.4,2,FALSE,FALSE,FALSE,FALSE,FALSE,FALSE,FALSE,FALSE,FALSE,FALSE,FALSE,FALSE,FALSE,FALSE,FALSE,0.2,neutral
0.628591,68.1354,0,P,L,54,0,5.4,0,FALSE,FALSE,FALSE,FALSE,FALSE,FALSE,FALSE,FALSE,FALSE,FALSE,FALSE,FALSE,FALSE,FALSE,FALSE,0.23,neutral
0.628591,68.1354,0,R,S,-84.4,0,3.7,-1,FALSE,FALSE,TRUE,FALSE,FALSE,FALSE,FALSE,FALSE,FALSE,FALSE,FALSE,TRUE,FALSE,FALSE,FALSE,0.15,neutral
-2.727566,-258.8248,0.950917,H,N,-39.1,0,-0.3,-1,FALSE,FALSE,FALSE,FALSE,FALSE,FALSE,FALSE,FALSE,FALSE,FALSE,FALSE,FALSE,FALSE,FALSE,FALSE,0.1,neutral
-2.727566,-258.8248,0,V,M,22.9,-1,-2.3,0,FALSE,FALSE,FALSE,FALSE,FALSE,FALSE,FALSE,FALSE,FALSE,FALSE,FALSE,FALSE,FALSE,FALSE,FALSE,0.1,neutral
-2.727566,-258.8248,0,P,L,54,0,5.4,0,FALSE,FALSE,FALSE,FALSE,FALSE,FALSE,FALSE,FALSE,FALSE,FALSE,FALSE,FALSE,FALSE,FALSE,FALSE,0.08,neutral
-2.727566,-258.8248,0,I,T,-50.6,0,-5.2,0,FALSE,FALSE,FALSE,FALSE,FALSE,FALSE,FALSE,FALSE,FALSE,FALSE,FALSE,FALSE,FALSE,FALSE,FALSE,0.07,neutral
-2.727566,-258.8248,0,R,Q,-29.6,0,1,-1,FALSE,FALSE,FALSE,FALSE,FALSE,FALSE,FALSE,FALSE,FALSE,FALSE,FALSE,FALSE,FALSE,FALSE,FALSE,0.63,neutral
-2.263566,-2809.3868,0,M,L,3.79999999999998,0,1.9,0,FALSE,FALSE,FALSE,FALSE,FALSE,FALSE,FALSE,FALSE,FALSE,FALSE,FALSE,FALSE,FALSE,FALSE,FALSE,0.03,neutral
-2.727566,-629.5191,0.950917,L,V,-26.7,1,0.4,0,FALSE,FALSE,FALSE,FALSE,FALSE,FALSE,FALSE,FALSE,FALSE,FALSE,FALSE,FALSE,FALSE,FALSE,FALSE,0.0,neutral
-2.727566,-969.4452,0,H,R,20.2,0,-1.3,0,FALSE,FALSE,FALSE,FALSE,FALSE,FALSE,FALSE,FALSE,FALSE,FALSE,FALSE,FALSE,FALSE,FALSE,FALSE,0.51,neutral
-2.727566,-969.4452,0,A,T,27.5,1,-2.5,0,FALSE,FALSE,FALSE,FALSE,FALSE,FALSE,FALSE,FALSE,FALSE,FALSE,FALSE,FALSE,FALSE,FALSE,FALSE,0.44,neutral
-2.727566,-969.4452,0,A,V,51.4,1,2.4,0,FALSE,FALSE,FALSE,FALSE,FALSE,FALSE,FALSE,FALSE,FALSE,FALSE,FALSE,FALSE,FALSE,FALSE,FALSE,0.49,neutral
-1.646646,-1850.5715,0,R,H,-20.2,0,1.3,0,FALSE,FALSE,FALSE,FALSE,FALSE,FALSE,FALSE,FALSE,FALSE,FALSE,FALSE,FALSE,FALSE,FALSE,FALSE,0.0749,neutral
-1.646646,-1850.5715,0,G,A,28.5,0,2.2,0,FALSE,FALSE,FALSE,FALSE,FALSE,FALSE,FALSE,FALSE,FALSE,FALSE,FALSE,FALSE,FALSE,FALSE,FALSE,0.09,neutral
-2.727566,129.6710,0,D,N,3,0,0,1,FALSE,FALSE,FALSE,FALSE,FALSE,FALSE,FALSE,FALSE,FALSE,FALSE,FALSE,FALSE,FALSE,FALSE,FALSE,0.36,neutral
-2.727566,129.6710,0,S,N,25.1,0,-2.7,0,FALSE,FALSE,FALSE,FALSE,FALSE,FALSE,FALSE,FALSE,FALSE,FALSE,FALSE,FALSE,FALSE,FALSE,FALSE,0.0749,neutral
-2.727566,129.6710,0,L,R,6.70000000000002,0,-8.3,1,FALSE,FALSE,FALSE,FALSE,FALSE,FALSE,FALSE,FALSE,FALSE,FALSE,FALSE,FALSE,FALSE,FALSE,FALSE,0.01,disease
-2.727566,129.6710,0,L,P,-54,0,-5.4,0,FALSE,FALSE,FALSE,FALSE,FALSE,FALSE,FALSE,FALSE,FALSE,FALSE,FALSE,FALSE,FALSE,FALSE,FALSE,0.01,disease
-2.727566,129.6710,0,C,S,-19.5,0,-3.3,0,FALSE,FALSE,TRUE,FALSE,FALSE,FALSE,FALSE,FALSE,FALSE,FALSE,FALSE,FALSE,FALSE,FALSE,TRUE,0.0,neutral
-2.727566,129.6710,0,G,R,113.3,0,-4.1,1,FALSE,FALSE,FALSE,FALSE,FALSE,FALSE,FALSE,FALSE,FALSE,FALSE,FALSE,FALSE,FALSE,FALSE,FALSE,0.21,disease
-2.727566,129.6710,0,V,I,26.7,0,0.3,0,FALSE,FALSE,FALSE,FALSE,FALSE,FALSE,FALSE,FALSE,FALSE,FALSE,FALSE,FALSE,FALSE,FALSE,FALSE,0.78,neutral
-1.557641,7.6545,0,T,S,-27.1,-1,-0.1,0,FALSE,FALSE,FALSE,FALSE,FALSE,FALSE,FALSE,FALSE,FALSE,FALSE,FALSE,FALSE,FALSE,FALSE,FALSE,0.94,neutral
-1.557641,7.6545,0,H,R,20.2,0,-1.3,0,FALSE,FALSE,FALSE,FALSE,FALSE,FALSE,FALSE,FALSE,FALSE,FALSE,FALSE,FALSE,FALSE,FALSE,FALSE,0.53,neutral
0.628591,-860.9324,0,E,Q,5.40000000000001,0,0,1,FALSE,FALSE,FALSE,FALSE,FALSE,FALSE,FALSE,FALSE,FALSE,FALSE,FALSE,FALSE,FALSE,FALSE,FALSE,0.01,neutral
0.628591,-860.9324,1.918650,R,H,-20.2,0,1.3,0,FALSE,FALSE,TRUE,FALSE,FALSE,FALSE,TRUE,FALSE,FALSE,FALSE,FALSE,FALSE,FALSE,FALSE,FALSE,0.12,neutral
0.628591,-860.9324,0,E,D,-27.3,0,0,0,FALSE,FALSE,FALSE,FALSE,FALSE,FALSE,FALSE,FALSE,FALSE,FALSE,FALSE,FALSE,FALSE,FALSE,FALSE,0.05,neutral
0.628591,-860.9324,0,T,S,-27.1,-1,-0.1,0,FALSE,FALSE,FALSE,FALSE,FALSE,FALSE,FALSE,FALSE,FALSE,FALSE,FALSE,FALSE,FALSE,FALSE,FALSE,0.38,neutral
0.628591,-860.9324,0,A,V,51.4,1,2.4,0,FALSE,FALSE,FALSE,FALSE,FALSE,FALSE,FALSE,FALSE,FALSE,FALSE,FALSE,FALSE,FALSE,FALSE,FALSE,0.05,neutral
0.628591,-860.9324,0,H,R,20.2,0,-1.3,0,FALSE,FALSE,FALSE,FALSE,FALSE,FALSE,FALSE,FALSE,FALSE,FALSE,FALSE,FALSE,FALSE,FALSE,FALSE,0.71,neutral
0.628591,-860.9324,-56.057019,P,T,3.39999999999999,1,0.9,0,FALSE,FALSE,FALSE,FALSE,FALSE,FALSE,FALSE,FALSE,FALSE,FALSE,FALSE,FALSE,FALSE,FALSE,FALSE,0.01,neutral
0.628591,-860.9324,-56.057019,R,Q,-29.6,0,1,-1,FALSE,FALSE,FALSE,FALSE,FALSE,FALSE,FALSE,FALSE,FALSE,FALSE,FALSE,FALSE,FALSE,FALSE,FALSE,0.24,neutral
0.104205,176.0858,0.007264,G,E,78.3,0,-3.1,-1,FALSE,FALSE,FALSE,FALSE,FALSE,FALSE,FALSE,FALSE,FALSE,FALSE,FALSE,FALSE,FALSE,FALSE,FALSE,0.01,disease
0.104205,176.0858,0,R,W,54.4,0,3.6,-1,FALSE,FALSE,FALSE,FALSE,FALSE,FALSE,FALSE,FALSE,FALSE,FALSE,FALSE,FALSE,FALSE,FALSE,FALSE,0.0,neutral
0.104205,176.0858,0,V,G,-79.9,-1,-4.6,0,FALSE,FALSE,FALSE,FALSE,FALSE,FALSE,FALSE,FALSE,FALSE,FALSE,FALSE,FALSE,FALSE,FALSE,FALSE,0.0,disease
0.104205,176.0858,0,G,D,51,0,-3.1,-1,FALSE,FALSE,FALSE,FALSE,FALSE,FALSE,FALSE,FALSE,FALSE,FALSE,FALSE,FALSE,FALSE,FALSE,FALSE,0.72,neutral
0.104205,176.0858,0,L,P,-54,0,-5.4,0,FALSE,FALSE,FALSE,FALSE,FALSE,FALSE,FALSE,FALSE,FALSE,FALSE,FALSE,FALSE,FALSE,FALSE,FALSE,0.03,disease
0.104205,176.0858,0,S,P,23.7,0,-0.8,0,FALSE,FALSE,FALSE,FALSE,FALSE,FALSE,FALSE,FALSE,FALSE,FALSE,FALSE,FALSE,FALSE,FALSE,FALSE,0.26,neutral
0.104205,176.0858,0,N,D,-3,0,0,-1,FALSE,FALSE,FALSE,FALSE,FALSE,FALSE,FALSE,FALSE,FALSE,FALSE,FALSE,FALSE,FALSE,FALSE,FALSE,0.17,disease
0.104205,176.0858,0,Y,C,-85.1,0,3.8,0,FALSE,FALSE,FALSE,FALSE,FALSE,FALSE,FALSE,FALSE,FALSE,FALSE,FALSE,FALSE,FALSE,FALSE,FALSE,0.17,neutral
0.104205,176.0858,0,P,S,-23.7,0,0.8,0,FALSE,FALSE,FALSE,FALSE,FALSE,FALSE,FALSE,FALSE,FALSE,FALSE,FALSE,FALSE,FALSE,FALSE,FALSE,0.76,neutral
0.104205,176.0858,2.096269,F,C,-81.4,0,-0.3,0,FALSE,FALSE,FALSE,FALSE,FALSE,FALSE,FALSE,FALSE,FALSE,FALSE,FALSE,FALSE,FALSE,FALSE,FALSE,0.0,disease
0.104205,176.0858,2.096269,A,V,51.4,1,2.4,0,FALSE,FALSE,FALSE,FALSE,FALSE,FALSE,FALSE,FALSE,FALSE,FALSE,FALSE,FALSE,FALSE,FALSE,FALSE,0.0,disease
0.104205,176.0858,0.007264,V,G,-79.9,-1,-4.6,0,FALSE,FALSE,FALSE,FALSE,FALSE,FALSE,FALSE,FALSE,FALSE,FALSE,FALSE,FALSE,FALSE,FALSE,FALSE,0.01,disease
0.104205,176.0858,0,P,S,-23.7,0,0.8,0,FALSE,FALSE,FALSE,FALSE,FALSE,FALSE,FALSE,FALSE,FALSE,FALSE,FALSE,FALSE,FALSE,FALSE,FALSE,0.73,neutral
0.104205,176.0858,0.007264,R,Q,-29.6,0,1,-1,FALSE,FALSE,FALSE,FALSE,FALSE,FALSE,FALSE,FALSE,FALSE,FALSE,FALSE,FALSE,FALSE,FALSE,FALSE,0.61,neutral
0.104205,176.0858,0,S,C,19.5,0,3.3,0,FALSE,FALSE,FALSE,FALSE,FALSE,FALSE,FALSE,FALSE,FALSE,FALSE,FALSE,FALSE,FALSE,FALSE,FALSE,0.0,neutral
0.104205,176.0858,0,D,E,27.3,0,0,0,FALSE,FALSE,FALSE,FALSE,FALSE,FALSE,FALSE,FALSE,FALSE,FALSE,FALSE,FALSE,FALSE,FALSE,FALSE,0.78,neutral
0.104205,176.0858,0,H,Y,40.4,0,1.9,-1,FALSE,FALSE,FALSE,FALSE,FALSE,FALSE,FALSE,FALSE,FALSE,FALSE,FALSE,FALSE,FALSE,FALSE,FALSE,1.0,neutral
0.104205,176.0858,0.007264,T,K,52.5,-1,-3.2,1,FALSE,FALSE,FALSE,FALSE,FALSE,FALSE,FALSE,FALSE,FALSE,FALSE,FALSE,FALSE,FALSE,FALSE,FALSE,0.03,neutral
0.104205,176.0858,0,L,F,23.2,0,-1,0,FALSE,FALSE,FALSE,FALSE,FALSE,FALSE,FALSE,FALSE,FALSE,FALSE,FALSE,FALSE,FALSE,FALSE,FALSE,0.15,neutral
0.104205,176.0858,0,E,G,-78.3,0,3.1,1,FALSE,FALSE,FALSE,FALSE,FALSE,FALSE,FALSE,FALSE,FALSE,FALSE,FALSE,FALSE,FALSE,FALSE,FALSE,0.37,neutral
0.104205,176.0858,0,V,L,26.7,-1,-0.4,0,FALSE,FALSE,FALSE,FALSE,FALSE,FALSE,FALSE,FALSE,FALSE,FALSE,FALSE,FALSE,FALSE,FALSE,FALSE,0.34,neutral
0.104205,176.0858,0.007264,C,R,64.9,0,-7,1,FALSE,FALSE,FALSE,FALSE,FALSE,FALSE,FALSE,FALSE,FALSE,FALSE,FALSE,FALSE,FALSE,FALSE,FALSE,0.36,neutral
0.104205,176.0858,0,T,S,-27.1,-1,-0.1,0,FALSE,FALSE,FALSE,FALSE,FALSE,FALSE,FALSE,FALSE,FALSE,FALSE,FALSE,FALSE,FALSE,FALSE,FALSE,1.0,neutral
0.104205,176.0858,0,F,S,-100.9,0,-3.6,0,FALSE,FALSE,FALSE,FALSE,FALSE,FALSE,FALSE,FALSE,FALSE,FALSE,FALSE,FALSE,FALSE,FALSE,FALSE,0.41,disease
0.104205,176.0858,0.007264,H,D,-42.1,0,-0.3,-2,FALSE,FALSE,FALSE,FALSE,FALSE,FALSE,FALSE,FALSE,FALSE,FALSE,FALSE,FALSE,FALSE,FALSE,FALSE,0.01,disease
0.104205,176.0858,0,D,E,27.3,0,0,0,FALSE,FALSE,FALSE,FALSE,FALSE,FALSE,FALSE,FALSE,FALSE,FALSE,FALSE,FALSE,FALSE,FALSE,FALSE,0.11,neutral
0.104205,176.0858,0,G,S,28.9,0,-0.4,0,FALSE,FALSE,FALSE,FALSE,FALSE,FALSE,FALSE,FALSE,FALSE,FALSE,FALSE,FALSE,FALSE,FALSE,FALSE,0.0,neutral
0.104205,176.0858,0,D,N,3,0,0,1,FALSE,FALSE,FALSE,FALSE,FALSE,FALSE,FALSE,FALSE,FALSE,FALSE,FALSE,FALSE,FALSE,FALSE,FALSE,0.23,neutral
0.104205,176.0858,0,T,M,46.8,-1,2.6,0,FALSE,FALSE,FALSE,FALSE,FALSE,FALSE,FALSE,FALSE,FALSE,FALSE,FALSE,FALSE,FALSE,FALSE,FALSE,0.12,neutral
0.104205,176.0858,0.007264,Y,D,-82.5,0,-2.2,-1,FALSE,FALSE,FALSE,FALSE,FALSE,FALSE,FALSE,FALSE,FALSE,FALSE,FALSE,FALSE,FALSE,FALSE,FALSE,0.01,disease
0.104205,176.0858,2.096269,E,G,-78.3,0,3.1,1,FALSE,FALSE,FALSE,FALSE,FALSE,FALSE,FALSE,FALSE,FALSE,FALSE,FALSE,FALSE,FALSE,FALSE,FALSE,0.0,disease
0.104205,176.0858,0,M,I,3.79999999999998,1,2.6,0,FALSE,FALSE,FALSE,FALSE,FALSE,FALSE,FALSE,FALSE,FALSE,FALSE,FALSE,FALSE,FALSE,FALSE,FALSE,0.45,neutral
0.104205,176.0858,2.096269,D,N,3,0,0,1,FALSE,FALSE,FALSE,FALSE,FALSE,FALSE,FALSE,FALSE,FALSE,FALSE,FALSE,FALSE,FALSE,FALSE,FALSE,0.0,neutral
0.104205,176.0858,0,H,L,13.5,0,7,-1,FALSE,FALSE,FALSE,FALSE,FALSE,FALSE,FALSE,FALSE,FALSE,FALSE,FALSE,FALSE,FALSE,FALSE,FALSE,0.19,disease
0.104205,176.0858,0.007264,R,C,-64.9,0,7,-1,FALSE,FALSE,FALSE,FALSE,FALSE,FALSE,FALSE,FALSE,FALSE,FALSE,FALSE,FALSE,FALSE,FALSE,FALSE,0.0,disease
0.104205,176.0858,0,R,C,-64.9,0,7,-1,FALSE,FALSE,FALSE,FALSE,FALSE,FALSE,FALSE,FALSE,FALSE,FALSE,FALSE,FALSE,FALSE,FALSE,FALSE,0.0,disease
0.104205,176.0858,0,L,F,23.2,0,-1,0,FALSE,FALSE,FALSE,FALSE,FALSE,FALSE,FALSE,FALSE,FALSE,FALSE,FALSE,FALSE,FALSE,FALSE,FALSE,0.2,neutral
0.104205,176.0858,0.007264,T,I,50.6,0,5.2,0,FALSE,FALSE,FALSE,FALSE,FALSE,FALSE,FALSE,FALSE,FALSE,FALSE,FALSE,FALSE,FALSE,FALSE,FALSE,0.4,neutral
0.104205,176.0858,0.007264,S,C,19.5,0,3.3,0,FALSE,FALSE,FALSE,FALSE,FALSE,FALSE,FALSE,FALSE,FALSE,FALSE,FALSE,FALSE,FALSE,FALSE,FALSE,0.06,disease
0.104205,176.0858,0,P,R,60.7,0,-2.9,1,FALSE,FALSE,FALSE,FALSE,FALSE,FALSE,FALSE,FALSE,FALSE,FALSE,FALSE,FALSE,FALSE,FALSE,FALSE,0.0,neutral
0.104205,176.0858,0,E,G,-78.3,0,3.1,1,FALSE,FALSE,FALSE,FALSE,FALSE,FALSE,FALSE,FALSE,FALSE,FALSE,FALSE,FALSE,FALSE,FALSE,FALSE,0.05,disease
0.104205,176.0858,0,D,Q,32.7,0,0,1,FALSE,FALSE,FALSE,FALSE,FALSE,FALSE,FALSE,FALSE,FALSE,FALSE,FALSE,FALSE,FALSE,FALSE,FALSE,0.0749,disease
0.104205,176.0858,0.007264,G,A,28.5,0,2.2,0,FALSE,FALSE,FALSE,FALSE,FALSE,FALSE,FALSE,FALSE,FALSE,FALSE,FALSE,FALSE,FALSE,FALSE,FALSE,0.52,neutral
0.104205,176.0858,0,L,V,-26.7,1,0.4,0,FALSE,FALSE,FALSE,FALSE,FALSE,FALSE,FALSE,FALSE,FALSE,FALSE,FALSE,FALSE,FALSE,FALSE,FALSE,0.08,neutral
0.104205,176.0858,2.096269,S,R,84.4,0,-3.7,1,FALSE,FALSE,FALSE,FALSE,FALSE,FALSE,FALSE,FALSE,FALSE,FALSE,FALSE,FALSE,FALSE,FALSE,FALSE,0.0,disease
0.104205,176.0858,2.096269,R,H,-20.2,0,1.3,0,FALSE,FALSE,FALSE,FALSE,FALSE,FALSE,FALSE,FALSE,FALSE,FALSE,FALSE,FALSE,FALSE,FALSE,FALSE,0.03,neutral
0.104205,176.0858,0,V,L,26.7,-1,-0.4,0,FALSE,FALSE,FALSE,FALSE,FALSE,FALSE,FALSE,FALSE,FALSE,FALSE,FALSE,FALSE,FALSE,FALSE,FALSE,0.63,neutral
0.104205,176.0858,0,E,D,-27.3,0,0,0,FALSE,FALSE,FALSE,FALSE,FALSE,FALSE,FALSE,FALSE,FALSE,FALSE,FALSE,FALSE,FALSE,FALSE,FALSE,0.56,disease
0.104205,176.0858,0,T,I,50.6,0,5.2,0,FALSE,FALSE,FALSE,FALSE,FALSE,FALSE,FALSE,FALSE,FALSE,FALSE,FALSE,FALSE,FALSE,FALSE,FALSE,0.18,neutral
0.104205,176.0858,0,R,Q,-29.6,0,1,-1,FALSE,FALSE,FALSE,FALSE,FALSE,FALSE,FALSE,FALSE,FALSE,FALSE,FALSE,FALSE,FALSE,FALSE,FALSE,0.63,neutral
0.104205,176.0858,0,I,V,-26.7,0,-0.3,0,FALSE,FALSE,FALSE,FALSE,FALSE,FALSE,FALSE,FALSE,FALSE,FALSE,FALSE,FALSE,FALSE,FALSE,FALSE,0.2,disease
0.104205,176.0858,0,S,R,84.4,0,-3.7,1,FALSE,FALSE,FALSE,FALSE,FALSE,FALSE,FALSE,FALSE,FALSE,FALSE,FALSE,FALSE,FALSE,FALSE,FALSE,0.35,neutral
0.104205,176.0858,2.096269,C,Y,85.1,0,-3.8,0,FALSE,FALSE,FALSE,FALSE,FALSE,FALSE,FALSE,FALSE,FALSE,FALSE,FALSE,FALSE,FALSE,FALSE,FALSE,0.0,disease
0.104205,176.0858,0.007264,D,G,-51,0,3.1,1,FALSE,FALSE,FALSE,FALSE,FALSE,FALSE,FALSE,FALSE,FALSE,FALSE,FALSE,FALSE,FALSE,FALSE,FALSE,0.0,disease
0.104205,176.0858,2.096269,R,C,-64.9,0,7,-1,FALSE,FALSE,FALSE,FALSE,FALSE,FALSE,FALSE,FALSE,FALSE,FALSE,FALSE,FALSE,FALSE,FALSE,FALSE,0.0,disease
0.104205,176.0858,0,F,L,-23.2,0,1,0,FALSE,FALSE,FALSE,FALSE,FALSE,FALSE,FALSE,FALSE,FALSE,FALSE,FALSE,FALSE,FALSE,FALSE,FALSE,0.71,neutral
0.104205,176.0858,0,L,P,-54,0,-5.4,0,FALSE,FALSE,FALSE,FALSE,FALSE,FALSE,FALSE,FALSE,FALSE,FALSE,FALSE,FALSE,FALSE,FALSE,FALSE,0.14,disease
0.104205,176.0858,0,K,N,-54.5,0,0.4,-1,FALSE,FALSE,FALSE,FALSE,FALSE,FALSE,FALSE,FALSE,FALSE,FALSE,FALSE,FALSE,FALSE,FALSE,FALSE,0.34,neutral
0.104205,176.0858,0,S,F,100.9,0,3.6,0,FALSE,FALSE,FALSE,FALSE,FALSE,FALSE,FALSE,FALSE,FALSE,FALSE,FALSE,FALSE,FALSE,FALSE,FALSE,0.01,neutral
0.104205,176.0858,0,F,L,-23.2,0,1,0,FALSE,FALSE,FALSE,FALSE,FALSE,FALSE,FALSE,FALSE,FALSE,FALSE,FALSE,FALSE,FALSE,FALSE,FALSE,0.13,neutral
0.104205,176.0858,0,D,V,28.9,1,7.7,1,FALSE,FALSE,FALSE,FALSE,FALSE,FALSE,FALSE,FALSE,FALSE,FALSE,FALSE,FALSE,FALSE,FALSE,FALSE,0.02,neutral
0.104205,176.0858,0.007264,W,R,-54.4,0,-3.6,1,FALSE,FALSE,FALSE,FALSE,FALSE,FALSE,FALSE,FALSE,FALSE,FALSE,FALSE,FALSE,FALSE,FALSE,FALSE,0.0,disease
0.104205,176.0858,0,P,R,60.7,0,-2.9,1,FALSE,FALSE,FALSE,FALSE,FALSE,FALSE,FALSE,FALSE,FALSE,FALSE,FALSE,FALSE,FALSE,FALSE,FALSE,0.01,disease
0.104205,176.0858,0.007264,Y,C,-85.1,0,3.8,0,FALSE,FALSE,FALSE,FALSE,FALSE,FALSE,FALSE,FALSE,FALSE,FALSE,FALSE,FALSE,FALSE,FALSE,FALSE,0.03,neutral
0.104205,176.0858,0.007264,A,D,22.5,0,-5.3,-1,FALSE,FALSE,FALSE,FALSE,FALSE,FALSE,FALSE,FALSE,FALSE,FALSE,FALSE,FALSE,FALSE,FALSE,FALSE,0.01,disease
0.104205,176.0858,0,T,I,50.6,0,5.2,0,FALSE,FALSE,FALSE,FALSE,FALSE,FALSE,FALSE,FALSE,FALSE,FALSE,FALSE,FALSE,FALSE,FALSE,FALSE,0.04,disease
0.104205,176.0858,0.007264,S,N,25.1,0,-2.7,0,FALSE,FALSE,TRUE,FALSE,FALSE,FALSE,FALSE,FALSE,TRUE,FALSE,FALSE,FALSE,FALSE,FALSE,FALSE,0.0749,neutral
0.104205,176.0858,0,L,R,6.70000000000002,0,-8.3,1,FALSE,FALSE,FALSE,FALSE,FALSE,FALSE,FALSE,FALSE,FALSE,FALSE,FALSE,FALSE,FALSE,FALSE,FALSE,0.0,disease
0.104205,176.0858,0,I,R,6.70000000000002,-1,-9,1,FALSE,FALSE,FALSE,FALSE,FALSE,FALSE,FALSE,FALSE,FALSE,FALSE,FALSE,FALSE,FALSE,FALSE,FALSE,0.0,disease
0.104205,176.0858,0,K,E,-30.2,0,0.4,-2,FALSE,FALSE,FALSE,FALSE,FALSE,FALSE,FALSE,FALSE,FALSE,FALSE,FALSE,FALSE,FALSE,FALSE,FALSE,0.02,disease
0.104205,176.0858,0.007264,L,P,-54,0,-5.4,0,FALSE,FALSE,FALSE,FALSE,FALSE,FALSE,FALSE,FALSE,FALSE,FALSE,FALSE,FALSE,FALSE,FALSE,FALSE,0.33,neutral
0.104205,176.0858,2.096269,R,P,-60.7,0,2.9,-1,FALSE,FALSE,FALSE,FALSE,FALSE,FALSE,FALSE,FALSE,FALSE,FALSE,FALSE,FALSE,FALSE,FALSE,FALSE,0.0,disease
0.104205,176.0858,0,A,T,27.5,1,-2.5,0,FALSE,FALSE,FALSE,FALSE,FALSE,FALSE,FALSE,FALSE,FALSE,FALSE,FALSE,FALSE,FALSE,FALSE,FALSE,0.47,neutral
0.104205,176.0858,2.096269,G,R,113.3,0,-4.1,1,FALSE,FALSE,FALSE,FALSE,FALSE,FALSE,FALSE,FALSE,FALSE,FALSE,FALSE,FALSE,FALSE,FALSE,FALSE,0.0,disease
0.104205,176.0858,0.007264,V,I,26.7,0,0.3,0,FALSE,FALSE,FALSE,FALSE,FALSE,FALSE,FALSE,FALSE,FALSE,FALSE,FALSE,FALSE,FALSE,FALSE,FALSE,0.53,neutral
0.104205,176.0858,2.096269,P,L,54,0,5.4,0,FALSE,FALSE,FALSE,FALSE,FALSE,FALSE,FALSE,FALSE,FALSE,FALSE,FALSE,FALSE,FALSE,FALSE,FALSE,0.0,disease
0.104205,176.0858,0,R,C,-64.9,0,7,-1,FALSE,FALSE,FALSE,FALSE,FALSE,FALSE,FALSE,FALSE,FALSE,FALSE,FALSE,FALSE,FALSE,FALSE,FALSE,0.05,disease
0.104205,176.0858,0,N,S,-25.1,0,2.7,0,FALSE,FALSE,FALSE,FALSE,FALSE,FALSE,FALSE,FALSE,FALSE,FALSE,FALSE,FALSE,FALSE,FALSE,FALSE,0.82,neutral
0.104205,176.0858,0,T,A,-27.5,-1,2.5,0,FALSE,FALSE,FALSE,FALSE,FALSE,FALSE,FALSE,FALSE,FALSE,FALSE,FALSE,FALSE,FALSE,FALSE,FALSE,0.78,neutral
0.104205,176.0858,0,N,S,-25.1,0,2.7,0,FALSE,FALSE,FALSE,FALSE,FALSE,FALSE,FALSE,FALSE,FALSE,FALSE,FALSE,FALSE,FALSE,FALSE,FALSE,0.89,neutral
0.104205,176.0858,0,P,L,54,0,5.4,0,FALSE,FALSE,FALSE,FALSE,FALSE,FALSE,FALSE,FALSE,FALSE,FALSE,FALSE,FALSE,FALSE,FALSE,FALSE,0.0,disease
0.104205,176.0858,0,V,A,-51.4,-1,-2.4,0,FALSE,FALSE,FALSE,FALSE,FALSE,FALSE,FALSE,FALSE,FALSE,FALSE,FALSE,FALSE,FALSE,FALSE,FALSE,1.0,neutral
0.104205,176.0858,0,D,H,42.1,0,0.3,2,FALSE,FALSE,FALSE,FALSE,FALSE,FALSE,FALSE,FALSE,FALSE,FALSE,FALSE,FALSE,FALSE,FALSE,FALSE,0.02,neutral
0.104205,176.0858,0,L,P,-54,0,-5.4,0,FALSE,FALSE,FALSE,FALSE,FALSE,FALSE,FALSE,FALSE,FALSE,FALSE,FALSE,FALSE,FALSE,FALSE,FALSE,0.0,disease
0.104205,176.0858,0,E,Q,5.40000000000001,0,0,1,FALSE,FALSE,FALSE,FALSE,FALSE,FALSE,FALSE,FALSE,FALSE,FALSE,FALSE,FALSE,FALSE,FALSE,FALSE,0.3,neutral
0.104205,176.0858,0,V,A,-51.4,-1,-2.4,0,FALSE,FALSE,FALSE,FALSE,FALSE,FALSE,FALSE,FALSE,FALSE,FALSE,FALSE,FALSE,FALSE,FALSE,FALSE,0.0,neutral
0.104205,176.0858,0,L,F,23.2,0,-1,0,FALSE,FALSE,FALSE,FALSE,FALSE,FALSE,FALSE,FALSE,FALSE,FALSE,FALSE,FALSE,FALSE,FALSE,FALSE,0.04,neutral
0.104205,176.0858,2.096269,R,G,-113.3,0,4.1,-1,FALSE,FALSE,FALSE,FALSE,FALSE,FALSE,FALSE,FALSE,FALSE,FALSE,FALSE,FALSE,FALSE,FALSE,FALSE,0.0,disease
0.104205,176.0858,0,L,Q,-22.9,0,-7.3,0,FALSE,FALSE,FALSE,FALSE,FALSE,FALSE,FALSE,FALSE,FALSE,FALSE,FALSE,FALSE,FALSE,FALSE,FALSE,0.0,disease
0.104205,176.0858,0.007264,L,F,23.2,0,-1,0,FALSE,FALSE,FALSE,FALSE,FALSE,FALSE,FALSE,FALSE,FALSE,FALSE,FALSE,FALSE,FALSE,FALSE,FALSE,0.07,neutral
0.104205,176.0858,0,R,W,54.4,0,3.6,-1,FALSE,FALSE,FALSE,FALSE,FALSE,FALSE,FALSE,FALSE,FALSE,FALSE,FALSE,FALSE,FALSE,FALSE,FALSE,0.0,neutral
0.104205,176.0858,0.007264,L,R,6.70000000000002,0,-8.3,1,FALSE,FALSE,FALSE,FALSE,FALSE,FALSE,FALSE,FALSE,FALSE,FALSE,FALSE,FALSE,FALSE,FALSE,FALSE,0.0,neutral
-1.557641,-1011.4682,0.950917,S,N,25.1,0,-2.7,0,FALSE,FALSE,FALSE,FALSE,FALSE,FALSE,FALSE,FALSE,FALSE,FALSE,FALSE,FALSE,FALSE,FALSE,FALSE,0.37,neutral
-1.557641,-1011.4682,2.449906,C,R,64.9,0,-7,1,TRUE,FALSE,TRUE,FALSE,FALSE,FALSE,FALSE,FALSE,FALSE,FALSE,FALSE,FALSE,FALSE,FALSE,TRUE,0.0,neutral
-1.557641,-1011.4682,2.449906,R,Q,-29.6,0,1,-1,FALSE,FALSE,TRUE,FALSE,FALSE,FALSE,FALSE,FALSE,FALSE,FALSE,FALSE,FALSE,FALSE,FALSE,TRUE,0.07,neutral
-1.557641,-1011.4682,0,T,S,-27.1,-1,-0.1,0,FALSE,FALSE,FALSE,FALSE,FALSE,FALSE,FALSE,FALSE,FALSE,FALSE,FALSE,FALSE,FALSE,FALSE,FALSE,0.79,neutral
-1.557641,-1011.4682,2.449906,Q,E,-5.40000000000001,0,0,-1,FALSE,FALSE,FALSE,FALSE,FALSE,FALSE,FALSE,FALSE,FALSE,FALSE,FALSE,FALSE,FALSE,FALSE,FALSE,1.0,neutral
-1.557641,-1011.4682,0,T,P,-3.39999999999999,-1,-0.9,0,FALSE,FALSE,FALSE,FALSE,FALSE,FALSE,FALSE,FALSE,FALSE,FALSE,FALSE,FALSE,FALSE,FALSE,FALSE,0.24,neutral
0.628591,-81.8915,0,T,K,52.5,-1,-3.2,1,FALSE,TRUE,TRUE,FALSE,FALSE,FALSE,FALSE,FALSE,TRUE,FALSE,FALSE,FALSE,FALSE,FALSE,FALSE,0.0749,neutral
0.628591,-81.8915,0,S,C,19.5,0,3.3,0,FALSE,FALSE,FALSE,FALSE,FALSE,FALSE,FALSE,FALSE,FALSE,FALSE,FALSE,FALSE,FALSE,FALSE,FALSE,0.0749,neutral
0.628591,-81.8915,0,R,C,-64.9,0,7,-1,FALSE,FALSE,FALSE,FALSE,FALSE,FALSE,FALSE,FALSE,FALSE,FALSE,FALSE,FALSE,FALSE,FALSE,FALSE,0.0749,neutral
0.628591,-81.8915,0.950917,V,I,26.7,0,0.3,0,FALSE,FALSE,FALSE,FALSE,FALSE,FALSE,FALSE,FALSE,FALSE,FALSE,FALSE,FALSE,FALSE,FALSE,FALSE,0.0749,neutral
0.628591,-81.8915,0,V,M,22.9,-1,-2.3,0,FALSE,FALSE,FALSE,FALSE,FALSE,FALSE,FALSE,FALSE,FALSE,FALSE,FALSE,FALSE,FALSE,FALSE,FALSE,0.0749,neutral
-1.646646,-650.2485,0,I,V,-26.7,0,-0.3,0,FALSE,FALSE,FALSE,FALSE,FALSE,FALSE,FALSE,FALSE,FALSE,FALSE,FALSE,FALSE,FALSE,FALSE,FALSE,0.3,neutral
-1.646646,-650.2485,0,I,V,-26.7,0,-0.3,0,FALSE,FALSE,FALSE,FALSE,FALSE,FALSE,FALSE,FALSE,FALSE,FALSE,FALSE,FALSE,FALSE,FALSE,FALSE,0.69,neutral
0.104205,41.5974,0,T,A,-27.5,-1,2.5,0,FALSE,FALSE,FALSE,FALSE,FALSE,FALSE,FALSE,FALSE,FALSE,FALSE,FALSE,FALSE,FALSE,FALSE,FALSE,0.15,neutral
0.104205,41.5974,0,N,S,-25.1,0,2.7,0,FALSE,FALSE,FALSE,FALSE,FALSE,FALSE,FALSE,FALSE,FALSE,FALSE,FALSE,FALSE,FALSE,FALSE,FALSE,0.69,neutral
0.104205,41.5974,0.007264,Q,R,29.6,0,-1,1,FALSE,FALSE,FALSE,FALSE,FALSE,FALSE,FALSE,FALSE,FALSE,FALSE,FALSE,FALSE,FALSE,FALSE,FALSE,0.0,disease
0.104205,41.5974,0.007264,Y,D,-82.5,0,-2.2,-1,FALSE,FALSE,FALSE,FALSE,FALSE,FALSE,FALSE,FALSE,FALSE,FALSE,FALSE,FALSE,FALSE,FALSE,FALSE,0.39,neutral
0.104205,41.5974,0,H,Y,40.4,0,1.9,-1,FALSE,FALSE,FALSE,FALSE,FALSE,FALSE,FALSE,FALSE,FALSE,FALSE,FALSE,FALSE,FALSE,FALSE,FALSE,0.04,neutral
0.104205,41.5974,0,M,T,-46.8,1,-2.6,0,FALSE,FALSE,FALSE,FALSE,FALSE,FALSE,FALSE,FALSE,FALSE,FALSE,FALSE,FALSE,FALSE,FALSE,FALSE,1.0,neutral
0.104205,41.5974,0,S,N,25.1,0,-2.7,0,FALSE,FALSE,FALSE,FALSE,FALSE,FALSE,FALSE,FALSE,FALSE,FALSE,FALSE,FALSE,FALSE,FALSE,FALSE,0.56,neutral
0.104205,41.5974,0,Y,H,-40.4,0,-1.9,1,FALSE,FALSE,FALSE,FALSE,FALSE,FALSE,FALSE,FALSE,FALSE,FALSE,FALSE,FALSE,FALSE,FALSE,FALSE,0.52,neutral
0.104205,41.5974,2.096269,P,A,-24.1,0,3.4,0,FALSE,FALSE,FALSE,FALSE,FALSE,FALSE,FALSE,FALSE,FALSE,FALSE,FALSE,FALSE,FALSE,FALSE,FALSE,0.04,neutral
0.104205,41.5974,2.096269,R,Q,-29.6,0,1,-1,FALSE,FALSE,FALSE,FALSE,FALSE,FALSE,FALSE,FALSE,FALSE,FALSE,FALSE,FALSE,FALSE,FALSE,FALSE,0.52,neutral
0.104205,41.5974,0.007264,G,A,28.5,0,2.2,0,FALSE,FALSE,FALSE,FALSE,FALSE,FALSE,FALSE,FALSE,FALSE,FALSE,FALSE,FALSE,FALSE,FALSE,FALSE,0.79,neutral
0.104205,41.5974,0,V,I,26.7,0,0.3,0,FALSE,FALSE,FALSE,FALSE,FALSE,FALSE,FALSE,FALSE,FALSE,FALSE,FALSE,FALSE,FALSE,FALSE,FALSE,0.13,neutral
0.104205,41.5974,0,V,M,22.9,-1,-2.3,0,FALSE,FALSE,FALSE,FALSE,FALSE,FALSE,FALSE,FALSE,FALSE,FALSE,FALSE,FALSE,FALSE,FALSE,FALSE,0.66,neutral
0.104205,41.5974,0,I,V,-26.7,0,-0.3,0,FALSE,FALSE,FALSE,FALSE,FALSE,FALSE,FALSE,FALSE,FALSE,FALSE,FALSE,FALSE,FALSE,FALSE,FALSE,0.38,neutral
0.104205,41.5974,0,K,N,-54.5,0,0.4,-1,FALSE,FALSE,FALSE,FALSE,FALSE,FALSE,FALSE,FALSE,FALSE,FALSE,FALSE,FALSE,FALSE,FALSE,FALSE,0.08,neutral
0.104205,41.5974,0,S,G,-28.9,0,0.4,0,FALSE,FALSE,FALSE,FALSE,FALSE,FALSE,FALSE,FALSE,FALSE,FALSE,FALSE,FALSE,FALSE,FALSE,FALSE,0.34,neutral
1.910551,-1898.1222,0,A,V,51.4,1,2.4,0,FALSE,FALSE,FALSE,FALSE,FALSE,FALSE,FALSE,FALSE,FALSE,FALSE,FALSE,FALSE,FALSE,FALSE,FALSE,0.1,neutral
1.910551,-1898.1222,0,A,S,0.400000000000006,0,-2.6,0,FALSE,FALSE,FALSE,FALSE,FALSE,FALSE,FALSE,FALSE,FALSE,FALSE,FALSE,FALSE,FALSE,FALSE,FALSE,0.48,neutral
1.910551,-1898.1222,0.950917,E,K,30.2,0,-0.4,2,FALSE,FALSE,FALSE,FALSE,FALSE,FALSE,FALSE,FALSE,FALSE,FALSE,FALSE,FALSE,FALSE,FALSE,FALSE,0.57,neutral
1.910551,-1898.1222,0,A,V,51.4,1,2.4,0,FALSE,FALSE,FALSE,FALSE,FALSE,FALSE,FALSE,FALSE,FALSE,FALSE,FALSE,FALSE,FALSE,FALSE,FALSE,0.4,neutral
1.910551,-1898.1222,0,A,V,51.4,1,2.4,0,FALSE,FALSE,FALSE,FALSE,FALSE,FALSE,FALSE,FALSE,FALSE,FALSE,FALSE,FALSE,FALSE,FALSE,FALSE,0.52,neutral
-2.263566,-478.6894,0.950917,S,P,23.7,0,-0.8,0,FALSE,FALSE,FALSE,FALSE,FALSE,FALSE,FALSE,FALSE,FALSE,FALSE,FALSE,FALSE,FALSE,FALSE,FALSE,0.03,neutral
-2.263566,-2454.8751,0,T,I,50.6,0,5.2,0,FALSE,FALSE,FALSE,FALSE,FALSE,FALSE,FALSE,FALSE,FALSE,FALSE,FALSE,FALSE,FALSE,FALSE,FALSE,0.0749,neutral
-2.263566,-2454.8751,0,Q,E,-5.40000000000001,0,0,-1,FALSE,FALSE,FALSE,FALSE,FALSE,FALSE,FALSE,FALSE,FALSE,FALSE,FALSE,FALSE,FALSE,FALSE,FALSE,0.81,neutral
-2.263566,-2454.8751,0.950917,D,E,27.3,0,0,0,FALSE,FALSE,FALSE,FALSE,FALSE,FALSE,FALSE,FALSE,FALSE,FALSE,FALSE,FALSE,FALSE,FALSE,FALSE,1.0,neutral
-1.646646,-438.4518,0,A,P,24.1,0,-3.4,0,FALSE,FALSE,FALSE,FALSE,FALSE,FALSE,FALSE,FALSE,FALSE,FALSE,FALSE,FALSE,FALSE,FALSE,FALSE,0.03,neutral
-1.646646,-438.4518,0,Q,H,9.39999999999998,0,0.3,1,FALSE,FALSE,FALSE,FALSE,FALSE,FALSE,FALSE,FALSE,FALSE,FALSE,FALSE,FALSE,FALSE,FALSE,FALSE,0.2,neutral
-1.646646,-438.4518,0.950917,Y,F,-3.69999999999999,0,4.1,0,FALSE,FALSE,FALSE,FALSE,FALSE,FALSE,FALSE,FALSE,FALSE,FALSE,FALSE,FALSE,FALSE,FALSE,FALSE,0.02,neutral
1.910551,289.8814,0,V,I,26.7,0,0.3,0,FALSE,FALSE,FALSE,FALSE,FALSE,FALSE,FALSE,FALSE,FALSE,FALSE,FALSE,FALSE,FALSE,FALSE,FALSE,0.19,disease
1.910551,289.8814,0,R,H,-20.2,0,1.3,0,FALSE,FALSE,TRUE,FALSE,FALSE,FALSE,TRUE,FALSE,FALSE,FALSE,FALSE,FALSE,FALSE,FALSE,FALSE,0.1,disease
1.910551,289.8814,0,P,R,60.7,0,-2.9,1,FALSE,FALSE,FALSE,FALSE,FALSE,FALSE,FALSE,FALSE,FALSE,FALSE,FALSE,FALSE,FALSE,FALSE,FALSE,0.0,neutral
1.910551,289.8814,0.950917,E,D,-27.3,0,0,0,FALSE,FALSE,FALSE,FALSE,FALSE,FALSE,FALSE,FALSE,FALSE,FALSE,FALSE,FALSE,FALSE,FALSE,FALSE,0.17,neutral
1.910551,389.7682,0,C,Y,85.1,0,-3.8,0,FALSE,FALSE,TRUE,FALSE,FALSE,FALSE,TRUE,FALSE,FALSE,FALSE,FALSE,FALSE,FALSE,FALSE,FALSE,0.0,disease
1.910551,389.7682,0,C,Y,85.1,0,-3.8,0,FALSE,FALSE,TRUE,FALSE,FALSE,FALSE,TRUE,FALSE,FALSE,FALSE,FALSE,FALSE,FALSE,FALSE,FALSE,0.0,disease
1.910551,389.7682,0,C,S,-19.5,0,-3.3,0,FALSE,FALSE,FALSE,FALSE,FALSE,FALSE,FALSE,FALSE,FALSE,FALSE,FALSE,FALSE,FALSE,FALSE,FALSE,0.0,disease
1.910551,389.7682,0,R,P,-60.7,0,2.9,-1,FALSE,FALSE,FALSE,FALSE,FALSE,FALSE,FALSE,FALSE,FALSE,FALSE,FALSE,FALSE,FALSE,FALSE,FALSE,0.2,disease
1.910551,389.7682,0,K,T,-52.5,1,3.2,-1,FALSE,FALSE,FALSE,FALSE,FALSE,FALSE,FALSE,FALSE,FALSE,FALSE,FALSE,FALSE,FALSE,FALSE,FALSE,0.06,disease
1.910551,389.7682,0.950917,C,R,64.9,0,-7,1,FALSE,FALSE,FALSE,FALSE,FALSE,FALSE,FALSE,FALSE,FALSE,FALSE,FALSE,FALSE,FALSE,FALSE,FALSE,0.0,disease
1.910551,389.7682,0,S,N,25.1,0,-2.7,0,FALSE,FALSE,FALSE,FALSE,FALSE,FALSE,FALSE,FALSE,FALSE,FALSE,FALSE,FALSE,FALSE,FALSE,FALSE,0.83,neutral
1.910551,389.7682,0,Q,H,9.39999999999998,0,0.3,1,FALSE,FALSE,FALSE,FALSE,FALSE,FALSE,FALSE,FALSE,FALSE,FALSE,FALSE,FALSE,FALSE,FALSE,FALSE,0.01,disease
1.910551,389.7682,0,C,W,119.3,0,-3.4,0,FALSE,FALSE,FALSE,FALSE,FALSE,FALSE,FALSE,FALSE,FALSE,FALSE,FALSE,FALSE,FALSE,FALSE,FALSE,0.0,disease
1.910551,389.7682,0.950917,C,Y,85.1,0,-3.8,0,FALSE,FALSE,FALSE,FALSE,FALSE,FALSE,FALSE,FALSE,FALSE,FALSE,FALSE,FALSE,FALSE,FALSE,FALSE,0.0,disease
1.910551,389.7682,0.950917,C,R,64.9,0,-7,1,FALSE,FALSE,FALSE,FALSE,FALSE,FALSE,FALSE,FALSE,FALSE,FALSE,FALSE,FALSE,FALSE,FALSE,FALSE,0.0,disease
1.910551,389.7682,0,N,K,54.5,0,-0.4,1,FALSE,FALSE,FALSE,FALSE,FALSE,FALSE,FALSE,FALSE,FALSE,FALSE,FALSE,FALSE,FALSE,FALSE,FALSE,0.01,disease
1.910551,389.7682,0.950917,R,W,54.4,0,3.6,-1,FALSE,FALSE,FALSE,FALSE,FALSE,FALSE,FALSE,FALSE,FALSE,FALSE,FALSE,FALSE,FALSE,FALSE,FALSE,0.0,disease
1.910551,389.7682,0,C,R,64.9,0,-7,1,FALSE,FALSE,FALSE,FALSE,FALSE,FALSE,FALSE,FALSE,FALSE,FALSE,FALSE,FALSE,FALSE,FALSE,FALSE,0.0,disease
1.910551,389.7682,0.950917,E,D,-27.3,0,0,0,FALSE,FALSE,FALSE,FALSE,FALSE,FALSE,FALSE,FALSE,FALSE,FALSE,FALSE,FALSE,FALSE,FALSE,FALSE,1.0,neutral
1.910551,389.7682,0,G,D,51,0,-3.1,-1,FALSE,FALSE,FALSE,FALSE,FALSE,FALSE,FALSE,FALSE,FALSE,FALSE,FALSE,FALSE,FALSE,FALSE,FALSE,0.21,disease
1.910551,389.7682,0.950917,R,Q,-29.6,0,1,-1,FALSE,FALSE,FALSE,FALSE,FALSE,FALSE,FALSE,FALSE,FALSE,FALSE,FALSE,FALSE,FALSE,FALSE,FALSE,0.0,disease
1.910551,389.7682,0.950917,D,G,-51,0,3.1,1,FALSE,FALSE,FALSE,FALSE,FALSE,FALSE,FALSE,FALSE,FALSE,FALSE,FALSE,FALSE,FALSE,FALSE,FALSE,0.04,disease
0.628591,-157.8931,0.950917,A,T,27.5,1,-2.5,0,FALSE,FALSE,FALSE,FALSE,FALSE,FALSE,FALSE,FALSE,FALSE,FALSE,FALSE,FALSE,FALSE,FALSE,FALSE,0.53,neutral
-1.557641,13.3228,0,I,V,-26.7,0,-0.3,0,TRUE,FALSE,FALSE,FALSE,FALSE,FALSE,FALSE,FALSE,FALSE,FALSE,FALSE,FALSE,FALSE,FALSE,FALSE,0.4,neutral
-1.557641,13.3228,-1.614224,G,A,28.5,0,2.2,0,FALSE,FALSE,FALSE,FALSE,FALSE,FALSE,FALSE,FALSE,FALSE,FALSE,FALSE,FALSE,FALSE,FALSE,FALSE,0.16,neutral
-1.557641,13.3228,0,R,Q,-29.6,0,1,-1,TRUE,FALSE,TRUE,FALSE,FALSE,FALSE,FALSE,FALSE,FALSE,TRUE,FALSE,FALSE,FALSE,FALSE,FALSE,0.0,disease
-1.557641,13.3228,0,N,S,-25.1,0,2.7,0,FALSE,FALSE,FALSE,FALSE,FALSE,FALSE,FALSE,FALSE,FALSE,FALSE,FALSE,FALSE,FALSE,FALSE,FALSE,0.5,neutral
-1.557641,13.3228,0.950917,Y,F,-3.69999999999999,0,4.1,0,FALSE,FALSE,FALSE,FALSE,FALSE,FALSE,FALSE,FALSE,FALSE,FALSE,FALSE,FALSE,FALSE,FALSE,FALSE,0.04,neutral
-1.646646,-781.9052,0,P,A,-24.1,0,3.4,0,FALSE,FALSE,FALSE,FALSE,FALSE,FALSE,FALSE,FALSE,FALSE,FALSE,FALSE,FALSE,FALSE,FALSE,FALSE,0.0749,neutral
-1.646646,-781.9052,0,T,A,-27.5,-1,2.5,0,FALSE,FALSE,FALSE,FALSE,FALSE,FALSE,FALSE,FALSE,FALSE,FALSE,FALSE,FALSE,FALSE,FALSE,FALSE,0.0749,neutral
-1.646646,-781.9052,0,R,Q,-29.6,0,1,-1,FALSE,FALSE,FALSE,FALSE,FALSE,FALSE,FALSE,FALSE,FALSE,FALSE,FALSE,FALSE,FALSE,FALSE,FALSE,0.0749,neutral
-1.646646,-781.9052,0,L,F,23.2,0,-1,0,FALSE,FALSE,FALSE,FALSE,FALSE,FALSE,FALSE,FALSE,FALSE,FALSE,FALSE,FALSE,FALSE,FALSE,FALSE,0.0749,neutral
-1.646646,-781.9052,0,S,F,100.9,0,3.6,0,FALSE,TRUE,TRUE,FALSE,FALSE,FALSE,FALSE,FALSE,TRUE,FALSE,FALSE,FALSE,FALSE,FALSE,FALSE,0.0749,neutral
-1.646646,-781.9052,0,R,L,-6.70000000000002,0,8.3,-1,FALSE,FALSE,FALSE,FALSE,FALSE,FALSE,FALSE,FALSE,FALSE,FALSE,FALSE,FALSE,FALSE,FALSE,FALSE,0.0749,neutral
-1.646646,-781.9052,0,T,R,57.3,-1,-3.8,1,FALSE,FALSE,FALSE,FALSE,FALSE,FALSE,FALSE,FALSE,FALSE,FALSE,FALSE,FALSE,FALSE,FALSE,FALSE,0.0749,neutral
-1.646646,-781.9052,0,V,M,22.9,-1,-2.3,0,FALSE,FALSE,FALSE,FALSE,FALSE,FALSE,FALSE,FALSE,FALSE,FALSE,FALSE,FALSE,FALSE,FALSE,FALSE,0.0749,neutral
-1.646646,-781.9052,0,T,A,-27.5,-1,2.5,0,FALSE,FALSE,FALSE,FALSE,FALSE,FALSE,FALSE,FALSE,FALSE,FALSE,FALSE,FALSE,FALSE,FALSE,FALSE,0.0749,neutral
-1.646646,-781.9052,0,V,M,22.9,-1,-2.3,0,FALSE,FALSE,FALSE,FALSE,FALSE,FALSE,FALSE,FALSE,FALSE,FALSE,FALSE,FALSE,FALSE,FALSE,FALSE,0.0749,neutral
-1.646646,-781.9052,0,S,G,-28.9,0,0.4,0,FALSE,FALSE,FALSE,FALSE,FALSE,FALSE,FALSE,FALSE,FALSE,FALSE,FALSE,FALSE,FALSE,FALSE,FALSE,0.0749,neutral
-2.263566,-270.5352,0,E,K,30.2,0,-0.4,2,FALSE,FALSE,FALSE,FALSE,FALSE,FALSE,FALSE,FALSE,FALSE,FALSE,FALSE,FALSE,FALSE,FALSE,FALSE,0.61,neutral
0.628591,-2667.1839,-58.864374,Q,E,-5.40000000000001,0,0,-1,FALSE,FALSE,FALSE,FALSE,FALSE,FALSE,FALSE,FALSE,FALSE,FALSE,FALSE,FALSE,FALSE,FALSE,FALSE,0.93,neutral
0.628591,-2667.1839,0,E,K,30.2,0,-0.4,2,FALSE,FALSE,FALSE,FALSE,FALSE,FALSE,FALSE,FALSE,FALSE,FALSE,FALSE,FALSE,FALSE,FALSE,FALSE,0.12,neutral
0.628591,-2667.1839,0,R,H,-20.2,0,1.3,0,FALSE,FALSE,FALSE,FALSE,FALSE,FALSE,FALSE,FALSE,FALSE,FALSE,FALSE,FALSE,FALSE,FALSE,FALSE,0.22,neutral
0.628591,-2667.1839,0,L,P,-54,0,-5.4,0,FALSE,FALSE,FALSE,FALSE,FALSE,FALSE,FALSE,FALSE,FALSE,FALSE,FALSE,FALSE,FALSE,FALSE,FALSE,0.01,neutral
0.628591,-2667.1839,0,K,T,-52.5,1,3.2,-1,FALSE,FALSE,FALSE,FALSE,FALSE,FALSE,FALSE,FALSE,FALSE,FALSE,FALSE,FALSE,FALSE,FALSE,FALSE,0.27,neutral
-55.057019,-96.4531,0,A,V,51.4,1,2.4,0,FALSE,FALSE,FALSE,FALSE,FALSE,FALSE,FALSE,FALSE,FALSE,FALSE,FALSE,FALSE,FALSE,FALSE,FALSE,0.67,neutral
-2.263566,-25.6210,0.950917,K,R,4.80000000000001,0,-0.6,0,FALSE,FALSE,FALSE,FALSE,FALSE,FALSE,FALSE,FALSE,FALSE,FALSE,FALSE,FALSE,FALSE,FALSE,FALSE,0.51,neutral
-2.263566,-25.6210,0,T,I,50.6,0,5.2,0,FALSE,FALSE,FALSE,FALSE,FALSE,FALSE,FALSE,FALSE,FALSE,FALSE,FALSE,FALSE,FALSE,FALSE,FALSE,0.19,neutral
-2.263566,-25.6210,0.950917,T,M,46.8,-1,2.6,0,FALSE,FALSE,TRUE,FALSE,FALSE,FALSE,FALSE,FALSE,TRUE,FALSE,FALSE,FALSE,FALSE,FALSE,FALSE,0.08,neutral
-2.263566,-25.6210,0,R,K,-4.80000000000001,0,0.6,0,FALSE,FALSE,FALSE,FALSE,FALSE,FALSE,FALSE,FALSE,FALSE,FALSE,FALSE,FALSE,FALSE,FALSE,FALSE,0.23,neutral
-0.421579,-95.7721,0,N,T,2,1,2.8,0,FALSE,FALSE,FALSE,FALSE,FALSE,FALSE,FALSE,FALSE,FALSE,FALSE,FALSE,FALSE,FALSE,FALSE,FALSE,0.2,neutral
-0.421579,-95.7721,0,A,T,27.5,1,-2.5,0,FALSE,FALSE,FALSE,FALSE,FALSE,FALSE,FALSE,FALSE,FALSE,FALSE,FALSE,FALSE,FALSE,FALSE,FALSE,0.68,neutral
-0.421579,26.3881,2.385776,Y,S,-104.6,0,0.5,0,FALSE,FALSE,FALSE,FALSE,FALSE,FALSE,FALSE,FALSE,FALSE,FALSE,FALSE,FALSE,FALSE,FALSE,FALSE,0.0,neutral
-0.421579,26.3881,0,K,T,-52.5,1,3.2,-1,FALSE,FALSE,FALSE,FALSE,FALSE,FALSE,FALSE,FALSE,FALSE,FALSE,FALSE,FALSE,FALSE,FALSE,FALSE,0.63,neutral
-0.421579,26.3881,2.385776,R,H,-20.2,0,1.3,0,FALSE,FALSE,FALSE,FALSE,FALSE,FALSE,FALSE,FALSE,FALSE,FALSE,FALSE,FALSE,FALSE,FALSE,FALSE,0.0,disease
-1.646646,-161.0983,0,R,H,-20.2,0,1.3,0,FALSE,FALSE,FALSE,FALSE,FALSE,FALSE,FALSE,FALSE,FALSE,FALSE,FALSE,FALSE,FALSE,FALSE,FALSE,0.23,neutral
-1.646646,-161.0983,0,C,Y,85.1,0,-3.8,0,FALSE,FALSE,FALSE,FALSE,FALSE,FALSE,FALSE,FALSE,FALSE,FALSE,FALSE,FALSE,FALSE,FALSE,FALSE,0.41,neutral
-1.646646,-161.0983,0.950917,P,L,54,0,5.4,0,FALSE,FALSE,FALSE,FALSE,FALSE,FALSE,FALSE,FALSE,FALSE,FALSE,FALSE,FALSE,FALSE,FALSE,FALSE,0.02,neutral
-1.646646,-161.0983,0.950917,N,S,-25.1,0,2.7,0,TRUE,FALSE,FALSE,FALSE,FALSE,FALSE,FALSE,FALSE,FALSE,FALSE,FALSE,FALSE,FALSE,FALSE,FALSE,0.01,neutral
-2.263566,-783.8147,0,H,R,20.2,0,-1.3,0,FALSE,FALSE,FALSE,FALSE,FALSE,FALSE,FALSE,FALSE,FALSE,FALSE,FALSE,FALSE,FALSE,FALSE,FALSE,0.14,neutral
-2.263566,-783.8147,2.449906,K,Q,-24.8,0,0.4,-1,FALSE,FALSE,FALSE,FALSE,FALSE,FALSE,FALSE,FALSE,FALSE,FALSE,FALSE,FALSE,FALSE,FALSE,FALSE,0.0749,neutral
-2.263566,-783.8147,0,S,P,23.7,0,-0.8,0,FALSE,FALSE,FALSE,FALSE,FALSE,FALSE,FALSE,FALSE,FALSE,FALSE,FALSE,FALSE,FALSE,FALSE,FALSE,0.0749,neutral
-2.263566,-783.8147,0.950917,P,L,54,0,5.4,0,FALSE,FALSE,FALSE,FALSE,FALSE,FALSE,FALSE,FALSE,FALSE,FALSE,FALSE,FALSE,FALSE,FALSE,FALSE,0.0749,neutral
-2.263566,-783.8147,0.950917,R,K,-4.80000000000001,0,0.6,0,FALSE,FALSE,FALSE,FALSE,FALSE,FALSE,FALSE,FALSE,FALSE,FALSE,FALSE,FALSE,FALSE,FALSE,FALSE,0.0749,neutral
-1.557641,-347.9336,0.950917,K,R,4.80000000000001,0,-0.6,0,FALSE,FALSE,FALSE,FALSE,FALSE,FALSE,FALSE,FALSE,FALSE,FALSE,FALSE,FALSE,FALSE,FALSE,FALSE,0.38,neutral
-1.557641,-347.9336,0.950917,D,N,3,0,0,1,FALSE,FALSE,FALSE,FALSE,FALSE,FALSE,FALSE,FALSE,FALSE,FALSE,FALSE,FALSE,FALSE,FALSE,FALSE,0.12,neutral
0.628591,808.3574,0.950917,R,Q,-29.6,0,1,-1,FALSE,FALSE,FALSE,FALSE,FALSE,FALSE,FALSE,FALSE,FALSE,FALSE,FALSE,FALSE,FALSE,FALSE,FALSE,0.0749,disease
0.628591,808.3574,0,R,W,54.4,0,3.6,-1,FALSE,FALSE,FALSE,FALSE,FALSE,FALSE,FALSE,FALSE,FALSE,FALSE,FALSE,FALSE,FALSE,FALSE,FALSE,0.0749,disease
-1.557641,81.3916,-1.614224,K,T,-52.5,1,3.2,-1,FALSE,FALSE,FALSE,FALSE,FALSE,FALSE,FALSE,FALSE,FALSE,FALSE,FALSE,FALSE,FALSE,FALSE,FALSE,0.09,neutral
1.910551,-55.6072,0,G,S,28.9,0,-0.4,0,FALSE,FALSE,FALSE,FALSE,FALSE,FALSE,FALSE,FALSE,FALSE,FALSE,FALSE,FALSE,FALSE,FALSE,FALSE,0.28,neutral
-2.263566,-31.2341,0,D,E,27.3,0,0,0,FALSE,FALSE,TRUE,FALSE,FALSE,FALSE,FALSE,FALSE,FALSE,FALSE,TRUE,FALSE,FALSE,FALSE,FALSE,0.56,neutral
-2.263566,-31.2341,1.918650,V,M,22.9,-1,-2.3,0,FALSE,FALSE,FALSE,FALSE,FALSE,FALSE,FALSE,FALSE,FALSE,FALSE,FALSE,FALSE,FALSE,FALSE,FALSE,0.11,neutral
-2.263566,-31.2341,1.918650,A,T,27.5,1,-2.5,0,FALSE,FALSE,FALSE,FALSE,FALSE,FALSE,FALSE,FALSE,FALSE,FALSE,FALSE,FALSE,FALSE,FALSE,FALSE,0.45,neutral
-2.263566,-31.2341,0,V,M,22.9,-1,-2.3,0,FALSE,FALSE,TRUE,FALSE,FALSE,FALSE,FALSE,FALSE,FALSE,FALSE,TRUE,FALSE,FALSE,FALSE,FALSE,0.1,neutral
-2.263566,-31.2341,0,R,G,-113.3,0,4.1,-1,FALSE,FALSE,FALSE,FALSE,FALSE,FALSE,FALSE,FALSE,FALSE,FALSE,FALSE,FALSE,FALSE,FALSE,FALSE,0.36,neutral
-2.263566,-31.2341,0,A,V,51.4,1,2.4,0,FALSE,FALSE,FALSE,FALSE,FALSE,FALSE,FALSE,FALSE,FALSE,FALSE,FALSE,FALSE,FALSE,FALSE,FALSE,0.28,neutral
-2.263566,-31.2341,0,P,H,40.5,0,-1.6,1,FALSE,FALSE,FALSE,FALSE,FALSE,FALSE,FALSE,FALSE,FALSE,FALSE,FALSE,FALSE,FALSE,FALSE,FALSE,0.33,neutral
-2.263566,-31.2341,0,S,P,23.7,0,-0.8,0,FALSE,FALSE,FALSE,FALSE,FALSE,FALSE,FALSE,FALSE,FALSE,FALSE,FALSE,FALSE,FALSE,FALSE,FALSE,0.0,disease
-2.263566,-31.2341,0,P,R,60.7,0,-2.9,1,FALSE,FALSE,FALSE,FALSE,FALSE,FALSE,FALSE,FALSE,FALSE,FALSE,FALSE,FALSE,FALSE,FALSE,FALSE,0.08,neutral
-2.263566,-31.2341,1.918650,P,A,-24.1,0,3.4,0,FALSE,FALSE,FALSE,FALSE,FALSE,FALSE,FALSE,FALSE,FALSE,FALSE,FALSE,FALSE,FALSE,FALSE,FALSE,1.0,neutral
-2.263566,-31.2341,0,P,L,54,0,5.4,0,FALSE,FALSE,FALSE,FALSE,FALSE,FALSE,FALSE,FALSE,FALSE,FALSE,FALSE,FALSE,FALSE,FALSE,FALSE,0.12,neutral
-2.263566,-31.2341,0.950917,A,V,51.4,1,2.4,0,FALSE,FALSE,FALSE,FALSE,FALSE,FALSE,FALSE,FALSE,FALSE,FALSE,FALSE,FALSE,FALSE,FALSE,FALSE,0.06,neutral
-2.263566,-31.2341,0,Q,H,9.39999999999998,0,0.3,1,FALSE,FALSE,FALSE,FALSE,FALSE,FALSE,FALSE,FALSE,FALSE,FALSE,FALSE,FALSE,FALSE,FALSE,FALSE,0.14,neutral
-2.263566,-31.2341,-3.179009,E,K,30.2,0,-0.4,2,FALSE,FALSE,FALSE,FALSE,FALSE,FALSE,FALSE,FALSE,FALSE,FALSE,FALSE,FALSE,FALSE,FALSE,FALSE,0.25,neutral
-2.263566,-31.2341,1.918650,P,S,-23.7,0,0.8,0,FALSE,FALSE,TRUE,FALSE,FALSE,FALSE,TRUE,FALSE,FALSE,FALSE,FALSE,FALSE,FALSE,FALSE,FALSE,0.03,neutral
-2.263566,-31.2341,0,M,V,-22.9,1,2.3,0,FALSE,FALSE,FALSE,FALSE,FALSE,FALSE,FALSE,FALSE,FALSE,FALSE,FALSE,FALSE,FALSE,FALSE,FALSE,0.31,neutral
-2.263566,-31.2341,0,V,A,-51.4,-1,-2.4,0,FALSE,FALSE,FALSE,FALSE,FALSE,FALSE,FALSE,FALSE,FALSE,FALSE,FALSE,FALSE,FALSE,FALSE,FALSE,1.0,neutral
-2.263566,-31.2341,1.918650,W,C,-119.3,0,3.4,0,FALSE,FALSE,FALSE,FALSE,FALSE,FALSE,FALSE,FALSE,FALSE,FALSE,FALSE,FALSE,FALSE,FALSE,FALSE,0.0,neutral
-2.263566,-31.2341,0,T,A,-27.5,-1,2.5,0,FALSE,FALSE,FALSE,FALSE,FALSE,FALSE,FALSE,FALSE,FALSE,FALSE,FALSE,FALSE,FALSE,FALSE,FALSE,0.61,neutral
-2.263566,-31.2341,0,R,C,-64.9,0,7,-1,FALSE,FALSE,FALSE,FALSE,FALSE,FALSE,FALSE,FALSE,FALSE,FALSE,FALSE,FALSE,FALSE,FALSE,FALSE,0.12,neutral
-2.263566,-31.2341,0,L,P,-54,0,-5.4,0,FALSE,FALSE,FALSE,FALSE,FALSE,FALSE,FALSE,FALSE,FALSE,FALSE,FALSE,FALSE,FALSE,FALSE,FALSE,0.3,neutral
-2.263566,-31.2341,0,R,H,-20.2,0,1.3,0,FALSE,FALSE,FALSE,FALSE,FALSE,FALSE,FALSE,FALSE,FALSE,FALSE,FALSE,FALSE,FALSE,FALSE,FALSE,0.12,neutral
-2.263566,-31.2341,1.918650,T,M,46.8,-1,2.6,0,FALSE,FALSE,FALSE,FALSE,FALSE,FALSE,FALSE,FALSE,FALSE,FALSE,FALSE,FALSE,FALSE,FALSE,FALSE,0.1,neutral
-2.263566,-31.2341,0,T,A,-27.5,-1,2.5,0,FALSE,FALSE,FALSE,FALSE,FALSE,FALSE,FALSE,FALSE,FALSE,FALSE,FALSE,FALSE,FALSE,FALSE,FALSE,0.68,neutral
-1.646646,47.3129,0.950917,R,H,-20.2,0,1.3,0,FALSE,FALSE,FALSE,FALSE,FALSE,FALSE,FALSE,FALSE,FALSE,FALSE,FALSE,FALSE,FALSE,FALSE,FALSE,0.24,neutral
-2.263566,-170.0168,-3.292296,R,Q,-29.6,0,1,-1,FALSE,FALSE,FALSE,FALSE,FALSE,FALSE,FALSE,FALSE,FALSE,FALSE,FALSE,FALSE,FALSE,FALSE,FALSE,0.45,neutral
-2.263566,-170.0168,0.950917,H,R,20.2,0,-1.3,0,FALSE,FALSE,FALSE,FALSE,FALSE,FALSE,FALSE,FALSE,FALSE,FALSE,FALSE,FALSE,FALSE,FALSE,FALSE,1.0,neutral
-2.263566,-170.0168,-3.179009,P,T,3.39999999999999,1,0.9,0,FALSE,FALSE,FALSE,FALSE,FALSE,FALSE,FALSE,FALSE,FALSE,FALSE,FALSE,FALSE,FALSE,FALSE,FALSE,0.21,neutral
-2.263566,-170.0168,0,P,L,54,0,5.4,0,FALSE,FALSE,FALSE,FALSE,FALSE,FALSE,FALSE,FALSE,FALSE,FALSE,FALSE,FALSE,FALSE,FALSE,FALSE,0.08,neutral
-2.263566,-170.0168,-3.179009,R,Q,-29.6,0,1,-1,FALSE,FALSE,FALSE,FALSE,FALSE,FALSE,FALSE,FALSE,FALSE,FALSE,FALSE,FALSE,FALSE,FALSE,FALSE,0.12,neutral
-2.263566,-170.0168,-3.292296,R,C,-64.9,0,7,-1,FALSE,FALSE,FALSE,FALSE,FALSE,FALSE,FALSE,FALSE,FALSE,FALSE,FALSE,FALSE,FALSE,FALSE,FALSE,0.08,neutral
-2.263566,-170.0168,0,R,H,-20.2,0,1.3,0,FALSE,FALSE,FALSE,FALSE,FALSE,FALSE,FALSE,FALSE,FALSE,FALSE,FALSE,FALSE,FALSE,FALSE,FALSE,0.25,neutral
-2.263566,-170.0168,0.950917,R,C,-64.9,0,7,-1,FALSE,FALSE,FALSE,FALSE,FALSE,FALSE,FALSE,FALSE,FALSE,FALSE,FALSE,FALSE,FALSE,FALSE,FALSE,0.0,neutral
-2.263566,-170.0168,-3.292296,R,W,54.4,0,3.6,-1,FALSE,FALSE,FALSE,FALSE,FALSE,FALSE,FALSE,FALSE,FALSE,FALSE,FALSE,FALSE,FALSE,FALSE,FALSE,0.01,neutral
-2.263566,-170.0168,-3.292296,P,L,54,0,5.4,0,FALSE,FALSE,FALSE,FALSE,FALSE,FALSE,FALSE,FALSE,FALSE,FALSE,FALSE,FALSE,FALSE,FALSE,FALSE,0.14,neutral
-2.263566,-170.0168,-3.292296,A,V,51.4,1,2.4,0,FALSE,FALSE,FALSE,FALSE,FALSE,FALSE,FALSE,FALSE,FALSE,FALSE,FALSE,FALSE,FALSE,FALSE,FALSE,0.34,neutral
-2.263566,607.0242,0.950917,R,K,-4.80000000000001,0,0.6,0,FALSE,FALSE,FALSE,FALSE,FALSE,FALSE,FALSE,FALSE,FALSE,FALSE,FALSE,FALSE,FALSE,FALSE,FALSE,0.0,disease
-2.263566,607.0242,0,E,G,-78.3,0,3.1,1,FALSE,FALSE,FALSE,FALSE,FALSE,FALSE,FALSE,FALSE,FALSE,FALSE,FALSE,FALSE,FALSE,FALSE,FALSE,0.01,disease
-2.263566,607.0242,0.950917,D,N,3,0,0,1,TRUE,FALSE,FALSE,FALSE,FALSE,FALSE,FALSE,FALSE,FALSE,FALSE,FALSE,FALSE,FALSE,FALSE,FALSE,0.0,disease
-2.263566,607.0242,0.950917,L,P,-54,0,-5.4,0,FALSE,FALSE,FALSE,FALSE,FALSE,FALSE,FALSE,FALSE,FALSE,FALSE,FALSE,FALSE,FALSE,FALSE,FALSE,0.15,disease
-2.263566,607.0242,0.950917,W,C,-119.3,0,3.4,0,FALSE,FALSE,FALSE,FALSE,FALSE,FALSE,FALSE,FALSE,FALSE,FALSE,FALSE,FALSE,FALSE,FALSE,FALSE,0.0,disease
-2.263566,607.0242,0,P,S,-23.7,0,0.8,0,FALSE,FALSE,FALSE,FALSE,FALSE,FALSE,FALSE,FALSE,FALSE,FALSE,FALSE,FALSE,FALSE,FALSE,FALSE,0.73,disease
-2.263566,607.0242,0.950917,G,D,51,0,-3.1,-1,FALSE,FALSE,FALSE,FALSE,FALSE,FALSE,FALSE,FALSE,FALSE,FALSE,FALSE,FALSE,FALSE,FALSE,FALSE,0.0,disease
-1.557641,45.4803,0.950917,T,M,46.8,-1,2.6,0,FALSE,FALSE,FALSE,FALSE,FALSE,FALSE,FALSE,FALSE,FALSE,FALSE,FALSE,FALSE,FALSE,FALSE,FALSE,0.0,neutral
-1.557641,45.4803,-58.963910,E,Q,5.40000000000001,0,0,1,FALSE,FALSE,FALSE,FALSE,FALSE,FALSE,FALSE,FALSE,FALSE,FALSE,FALSE,FALSE,FALSE,FALSE,FALSE,0.58,neutral
-1.557641,45.4803,0.950917,P,H,40.5,0,-1.6,1,FALSE,FALSE,FALSE,FALSE,FALSE,FALSE,FALSE,FALSE,FALSE,FALSE,FALSE,FALSE,FALSE,FALSE,FALSE,0.0,disease
-1.557641,45.4803,0.950917,V,D,-28.9,-1,-7.7,-1,FALSE,FALSE,FALSE,FALSE,FALSE,FALSE,FALSE,FALSE,FALSE,FALSE,FALSE,FALSE,FALSE,FALSE,FALSE,0.0,disease
-1.557641,45.4803,0.950917,N,S,-25.1,0,2.7,0,FALSE,FALSE,FALSE,FALSE,FALSE,FALSE,FALSE,FALSE,FALSE,FALSE,FALSE,FALSE,FALSE,FALSE,FALSE,0.0,neutral
-1.557641,45.4803,0.950917,R,H,-20.2,0,1.3,0,FALSE,FALSE,FALSE,FALSE,FALSE,FALSE,FALSE,FALSE,FALSE,FALSE,FALSE,FALSE,FALSE,FALSE,FALSE,0.0,neutral
-1.557641,45.4803,-1.614224,C,S,-19.5,0,-3.3,0,FALSE,FALSE,FALSE,FALSE,FALSE,FALSE,FALSE,FALSE,FALSE,FALSE,FALSE,FALSE,FALSE,FALSE,FALSE,0.0,neutral
-1.557641,45.4803,0,M,T,-46.8,1,-2.6,0,FALSE,FALSE,FALSE,FALSE,FALSE,FALSE,FALSE,FALSE,FALSE,FALSE,FALSE,FALSE,FALSE,FALSE,FALSE,0.0,neutral
-1.557641,45.4803,0,S,L,77.7,0,4.6,0,FALSE,FALSE,FALSE,FALSE,FALSE,FALSE,FALSE,FALSE,FALSE,FALSE,FALSE,FALSE,FALSE,FALSE,FALSE,0.38,neutral
0.628591,-770.6569,0.950917,R,Q,-29.6,0,1,-1,TRUE,FALSE,FALSE,FALSE,FALSE,FALSE,FALSE,FALSE,FALSE,FALSE,FALSE,FALSE,FALSE,FALSE,FALSE,0.0,neutral
0.628591,-770.6569,0.950917,E,K,30.2,0,-0.4,2,FALSE,FALSE,FALSE,FALSE,FALSE,FALSE,FALSE,FALSE,FALSE,FALSE,FALSE,FALSE,FALSE,FALSE,FALSE,0.0749,neutral
0.628591,-770.6569,0.950917,K,R,4.80000000000001,0,-0.6,0,FALSE,FALSE,FALSE,FALSE,FALSE,FALSE,FALSE,FALSE,FALSE,FALSE,FALSE,FALSE,FALSE,FALSE,FALSE,0.0749,neutral
0.628591,-770.6569,0,R,C,-64.9,0,7,-1,FALSE,FALSE,FALSE,FALSE,FALSE,FALSE,FALSE,FALSE,FALSE,FALSE,FALSE,FALSE,FALSE,FALSE,FALSE,0.04,neutral
-1.557641,-861.3799,-1.614224,V,I,26.7,0,0.3,0,FALSE,FALSE,FALSE,FALSE,FALSE,FALSE,FALSE,FALSE,FALSE,FALSE,FALSE,FALSE,FALSE,FALSE,FALSE,0.19,neutral
-1.557641,-861.3799,0,R,Q,-29.6,0,1,-1,FALSE,FALSE,FALSE,FALSE,FALSE,FALSE,FALSE,FALSE,FALSE,FALSE,FALSE,FALSE,FALSE,FALSE,FALSE,0.1,neutral
-1.557641,-861.3799,0.950917,I,V,-26.7,0,-0.3,0,FALSE,FALSE,FALSE,FALSE,FALSE,FALSE,FALSE,FALSE,FALSE,FALSE,FALSE,FALSE,FALSE,FALSE,FALSE,1.0,neutral
-1.557641,-861.3799,0,A,E,49.8,0,-5.3,-1,FALSE,FALSE,TRUE,FALSE,FALSE,FALSE,FALSE,FALSE,FALSE,FALSE,TRUE,FALSE,FALSE,FALSE,FALSE,0.72,neutral
-1.557641,-861.3799,0,L,I,0,1,0.7,0,FALSE,FALSE,FALSE,FALSE,FALSE,FALSE,FALSE,FALSE,FALSE,FALSE,FALSE,FALSE,FALSE,FALSE,FALSE,0.31,neutral
-1.557641,-861.3799,0.950917,R,Q,-29.6,0,1,-1,FALSE,FALSE,FALSE,FALSE,FALSE,FALSE,FALSE,FALSE,FALSE,FALSE,FALSE,FALSE,FALSE,FALSE,FALSE,0.01,neutral
-1.557641,-861.3799,-56.641981,R,W,54.4,0,3.6,-1,FALSE,FALSE,FALSE,FALSE,FALSE,FALSE,FALSE,FALSE,FALSE,FALSE,FALSE,FALSE,FALSE,FALSE,FALSE,0.0,neutral
-1.646646,-1674.1163,0,D,G,-51,0,3.1,1,FALSE,FALSE,FALSE,FALSE,FALSE,FALSE,FALSE,FALSE,FALSE,FALSE,FALSE,FALSE,FALSE,FALSE,FALSE,0.08,neutral
-2.263566,-249.2300,0.950917,D,N,3,0,0,1,FALSE,FALSE,FALSE,FALSE,FALSE,FALSE,FALSE,FALSE,FALSE,FALSE,FALSE,FALSE,FALSE,FALSE,FALSE,0.25,neutral
-2.263566,-249.2300,0,Q,R,29.6,0,-1,1,FALSE,FALSE,FALSE,FALSE,FALSE,FALSE,FALSE,FALSE,FALSE,FALSE,FALSE,FALSE,FALSE,FALSE,FALSE,0.0,neutral
-2.727566,-416.4776,0.950917,A,G,-28.5,0,-2.2,0,FALSE,FALSE,FALSE,FALSE,FALSE,FALSE,FALSE,FALSE,FALSE,FALSE,FALSE,FALSE,FALSE,FALSE,FALSE,0.0,neutral
-2.727566,-416.4776,0.950917,D,V,28.9,1,7.7,1,FALSE,FALSE,FALSE,FALSE,FALSE,FALSE,FALSE,FALSE,FALSE,FALSE,FALSE,FALSE,FALSE,FALSE,FALSE,0.0,neutral
-2.727566,-416.4776,0.950917,P,H,40.5,0,-1.6,1,FALSE,FALSE,FALSE,FALSE,FALSE,FALSE,FALSE,FALSE,FALSE,FALSE,FALSE,FALSE,FALSE,FALSE,FALSE,0.09,neutral
0.628591,255.1253,1.918650,N,Y,79.5,0,2.2,0,FALSE,FALSE,TRUE,FALSE,FALSE,TRUE,TRUE,FALSE,FALSE,FALSE,FALSE,FALSE,FALSE,FALSE,FALSE,0.02,neutral
0.628591,255.1253,0.950917,G,V,79.9,1,4.6,0,FALSE,FALSE,TRUE,FALSE,FALSE,FALSE,FALSE,FALSE,FALSE,TRUE,FALSE,FALSE,FALSE,FALSE,FALSE,0.0749,neutral
0.628591,255.1253,0.950917,Y,C,-85.1,0,3.8,0,FALSE,FALSE,TRUE,FALSE,FALSE,FALSE,FALSE,FALSE,TRUE,FALSE,FALSE,FALSE,TRUE,FALSE,FALSE,0.0749,disease
0.628591,255.1253,1.918650,G,R,113.3,0,-4.1,1,FALSE,FALSE,TRUE,FALSE,FALSE,FALSE,TRUE,FALSE,FALSE,FALSE,FALSE,FALSE,FALSE,FALSE,FALSE,0.0,neutral
-2.263566,-7.4694,0.950917,D,Y,82.5,0,2.2,1,FALSE,FALSE,FALSE,FALSE,FALSE,FALSE,FALSE,FALSE,FALSE,FALSE,FALSE,FALSE,FALSE,FALSE,FALSE,0.02,neutral
-0.421579,-85.1729,0,D,G,-51,0,3.1,1,FALSE,FALSE,FALSE,FALSE,FALSE,FALSE,FALSE,FALSE,FALSE,FALSE,FALSE,FALSE,FALSE,FALSE,FALSE,0.09,neutral
-0.421579,-85.1729,0,L,M,-3.79999999999998,0,-1.9,0,FALSE,FALSE,FALSE,FALSE,FALSE,FALSE,FALSE,FALSE,FALSE,FALSE,FALSE,FALSE,FALSE,FALSE,FALSE,0.11,neutral
-0.421579,-85.1729,0,A,V,51.4,1,2.4,0,FALSE,FALSE,FALSE,FALSE,FALSE,FALSE,FALSE,FALSE,FALSE,FALSE,FALSE,FALSE,FALSE,FALSE,FALSE,0.25,neutral
-1.646646,-47.4957,0.950917,L,V,-26.7,1,0.4,0,FALSE,FALSE,FALSE,FALSE,FALSE,FALSE,FALSE,FALSE,FALSE,FALSE,FALSE,FALSE,FALSE,FALSE,FALSE,0.19,neutral
1.910551,74.1576,0.950917,D,H,42.1,0,0.3,2,FALSE,FALSE,FALSE,FALSE,FALSE,FALSE,FALSE,FALSE,FALSE,FALSE,FALSE,FALSE,FALSE,FALSE,FALSE,0.0,disease
1.910551,74.1576,0.950917,V,A,-51.4,-1,-2.4,0,FALSE,FALSE,FALSE,FALSE,FALSE,FALSE,FALSE,FALSE,FALSE,FALSE,FALSE,FALSE,FALSE,FALSE,FALSE,0.03,disease
1.910551,74.1576,0.950917,R,Q,-29.6,0,1,-1,FALSE,FALSE,FALSE,FALSE,FALSE,FALSE,FALSE,FALSE,FALSE,FALSE,FALSE,FALSE,FALSE,FALSE,FALSE,0.21,disease
1.910551,74.1576,0.950917,D,G,-51,0,3.1,1,FALSE,FALSE,FALSE,FALSE,FALSE,FALSE,FALSE,FALSE,FALSE,FALSE,FALSE,FALSE,FALSE,FALSE,FALSE,0.12,disease
1.910551,74.1576,0.950917,H,Q,-9.39999999999998,0,-0.3,-1,TRUE,FALSE,FALSE,FALSE,FALSE,FALSE,FALSE,FALSE,FALSE,FALSE,FALSE,FALSE,FALSE,FALSE,FALSE,0.0,disease
1.910551,74.1576,0.950917,R,C,-64.9,0,7,-1,FALSE,FALSE,FALSE,FALSE,FALSE,FALSE,FALSE,FALSE,FALSE,FALSE,FALSE,FALSE,FALSE,FALSE,FALSE,0.01,disease
1.910551,74.1576,0.950917,R,H,-20.2,0,1.3,0,FALSE,FALSE,FALSE,FALSE,FALSE,FALSE,FALSE,FALSE,FALSE,FALSE,FALSE,FALSE,FALSE,FALSE,FALSE,0.0,neutral
1.910551,74.1576,0,G,V,79.9,1,4.6,0,FALSE,FALSE,FALSE,FALSE,FALSE,FALSE,FALSE,FALSE,FALSE,FALSE,FALSE,FALSE,FALSE,FALSE,FALSE,0.0749,disease
1.910551,74.1576,0,R,C,-64.9,0,7,-1,FALSE,FALSE,FALSE,FALSE,FALSE,FALSE,FALSE,FALSE,FALSE,FALSE,FALSE,FALSE,FALSE,FALSE,FALSE,0.08,disease
-2.263566,65.6870,0,R,C,-64.9,0,7,-1,FALSE,FALSE,FALSE,FALSE,FALSE,FALSE,FALSE,FALSE,FALSE,FALSE,FALSE,FALSE,FALSE,FALSE,FALSE,0.17,neutral
0.628591,-563.8998,0,Q,H,9.39999999999998,0,0.3,1,FALSE,FALSE,FALSE,FALSE,FALSE,FALSE,FALSE,FALSE,FALSE,FALSE,FALSE,FALSE,FALSE,FALSE,FALSE,0.64,neutral
0.628591,-563.8998,0,P,R,60.7,0,-2.9,1,FALSE,FALSE,FALSE,FALSE,FALSE,FALSE,FALSE,FALSE,FALSE,FALSE,FALSE,FALSE,FALSE,FALSE,FALSE,0.0,neutral
0.628591,-563.8998,0,K,Q,-24.8,0,0.4,-1,FALSE,FALSE,FALSE,FALSE,FALSE,FALSE,FALSE,FALSE,FALSE,FALSE,FALSE,FALSE,FALSE,FALSE,FALSE,1.0,neutral
0.628591,-563.8998,0,V,A,-51.4,-1,-2.4,0,FALSE,FALSE,FALSE,FALSE,FALSE,FALSE,FALSE,FALSE,FALSE,FALSE,FALSE,FALSE,FALSE,FALSE,FALSE,0.57,neutral
0.628591,-563.8998,0.950917,I,V,-26.7,0,-0.3,0,FALSE,FALSE,TRUE,FALSE,FALSE,FALSE,FALSE,FALSE,FALSE,TRUE,FALSE,FALSE,FALSE,FALSE,FALSE,0.33,neutral
0.628591,-563.8998,0,G,D,51,0,-3.1,-1,FALSE,FALSE,FALSE,FALSE,FALSE,FALSE,FALSE,FALSE,FALSE,FALSE,FALSE,FALSE,FALSE,FALSE,FALSE,0.0749,neutral
0.628591,-563.8998,0,P,T,3.39999999999999,1,0.9,0,FALSE,FALSE,FALSE,FALSE,FALSE,FALSE,FALSE,FALSE,FALSE,FALSE,FALSE,FALSE,FALSE,FALSE,FALSE,0.74,neutral
0.628591,-563.8998,0,T,M,46.8,-1,2.6,0,FALSE,FALSE,FALSE,FALSE,FALSE,FALSE,FALSE,FALSE,FALSE,FALSE,FALSE,FALSE,FALSE,FALSE,FALSE,0.06,neutral
-2.263566,-411.0180,0,V,L,26.7,-1,-0.4,0,FALSE,FALSE,FALSE,FALSE,FALSE,FALSE,FALSE,FALSE,FALSE,FALSE,FALSE,FALSE,FALSE,FALSE,FALSE,0.26,neutral
-2.263566,-411.0180,0,S,T,27.1,1,0.1,0,FALSE,FALSE,FALSE,FALSE,FALSE,FALSE,FALSE,FALSE,FALSE,FALSE,FALSE,FALSE,FALSE,FALSE,FALSE,0.23,neutral
1.910551,10.7185,0,A,T,27.5,1,-2.5,0,FALSE,FALSE,FALSE,FALSE,FALSE,FALSE,FALSE,FALSE,FALSE,FALSE,FALSE,FALSE,FALSE,FALSE,FALSE,0.37,neutral
1.910551,10.7185,0,S,N,25.1,0,-2.7,0,FALSE,FALSE,FALSE,FALSE,FALSE,FALSE,FALSE,FALSE,FALSE,FALSE,FALSE,FALSE,FALSE,FALSE,FALSE,0.0749,neutral
1.910551,10.7185,0,D,G,-51,0,3.1,1,FALSE,FALSE,FALSE,FALSE,FALSE,FALSE,FALSE,FALSE,FALSE,FALSE,FALSE,FALSE,FALSE,FALSE,FALSE,0.0,neutral
1.910551,10.7185,0,L,F,23.2,0,-1,0,FALSE,FALSE,FALSE,FALSE,FALSE,FALSE,FALSE,FALSE,FALSE,FALSE,FALSE,FALSE,FALSE,FALSE,FALSE,0.0749,neutral
1.037852,3.3182,0,R,S,-84.4,0,3.7,-1,FALSE,FALSE,FALSE,FALSE,FALSE,FALSE,FALSE,FALSE,FALSE,FALSE,FALSE,FALSE,FALSE,FALSE,FALSE,0.84,neutral
0.628591,-0.7517,0.950917,N,T,2,1,2.8,0,FALSE,FALSE,FALSE,FALSE,FALSE,FALSE,FALSE,FALSE,FALSE,FALSE,FALSE,FALSE,FALSE,FALSE,FALSE,0.33,neutral
0.628591,-0.7517,0,R,H,-20.2,0,1.3,0,FALSE,FALSE,FALSE,FALSE,FALSE,FALSE,FALSE,FALSE,FALSE,FALSE,FALSE,FALSE,FALSE,FALSE,FALSE,0.39,neutral
0.628591,-0.7517,0.950917,A,S,0.400000000000006,0,-2.6,0,FALSE,FALSE,FALSE,FALSE,FALSE,FALSE,FALSE,FALSE,FALSE,FALSE,FALSE,FALSE,FALSE,FALSE,FALSE,0.72,neutral
-2.727566,42.1340,0,E,Q,5.40000000000001,0,0,1,FALSE,FALSE,FALSE,FALSE,FALSE,FALSE,FALSE,FALSE,FALSE,FALSE,FALSE,FALSE,FALSE,FALSE,FALSE,0.0,neutral
-2.727566,42.1340,0,T,I,50.6,0,5.2,0,FALSE,FALSE,FALSE,FALSE,FALSE,FALSE,FALSE,FALSE,FALSE,FALSE,FALSE,FALSE,FALSE,FALSE,FALSE,0.0,neutral
-2.727566,42.1340,0,E,G,-78.3,0,3.1,1,FALSE,FALSE,FALSE,FALSE,FALSE,FALSE,FALSE,FALSE,FALSE,FALSE,FALSE,FALSE,FALSE,FALSE,FALSE,0.11,neutral
1.910551,-113.5381,0.950917,V,L,26.7,-1,-0.4,0,FALSE,FALSE,FALSE,FALSE,FALSE,FALSE,FALSE,FALSE,FALSE,FALSE,FALSE,FALSE,FALSE,FALSE,FALSE,0.07,neutral
1.910551,-113.5381,0,A,G,-28.5,0,-2.2,0,FALSE,FALSE,FALSE,FALSE,FALSE,FALSE,FALSE,FALSE,FALSE,FALSE,FALSE,FALSE,FALSE,FALSE,FALSE,0.13,neutral
1.910551,-113.5381,0,P,L,54,0,5.4,0,FALSE,FALSE,TRUE,FALSE,FALSE,FALSE,FALSE,FALSE,FALSE,FALSE,TRUE,FALSE,FALSE,FALSE,FALSE,0.07,neutral
1.910551,-113.5381,0,D,H,42.1,0,0.3,2,FALSE,FALSE,TRUE,FALSE,FALSE,FALSE,FALSE,FALSE,FALSE,FALSE,TRUE,FALSE,FALSE,FALSE,FALSE,0.02,neutral
1.910551,-113.5381,0.950917,I,T,-50.6,0,-5.2,0,FALSE,FALSE,FALSE,FALSE,FALSE,FALSE,FALSE,FALSE,FALSE,FALSE,FALSE,FALSE,FALSE,FALSE,FALSE,0.0,neutral
1.910551,-113.5381,0.950917,T,M,46.8,-1,2.6,0,FALSE,FALSE,FALSE,FALSE,FALSE,FALSE,FALSE,FALSE,FALSE,FALSE,FALSE,FALSE,FALSE,FALSE,FALSE,0.03,neutral
1.910551,-113.5381,0,F,L,-23.2,0,1,0,FALSE,FALSE,TRUE,FALSE,FALSE,FALSE,FALSE,FALSE,FALSE,FALSE,TRUE,FALSE,FALSE,FALSE,FALSE,1.0,neutral
1.910551,-113.5381,0,D,Y,82.5,0,2.2,1,FALSE,FALSE,FALSE,FALSE,FALSE,FALSE,FALSE,FALSE,FALSE,FALSE,FALSE,FALSE,FALSE,FALSE,FALSE,0.0,neutral
0.628591,20.6403,0.950917,R,Q,-29.6,0,1,-1,FALSE,FALSE,FALSE,FALSE,FALSE,FALSE,FALSE,FALSE,FALSE,FALSE,FALSE,FALSE,FALSE,FALSE,FALSE,0.0,neutral
0.628591,20.6403,0.950917,G,E,78.3,0,-3.1,-1,FALSE,FALSE,FALSE,FALSE,FALSE,FALSE,FALSE,FALSE,FALSE,FALSE,FALSE,FALSE,FALSE,FALSE,FALSE,0.0,neutral
0.628591,20.6403,0,F,I,-23.2,1,1.7,0,FALSE,FALSE,FALSE,FALSE,FALSE,FALSE,FALSE,FALSE,FALSE,FALSE,FALSE,FALSE,FALSE,FALSE,FALSE,0.34,neutral
0.628591,20.6403,0,L,P,-54,0,-5.4,0,FALSE,FALSE,FALSE,FALSE,FALSE,FALSE,FALSE,FALSE,FALSE,FALSE,FALSE,FALSE,FALSE,FALSE,FALSE,0.04,neutral
0.628591,20.6403,0.950917,V,I,26.7,0,0.3,0,FALSE,FALSE,FALSE,FALSE,FALSE,FALSE,FALSE,FALSE,FALSE,FALSE,FALSE,FALSE,FALSE,FALSE,FALSE,1.0,neutral
0.628591,20.6403,0,L,P,-54,0,-5.4,0,FALSE,FALSE,FALSE,FALSE,FALSE,FALSE,FALSE,FALSE,FALSE,FALSE,FALSE,FALSE,FALSE,FALSE,FALSE,1.0,neutral
0.628591,20.6403,0,T,K,52.5,-1,-3.2,1,FALSE,FALSE,FALSE,FALSE,FALSE,FALSE,FALSE,FALSE,FALSE,FALSE,FALSE,FALSE,FALSE,FALSE,FALSE,0.09,neutral
0.628591,20.6403,-0.421579,A,T,27.5,1,-2.5,0,FALSE,FALSE,FALSE,FALSE,FALSE,FALSE,FALSE,FALSE,FALSE,FALSE,FALSE,FALSE,FALSE,FALSE,FALSE,0.11,neutral
0.628591,20.6403,-2.521115,V,L,26.7,-1,-0.4,0,FALSE,FALSE,FALSE,FALSE,FALSE,FALSE,FALSE,FALSE,FALSE,FALSE,FALSE,FALSE,FALSE,FALSE,FALSE,0.01,neutral
-1.646646,-2.2907,0.950917,S,P,23.7,0,-0.8,0,FALSE,FALSE,FALSE,FALSE,FALSE,FALSE,FALSE,FALSE,FALSE,FALSE,FALSE,FALSE,FALSE,FALSE,FALSE,0.01,neutral
-1.646646,-2.2907,0.950917,R,H,-20.2,0,1.3,0,FALSE,FALSE,FALSE,FALSE,FALSE,FALSE,FALSE,FALSE,FALSE,FALSE,FALSE,FALSE,FALSE,FALSE,FALSE,0.02,neutral
-1.646646,-2.2907,0,R,C,-64.9,0,7,-1,FALSE,FALSE,FALSE,FALSE,FALSE,FALSE,FALSE,FALSE,FALSE,FALSE,FALSE,FALSE,FALSE,FALSE,FALSE,0.0,neutral
-1.646646,-2.2907,0,S,Y,104.6,0,-0.5,0,FALSE,FALSE,FALSE,FALSE,FALSE,FALSE,FALSE,FALSE,FALSE,FALSE,FALSE,FALSE,FALSE,FALSE,FALSE,0.0,neutral
-1.646646,-2.2907,0.950917,H,Y,40.4,0,1.9,-1,FALSE,FALSE,FALSE,FALSE,FALSE,FALSE,FALSE,FALSE,FALSE,FALSE,FALSE,FALSE,FALSE,FALSE,FALSE,0.0,neutral
-1.646646,-2.2907,0.950917,F,C,-81.4,0,-0.3,0,FALSE,FALSE,FALSE,FALSE,FALSE,FALSE,FALSE,FALSE,FALSE,FALSE,FALSE,FALSE,FALSE,FALSE,FALSE,0.01,neutral
-2.727566,-126.9016,0,D,N,3,0,0,1,FALSE,FALSE,FALSE,FALSE,FALSE,FALSE,FALSE,FALSE,FALSE,FALSE,FALSE,FALSE,FALSE,FALSE,FALSE,0.1,neutral
-2.727566,-126.9016,0,C,G,-48.4,0,-2.9,0,FALSE,FALSE,FALSE,FALSE,FALSE,FALSE,FALSE,FALSE,FALSE,FALSE,FALSE,FALSE,FALSE,FALSE,FALSE,0.61,neutral
-2.727566,-126.9016,0,E,D,-27.3,0,0,0,FALSE,FALSE,FALSE,FALSE,FALSE,FALSE,FALSE,FALSE,FALSE,FALSE,FALSE,FALSE,FALSE,FALSE,FALSE,0.0,neutral
-2.727566,-126.9016,0,R,W,54.4,0,3.6,-1,FALSE,FALSE,FALSE,FALSE,FALSE,FALSE,FALSE,FALSE,FALSE,FALSE,FALSE,FALSE,FALSE,FALSE,FALSE,0.01,neutral
-2.727566,-126.9016,0,P,L,54,0,5.4,0,FALSE,FALSE,FALSE,FALSE,FALSE,FALSE,FALSE,FALSE,FALSE,FALSE,FALSE,FALSE,FALSE,FALSE,FALSE,0.87,neutral
-2.727566,-126.9016,0,E,D,-27.3,0,0,0,FALSE,FALSE,FALSE,FALSE,FALSE,FALSE,FALSE,FALSE,FALSE,FALSE,FALSE,FALSE,FALSE,FALSE,FALSE,0.03,neutral
-2.727566,-126.9016,0,S,F,100.9,0,3.6,0,FALSE,FALSE,FALSE,FALSE,FALSE,FALSE,FALSE,FALSE,FALSE,FALSE,FALSE,FALSE,FALSE,FALSE,FALSE,0.0,neutral
-2.727566,-126.9016,0,V,I,26.7,0,0.3,0,FALSE,FALSE,FALSE,FALSE,FALSE,FALSE,FALSE,FALSE,FALSE,FALSE,FALSE,FALSE,FALSE,FALSE,FALSE,0.15,neutral
-2.727566,-126.9016,0,T,I,50.6,0,5.2,0,FALSE,FALSE,FALSE,FALSE,FALSE,FALSE,FALSE,FALSE,FALSE,FALSE,FALSE,FALSE,FALSE,FALSE,FALSE,0.46,neutral
-2.727566,-126.9016,0,R,C,-64.9,0,7,-1,FALSE,FALSE,FALSE,FALSE,FALSE,FALSE,FALSE,FALSE,FALSE,FALSE,FALSE,FALSE,FALSE,FALSE,FALSE,0.09,neutral
-3.314664,5.9680,0,P,L,54,0,5.4,0,FALSE,FALSE,FALSE,FALSE,FALSE,FALSE,FALSE,FALSE,FALSE,FALSE,FALSE,FALSE,FALSE,FALSE,FALSE,0.1,neutral
-3.314664,5.9680,0,L,S,-77.7,0,-4.6,0,FALSE,FALSE,FALSE,FALSE,FALSE,FALSE,FALSE,FALSE,FALSE,FALSE,FALSE,FALSE,FALSE,FALSE,FALSE,0.77,neutral
-3.314664,5.9680,0,D,E,27.3,0,0,0,FALSE,FALSE,FALSE,FALSE,FALSE,FALSE,FALSE,FALSE,FALSE,FALSE,FALSE,FALSE,FALSE,FALSE,FALSE,1.0,neutral
-3.314664,5.9680,0,G,A,28.5,0,2.2,0,FALSE,FALSE,FALSE,FALSE,FALSE,FALSE,FALSE,FALSE,FALSE,FALSE,FALSE,FALSE,FALSE,FALSE,FALSE,1.0,neutral
-3.314664,5.9680,0,P,R,60.7,0,-2.9,1,FALSE,FALSE,FALSE,FALSE,FALSE,FALSE,FALSE,FALSE,FALSE,FALSE,FALSE,FALSE,FALSE,FALSE,FALSE,0.01,neutral
-3.314664,5.9680,0,E,D,-27.3,0,0,0,FALSE,FALSE,FALSE,FALSE,FALSE,FALSE,FALSE,FALSE,FALSE,FALSE,FALSE,FALSE,FALSE,FALSE,FALSE,0.59,neutral
-3.314664,5.9680,0,K,R,4.80000000000001,0,-0.6,0,FALSE,FALSE,FALSE,FALSE,FALSE,FALSE,FALSE,FALSE,FALSE,FALSE,FALSE,FALSE,FALSE,FALSE,FALSE,0.02,neutral
-2.263566,-496.2565,-3.292296,A,S,0.400000000000006,0,-2.6,0,FALSE,FALSE,FALSE,FALSE,FALSE,FALSE,FALSE,FALSE,FALSE,FALSE,FALSE,FALSE,FALSE,FALSE,FALSE,0.0749,neutral
-2.263566,-496.2565,-3.292296,D,E,27.3,0,0,0,FALSE,FALSE,TRUE,FALSE,FALSE,FALSE,TRUE,FALSE,FALSE,FALSE,FALSE,FALSE,FALSE,FALSE,FALSE,0.0749,neutral
-2.263566,-496.2565,-3.292296,Q,H,9.39999999999998,0,0.3,1,FALSE,FALSE,FALSE,FALSE,FALSE,FALSE,FALSE,FALSE,FALSE,FALSE,FALSE,FALSE,FALSE,FALSE,FALSE,0.0749,neutral
-2.263566,-496.2565,-3.292296,Q,R,29.6,0,-1,1,FALSE,FALSE,FALSE,FALSE,FALSE,FALSE,FALSE,FALSE,FALSE,FALSE,FALSE,FALSE,FALSE,FALSE,FALSE,0.0749,neutral
-2.263566,-496.2565,-3.292296,V,M,22.9,-1,-2.3,0,FALSE,FALSE,FALSE,FALSE,FALSE,FALSE,FALSE,FALSE,FALSE,FALSE,FALSE,FALSE,FALSE,FALSE,FALSE,0.0749,neutral
-2.263566,-496.2565,-3.292296,R,C,-64.9,0,7,-1,FALSE,FALSE,FALSE,FALSE,FALSE,FALSE,FALSE,FALSE,FALSE,FALSE,FALSE,FALSE,FALSE,FALSE,FALSE,0.0749,neutral
-2.263566,-496.2565,-3.292296,K,R,4.80000000000001,0,-0.6,0,FALSE,FALSE,TRUE,FALSE,FALSE,FALSE,TRUE,FALSE,FALSE,FALSE,FALSE,FALSE,FALSE,FALSE,FALSE,0.0749,neutral
-2.263566,-496.2565,-3.292296,S,T,27.1,1,0.1,0,FALSE,FALSE,FALSE,FALSE,FALSE,FALSE,FALSE,FALSE,FALSE,FALSE,FALSE,FALSE,FALSE,FALSE,FALSE,0.0749,neutral
-2.263566,-496.2565,0,Q,E,-5.40000000000001,0,0,-1,FALSE,FALSE,FALSE,FALSE,FALSE,FALSE,FALSE,FALSE,FALSE,FALSE,FALSE,FALSE,FALSE,FALSE,FALSE,0.0749,neutral
-2.263566,-496.2565,-3.292296,F,L,-23.2,0,1,0,FALSE,FALSE,FALSE,FALSE,FALSE,FALSE,FALSE,FALSE,FALSE,FALSE,FALSE,FALSE,FALSE,FALSE,FALSE,0.0749,neutral
-2.263566,-496.2565,-3.292296,G,S,28.9,0,-0.4,0,FALSE,FALSE,FALSE,FALSE,FALSE,FALSE,FALSE,FALSE,FALSE,FALSE,FALSE,FALSE,FALSE,FALSE,FALSE,0.0749,neutral
-2.263566,-496.2565,-3.292296,R,W,54.4,0,3.6,-1,FALSE,FALSE,FALSE,FALSE,FALSE,FALSE,FALSE,FALSE,FALSE,FALSE,FALSE,FALSE,FALSE,FALSE,FALSE,0.0749,neutral
-2.263566,-496.2565,-3.292296,S,C,19.5,0,3.3,0,FALSE,FALSE,FALSE,FALSE,FALSE,FALSE,FALSE,FALSE,FALSE,FALSE,FALSE,FALSE,FALSE,FALSE,FALSE,0.0749,neutral
-2.263566,-496.2565,-3.292296,A,P,24.1,0,-3.4,0,FALSE,FALSE,TRUE,FALSE,FALSE,FALSE,TRUE,FALSE,FALSE,FALSE,FALSE,FALSE,FALSE,FALSE,FALSE,0.0749,neutral
-2.263566,-496.2565,-3.292296,T,M,46.8,-1,2.6,0,FALSE,FALSE,TRUE,FALSE,FALSE,FALSE,TRUE,FALSE,FALSE,FALSE,FALSE,FALSE,FALSE,FALSE,FALSE,0.0749,neutral
-2.263566,-496.2565,-3.179009,R,H,-20.2,0,1.3,0,FALSE,FALSE,FALSE,FALSE,FALSE,FALSE,FALSE,FALSE,FALSE,FALSE,FALSE,FALSE,FALSE,FALSE,FALSE,0.0749,neutral
-2.263566,-496.2565,0,R,H,-20.2,0,1.3,0,FALSE,FALSE,FALSE,FALSE,FALSE,FALSE,FALSE,FALSE,FALSE,FALSE,FALSE,FALSE,FALSE,FALSE,FALSE,0.0749,neutral
-2.263566,-496.2565,-3.292296,G,S,28.9,0,-0.4,0,FALSE,FALSE,FALSE,FALSE,FALSE,FALSE,FALSE,FALSE,FALSE,FALSE,FALSE,FALSE,FALSE,FALSE,FALSE,0.0749,neutral
-2.263566,-496.2565,0,R,Q,-29.6,0,1,-1,FALSE,FALSE,FALSE,FALSE,FALSE,FALSE,FALSE,FALSE,FALSE,FALSE,FALSE,FALSE,FALSE,FALSE,FALSE,0.0749,neutral
-2.263566,-496.2565,-3.292296,G,R,113.3,0,-4.1,1,FALSE,FALSE,TRUE,FALSE,FALSE,FALSE,TRUE,FALSE,FALSE,FALSE,FALSE,FALSE,FALSE,FALSE,FALSE,0.0749,neutral
-2.263566,-496.2565,-3.292296,S,C,19.5,0,3.3,0,FALSE,FALSE,FALSE,FALSE,FALSE,FALSE,FALSE,FALSE,FALSE,FALSE,FALSE,FALSE,FALSE,FALSE,FALSE,0.0749,neutral
-2.263566,-496.2565,-3.292296,A,T,27.5,1,-2.5,0,FALSE,FALSE,TRUE,FALSE,FALSE,FALSE,TRUE,FALSE,FALSE,FALSE,FALSE,FALSE,FALSE,FALSE,FALSE,0.0749,neutral
-2.263566,-496.2565,-3.292296,H,Q,-9.39999999999998,0,-0.3,-1,FALSE,FALSE,FALSE,FALSE,FALSE,FALSE,FALSE,FALSE,FALSE,FALSE,FALSE,FALSE,FALSE,FALSE,FALSE,0.0749,neutral
-2.263566,-496.2565,-3.292296,R,W,54.4,0,3.6,-1,FALSE,FALSE,FALSE,FALSE,FALSE,FALSE,FALSE,FALSE,FALSE,FALSE,FALSE,FALSE,FALSE,FALSE,FALSE,0.0749,neutral
-2.263566,-496.2565,0,A,V,51.4,1,2.4,0,FALSE,FALSE,FALSE,FALSE,FALSE,FALSE,FALSE,FALSE,FALSE,FALSE,FALSE,FALSE,FALSE,FALSE,FALSE,0.0749,neutral
-2.263566,-496.2565,-3.292296,A,V,51.4,1,2.4,0,FALSE,FALSE,FALSE,FALSE,FALSE,FALSE,FALSE,FALSE,FALSE,FALSE,FALSE,FALSE,FALSE,FALSE,FALSE,0.0749,neutral
-2.263566,-496.2565,-3.292296,A,T,27.5,1,-2.5,0,FALSE,FALSE,TRUE,FALSE,FALSE,FALSE,TRUE,FALSE,FALSE,FALSE,FALSE,FALSE,FALSE,FALSE,FALSE,0.0749,neutral
-2.263566,-496.2565,-3.292296,E,D,-27.3,0,0,0,FALSE,FALSE,FALSE,FALSE,FALSE,FALSE,FALSE,FALSE,FALSE,FALSE,FALSE,FALSE,FALSE,FALSE,FALSE,0.0749,neutral
-2.263566,-496.2565,-3.292296,H,R,20.2,0,-1.3,0,FALSE,FALSE,FALSE,FALSE,FALSE,FALSE,FALSE,FALSE,FALSE,FALSE,FALSE,FALSE,FALSE,FALSE,FALSE,0.0749,neutral
-2.263566,-496.2565,-3.292296,D,E,27.3,0,0,0,FALSE,FALSE,FALSE,FALSE,FALSE,FALSE,FALSE,FALSE,FALSE,FALSE,FALSE,FALSE,FALSE,FALSE,FALSE,0.0749,neutral
-2.263566,-496.2565,-3.292296,G,R,113.3,0,-4.1,1,FALSE,FALSE,TRUE,FALSE,FALSE,FALSE,TRUE,FALSE,FALSE,FALSE,FALSE,FALSE,FALSE,FALSE,FALSE,0.0749,neutral
-2.263566,-496.2565,0.950917,E,Q,5.40000000000001,0,0,1,FALSE,FALSE,FALSE,FALSE,FALSE,FALSE,FALSE,FALSE,FALSE,FALSE,FALSE,FALSE,FALSE,FALSE,FALSE,0.0749,neutral
-2.263566,-496.2565,-3.292296,R,Q,-29.6,0,1,-1,FALSE,FALSE,TRUE,FALSE,FALSE,FALSE,TRUE,FALSE,FALSE,FALSE,FALSE,FALSE,FALSE,FALSE,FALSE,0.0749,neutral
-2.263566,-496.2565,-3.292296,L,V,-26.7,1,0.4,0,FALSE,FALSE,TRUE,FALSE,FALSE,FALSE,TRUE,FALSE,FALSE,FALSE,FALSE,FALSE,FALSE,FALSE,FALSE,0.0749,neutral
-2.263566,-496.2565,-3.292296,A,T,27.5,1,-2.5,0,FALSE,FALSE,FALSE,FALSE,FALSE,FALSE,FALSE,FALSE,FALSE,FALSE,FALSE,FALSE,FALSE,FALSE,FALSE,0.0749,neutral
-2.263566,-496.2565,-3.292296,D,G,-51,0,3.1,1,FALSE,FALSE,TRUE,FALSE,FALSE,FALSE,TRUE,FALSE,FALSE,FALSE,FALSE,FALSE,FALSE,FALSE,FALSE,0.0749,neutral
-2.263566,-496.2565,-3.292296,A,T,27.5,1,-2.5,0,FALSE,FALSE,FALSE,FALSE,FALSE,FALSE,FALSE,FALSE,FALSE,FALSE,FALSE,FALSE,FALSE,FALSE,FALSE,0.0749,neutral
-2.263566,-496.2565,-3.292296,A,V,51.4,1,2.4,0,FALSE,FALSE,TRUE,FALSE,FALSE,FALSE,TRUE,FALSE,FALSE,FALSE,FALSE,FALSE,FALSE,FALSE,FALSE,0.0749,neutral
-2.263566,-496.2565,-3.292296,V,D,-28.9,-1,-7.7,-1,FALSE,FALSE,TRUE,FALSE,FALSE,FALSE,TRUE,FALSE,FALSE,FALSE,FALSE,FALSE,FALSE,FALSE,FALSE,0.0749,neutral
-2.263566,-496.2565,-3.292296,A,T,27.5,1,-2.5,0,FALSE,FALSE,TRUE,FALSE,FALSE,FALSE,TRUE,FALSE,FALSE,FALSE,FALSE,FALSE,FALSE,FALSE,FALSE,0.0749,neutral
-2.263566,-496.2565,-3.292296,L,V,-26.7,1,0.4,0,FALSE,FALSE,FALSE,FALSE,FALSE,FALSE,FALSE,FALSE,FALSE,FALSE,FALSE,FALSE,FALSE,FALSE,FALSE,0.0749,neutral
-2.263566,-496.2565,-3.292296,R,G,-113.3,0,4.1,-1,FALSE,FALSE,TRUE,FALSE,FALSE,FALSE,TRUE,FALSE,FALSE,FALSE,FALSE,FALSE,FALSE,FALSE,FALSE,0.0749,neutral
-2.263566,-496.2565,-3.292296,C,R,64.9,0,-7,1,FALSE,FALSE,FALSE,FALSE,FALSE,FALSE,FALSE,FALSE,FALSE,FALSE,FALSE,FALSE,FALSE,FALSE,FALSE,0.0749,neutral
-2.263566,-496.2565,0,A,S,0.400000000000006,0,-2.6,0,FALSE,FALSE,FALSE,FALSE,FALSE,FALSE,FALSE,FALSE,FALSE,FALSE,FALSE,FALSE,FALSE,FALSE,FALSE,0.0749,neutral
-1.557641,-242.3144,0,R,H,-20.2,0,1.3,0,FALSE,FALSE,FALSE,FALSE,FALSE,FALSE,FALSE,FALSE,FALSE,FALSE,FALSE,FALSE,FALSE,FALSE,FALSE,0.0749,neutral
-1.557641,-242.3144,0,T,M,46.8,-1,2.6,0,FALSE,FALSE,FALSE,FALSE,FALSE,FALSE,FALSE,FALSE,FALSE,FALSE,FALSE,FALSE,FALSE,FALSE,FALSE,0.16,neutral
-1.557641,-242.3144,-58.378947,A,V,51.4,1,2.4,0,FALSE,FALSE,FALSE,FALSE,FALSE,FALSE,FALSE,FALSE,FALSE,FALSE,FALSE,FALSE,FALSE,FALSE,FALSE,0.0749,neutral
-1.557641,-242.3144,0,I,T,-50.6,0,-5.2,0,FALSE,FALSE,FALSE,FALSE,FALSE,FALSE,FALSE,FALSE,FALSE,FALSE,FALSE,FALSE,FALSE,FALSE,FALSE,0.31,neutral
-1.557641,-242.3144,2.449906,A,T,27.5,1,-2.5,0,FALSE,FALSE,FALSE,FALSE,FALSE,FALSE,FALSE,FALSE,FALSE,FALSE,FALSE,FALSE,FALSE,FALSE,FALSE,0.0749,neutral
-1.557641,-242.3144,0,Y,C,-85.1,0,3.8,0,FALSE,FALSE,FALSE,FALSE,FALSE,FALSE,FALSE,FALSE,FALSE,FALSE,FALSE,FALSE,FALSE,FALSE,FALSE,0.19,neutral
-1.557641,-242.3144,0,A,V,51.4,1,2.4,0,FALSE,FALSE,FALSE,FALSE,FALSE,FALSE,FALSE,FALSE,FALSE,FALSE,FALSE,FALSE,FALSE,FALSE,FALSE,1.0,neutral
-1.557641,-242.3144,0,A,V,51.4,1,2.4,0,FALSE,FALSE,FALSE,FALSE,FALSE,FALSE,FALSE,FALSE,FALSE,FALSE,FALSE,FALSE,FALSE,FALSE,FALSE,0.0749,neutral
-1.557641,-242.3144,0.950917,T,M,46.8,-1,2.6,0,FALSE,FALSE,FALSE,FALSE,FALSE,FALSE,FALSE,FALSE,FALSE,FALSE,FALSE,FALSE,FALSE,FALSE,FALSE,0.4,neutral
-1.557641,-242.3144,-58.378947,V,I,26.7,0,0.3,0,FALSE,FALSE,FALSE,FALSE,FALSE,FALSE,FALSE,FALSE,FALSE,FALSE,FALSE,FALSE,FALSE,FALSE,FALSE,0.0749,neutral
-1.557641,-242.3144,0,T,A,-27.5,-1,2.5,0,FALSE,FALSE,FALSE,FALSE,FALSE,FALSE,FALSE,FALSE,FALSE,FALSE,FALSE,FALSE,FALSE,FALSE,FALSE,0.0749,neutral
-1.557641,-242.3144,-58.378947,I,K,1.90000000000001,-1,-8.4,1,FALSE,FALSE,FALSE,FALSE,FALSE,FALSE,FALSE,FALSE,FALSE,FALSE,FALSE,FALSE,FALSE,FALSE,FALSE,0.0749,neutral
-1.557641,-122.9529,-1.614224,T,P,-3.39999999999999,-1,-0.9,0,FALSE,FALSE,FALSE,FALSE,FALSE,FALSE,FALSE,FALSE,FALSE,FALSE,FALSE,FALSE,FALSE,FALSE,FALSE,0.0,neutral
-1.557641,-122.9529,0,A,D,22.5,0,-5.3,-1,FALSE,FALSE,FALSE,FALSE,FALSE,FALSE,FALSE,FALSE,FALSE,FALSE,FALSE,FALSE,FALSE,FALSE,FALSE,0.41,neutral
-1.557641,-122.9529,-58.378947,Q,R,29.6,0,-1,1,FALSE,FALSE,FALSE,FALSE,FALSE,FALSE,FALSE,FALSE,FALSE,FALSE,FALSE,FALSE,FALSE,FALSE,FALSE,0.17,neutral
-1.557641,-122.9529,0.950917,P,L,54,0,5.4,0,FALSE,FALSE,FALSE,FALSE,FALSE,FALSE,FALSE,FALSE,FALSE,FALSE,FALSE,FALSE,FALSE,FALSE,FALSE,0.0,neutral
-3.314664,-178.1033,0,R,P,-60.7,0,2.9,-1,FALSE,FALSE,FALSE,FALSE,FALSE,FALSE,FALSE,FALSE,FALSE,FALSE,FALSE,FALSE,FALSE,FALSE,FALSE,0.16,neutral
-3.314664,-178.1033,0.950917,R,Q,-29.6,0,1,-1,FALSE,FALSE,FALSE,FALSE,FALSE,FALSE,FALSE,FALSE,FALSE,FALSE,FALSE,FALSE,FALSE,FALSE,FALSE,0.0,neutral
-3.314664,-178.1033,0,T,A,-27.5,-1,2.5,0,FALSE,FALSE,FALSE,FALSE,FALSE,FALSE,FALSE,FALSE,FALSE,FALSE,FALSE,FALSE,FALSE,FALSE,FALSE,0.26,neutral
-3.314664,-178.1033,0,V,M,22.9,-1,-2.3,0,FALSE,FALSE,FALSE,FALSE,FALSE,FALSE,FALSE,FALSE,FALSE,FALSE,FALSE,FALSE,FALSE,FALSE,FALSE,0.0,neutral
-3.314664,-178.1033,0,T,M,46.8,-1,2.6,0,FALSE,FALSE,FALSE,FALSE,FALSE,FALSE,FALSE,FALSE,FALSE,FALSE,FALSE,FALSE,FALSE,FALSE,FALSE,0.06,neutral
-3.314664,-178.1033,0,V,A,-51.4,-1,-2.4,0,FALSE,FALSE,FALSE,FALSE,FALSE,FALSE,FALSE,FALSE,FALSE,FALSE,FALSE,FALSE,FALSE,FALSE,FALSE,0.01,neutral
-3.314664,-178.1033,0,P,R,60.7,0,-2.9,1,FALSE,FALSE,FALSE,FALSE,FALSE,FALSE,FALSE,FALSE,FALSE,FALSE,FALSE,FALSE,FALSE,FALSE,FALSE,0.0,neutral
-3.314664,-178.1033,0,T,I,50.6,0,5.2,0,FALSE,FALSE,FALSE,FALSE,FALSE,FALSE,FALSE,FALSE,FALSE,FALSE,FALSE,FALSE,FALSE,FALSE,FALSE,0.0,neutral
-3.314664,-178.1033,0,L,P,-54,0,-5.4,0,FALSE,FALSE,FALSE,FALSE,FALSE,FALSE,FALSE,FALSE,FALSE,FALSE,FALSE,FALSE,FALSE,FALSE,FALSE,0.35,neutral
-3.314664,-178.1033,0,K,T,-52.5,1,3.2,-1,FALSE,FALSE,FALSE,FALSE,FALSE,FALSE,FALSE,FALSE,FALSE,FALSE,FALSE,FALSE,FALSE,FALSE,FALSE,0.0,neutral
0.628591,7.4237,0,V,L,26.7,-1,-0.4,0,FALSE,FALSE,FALSE,FALSE,FALSE,FALSE,FALSE,FALSE,FALSE,FALSE,FALSE,FALSE,FALSE,FALSE,FALSE,0.2,neutral
0.628591,7.4237,0,R,G,-113.3,0,4.1,-1,FALSE,FALSE,FALSE,FALSE,FALSE,FALSE,FALSE,FALSE,FALSE,FALSE,FALSE,FALSE,FALSE,FALSE,FALSE,0.02,neutral
0.628591,7.4237,0.950917,R,H,-20.2,0,1.3,0,FALSE,FALSE,FALSE,FALSE,FALSE,FALSE,FALSE,FALSE,FALSE,FALSE,FALSE,FALSE,FALSE,FALSE,FALSE,0.03,neutral
0.628591,7.4237,0.950917,R,W,54.4,0,3.6,-1,FALSE,FALSE,FALSE,FALSE,FALSE,FALSE,FALSE,FALSE,FALSE,FALSE,FALSE,FALSE,FALSE,FALSE,FALSE,0.0,neutral
0.628591,7.4237,0.950917,S,G,-28.9,0,0.4,0,FALSE,FALSE,FALSE,FALSE,FALSE,FALSE,FALSE,FALSE,FALSE,FALSE,FALSE,FALSE,FALSE,FALSE,FALSE,0.03,neutral
0.628591,7.4237,0.950917,L,S,-77.7,0,-4.6,0,FALSE,FALSE,FALSE,FALSE,FALSE,FALSE,FALSE,FALSE,FALSE,FALSE,FALSE,FALSE,FALSE,FALSE,FALSE,0.12,neutral
-1.557641,-279.2845,0,K,R,4.80000000000001,0,-0.6,0,FALSE,FALSE,FALSE,FALSE,FALSE,FALSE,FALSE,FALSE,FALSE,FALSE,FALSE,FALSE,FALSE,FALSE,FALSE,0.69,neutral
-1.557641,-279.2845,0,V,M,22.9,-1,-2.3,0,FALSE,FALSE,FALSE,FALSE,FALSE,FALSE,FALSE,FALSE,FALSE,FALSE,FALSE,FALSE,FALSE,FALSE,FALSE,0.11,neutral
-1.557641,-279.2845,0.950917,I,M,-3.79999999999998,-1,-2.6,0,FALSE,FALSE,FALSE,FALSE,FALSE,FALSE,FALSE,FALSE,FALSE,FALSE,FALSE,FALSE,FALSE,FALSE,FALSE,1.0,neutral
-1.557641,-279.2845,0,R,L,-6.70000000000002,0,8.3,-1,FALSE,FALSE,FALSE,FALSE,FALSE,FALSE,FALSE,FALSE,FALSE,FALSE,FALSE,FALSE,FALSE,FALSE,FALSE,0.33,neutral
-1.557641,-279.2845,0,D,G,-51,0,3.1,1,FALSE,FALSE,FALSE,FALSE,FALSE,FALSE,FALSE,FALSE,FALSE,FALSE,FALSE,FALSE,FALSE,FALSE,FALSE,0.47,neutral
-1.557641,-279.2845,0,K,R,4.80000000000001,0,-0.6,0,FALSE,FALSE,FALSE,FALSE,FALSE,FALSE,FALSE,FALSE,FALSE,FALSE,FALSE,FALSE,FALSE,FALSE,FALSE,0.33,neutral
-1.557641,-279.2845,0,D,E,27.3,0,0,0,FALSE,FALSE,FALSE,FALSE,FALSE,FALSE,FALSE,FALSE,FALSE,FALSE,FALSE,FALSE,FALSE,FALSE,FALSE,1.0,neutral
-1.557641,-279.2845,0,G,A,28.5,0,2.2,0,FALSE,FALSE,FALSE,FALSE,FALSE,FALSE,FALSE,FALSE,FALSE,FALSE,FALSE,FALSE,FALSE,FALSE,FALSE,0.16,neutral
-1.557641,-279.2845,0,R,L,-6.70000000000002,0,8.3,-1,FALSE,FALSE,FALSE,FALSE,FALSE,FALSE,FALSE,FALSE,FALSE,FALSE,FALSE,FALSE,FALSE,FALSE,FALSE,0.02,neutral
-1.557641,-279.2845,0,A,T,27.5,1,-2.5,0,FALSE,FALSE,FALSE,FALSE,FALSE,FALSE,FALSE,FALSE,FALSE,FALSE,FALSE,FALSE,FALSE,FALSE,FALSE,0.6,neutral
-1.557641,-279.2845,0,L,F,23.2,0,-1,0,FALSE,FALSE,FALSE,FALSE,FALSE,FALSE,FALSE,FALSE,FALSE,FALSE,FALSE,FALSE,FALSE,FALSE,FALSE,0.13,neutral
-1.557641,-279.2845,0,D,E,27.3,0,0,0,FALSE,FALSE,FALSE,FALSE,FALSE,FALSE,FALSE,FALSE,FALSE,FALSE,FALSE,FALSE,FALSE,FALSE,FALSE,1.0,neutral
-1.557641,-279.2845,0,G,E,78.3,0,-3.1,-1,FALSE,FALSE,FALSE,FALSE,FALSE,FALSE,FALSE,FALSE,FALSE,FALSE,FALSE,FALSE,FALSE,FALSE,FALSE,0.06,neutral
-1.557641,-279.2845,0,T,I,50.6,0,5.2,0,FALSE,FALSE,FALSE,FALSE,FALSE,FALSE,FALSE,FALSE,FALSE,FALSE,FALSE,FALSE,FALSE,FALSE,FALSE,0.13,neutral
-2.263566,-2.2060,0.950917,Q,H,9.39999999999998,0,0.3,1,FALSE,FALSE,FALSE,FALSE,FALSE,FALSE,FALSE,FALSE,FALSE,FALSE,FALSE,FALSE,FALSE,FALSE,FALSE,0.52,neutral
0.628591,-833.5321,0,T,S,-27.1,-1,-0.1,0,FALSE,FALSE,FALSE,FALSE,FALSE,FALSE,FALSE,FALSE,FALSE,FALSE,FALSE,FALSE,FALSE,FALSE,FALSE,0.56,neutral
0.628591,-833.5321,0,P,L,54,0,5.4,0,FALSE,FALSE,FALSE,FALSE,FALSE,FALSE,FALSE,FALSE,FALSE,FALSE,FALSE,FALSE,FALSE,FALSE,FALSE,0.83,neutral
-1.557641,18.6301,0,A,E,49.8,0,-5.3,-1,FALSE,FALSE,TRUE,FALSE,FALSE,FALSE,FALSE,FALSE,FALSE,FALSE,TRUE,FALSE,FALSE,FALSE,FALSE,0.02,neutral
-1.557641,18.6301,0,V,L,26.7,-1,-0.4,0,FALSE,FALSE,FALSE,FALSE,FALSE,FALSE,FALSE,FALSE,FALSE,FALSE,FALSE,FALSE,FALSE,FALSE,FALSE,0.17,neutral
0.628591,-85.8607,0.950917,R,H,-20.2,0,1.3,0,TRUE,FALSE,FALSE,FALSE,FALSE,FALSE,FALSE,FALSE,FALSE,FALSE,FALSE,FALSE,FALSE,FALSE,FALSE,0.12,neutral
0.628591,-85.8607,0,K,R,4.80000000000001,0,-0.6,0,FALSE,FALSE,FALSE,FALSE,FALSE,FALSE,FALSE,FALSE,FALSE,FALSE,FALSE,FALSE,FALSE,FALSE,FALSE,0.31,neutral
-2.263566,-29.8480,0.950917,V,M,22.9,-1,-2.3,0,FALSE,FALSE,FALSE,FALSE,FALSE,FALSE,FALSE,FALSE,FALSE,FALSE,FALSE,FALSE,FALSE,FALSE,FALSE,0.0,neutral
-2.263566,-29.8480,0.950917,Q,R,29.6,0,-1,1,FALSE,FALSE,FALSE,FALSE,FALSE,FALSE,FALSE,FALSE,FALSE,FALSE,FALSE,FALSE,FALSE,FALSE,FALSE,0.0749,neutral
-2.263566,-29.8480,0.950917,Y,C,-85.1,0,3.8,0,FALSE,FALSE,FALSE,FALSE,FALSE,FALSE,FALSE,FALSE,FALSE,FALSE,FALSE,FALSE,FALSE,FALSE,FALSE,0.0,neutral
-2.263566,-29.8480,0,T,M,46.8,-1,2.6,0,FALSE,FALSE,FALSE,FALSE,FALSE,FALSE,FALSE,FALSE,FALSE,FALSE,FALSE,FALSE,FALSE,FALSE,FALSE,0.0749,neutral
-2.263566,-29.8480,0.950917,H,Y,40.4,0,1.9,-1,TRUE,FALSE,TRUE,FALSE,FALSE,FALSE,FALSE,FALSE,FALSE,TRUE,FALSE,FALSE,FALSE,FALSE,FALSE,0.0,neutral
0.628591,-0.2885,0,L,V,-26.7,1,0.4,0,FALSE,FALSE,FALSE,FALSE,FALSE,FALSE,FALSE,FALSE,FALSE,FALSE,FALSE,FALSE,FALSE,FALSE,FALSE,0.01,neutral
0.628591,-166.7785,0,S,R,84.4,0,-3.7,1,FALSE,FALSE,FALSE,FALSE,FALSE,FALSE,FALSE,FALSE,FALSE,FALSE,FALSE,FALSE,FALSE,FALSE,FALSE,0.0,neutral
0.628591,-166.7785,0,S,L,77.7,0,4.6,0,FALSE,FALSE,FALSE,FALSE,FALSE,FALSE,FALSE,FALSE,FALSE,FALSE,FALSE,FALSE,FALSE,FALSE,FALSE,0.02,neutral
0.628591,-166.7785,0,G,C,48.4,0,2.9,0,FALSE,FALSE,FALSE,FALSE,FALSE,FALSE,FALSE,FALSE,FALSE,FALSE,FALSE,FALSE,FALSE,FALSE,FALSE,0.18,neutral
0.628591,-166.7785,0,A,T,27.5,1,-2.5,0,FALSE,FALSE,FALSE,FALSE,FALSE,FALSE,FALSE,FALSE,FALSE,FALSE,FALSE,FALSE,FALSE,FALSE,FALSE,0.03,neutral
0.628591,-166.7785,0,F,S,-100.9,0,-3.6,0,FALSE,FALSE,FALSE,FALSE,FALSE,FALSE,FALSE,FALSE,FALSE,FALSE,FALSE,FALSE,FALSE,FALSE,FALSE,0.55,neutral
0.628591,-166.7785,0,T,M,46.8,-1,2.6,0,FALSE,FALSE,FALSE,FALSE,FALSE,FALSE,FALSE,FALSE,FALSE,FALSE,FALSE,FALSE,FALSE,FALSE,FALSE,0.0749,neutral
0.628591,-166.7785,0,P,S,-23.7,0,0.8,0,FALSE,FALSE,FALSE,FALSE,FALSE,FALSE,FALSE,FALSE,FALSE,FALSE,FALSE,FALSE,FALSE,FALSE,FALSE,0.23,neutral
0.628591,-166.7785,0,E,K,30.2,0,-0.4,2,FALSE,FALSE,FALSE,FALSE,FALSE,FALSE,FALSE,FALSE,FALSE,FALSE,FALSE,FALSE,FALSE,FALSE,FALSE,0.01,neutral
-2.727566,50.9268,0,S,L,77.7,0,4.6,0,FALSE,FALSE,FALSE,FALSE,FALSE,FALSE,FALSE,FALSE,FALSE,FALSE,FALSE,FALSE,FALSE,FALSE,FALSE,0.13,neutral
-2.727566,50.9268,0,S,N,25.1,0,-2.7,0,FALSE,FALSE,FALSE,FALSE,FALSE,FALSE,FALSE,FALSE,FALSE,FALSE,FALSE,FALSE,FALSE,FALSE,FALSE,0.16,neutral
-2.727566,50.9268,0,R,C,-64.9,0,7,-1,FALSE,FALSE,FALSE,FALSE,FALSE,FALSE,FALSE,FALSE,FALSE,FALSE,FALSE,FALSE,FALSE,FALSE,FALSE,0.04,neutral
-2.727566,50.9268,0,S,G,-28.9,0,0.4,0,FALSE,FALSE,FALSE,FALSE,FALSE,FALSE,FALSE,FALSE,FALSE,FALSE,FALSE,FALSE,FALSE,FALSE,FALSE,0.05,neutral
-2.727566,50.9268,0,Q,E,-5.40000000000001,0,0,-1,FALSE,FALSE,FALSE,FALSE,FALSE,FALSE,FALSE,FALSE,FALSE,FALSE,FALSE,FALSE,FALSE,FALSE,FALSE,0.38,neutral
-2.727566,50.9268,0,D,H,42.1,0,0.3,2,FALSE,FALSE,FALSE,FALSE,FALSE,FALSE,FALSE,FALSE,FALSE,FALSE,FALSE,FALSE,FALSE,FALSE,FALSE,0.21,neutral
-2.727566,50.9268,0,A,T,27.5,1,-2.5,0,FALSE,FALSE,FALSE,FALSE,FALSE,FALSE,FALSE,FALSE,FALSE,FALSE,FALSE,FALSE,FALSE,FALSE,FALSE,0.1,neutral
-2.727566,50.9268,0,N,H,39.1,0,0.3,1,FALSE,FALSE,FALSE,FALSE,FALSE,FALSE,FALSE,FALSE,FALSE,FALSE,FALSE,FALSE,FALSE,FALSE,FALSE,0.17,neutral
-2.727566,50.9268,0.950917,G,S,28.9,0,-0.4,0,FALSE,FALSE,FALSE,FALSE,FALSE,FALSE,FALSE,FALSE,FALSE,FALSE,FALSE,FALSE,FALSE,FALSE,FALSE,0.0,neutral
-1.784149,0.9350,0.950917,L,V,-26.7,1,0.4,0,FALSE,FALSE,FALSE,FALSE,FALSE,FALSE,FALSE,FALSE,FALSE,FALSE,FALSE,FALSE,FALSE,FALSE,FALSE,0.0749,neutral
-1.784149,0.9350,0,L,S,-77.7,0,-4.6,0,FALSE,FALSE,FALSE,FALSE,FALSE,FALSE,FALSE,FALSE,FALSE,FALSE,FALSE,FALSE,FALSE,FALSE,FALSE,0.0749,neutral
-1.784149,0.9350,0,G,S,28.9,0,-0.4,0,FALSE,FALSE,FALSE,FALSE,FALSE,FALSE,FALSE,FALSE,FALSE,FALSE,FALSE,FALSE,FALSE,FALSE,FALSE,0.24,neutral
-1.784149,0.9350,0.950917,N,S,-25.1,0,2.7,0,FALSE,FALSE,FALSE,FALSE,FALSE,FALSE,FALSE,FALSE,FALSE,FALSE,FALSE,FALSE,FALSE,FALSE,FALSE,0.0749,neutral
-1.784149,0.9350,0,F,L,-23.2,0,1,0,FALSE,FALSE,FALSE,FALSE,FALSE,FALSE,FALSE,FALSE,FALSE,FALSE,FALSE,FALSE,FALSE,FALSE,FALSE,0.18,neutral
0.628591,-585.5728,0,V,I,26.7,0,0.3,0,FALSE,FALSE,FALSE,FALSE,FALSE,FALSE,FALSE,FALSE,FALSE,FALSE,FALSE,FALSE,FALSE,FALSE,FALSE,0.0749,neutral
0.628591,-585.5728,0,A,T,27.5,1,-2.5,0,FALSE,FALSE,FALSE,FALSE,FALSE,FALSE,FALSE,FALSE,FALSE,FALSE,FALSE,FALSE,FALSE,FALSE,FALSE,0.0749,neutral
0.628591,-585.5728,0.950917,R,Q,-29.6,0,1,-1,FALSE,FALSE,FALSE,FALSE,FALSE,FALSE,FALSE,FALSE,FALSE,FALSE,FALSE,FALSE,FALSE,FALSE,FALSE,0.0749,neutral
0.628591,-585.5728,0,L,F,23.2,0,-1,0,FALSE,FALSE,FALSE,FALSE,FALSE,FALSE,FALSE,FALSE,FALSE,FALSE,FALSE,FALSE,FALSE,FALSE,FALSE,0.0749,neutral
0.628591,-585.5728,0,R,C,-64.9,0,7,-1,FALSE,FALSE,FALSE,FALSE,FALSE,FALSE,FALSE,FALSE,FALSE,FALSE,FALSE,FALSE,FALSE,FALSE,FALSE,0.0749,neutral
0.628591,-585.5728,-56.057019,H,Y,40.4,0,1.9,-1,FALSE,FALSE,FALSE,FALSE,FALSE,FALSE,FALSE,FALSE,FALSE,FALSE,FALSE,FALSE,FALSE,FALSE,FALSE,0.0749,neutral
0.628591,-585.5728,0,S,T,27.1,1,0.1,0,FALSE,FALSE,FALSE,FALSE,FALSE,FALSE,FALSE,FALSE,FALSE,FALSE,FALSE,FALSE,FALSE,FALSE,FALSE,0.0749,neutral
0.628591,-585.5728,0,R,Q,-29.6,0,1,-1,FALSE,FALSE,FALSE,FALSE,FALSE,FALSE,FALSE,FALSE,FALSE,FALSE,FALSE,FALSE,FALSE,FALSE,FALSE,0.0749,neutral
0.628591,-585.5728,0,L,F,23.2,0,-1,0,FALSE,FALSE,FALSE,FALSE,FALSE,FALSE,FALSE,FALSE,FALSE,FALSE,FALSE,FALSE,FALSE,FALSE,FALSE,0.0749,neutral
0.628591,-585.5728,0,R,C,-64.9,0,7,-1,FALSE,FALSE,FALSE,FALSE,FALSE,FALSE,FALSE,FALSE,FALSE,FALSE,FALSE,FALSE,FALSE,FALSE,FALSE,0.0749,neutral
-2.727566,-35.7451,0,P,S,-23.7,0,0.8,0,FALSE,FALSE,FALSE,FALSE,FALSE,FALSE,FALSE,FALSE,FALSE,FALSE,FALSE,FALSE,FALSE,FALSE,FALSE,0.68,neutral
-2.727566,-35.7451,0,S,I,77.7,1,5.3,0,FALSE,FALSE,FALSE,FALSE,FALSE,FALSE,FALSE,FALSE,FALSE,FALSE,FALSE,FALSE,FALSE,FALSE,FALSE,0.45,neutral
-2.727566,-35.7451,0,R,W,54.4,0,3.6,-1,FALSE,FALSE,FALSE,FALSE,FALSE,FALSE,FALSE,FALSE,FALSE,FALSE,FALSE,FALSE,FALSE,FALSE,FALSE,0.0,neutral
-2.727566,-52.6551,0,R,H,-20.2,0,1.3,0,FALSE,FALSE,FALSE,FALSE,FALSE,FALSE,FALSE,FALSE,FALSE,FALSE,FALSE,FALSE,FALSE,FALSE,FALSE,0.0749,neutral
-2.727566,-52.6551,0,V,M,22.9,-1,-2.3,0,FALSE,FALSE,FALSE,FALSE,FALSE,FALSE,FALSE,FALSE,FALSE,FALSE,FALSE,FALSE,FALSE,FALSE,FALSE,0.0749,neutral
-2.727566,-52.6551,0,A,P,24.1,0,-3.4,0,FALSE,FALSE,FALSE,FALSE,FALSE,FALSE,FALSE,FALSE,FALSE,FALSE,FALSE,FALSE,FALSE,FALSE,FALSE,0.4,neutral
-2.727566,-52.6551,0,Q,H,9.39999999999998,0,0.3,1,FALSE,FALSE,FALSE,FALSE,FALSE,FALSE,FALSE,FALSE,FALSE,FALSE,FALSE,FALSE,FALSE,FALSE,FALSE,0.0749,neutral
-2.727566,-52.6551,-58.378947,H,L,13.5,0,7,-1,FALSE,FALSE,FALSE,FALSE,FALSE,FALSE,FALSE,FALSE,FALSE,FALSE,FALSE,FALSE,FALSE,FALSE,FALSE,0.0749,neutral
-2.727566,-52.6551,-58.378947,G,A,28.5,0,2.2,0,FALSE,FALSE,FALSE,FALSE,FALSE,FALSE,FALSE,FALSE,FALSE,FALSE,FALSE,FALSE,FALSE,FALSE,FALSE,0.0749,neutral
-2.727566,-52.6551,0,P,S,-23.7,0,0.8,0,FALSE,FALSE,FALSE,FALSE,FALSE,FALSE,FALSE,FALSE,FALSE,FALSE,FALSE,FALSE,FALSE,FALSE,FALSE,0.0749,neutral
-2.727566,-52.6551,-58.378947,M,L,3.79999999999998,0,1.9,0,FALSE,FALSE,FALSE,FALSE,FALSE,FALSE,FALSE,FALSE,FALSE,FALSE,FALSE,FALSE,FALSE,FALSE,FALSE,0.0749,neutral
-2.727566,-52.6551,0,E,G,-78.3,0,3.1,1,FALSE,FALSE,FALSE,FALSE,FALSE,FALSE,FALSE,FALSE,FALSE,FALSE,FALSE,FALSE,FALSE,FALSE,FALSE,0.0749,neutral
-2.727566,-52.6551,0,P,A,-24.1,0,3.4,0,FALSE,FALSE,FALSE,FALSE,FALSE,FALSE,FALSE,FALSE,FALSE,FALSE,FALSE,FALSE,FALSE,FALSE,FALSE,0.0749,neutral
-2.727566,-52.6551,0,D,G,-51,0,3.1,1,FALSE,FALSE,FALSE,FALSE,FALSE,FALSE,FALSE,FALSE,FALSE,FALSE,FALSE,FALSE,FALSE,FALSE,FALSE,0.19,neutral
-2.727566,-52.6551,0,A,E,49.8,0,-5.3,-1,FALSE,FALSE,FALSE,FALSE,FALSE,FALSE,FALSE,FALSE,FALSE,FALSE,FALSE,FALSE,FALSE,FALSE,FALSE,0.0749,neutral
-2.727566,-52.6551,0,E,G,-78.3,0,3.1,1,FALSE,FALSE,FALSE,FALSE,FALSE,FALSE,FALSE,FALSE,FALSE,FALSE,FALSE,FALSE,FALSE,FALSE,FALSE,0.0749,neutral
1.037852,3.3506,0,S,G,-28.9,0,0.4,0,FALSE,FALSE,FALSE,FALSE,FALSE,FALSE,FALSE,FALSE,FALSE,FALSE,FALSE,FALSE,FALSE,FALSE,FALSE,0.6,neutral
1.037852,3.3506,0.950917,S,P,23.7,0,-0.8,0,FALSE,FALSE,FALSE,FALSE,FALSE,FALSE,FALSE,FALSE,FALSE,FALSE,FALSE,FALSE,FALSE,FALSE,FALSE,1.0,neutral
1.037852,3.3506,0,P,L,54,0,5.4,0,FALSE,FALSE,FALSE,FALSE,FALSE,FALSE,FALSE,FALSE,FALSE,FALSE,FALSE,FALSE,FALSE,FALSE,FALSE,0.0,neutral
1.037852,3.3506,0.950917,V,L,26.7,-1,-0.4,0,FALSE,FALSE,FALSE,FALSE,FALSE,FALSE,FALSE,FALSE,FALSE,FALSE,FALSE,FALSE,FALSE,FALSE,FALSE,0.66,neutral
1.037852,3.3506,0.950917,V,M,22.9,-1,-2.3,0,FALSE,FALSE,FALSE,FALSE,FALSE,FALSE,FALSE,FALSE,FALSE,FALSE,FALSE,FALSE,FALSE,FALSE,FALSE,0.27,neutral
1.037852,3.3506,0,P,L,54,0,5.4,0,FALSE,FALSE,FALSE,FALSE,FALSE,FALSE,FALSE,FALSE,FALSE,FALSE,FALSE,FALSE,FALSE,FALSE,FALSE,0.18,neutral
0.628591,-203.3445,0,A,V,51.4,1,2.4,0,FALSE,FALSE,FALSE,FALSE,FALSE,FALSE,FALSE,FALSE,FALSE,FALSE,FALSE,FALSE,FALSE,FALSE,FALSE,0.22,neutral
0.628591,-203.3445,0.950917,K,R,4.80000000000001,0,-0.6,0,FALSE,FALSE,FALSE,FALSE,FALSE,FALSE,FALSE,FALSE,FALSE,FALSE,FALSE,FALSE,FALSE,FALSE,FALSE,0.24,neutral
0.628591,-203.3445,0,A,V,51.4,1,2.4,0,FALSE,FALSE,FALSE,FALSE,FALSE,FALSE,FALSE,FALSE,FALSE,FALSE,FALSE,FALSE,FALSE,FALSE,FALSE,0.19,neutral
0.628591,-203.3445,0.950917,I,V,-26.7,0,-0.3,0,FALSE,FALSE,FALSE,FALSE,FALSE,FALSE,FALSE,FALSE,FALSE,FALSE,FALSE,FALSE,FALSE,FALSE,FALSE,0.52,neutral
-1.784149,63.8916,0,L,F,23.2,0,-1,0,FALSE,FALSE,TRUE,FALSE,FALSE,FALSE,FALSE,FALSE,FALSE,FALSE,TRUE,FALSE,FALSE,FALSE,FALSE,0.71,disease
-1.784149,63.8916,0,A,P,24.1,0,-3.4,0,FALSE,FALSE,TRUE,FALSE,FALSE,FALSE,FALSE,FALSE,FALSE,FALSE,TRUE,FALSE,FALSE,FALSE,FALSE,0.22,disease
-1.784149,63.8916,0,H,Y,40.4,0,1.9,-1,FALSE,FALSE,TRUE,FALSE,FALSE,FALSE,FALSE,FALSE,FALSE,FALSE,TRUE,FALSE,FALSE,FALSE,FALSE,0.0,disease
-5.057168,-0.6631,0,T,I,50.6,0,5.2,0,FALSE,FALSE,FALSE,FALSE,FALSE,FALSE,FALSE,FALSE,FALSE,FALSE,FALSE,FALSE,FALSE,FALSE,FALSE,0.26,neutral
-5.057168,-0.6631,0,H,Q,-9.39999999999998,0,-0.3,-1,FALSE,FALSE,FALSE,FALSE,FALSE,FALSE,FALSE,FALSE,FALSE,FALSE,FALSE,FALSE,FALSE,FALSE,FALSE,1.0,neutral
-5.057168,-0.6631,0,H,P,-40.5,0,1.6,-1,FALSE,FALSE,FALSE,FALSE,FALSE,FALSE,FALSE,FALSE,FALSE,FALSE,FALSE,FALSE,FALSE,FALSE,FALSE,0.14,neutral
-5.057168,-0.6631,0,P,S,-23.7,0,0.8,0,FALSE,FALSE,FALSE,FALSE,FALSE,FALSE,FALSE,FALSE,FALSE,FALSE,FALSE,FALSE,FALSE,FALSE,FALSE,0.14,neutral
-5.057168,-0.6631,0,K,N,-54.5,0,0.4,-1,FALSE,FALSE,FALSE,FALSE,FALSE,FALSE,FALSE,FALSE,FALSE,FALSE,FALSE,FALSE,FALSE,FALSE,FALSE,0.06,neutral
-5.057168,-0.6631,0,H,Y,40.4,0,1.9,-1,FALSE,FALSE,FALSE,FALSE,FALSE,FALSE,FALSE,FALSE,FALSE,FALSE,FALSE,FALSE,FALSE,FALSE,FALSE,1.0,neutral
-5.057168,-0.6631,0,K,T,-52.5,1,3.2,-1,FALSE,FALSE,FALSE,FALSE,FALSE,FALSE,FALSE,FALSE,FALSE,FALSE,FALSE,FALSE,FALSE,FALSE,FALSE,1.0,neutral
-5.057168,-0.6631,0,R,C,-64.9,0,7,-1,FALSE,FALSE,FALSE,FALSE,FALSE,FALSE,FALSE,FALSE,FALSE,FALSE,FALSE,FALSE,FALSE,FALSE,FALSE,0.01,neutral
-5.057168,-0.6631,0,N,K,54.5,0,-0.4,1,FALSE,FALSE,FALSE,FALSE,FALSE,FALSE,FALSE,FALSE,FALSE,FALSE,FALSE,FALSE,FALSE,FALSE,FALSE,0.06,neutral
-5.057168,-0.6631,0,L,V,-26.7,1,0.4,0,FALSE,FALSE,FALSE,FALSE,FALSE,FALSE,FALSE,FALSE,FALSE,FALSE,FALSE,FALSE,FALSE,FALSE,FALSE,0.4,neutral
-5.057168,-0.6631,0,S,L,77.7,0,4.6,0,FALSE,FALSE,FALSE,FALSE,FALSE,FALSE,FALSE,FALSE,FALSE,FALSE,FALSE,FALSE,FALSE,FALSE,FALSE,0.18,neutral
-5.057168,-0.6631,0,K,E,-30.2,0,0.4,-2,FALSE,FALSE,FALSE,FALSE,FALSE,FALSE,FALSE,FALSE,FALSE,FALSE,FALSE,FALSE,FALSE,FALSE,FALSE,0.12,neutral
-5.057168,-0.6631,0,Q,R,29.6,0,-1,1,FALSE,FALSE,FALSE,FALSE,FALSE,FALSE,FALSE,FALSE,FALSE,FALSE,FALSE,FALSE,FALSE,FALSE,FALSE,0.31,neutral
-5.057168,-0.6631,0,K,E,-30.2,0,0.4,-2,FALSE,FALSE,FALSE,FALSE,FALSE,FALSE,FALSE,FALSE,FALSE,FALSE,FALSE,FALSE,FALSE,FALSE,FALSE,0.02,neutral
-5.057168,-0.6631,0,I,V,-26.7,0,-0.3,0,FALSE,FALSE,FALSE,FALSE,FALSE,FALSE,FALSE,FALSE,FALSE,FALSE,FALSE,FALSE,FALSE,FALSE,FALSE,1.0,neutral
-5.057168,-0.6631,0,L,V,-26.7,1,0.4,0,FALSE,FALSE,FALSE,FALSE,FALSE,FALSE,FALSE,FALSE,FALSE,FALSE,FALSE,FALSE,FALSE,FALSE,FALSE,1.0,neutral
-5.057168,-0.6631,0,K,N,-54.5,0,0.4,-1,FALSE,FALSE,FALSE,FALSE,FALSE,FALSE,FALSE,FALSE,FALSE,FALSE,FALSE,FALSE,FALSE,FALSE,FALSE,0.04,neutral
-5.057168,-0.6631,0,A,S,0.400000000000006,0,-2.6,0,FALSE,FALSE,FALSE,FALSE,FALSE,FALSE,FALSE,FALSE,FALSE,FALSE,FALSE,FALSE,FALSE,FALSE,FALSE,0.53,neutral
-5.057168,-0.6631,0,R,T,-57.3,1,3.8,-1,FALSE,FALSE,FALSE,FALSE,FALSE,FALSE,FALSE,FALSE,FALSE,FALSE,FALSE,FALSE,FALSE,FALSE,FALSE,0.4,neutral
-5.057168,-0.6631,0,R,S,-84.4,0,3.7,-1,FALSE,FALSE,FALSE,FALSE,FALSE,FALSE,FALSE,FALSE,FALSE,FALSE,FALSE,FALSE,FALSE,FALSE,FALSE,0.5,neutral
-5.057168,-0.6631,-57.378947,E,K,30.2,0,-0.4,2,FALSE,FALSE,FALSE,FALSE,FALSE,FALSE,FALSE,FALSE,FALSE,FALSE,FALSE,FALSE,FALSE,FALSE,FALSE,0.01,neutral
-5.057168,-0.6631,0,S,T,27.1,1,0.1,0,FALSE,FALSE,FALSE,FALSE,FALSE,FALSE,FALSE,FALSE,FALSE,FALSE,FALSE,FALSE,FALSE,FALSE,FALSE,0.18,neutral
-5.057168,-0.6631,0,G,V,79.9,1,4.6,0,FALSE,FALSE,FALSE,FALSE,FALSE,FALSE,FALSE,FALSE,FALSE,FALSE,FALSE,FALSE,FALSE,FALSE,FALSE,0.01,neutral
-5.057168,-0.6631,0,G,S,28.9,0,-0.4,0,FALSE,FALSE,FALSE,FALSE,FALSE,FALSE,FALSE,FALSE,FALSE,FALSE,FALSE,FALSE,FALSE,FALSE,FALSE,0.15,neutral
0.628591,-459.9858,0,R,L,-6.70000000000002,0,8.3,-1,FALSE,FALSE,FALSE,FALSE,FALSE,FALSE,FALSE,FALSE,FALSE,FALSE,FALSE,FALSE,FALSE,FALSE,FALSE,0.31,neutral
0.628591,-459.9858,0,H,R,20.2,0,-1.3,0,FALSE,FALSE,FALSE,FALSE,FALSE,FALSE,FALSE,FALSE,FALSE,FALSE,FALSE,FALSE,FALSE,FALSE,FALSE,0.02,neutral
0.628591,-459.9858,0,A,G,-28.5,0,-2.2,0,FALSE,FALSE,FALSE,FALSE,FALSE,FALSE,FALSE,FALSE,FALSE,FALSE,FALSE,FALSE,FALSE,FALSE,FALSE,0.43,neutral
0.628591,-459.9858,0,E,D,-27.3,0,0,0,FALSE,FALSE,FALSE,FALSE,FALSE,FALSE,FALSE,FALSE,FALSE,FALSE,FALSE,FALSE,FALSE,FALSE,FALSE,0.12,neutral
0.628591,-459.9858,0,A,G,-28.5,0,-2.2,0,FALSE,FALSE,FALSE,FALSE,FALSE,FALSE,FALSE,FALSE,FALSE,FALSE,FALSE,FALSE,FALSE,FALSE,FALSE,1.0,neutral
0.628591,-459.9858,0,R,Q,-29.6,0,1,-1,FALSE,FALSE,FALSE,FALSE,FALSE,FALSE,FALSE,FALSE,FALSE,FALSE,FALSE,FALSE,FALSE,FALSE,FALSE,0.5,neutral
0.628591,0.3429,0,E,K,30.2,0,-0.4,2,FALSE,FALSE,FALSE,FALSE,FALSE,FALSE,FALSE,FALSE,FALSE,FALSE,FALSE,FALSE,FALSE,FALSE,FALSE,0.45,neutral
0.628591,0.3429,0,A,T,27.5,1,-2.5,0,FALSE,FALSE,FALSE,FALSE,FALSE,FALSE,FALSE,FALSE,FALSE,FALSE,FALSE,FALSE,FALSE,FALSE,FALSE,0.75,neutral
0.628591,0.3429,0.950917,T,A,-27.5,-1,2.5,0,FALSE,FALSE,FALSE,FALSE,FALSE,FALSE,FALSE,FALSE,FALSE,FALSE,FALSE,FALSE,FALSE,FALSE,FALSE,0.48,neutral
-3.314664,-37.0627,0.950917,I,M,-3.79999999999998,-1,-2.6,0,FALSE,FALSE,FALSE,FALSE,FALSE,FALSE,FALSE,FALSE,FALSE,FALSE,FALSE,FALSE,FALSE,FALSE,FALSE,0.31,neutral
-3.314664,-37.0627,0.950917,N,D,-3,0,0,-1,FALSE,FALSE,FALSE,FALSE,FALSE,FALSE,FALSE,FALSE,FALSE,FALSE,FALSE,FALSE,FALSE,FALSE,FALSE,0.26,neutral
-3.314664,-37.0627,0.950917,N,S,-25.1,0,2.7,0,FALSE,FALSE,FALSE,FALSE,FALSE,FALSE,FALSE,FALSE,FALSE,FALSE,FALSE,FALSE,FALSE,FALSE,FALSE,0.02,neutral
-3.314664,-37.0627,0.950917,I,V,-26.7,0,-0.3,0,FALSE,FALSE,FALSE,FALSE,FALSE,FALSE,FALSE,FALSE,FALSE,FALSE,FALSE,FALSE,FALSE,FALSE,FALSE,0.09,neutral
-2.263566,-0.6631,0.950917,C,Y,85.1,0,-3.8,0,FALSE,FALSE,FALSE,FALSE,FALSE,FALSE,FALSE,FALSE,FALSE,FALSE,FALSE,FALSE,FALSE,FALSE,FALSE,0.0,neutral
-2.263566,-0.6631,0.950917,T,M,46.8,-1,2.6,0,FALSE,FALSE,FALSE,FALSE,FALSE,FALSE,FALSE,FALSE,FALSE,FALSE,FALSE,FALSE,FALSE,FALSE,FALSE,0.0,neutral
-2.263566,-0.6631,0,G,R,113.3,0,-4.1,1,FALSE,FALSE,FALSE,FALSE,FALSE,FALSE,FALSE,FALSE,FALSE,FALSE,FALSE,FALSE,FALSE,FALSE,FALSE,0.18,neutral
-2.263566,-0.6631,0,E,A,-49.8,0,5.3,1,FALSE,FALSE,FALSE,FALSE,FALSE,FALSE,FALSE,FALSE,FALSE,FALSE,FALSE,FALSE,FALSE,FALSE,FALSE,0.61,neutral
-2.263566,-0.6631,0,Q,R,29.6,0,-1,1,FALSE,FALSE,FALSE,FALSE,FALSE,FALSE,FALSE,FALSE,FALSE,FALSE,FALSE,FALSE,FALSE,FALSE,FALSE,0.24,neutral
-1.646646,-579.9770,0,L,V,-26.7,1,0.4,0,FALSE,FALSE,FALSE,FALSE,FALSE,FALSE,FALSE,FALSE,FALSE,FALSE,FALSE,FALSE,FALSE,FALSE,FALSE,0.0749,neutral
-1.646646,-579.9770,0.950917,G,C,48.4,0,2.9,0,FALSE,FALSE,FALSE,FALSE,FALSE,FALSE,FALSE,FALSE,FALSE,FALSE,FALSE,FALSE,FALSE,FALSE,FALSE,0.0749,neutral
-1.646646,-579.9770,0,Q,R,29.6,0,-1,1,FALSE,FALSE,FALSE,FALSE,FALSE,FALSE,FALSE,FALSE,FALSE,FALSE,FALSE,FALSE,FALSE,FALSE,FALSE,0.0749,neutral
-2.263566,-543.3601,0.950917,I,M,-3.79999999999998,-1,-2.6,0,FALSE,FALSE,FALSE,FALSE,FALSE,FALSE,FALSE,FALSE,FALSE,FALSE,FALSE,FALSE,FALSE,FALSE,FALSE,0.1,neutral
-3.314664,-54.6337,0.950917,T,A,-27.5,-1,2.5,0,FALSE,FALSE,FALSE,FALSE,FALSE,FALSE,FALSE,FALSE,FALSE,FALSE,FALSE,FALSE,FALSE,FALSE,FALSE,0.81,neutral
-3.314664,-54.6337,0.950917,H,L,13.5,0,7,-1,FALSE,FALSE,FALSE,FALSE,FALSE,FALSE,FALSE,FALSE,FALSE,FALSE,FALSE,FALSE,FALSE,FALSE,FALSE,0.0,neutral
-3.314664,-54.6337,0.950917,S,G,-28.9,0,0.4,0,FALSE,FALSE,FALSE,FALSE,FALSE,FALSE,FALSE,FALSE,FALSE,FALSE,FALSE,FALSE,FALSE,FALSE,FALSE,0.57,neutral
-3.314664,-54.6337,0.950917,R,C,-64.9,0,7,-1,FALSE,FALSE,FALSE,FALSE,FALSE,FALSE,FALSE,FALSE,FALSE,FALSE,FALSE,FALSE,FALSE,FALSE,FALSE,0.0,neutral
-3.314664,-54.6337,0.950917,F,L,-23.2,0,1,0,FALSE,FALSE,FALSE,FALSE,FALSE,FALSE,FALSE,FALSE,FALSE,FALSE,FALSE,FALSE,FALSE,FALSE,FALSE,1.0,neutral
-3.314664,-54.6337,0.950917,S,P,23.7,0,-0.8,0,FALSE,FALSE,FALSE,FALSE,FALSE,FALSE,FALSE,FALSE,FALSE,FALSE,FALSE,FALSE,FALSE,FALSE,FALSE,0.32,neutral
-3.314664,-54.6337,0,S,F,100.9,0,3.6,0,FALSE,TRUE,TRUE,FALSE,FALSE,FALSE,FALSE,FALSE,TRUE,FALSE,FALSE,FALSE,FALSE,FALSE,FALSE,0.03,neutral
-3.314664,-54.6337,0,P,T,3.39999999999999,1,0.9,0,FALSE,FALSE,FALSE,FALSE,FALSE,FALSE,FALSE,FALSE,FALSE,FALSE,FALSE,FALSE,FALSE,FALSE,FALSE,0.23,neutral
-3.314664,-54.6337,0.950917,S,L,77.7,0,4.6,0,FALSE,FALSE,FALSE,FALSE,FALSE,FALSE,FALSE,FALSE,FALSE,FALSE,FALSE,FALSE,FALSE,FALSE,FALSE,0.08,neutral
-3.314664,-54.6337,0.950917,C,Y,85.1,0,-3.8,0,FALSE,FALSE,FALSE,FALSE,FALSE,FALSE,FALSE,FALSE,FALSE,FALSE,FALSE,FALSE,FALSE,FALSE,FALSE,0.49,neutral
-2.727566,-132.2574,0.950917,V,L,26.7,-1,-0.4,0,FALSE,FALSE,FALSE,FALSE,FALSE,FALSE,FALSE,FALSE,FALSE,FALSE,FALSE,FALSE,FALSE,FALSE,FALSE,0.0749,neutral
-2.727566,-132.2574,0,H,Q,-9.39999999999998,0,-0.3,-1,FALSE,FALSE,FALSE,FALSE,FALSE,FALSE,FALSE,FALSE,FALSE,FALSE,FALSE,FALSE,FALSE,FALSE,FALSE,0.61,neutral
1.910551,7.1805,0,V,A,-51.4,-1,-2.4,0,FALSE,FALSE,TRUE,FALSE,FALSE,FALSE,FALSE,FALSE,FALSE,FALSE,FALSE,FALSE,FALSE,FALSE,TRUE,0.0749,neutral
1.910551,7.1805,0.950917,Q,H,9.39999999999998,0,0.3,1,FALSE,FALSE,FALSE,FALSE,FALSE,FALSE,FALSE,FALSE,FALSE,FALSE,FALSE,FALSE,FALSE,FALSE,FALSE,0.0749,neutral
1.910551,7.1805,0,S,P,23.7,0,-0.8,0,FALSE,FALSE,FALSE,FALSE,FALSE,FALSE,FALSE,FALSE,FALSE,FALSE,FALSE,FALSE,FALSE,FALSE,FALSE,0.0749,neutral
-1.646646,1.9036,0,M,T,-46.8,1,-2.6,0,FALSE,FALSE,FALSE,FALSE,FALSE,FALSE,FALSE,FALSE,FALSE,FALSE,FALSE,FALSE,FALSE,FALSE,FALSE,0.4,neutral
-2.263566,-107.2044,0.950917,R,K,-4.80000000000001,0,0.6,0,FALSE,FALSE,FALSE,FALSE,FALSE,FALSE,FALSE,FALSE,FALSE,FALSE,FALSE,FALSE,FALSE,FALSE,FALSE,0.31,neutral
-2.263566,-107.2044,0.950917,M,I,3.79999999999998,1,2.6,0,FALSE,FALSE,FALSE,FALSE,FALSE,FALSE,FALSE,FALSE,FALSE,FALSE,FALSE,FALSE,FALSE,FALSE,FALSE,0.39,neutral
0.628591,-845.2922,0,D,G,-51,0,3.1,1,FALSE,FALSE,TRUE,FALSE,FALSE,FALSE,FALSE,FALSE,FALSE,FALSE,TRUE,FALSE,FALSE,FALSE,FALSE,0.01,neutral
0.628591,-845.2922,0.950917,S,C,19.5,0,3.3,0,FALSE,FALSE,FALSE,FALSE,FALSE,FALSE,FALSE,FALSE,FALSE,FALSE,FALSE,FALSE,FALSE,FALSE,FALSE,1.0,neutral
0.628591,-845.2922,0,I,M,-3.79999999999998,-1,-2.6,0,FALSE,FALSE,FALSE,FALSE,FALSE,FALSE,FALSE,FALSE,FALSE,FALSE,FALSE,FALSE,FALSE,FALSE,FALSE,0.1,neutral
-2.263566,4.9355,0.950917,L,I,0,1,0.7,0,FALSE,FALSE,FALSE,FALSE,FALSE,FALSE,FALSE,FALSE,FALSE,FALSE,FALSE,FALSE,FALSE,FALSE,FALSE,1.0,neutral
-2.263566,4.9355,0,E,Q,5.40000000000001,0,0,1,FALSE,FALSE,FALSE,FALSE,FALSE,FALSE,FALSE,FALSE,FALSE,FALSE,FALSE,FALSE,FALSE,FALSE,FALSE,0.0749,neutral
-2.263566,4.9355,0,R,W,54.4,0,3.6,-1,FALSE,FALSE,FALSE,FALSE,FALSE,FALSE,FALSE,FALSE,FALSE,FALSE,FALSE,FALSE,FALSE,FALSE,FALSE,0.0749,neutral
-2.263566,4.9355,0.950917,M,I,3.79999999999998,1,2.6,0,FALSE,FALSE,FALSE,FALSE,FALSE,FALSE,FALSE,FALSE,FALSE,FALSE,FALSE,FALSE,FALSE,FALSE,FALSE,0.17,neutral
0.628591,-345.2889,0,D,E,27.3,0,0,0,FALSE,FALSE,FALSE,FALSE,FALSE,FALSE,FALSE,FALSE,FALSE,FALSE,FALSE,FALSE,FALSE,FALSE,FALSE,1.0,neutral
0.628591,-345.2889,0,V,M,22.9,-1,-2.3,0,FALSE,FALSE,FALSE,FALSE,FALSE,FALSE,FALSE,FALSE,FALSE,FALSE,FALSE,FALSE,FALSE,FALSE,FALSE,0.29,neutral
0.628591,-345.2889,0,G,R,113.3,0,-4.1,1,FALSE,FALSE,FALSE,FALSE,FALSE,FALSE,FALSE,FALSE,FALSE,FALSE,FALSE,FALSE,FALSE,FALSE,FALSE,0.0,neutral
0.628591,-345.2889,0,T,I,50.6,0,5.2,0,FALSE,FALSE,FALSE,FALSE,FALSE,FALSE,FALSE,FALSE,FALSE,FALSE,FALSE,FALSE,FALSE,FALSE,FALSE,0.04,neutral
0.628591,-345.2889,0.950917,P,S,-23.7,0,0.8,0,FALSE,FALSE,FALSE,FALSE,FALSE,FALSE,FALSE,FALSE,FALSE,FALSE,FALSE,FALSE,FALSE,FALSE,FALSE,0.2,neutral
0.628591,14.4778,0,G,A,28.5,0,2.2,0,FALSE,FALSE,FALSE,FALSE,FALSE,FALSE,FALSE,FALSE,FALSE,FALSE,FALSE,FALSE,FALSE,FALSE,FALSE,0.35,neutral
0.628591,14.4778,0,Q,R,29.6,0,-1,1,FALSE,FALSE,FALSE,FALSE,FALSE,FALSE,FALSE,FALSE,FALSE,FALSE,FALSE,FALSE,FALSE,FALSE,FALSE,0.52,neutral
-1.646646,4.4394,0.950917,S,L,77.7,0,4.6,0,FALSE,FALSE,FALSE,FALSE,FALSE,FALSE,FALSE,FALSE,FALSE,FALSE,FALSE,FALSE,FALSE,FALSE,FALSE,0.77,neutral
-1.646646,4.4394,0.950917,S,N,25.1,0,-2.7,0,FALSE,FALSE,FALSE,FALSE,FALSE,FALSE,FALSE,FALSE,FALSE,FALSE,FALSE,FALSE,FALSE,FALSE,FALSE,0.02,neutral
-1.646646,4.4394,0.950917,K,R,4.80000000000001,0,-0.6,0,FALSE,FALSE,FALSE,FALSE,FALSE,FALSE,FALSE,FALSE,FALSE,FALSE,FALSE,FALSE,FALSE,FALSE,FALSE,0.31,neutral
-1.646646,4.4394,0.950917,A,T,27.5,1,-2.5,0,FALSE,FALSE,FALSE,FALSE,FALSE,FALSE,FALSE,FALSE,FALSE,FALSE,FALSE,FALSE,FALSE,FALSE,FALSE,0.57,neutral
-2.263566,0.1210,0,A,T,27.5,1,-2.5,0,FALSE,FALSE,FALSE,FALSE,FALSE,FALSE,FALSE,FALSE,FALSE,FALSE,FALSE,FALSE,FALSE,FALSE,FALSE,0.0749,neutral
-2.263566,0.1210,0,A,V,51.4,1,2.4,0,FALSE,FALSE,FALSE,FALSE,FALSE,FALSE,FALSE,FALSE,FALSE,FALSE,FALSE,FALSE,FALSE,FALSE,FALSE,0.17,neutral
-2.727566,-416.5571,0,P,L,54,0,5.4,0,FALSE,FALSE,FALSE,FALSE,FALSE,FALSE,FALSE,FALSE,FALSE,FALSE,FALSE,FALSE,FALSE,FALSE,FALSE,0.27,neutral
-2.727566,-416.5571,0,V,A,-51.4,-1,-2.4,0,FALSE,FALSE,FALSE,FALSE,FALSE,FALSE,FALSE,FALSE,FALSE,FALSE,FALSE,FALSE,FALSE,FALSE,FALSE,0.0749,neutral
-2.727566,-416.5571,-58.378947,I,V,-26.7,0,-0.3,0,FALSE,FALSE,FALSE,FALSE,FALSE,FALSE,FALSE,FALSE,FALSE,FALSE,FALSE,FALSE,FALSE,FALSE,FALSE,0.09,neutral
-2.727566,-416.5571,0,A,T,27.5,1,-2.5,0,FALSE,FALSE,FALSE,FALSE,FALSE,FALSE,FALSE,FALSE,FALSE,FALSE,FALSE,FALSE,FALSE,FALSE,FALSE,0.28,neutral
-2.727566,-416.5571,0,V,I,26.7,0,0.3,0,FALSE,FALSE,FALSE,FALSE,FALSE,FALSE,FALSE,FALSE,FALSE,FALSE,FALSE,FALSE,FALSE,FALSE,FALSE,0.04,neutral
-2.263566,-2.6429,0,R,H,-20.2,0,1.3,0,FALSE,FALSE,FALSE,FALSE,FALSE,FALSE,FALSE,FALSE,FALSE,FALSE,FALSE,FALSE,FALSE,FALSE,FALSE,0.0749,neutral
-2.263566,-2.6429,-55.057019,G,C,48.4,0,2.9,0,FALSE,FALSE,FALSE,FALSE,FALSE,FALSE,FALSE,FALSE,FALSE,FALSE,FALSE,FALSE,FALSE,FALSE,FALSE,0.0,neutral
-2.263566,-2.6429,0.950917,I,V,-26.7,0,-0.3,0,FALSE,FALSE,FALSE,FALSE,FALSE,FALSE,FALSE,FALSE,FALSE,FALSE,FALSE,FALSE,FALSE,FALSE,FALSE,0.0749,neutral
0.628591,12.7750,0.950917,E,G,-78.3,0,3.1,1,FALSE,FALSE,FALSE,FALSE,FALSE,FALSE,FALSE,FALSE,FALSE,FALSE,FALSE,FALSE,FALSE,FALSE,FALSE,0.0749,neutral
-3.314664,2.2484,0.950917,R,S,-84.4,0,3.7,-1,FALSE,FALSE,FALSE,FALSE,FALSE,FALSE,FALSE,FALSE,FALSE,FALSE,FALSE,FALSE,FALSE,FALSE,FALSE,0.0,neutral
-3.314664,2.2484,0.950917,E,K,30.2,0,-0.4,2,FALSE,FALSE,FALSE,FALSE,FALSE,FALSE,FALSE,FALSE,FALSE,FALSE,FALSE,FALSE,FALSE,FALSE,FALSE,0.0,neutral
-3.314664,2.2484,0.950917,D,E,27.3,0,0,0,FALSE,FALSE,FALSE,FALSE,FALSE,FALSE,FALSE,FALSE,FALSE,FALSE,FALSE,FALSE,FALSE,FALSE,FALSE,1.0,neutral
-3.314664,2.2484,0,S,G,-28.9,0,0.4,0,FALSE,FALSE,FALSE,FALSE,FALSE,FALSE,FALSE,FALSE,FALSE,FALSE,FALSE,FALSE,FALSE,FALSE,FALSE,0.09,neutral
-3.314664,2.2484,0.950917,K,N,-54.5,0,0.4,-1,FALSE,FALSE,FALSE,FALSE,FALSE,FALSE,FALSE,FALSE,FALSE,FALSE,FALSE,FALSE,FALSE,FALSE,FALSE,0.0,neutral
-3.314664,2.2484,0.950917,R,W,54.4,0,3.6,-1,FALSE,FALSE,FALSE,FALSE,FALSE,FALSE,FALSE,FALSE,FALSE,FALSE,FALSE,FALSE,FALSE,FALSE,FALSE,0.0,neutral
-3.314664,2.2484,0.950917,A,T,27.5,1,-2.5,0,FALSE,FALSE,FALSE,FALSE,FALSE,FALSE,FALSE,FALSE,FALSE,FALSE,FALSE,FALSE,FALSE,FALSE,FALSE,0.13,neutral
-3.314664,2.2484,0.950917,P,L,54,0,5.4,0,FALSE,FALSE,FALSE,FALSE,FALSE,FALSE,FALSE,FALSE,FALSE,FALSE,FALSE,FALSE,FALSE,FALSE,FALSE,0.0,neutral
-2.263566,-0.7704,0,Y,C,-85.1,0,3.8,0,FALSE,FALSE,FALSE,FALSE,FALSE,FALSE,FALSE,FALSE,FALSE,FALSE,FALSE,FALSE,FALSE,FALSE,FALSE,0.21,neutral
-2.263566,-0.7704,0.950917,E,D,-27.3,0,0,0,FALSE,FALSE,FALSE,FALSE,FALSE,FALSE,FALSE,FALSE,FALSE,FALSE,FALSE,FALSE,FALSE,FALSE,FALSE,0.22,neutral
-2.263566,-0.7704,0,P,L,54,0,5.4,0,FALSE,FALSE,FALSE,FALSE,FALSE,FALSE,FALSE,FALSE,FALSE,FALSE,FALSE,FALSE,FALSE,FALSE,FALSE,0.48,neutral
0.628591,0.0913,0,K,E,-30.2,0,0.4,-2,FALSE,FALSE,FALSE,FALSE,FALSE,FALSE,FALSE,FALSE,FALSE,FALSE,FALSE,FALSE,FALSE,FALSE,FALSE,1.0,neutral
0.628591,0.0913,0,R,Q,-29.6,0,1,-1,FALSE,FALSE,FALSE,FALSE,FALSE,FALSE,FALSE,FALSE,FALSE,FALSE,FALSE,FALSE,FALSE,FALSE,FALSE,0.06,neutral
-1.646646,-0.7517,0,A,T,27.5,1,-2.5,0,FALSE,FALSE,FALSE,FALSE,FALSE,FALSE,FALSE,FALSE,FALSE,FALSE,FALSE,FALSE,FALSE,FALSE,FALSE,0.26,neutral
-1.646646,-0.7517,0.950917,V,M,22.9,-1,-2.3,0,FALSE,FALSE,FALSE,FALSE,FALSE,FALSE,FALSE,FALSE,FALSE,FALSE,FALSE,FALSE,FALSE,FALSE,FALSE,0.0,neutral
-1.646646,-0.7517,0,T,M,46.8,-1,2.6,0,FALSE,FALSE,FALSE,FALSE,FALSE,FALSE,FALSE,FALSE,FALSE,FALSE,FALSE,FALSE,FALSE,FALSE,FALSE,0.11,neutral
-1.646646,-0.7517,0,G,S,28.9,0,-0.4,0,FALSE,FALSE,FALSE,FALSE,FALSE,FALSE,FALSE,FALSE,FALSE,FALSE,FALSE,FALSE,FALSE,FALSE,FALSE,0.09,neutral
-1.646646,-0.7517,0.950917,R,Q,-29.6,0,1,-1,FALSE,FALSE,FALSE,FALSE,FALSE,FALSE,FALSE,FALSE,FALSE,FALSE,FALSE,FALSE,FALSE,FALSE,FALSE,0.11,neutral
-1.646646,-0.7517,0,R,C,-64.9,0,7,-1,FALSE,FALSE,FALSE,FALSE,FALSE,FALSE,FALSE,FALSE,FALSE,FALSE,FALSE,FALSE,FALSE,FALSE,FALSE,0.0,neutral
-1.646646,-0.7517,0.950917,A,T,27.5,1,-2.5,0,FALSE,FALSE,FALSE,FALSE,FALSE,FALSE,FALSE,FALSE,FALSE,FALSE,FALSE,FALSE,FALSE,FALSE,FALSE,0.11,neutral
-1.646646,-0.7517,0,S,R,84.4,0,-3.7,1,FALSE,FALSE,FALSE,FALSE,FALSE,FALSE,FALSE,FALSE,FALSE,FALSE,FALSE,FALSE,FALSE,FALSE,FALSE,0.07,neutral
1.910551,-823.0220,0.950917,I,V,-26.7,0,-0.3,0,FALSE,FALSE,FALSE,FALSE,FALSE,FALSE,FALSE,FALSE,FALSE,FALSE,FALSE,FALSE,FALSE,FALSE,FALSE,0.01,neutral
1.910551,-823.0220,0.950917,I,V,-26.7,0,-0.3,0,FALSE,FALSE,FALSE,FALSE,FALSE,FALSE,FALSE,FALSE,FALSE,FALSE,FALSE,FALSE,FALSE,FALSE,FALSE,0.82,neutral
1.910551,-823.0220,0.950917,I,T,-50.6,0,-5.2,0,FALSE,FALSE,FALSE,FALSE,FALSE,FALSE,FALSE,FALSE,FALSE,FALSE,FALSE,FALSE,FALSE,FALSE,FALSE,0.0,neutral
1.910551,-823.0220,0.950917,G,R,113.3,0,-4.1,1,FALSE,FALSE,FALSE,FALSE,FALSE,FALSE,FALSE,FALSE,FALSE,FALSE,FALSE,FALSE,FALSE,FALSE,FALSE,0.0,neutral
-2.727566,-1254.1285,0,K,E,-30.2,0,0.4,-2,FALSE,FALSE,FALSE,FALSE,FALSE,FALSE,FALSE,FALSE,FALSE,FALSE,FALSE,FALSE,FALSE,FALSE,FALSE,0.03,neutral
-2.727566,-1254.1285,0,V,M,22.9,-1,-2.3,0,FALSE,FALSE,FALSE,FALSE,FALSE,FALSE,FALSE,FALSE,FALSE,FALSE,FALSE,FALSE,FALSE,FALSE,FALSE,0.1,neutral
-2.727566,-1254.1285,0,V,A,-51.4,-1,-2.4,0,FALSE,FALSE,FALSE,FALSE,FALSE,FALSE,FALSE,FALSE,FALSE,FALSE,FALSE,FALSE,FALSE,FALSE,FALSE,0.77,neutral
-2.727566,-1254.1285,0,R,H,-20.2,0,1.3,0,FALSE,FALSE,FALSE,FALSE,FALSE,FALSE,FALSE,FALSE,FALSE,FALSE,FALSE,FALSE,FALSE,FALSE,FALSE,1.0,neutral
-2.727566,-1254.1285,-59.057019,I,V,-26.7,0,-0.3,0,FALSE,FALSE,FALSE,FALSE,FALSE,FALSE,FALSE,FALSE,FALSE,FALSE,FALSE,FALSE,FALSE,FALSE,FALSE,1.0,neutral
-2.727566,-1254.1285,-59.057019,A,S,0.400000000000006,0,-2.6,0,FALSE,FALSE,FALSE,FALSE,FALSE,FALSE,FALSE,FALSE,FALSE,FALSE,FALSE,FALSE,FALSE,FALSE,FALSE,0.01,neutral
-2.727566,-1254.1285,0,T,S,-27.1,-1,-0.1,0,FALSE,FALSE,FALSE,FALSE,FALSE,FALSE,FALSE,FALSE,FALSE,FALSE,FALSE,FALSE,FALSE,FALSE,FALSE,0.8,neutral
-2.727566,-1254.1285,-59.057019,V,I,26.7,0,0.3,0,FALSE,FALSE,FALSE,FALSE,FALSE,FALSE,FALSE,FALSE,FALSE,FALSE,FALSE,FALSE,FALSE,FALSE,FALSE,0.21,neutral
-2.727566,-1254.1285,0,T,I,50.6,0,5.2,0,FALSE,FALSE,FALSE,FALSE,FALSE,FALSE,FALSE,FALSE,FALSE,FALSE,FALSE,FALSE,FALSE,FALSE,FALSE,0.35,neutral
-2.727566,-1254.1285,0.950917,T,I,50.6,0,5.2,0,FALSE,FALSE,FALSE,FALSE,FALSE,FALSE,FALSE,FALSE,FALSE,FALSE,FALSE,FALSE,FALSE,FALSE,FALSE,0.0,neutral
-2.727566,-1254.1285,0,R,S,-84.4,0,3.7,-1,FALSE,FALSE,FALSE,FALSE,FALSE,FALSE,FALSE,FALSE,FALSE,FALSE,FALSE,FALSE,FALSE,FALSE,FALSE,0.75,neutral
-2.727566,-1254.1285,-59.057019,V,M,22.9,-1,-2.3,0,FALSE,FALSE,FALSE,FALSE,FALSE,FALSE,FALSE,FALSE,FALSE,FALSE,FALSE,FALSE,FALSE,FALSE,FALSE,0.1,neutral
-2.727566,-1254.1285,-59.057019,S,N,25.1,0,-2.7,0,FALSE,FALSE,FALSE,FALSE,FALSE,FALSE,FALSE,FALSE,FALSE,FALSE,FALSE,FALSE,FALSE,FALSE,FALSE,0.84,neutral
-2.727566,-1254.1285,0.950917,D,N,3,0,0,1,FALSE,FALSE,FALSE,FALSE,FALSE,FALSE,FALSE,FALSE,FALSE,FALSE,FALSE,FALSE,FALSE,FALSE,FALSE,0.0,neutral
-2.727566,-1254.1285,0,P,T,3.39999999999999,1,0.9,0,FALSE,FALSE,FALSE,FALSE,FALSE,FALSE,FALSE,FALSE,FALSE,FALSE,FALSE,FALSE,FALSE,FALSE,FALSE,0.16,neutral
-2.727566,-1254.1285,-59.057019,A,T,27.5,1,-2.5,0,FALSE,FALSE,FALSE,FALSE,FALSE,FALSE,FALSE,FALSE,FALSE,FALSE,FALSE,FALSE,FALSE,FALSE,FALSE,0.17,neutral
1.910551,-0.6631,0,H,Q,-9.39999999999998,0,-0.3,-1,FALSE,FALSE,TRUE,FALSE,FALSE,FALSE,FALSE,FALSE,FALSE,FALSE,TRUE,FALSE,FALSE,FALSE,FALSE,0.02,neutral
1.910551,-0.6631,0,L,F,23.2,0,-1,0,FALSE,FALSE,TRUE,FALSE,FALSE,FALSE,FALSE,FALSE,FALSE,FALSE,TRUE,FALSE,FALSE,FALSE,FALSE,0.0,neutral
1.910551,-0.6631,0,G,R,113.3,0,-4.1,1,FALSE,FALSE,TRUE,FALSE,FALSE,FALSE,FALSE,FALSE,FALSE,FALSE,TRUE,FALSE,FALSE,FALSE,FALSE,0.66,neutral
1.910551,-0.6631,0.950917,A,T,27.5,1,-2.5,0,FALSE,FALSE,FALSE,FALSE,FALSE,FALSE,FALSE,FALSE,FALSE,FALSE,FALSE,FALSE,FALSE,FALSE,FALSE,0.13,neutral
1.910551,-0.6631,0,E,K,30.2,0,-0.4,2,FALSE,FALSE,FALSE,FALSE,FALSE,FALSE,FALSE,FALSE,FALSE,FALSE,FALSE,FALSE,FALSE,FALSE,FALSE,0.42,neutral
1.910551,-0.6631,0,H,R,20.2,0,-1.3,0,FALSE,FALSE,FALSE,FALSE,FALSE,FALSE,FALSE,FALSE,FALSE,FALSE,FALSE,FALSE,FALSE,FALSE,FALSE,0.75,neutral
1.910551,-0.6631,0,E,K,30.2,0,-0.4,2,FALSE,FALSE,TRUE,FALSE,FALSE,FALSE,FALSE,FALSE,FALSE,FALSE,TRUE,FALSE,FALSE,FALSE,FALSE,0.94,neutral
1.910551,-0.6631,0,E,K,30.2,0,-0.4,2,FALSE,FALSE,TRUE,FALSE,FALSE,FALSE,FALSE,FALSE,FALSE,FALSE,TRUE,FALSE,FALSE,FALSE,FALSE,0.13,neutral
1.910551,-0.6631,0,P,L,54,0,5.4,0,FALSE,FALSE,TRUE,FALSE,FALSE,FALSE,FALSE,FALSE,FALSE,FALSE,TRUE,FALSE,FALSE,FALSE,FALSE,0.01,neutral
1.910551,-0.6631,0.950917,P,L,54,0,5.4,0,FALSE,FALSE,FALSE,FALSE,FALSE,FALSE,FALSE,FALSE,FALSE,FALSE,FALSE,FALSE,FALSE,FALSE,FALSE,0.11,neutral
1.910551,-0.6631,0.950917,R,H,-20.2,0,1.3,0,FALSE,FALSE,FALSE,FALSE,FALSE,FALSE,FALSE,FALSE,FALSE,FALSE,FALSE,FALSE,FALSE,FALSE,FALSE,0.08,neutral
1.910551,-0.6631,0,G,R,113.3,0,-4.1,1,FALSE,FALSE,FALSE,FALSE,FALSE,FALSE,FALSE,FALSE,FALSE,FALSE,FALSE,FALSE,FALSE,FALSE,FALSE,0.57,neutral
1.910551,-0.6631,0,D,Y,82.5,0,2.2,1,FALSE,FALSE,FALSE,FALSE,FALSE,FALSE,FALSE,FALSE,FALSE,FALSE,FALSE,FALSE,FALSE,FALSE,FALSE,0.06,neutral
1.910551,-0.6631,0,G,R,113.3,0,-4.1,1,FALSE,FALSE,TRUE,FALSE,FALSE,FALSE,FALSE,FALSE,FALSE,FALSE,TRUE,FALSE,FALSE,FALSE,FALSE,0.09,neutral
1.910551,-0.6631,0,T,I,50.6,0,5.2,0,FALSE,FALSE,TRUE,FALSE,FALSE,FALSE,FALSE,FALSE,FALSE,FALSE,TRUE,FALSE,FALSE,FALSE,FALSE,0.06,neutral
1.910551,-0.6631,0,N,S,-25.1,0,2.7,0,FALSE,FALSE,TRUE,FALSE,FALSE,FALSE,FALSE,FALSE,FALSE,FALSE,TRUE,FALSE,FALSE,FALSE,FALSE,0.05,neutral
1.910551,-0.6631,0,S,G,-28.9,0,0.4,0,FALSE,FALSE,TRUE,FALSE,FALSE,FALSE,FALSE,FALSE,FALSE,FALSE,TRUE,FALSE,FALSE,FALSE,FALSE,1.0,neutral
-1.784149,-226.2820,0.950917,S,L,77.7,0,4.6,0,FALSE,FALSE,FALSE,FALSE,FALSE,FALSE,FALSE,FALSE,FALSE,FALSE,FALSE,FALSE,FALSE,FALSE,FALSE,0.0,neutral
-1.784149,-226.2820,0,V,A,-51.4,-1,-2.4,0,FALSE,FALSE,FALSE,FALSE,FALSE,FALSE,FALSE,FALSE,FALSE,FALSE,FALSE,FALSE,FALSE,FALSE,FALSE,0.52,neutral
-1.784149,-226.2820,0,E,K,30.2,0,-0.4,2,FALSE,FALSE,FALSE,FALSE,FALSE,FALSE,FALSE,FALSE,FALSE,FALSE,FALSE,FALSE,FALSE,FALSE,FALSE,0.4,neutral
-1.784149,-226.2820,0.950917,Y,C,-85.1,0,3.8,0,FALSE,FALSE,FALSE,FALSE,FALSE,FALSE,FALSE,FALSE,FALSE,FALSE,FALSE,FALSE,FALSE,FALSE,FALSE,0.18,neutral
-1.784149,-226.2820,0,E,V,1.59999999999999,1,7.7,1,FALSE,FALSE,FALSE,FALSE,FALSE,FALSE,FALSE,FALSE,FALSE,FALSE,FALSE,FALSE,FALSE,FALSE,FALSE,0.07,neutral
-1.784149,-226.2820,0.950917,I,V,-26.7,0,-0.3,0,FALSE,FALSE,FALSE,FALSE,FALSE,FALSE,FALSE,FALSE,FALSE,FALSE,FALSE,FALSE,FALSE,FALSE,FALSE,0.07,neutral
-1.784149,-226.2820,0,E,K,30.2,0,-0.4,2,FALSE,FALSE,FALSE,FALSE,FALSE,FALSE,FALSE,FALSE,FALSE,FALSE,FALSE,FALSE,FALSE,FALSE,FALSE,1.0,neutral
-1.784149,-226.2820,0,M,T,-46.8,1,-2.6,0,FALSE,FALSE,FALSE,FALSE,FALSE,FALSE,FALSE,FALSE,FALSE,FALSE,FALSE,FALSE,FALSE,FALSE,FALSE,0.41,neutral
1.037852,42.8906,0.950917,Y,C,-85.1,0,3.8,0,FALSE,FALSE,FALSE,FALSE,FALSE,FALSE,FALSE,FALSE,FALSE,FALSE,FALSE,FALSE,FALSE,FALSE,FALSE,0.0,disease
1.037852,42.8906,0,R,W,54.4,0,3.6,-1,FALSE,FALSE,FALSE,FALSE,FALSE,FALSE,FALSE,FALSE,FALSE,FALSE,FALSE,FALSE,FALSE,FALSE,FALSE,0.0,disease
1.037852,42.8906,0.950917,I,T,-50.6,0,-5.2,0,FALSE,FALSE,FALSE,FALSE,FALSE,FALSE,FALSE,FALSE,FALSE,FALSE,FALSE,FALSE,FALSE,FALSE,FALSE,0.0,neutral
1.037852,42.8906,0,E,K,30.2,0,-0.4,2,FALSE,FALSE,FALSE,FALSE,FALSE,FALSE,FALSE,FALSE,FALSE,FALSE,FALSE,FALSE,FALSE,FALSE,FALSE,0.05,disease
1.037852,42.8906,0,G,S,28.9,0,-0.4,0,FALSE,FALSE,FALSE,FALSE,FALSE,FALSE,FALSE,FALSE,FALSE,FALSE,FALSE,FALSE,FALSE,FALSE,FALSE,0.04,disease
1.037852,42.8906,0,H,Q,-9.39999999999998,0,-0.3,-1,FALSE,FALSE,FALSE,FALSE,FALSE,FALSE,FALSE,FALSE,FALSE,FALSE,FALSE,FALSE,FALSE,FALSE,FALSE,0.69,neutral
1.037852,42.8906,0,G,D,51,0,-3.1,-1,FALSE,FALSE,FALSE,FALSE,FALSE,FALSE,FALSE,FALSE,FALSE,FALSE,FALSE,FALSE,FALSE,FALSE,FALSE,0.0,disease
1.037852,42.8906,0,G,V,79.9,1,4.6,0,FALSE,FALSE,FALSE,FALSE,FALSE,FALSE,FALSE,FALSE,FALSE,FALSE,FALSE,FALSE,FALSE,FALSE,FALSE,0.0,disease
0.628591,-428.8169,0.950917,L,V,-26.7,1,0.4,0,FALSE,FALSE,FALSE,FALSE,FALSE,FALSE,FALSE,FALSE,FALSE,FALSE,FALSE,FALSE,FALSE,FALSE,FALSE,0.0,neutral
0.628591,-428.8169,0.950917,Y,D,-82.5,0,-2.2,-1,FALSE,FALSE,FALSE,FALSE,FALSE,FALSE,FALSE,FALSE,FALSE,FALSE,FALSE,FALSE,FALSE,FALSE,FALSE,0.0,neutral
-1.784149,-305.4284,0,R,H,-20.2,0,1.3,0,FALSE,FALSE,TRUE,FALSE,FALSE,FALSE,FALSE,FALSE,FALSE,FALSE,TRUE,FALSE,FALSE,FALSE,FALSE,0.27,neutral
-1.784149,-305.4284,0,P,T,3.39999999999999,1,0.9,0,FALSE,FALSE,FALSE,FALSE,FALSE,FALSE,FALSE,FALSE,FALSE,FALSE,FALSE,FALSE,FALSE,FALSE,FALSE,0.0,neutral
-2.263566,-446.8519,0,T,N,-2,-1,-2.8,0,FALSE,FALSE,FALSE,FALSE,FALSE,FALSE,FALSE,FALSE,FALSE,FALSE,FALSE,FALSE,FALSE,FALSE,FALSE,0.38,neutral
-2.263566,-446.8519,0,G,S,28.9,0,-0.4,0,FALSE,FALSE,FALSE,FALSE,FALSE,FALSE,FALSE,FALSE,FALSE,FALSE,FALSE,FALSE,FALSE,FALSE,FALSE,0.23,neutral
-2.263566,-446.8519,0,P,A,-24.1,0,3.4,0,FALSE,FALSE,FALSE,FALSE,FALSE,FALSE,FALSE,FALSE,FALSE,FALSE,FALSE,FALSE,FALSE,FALSE,FALSE,0.52,neutral
-1.784149,-110.3643,0.950917,R,G,-113.3,0,4.1,-1,FALSE,FALSE,FALSE,FALSE,FALSE,FALSE,FALSE,FALSE,FALSE,FALSE,FALSE,FALSE,FALSE,FALSE,FALSE,0.04,neutral
0.628591,-177.2904,0,R,C,-64.9,0,7,-1,FALSE,FALSE,FALSE,FALSE,FALSE,FALSE,FALSE,FALSE,FALSE,FALSE,FALSE,FALSE,FALSE,FALSE,FALSE,0.01,neutral
0.628591,-177.2904,0.950917,I,M,-3.79999999999998,-1,-2.6,0,FALSE,FALSE,FALSE,FALSE,FALSE,FALSE,FALSE,FALSE,FALSE,FALSE,FALSE,FALSE,FALSE,FALSE,FALSE,0.17,neutral
0.628591,-177.2904,0.950917,D,N,3,0,0,1,FALSE,FALSE,FALSE,FALSE,FALSE,FALSE,FALSE,FALSE,FALSE,FALSE,FALSE,FALSE,FALSE,FALSE,FALSE,0.51,neutral
0.628591,-177.2904,0.950917,R,L,-6.70000000000002,0,8.3,-1,FALSE,FALSE,FALSE,FALSE,FALSE,FALSE,FALSE,FALSE,FALSE,FALSE,FALSE,FALSE,FALSE,FALSE,FALSE,0.93,neutral
0.628591,-177.2904,-56.057019,K,N,-54.5,0,0.4,-1,FALSE,FALSE,FALSE,FALSE,FALSE,FALSE,FALSE,FALSE,FALSE,FALSE,FALSE,FALSE,FALSE,FALSE,FALSE,0.4,neutral
0.628591,-177.2904,0.950917,Q,E,-5.40000000000001,0,0,-1,FALSE,FALSE,FALSE,FALSE,FALSE,FALSE,FALSE,FALSE,FALSE,FALSE,FALSE,FALSE,FALSE,FALSE,FALSE,1.0,neutral
0.628591,-177.2904,0,T,M,46.8,-1,2.6,0,FALSE,FALSE,FALSE,FALSE,FALSE,FALSE,FALSE,FALSE,FALSE,FALSE,FALSE,FALSE,FALSE,FALSE,FALSE,0.08,neutral
0.628591,-177.2904,-56.057019,M,I,3.79999999999998,1,2.6,0,FALSE,FALSE,FALSE,FALSE,FALSE,FALSE,FALSE,FALSE,FALSE,FALSE,FALSE,FALSE,FALSE,FALSE,FALSE,0.04,neutral
0.628591,-490.4454,0.950917,M,V,-22.9,1,2.3,0,FALSE,FALSE,FALSE,FALSE,FALSE,FALSE,FALSE,FALSE,FALSE,FALSE,FALSE,FALSE,FALSE,FALSE,FALSE,0.0,neutral
0.628591,-490.4454,0,G,D,51,0,-3.1,-1,FALSE,FALSE,FALSE,FALSE,FALSE,FALSE,FALSE,FALSE,FALSE,FALSE,FALSE,FALSE,FALSE,FALSE,FALSE,0.0,neutral
0.628591,-490.4454,0,R,C,-64.9,0,7,-1,FALSE,FALSE,FALSE,FALSE,FALSE,FALSE,FALSE,FALSE,FALSE,FALSE,FALSE,FALSE,FALSE,FALSE,FALSE,0.0,neutral
0.628591,-490.4454,0,V,A,-51.4,-1,-2.4,0,FALSE,FALSE,FALSE,FALSE,FALSE,FALSE,FALSE,FALSE,FALSE,FALSE,FALSE,FALSE,FALSE,FALSE,FALSE,0.0,neutral
0.628591,-490.4454,0,G,S,28.9,0,-0.4,0,FALSE,FALSE,FALSE,FALSE,FALSE,FALSE,FALSE,FALSE,FALSE,FALSE,FALSE,FALSE,FALSE,FALSE,FALSE,0.0,neutral
0.628591,-490.4454,0,R,H,-20.2,0,1.3,0,FALSE,FALSE,FALSE,FALSE,FALSE,FALSE,FALSE,FALSE,FALSE,FALSE,FALSE,FALSE,FALSE,FALSE,FALSE,0.0,neutral
0.628591,-490.4454,0,I,T,-50.6,0,-5.2,0,FALSE,FALSE,FALSE,FALSE,FALSE,FALSE,FALSE,FALSE,FALSE,FALSE,FALSE,FALSE,FALSE,FALSE,FALSE,0.0,neutral
0.628591,-490.4454,0,Q,L,22.9,0,7.3,0,FALSE,FALSE,FALSE,FALSE,FALSE,FALSE,FALSE,FALSE,FALSE,FALSE,FALSE,FALSE,FALSE,FALSE,FALSE,0.0,neutral
0.628591,-490.4454,0,V,E,-1.59999999999999,-1,-7.7,-1,FALSE,FALSE,FALSE,FALSE,FALSE,FALSE,FALSE,FALSE,FALSE,FALSE,FALSE,FALSE,FALSE,FALSE,FALSE,0.0,neutral
0.628591,-490.4454,0,N,D,-3,0,0,-1,FALSE,FALSE,FALSE,FALSE,FALSE,FALSE,FALSE,FALSE,FALSE,FALSE,FALSE,FALSE,FALSE,FALSE,FALSE,0.0,neutral
-1.557641,3.5016,0.950917,V,M,22.9,-1,-2.3,0,FALSE,FALSE,FALSE,FALSE,FALSE,FALSE,FALSE,FALSE,FALSE,FALSE,FALSE,FALSE,FALSE,FALSE,FALSE,0.0,neutral
-1.557641,3.5016,-58.963910,S,T,27.1,1,0.1,0,FALSE,FALSE,FALSE,FALSE,FALSE,FALSE,FALSE,FALSE,FALSE,FALSE,FALSE,FALSE,FALSE,FALSE,FALSE,0.29,neutral
-1.557641,3.5016,0.950917,R,W,54.4,0,3.6,-1,FALSE,FALSE,FALSE,FALSE,FALSE,FALSE,FALSE,FALSE,FALSE,FALSE,FALSE,FALSE,FALSE,FALSE,FALSE,0.0,neutral
-1.557641,3.5016,-1.614224,R,C,-64.9,0,7,-1,FALSE,FALSE,FALSE,FALSE,FALSE,FALSE,FALSE,FALSE,FALSE,FALSE,FALSE,FALSE,FALSE,FALSE,FALSE,0.0,neutral
-1.557641,3.5016,-1.614224,P,T,3.39999999999999,1,0.9,0,FALSE,FALSE,FALSE,FALSE,FALSE,FALSE,FALSE,FALSE,FALSE,FALSE,FALSE,FALSE,FALSE,FALSE,FALSE,0.11,neutral
-1.557641,3.5016,0.950917,E,Q,5.40000000000001,0,0,1,FALSE,FALSE,FALSE,FALSE,FALSE,FALSE,FALSE,FALSE,FALSE,FALSE,FALSE,FALSE,FALSE,FALSE,FALSE,0.85,neutral
-1.557641,3.5016,0.950917,V,I,26.7,0,0.3,0,FALSE,FALSE,FALSE,FALSE,FALSE,FALSE,FALSE,FALSE,FALSE,FALSE,FALSE,FALSE,FALSE,FALSE,FALSE,0.28,neutral
-1.557641,3.5016,0.950917,V,G,-79.9,-1,-4.6,0,FALSE,FALSE,FALSE,FALSE,FALSE,FALSE,FALSE,FALSE,FALSE,FALSE,FALSE,FALSE,FALSE,FALSE,FALSE,0.0,neutral
-1.557641,3.5016,0.950917,E,G,-78.3,0,3.1,1,FALSE,FALSE,FALSE,FALSE,FALSE,FALSE,FALSE,FALSE,FALSE,FALSE,FALSE,FALSE,FALSE,FALSE,FALSE,1.0,neutral
-1.557641,3.5016,-58.963910,S,C,19.5,0,3.3,0,FALSE,FALSE,FALSE,FALSE,FALSE,FALSE,FALSE,FALSE,FALSE,FALSE,FALSE,FALSE,FALSE,FALSE,FALSE,0.05,neutral
-1.557641,3.5016,-58.963910,R,H,-20.2,0,1.3,0,FALSE,FALSE,FALSE,FALSE,FALSE,FALSE,FALSE,FALSE,FALSE,FALSE,FALSE,FALSE,FALSE,FALSE,FALSE,0.21,neutral
-1.557641,3.5016,-58.963910,C,W,119.3,0,-3.4,0,FALSE,FALSE,FALSE,FALSE,FALSE,FALSE,FALSE,FALSE,FALSE,FALSE,FALSE,FALSE,FALSE,FALSE,FALSE,0.05,neutral
0.628591,0.3429,0.950917,K,M,-5.69999999999999,0,5.8,-1,FALSE,FALSE,FALSE,FALSE,FALSE,FALSE,FALSE,FALSE,FALSE,FALSE,FALSE,FALSE,FALSE,FALSE,FALSE,0.18,neutral
-2.727566,-284.1234,0,P,S,-23.7,0,0.8,0,FALSE,FALSE,FALSE,FALSE,FALSE,FALSE,FALSE,FALSE,FALSE,FALSE,FALSE,FALSE,FALSE,FALSE,FALSE,0.63,neutral
-2.727566,-284.1234,-59.057019,V,I,26.7,0,0.3,0,FALSE,FALSE,FALSE,FALSE,FALSE,FALSE,FALSE,FALSE,FALSE,FALSE,FALSE,FALSE,FALSE,FALSE,FALSE,0.0749,neutral
-2.727566,-284.1234,-59.057019,R,C,-64.9,0,7,-1,FALSE,FALSE,FALSE,FALSE,FALSE,FALSE,FALSE,FALSE,FALSE,FALSE,FALSE,FALSE,FALSE,FALSE,FALSE,0.0749,neutral
-2.727566,-284.1234,-56.057019,R,K,-4.80000000000001,0,0.6,0,FALSE,FALSE,FALSE,FALSE,FALSE,FALSE,FALSE,FALSE,FALSE,FALSE,FALSE,FALSE,FALSE,FALSE,FALSE,0.0749,neutral
-2.727566,-284.1234,-59.057019,E,K,30.2,0,-0.4,2,FALSE,FALSE,FALSE,FALSE,FALSE,FALSE,FALSE,FALSE,FALSE,FALSE,FALSE,FALSE,FALSE,FALSE,FALSE,0.0749,neutral
-2.727566,-284.1234,-59.057019,N,S,-25.1,0,2.7,0,FALSE,FALSE,FALSE,FALSE,FALSE,FALSE,FALSE,FALSE,FALSE,FALSE,FALSE,FALSE,FALSE,FALSE,FALSE,0.0749,neutral
-2.727566,-284.1234,-59.057019,E,Q,5.40000000000001,0,0,1,FALSE,FALSE,FALSE,FALSE,FALSE,FALSE,FALSE,FALSE,FALSE,FALSE,FALSE,FALSE,FALSE,FALSE,FALSE,0.0749,neutral
-2.727566,-284.1234,0,V,I,26.7,0,0.3,0,FALSE,FALSE,FALSE,FALSE,FALSE,FALSE,FALSE,FALSE,FALSE,FALSE,FALSE,FALSE,FALSE,FALSE,FALSE,0.0749,neutral
-2.727566,-284.1234,0.950917,I,V,-26.7,0,-0.3,0,FALSE,FALSE,FALSE,FALSE,FALSE,FALSE,FALSE,FALSE,FALSE,FALSE,FALSE,FALSE,FALSE,FALSE,FALSE,0.0749,neutral
-2.727566,-284.1234,-59.057019,E,G,-78.3,0,3.1,1,FALSE,FALSE,FALSE,FALSE,FALSE,FALSE,FALSE,FALSE,FALSE,FALSE,FALSE,FALSE,FALSE,FALSE,FALSE,0.0749,neutral
-2.727566,-284.1234,0,K,E,-30.2,0,0.4,-2,FALSE,FALSE,FALSE,FALSE,FALSE,FALSE,FALSE,FALSE,FALSE,FALSE,FALSE,FALSE,FALSE,FALSE,FALSE,0.0749,neutral
-2.727566,-284.1234,0,H,L,13.5,0,7,-1,FALSE,FALSE,FALSE,FALSE,FALSE,FALSE,FALSE,FALSE,FALSE,FALSE,FALSE,FALSE,FALSE,FALSE,FALSE,0.0749,neutral
-2.727566,-284.1234,-56.057019,I,V,-26.7,0,-0.3,0,FALSE,FALSE,FALSE,FALSE,FALSE,FALSE,FALSE,FALSE,FALSE,FALSE,FALSE,FALSE,FALSE,FALSE,FALSE,0.0749,neutral
-2.727566,-284.1234,0.950917,R,H,-20.2,0,1.3,0,TRUE,FALSE,FALSE,FALSE,FALSE,FALSE,FALSE,FALSE,FALSE,FALSE,FALSE,FALSE,FALSE,FALSE,FALSE,0.0749,neutral
-2.727566,-284.1234,-59.057019,S,C,19.5,0,3.3,0,FALSE,FALSE,FALSE,FALSE,FALSE,FALSE,FALSE,FALSE,FALSE,FALSE,FALSE,FALSE,FALSE,FALSE,FALSE,0.0749,neutral
-2.727566,-284.1234,-59.057019,Q,P,-31.1,0,1.9,0,FALSE,FALSE,FALSE,FALSE,FALSE,FALSE,FALSE,FALSE,FALSE,FALSE,FALSE,FALSE,FALSE,FALSE,FALSE,0.0749,neutral
-2.727566,-284.1234,0,R,C,-64.9,0,7,-1,FALSE,FALSE,FALSE,FALSE,FALSE,FALSE,FALSE,FALSE,FALSE,FALSE,FALSE,FALSE,FALSE,FALSE,FALSE,0.0749,neutral
-2.727566,-284.1234,0.950917,N,S,-25.1,0,2.7,0,FALSE,FALSE,FALSE,FALSE,FALSE,FALSE,FALSE,FALSE,FALSE,FALSE,FALSE,FALSE,FALSE,FALSE,FALSE,0.0749,neutral
-2.727566,-284.1234,-59.057019,A,T,27.5,1,-2.5,0,FALSE,FALSE,FALSE,FALSE,FALSE,FALSE,FALSE,FALSE,FALSE,FALSE,FALSE,FALSE,FALSE,FALSE,FALSE,0.0749,neutral
-2.727566,-284.1234,-59.057019,R,Q,-29.6,0,1,-1,FALSE,FALSE,FALSE,FALSE,FALSE,FALSE,FALSE,FALSE,FALSE,FALSE,FALSE,FALSE,FALSE,FALSE,FALSE,0.0749,neutral
-2.263566,-188.2301,-3.292296,V,I,26.7,0,0.3,0,FALSE,FALSE,FALSE,FALSE,FALSE,FALSE,FALSE,FALSE,FALSE,FALSE,FALSE,FALSE,FALSE,FALSE,FALSE,0.0749,neutral
-2.263566,-188.2301,-3.179009,V,I,26.7,0,0.3,0,FALSE,FALSE,FALSE,FALSE,FALSE,FALSE,FALSE,FALSE,FALSE,FALSE,FALSE,FALSE,FALSE,FALSE,FALSE,0.0749,neutral
-2.263566,-188.2301,-3.179009,P,T,3.39999999999999,1,0.9,0,FALSE,FALSE,FALSE,FALSE,FALSE,FALSE,FALSE,FALSE,FALSE,FALSE,FALSE,FALSE,FALSE,FALSE,FALSE,0.0749,neutral
-2.263566,-188.2301,-3.179009,N,K,54.5,0,-0.4,1,FALSE,FALSE,FALSE,FALSE,FALSE,FALSE,FALSE,FALSE,FALSE,FALSE,FALSE,FALSE,FALSE,FALSE,FALSE,0.0749,neutral
-2.263566,-188.2301,-3.179009,I,V,-26.7,0,-0.3,0,FALSE,FALSE,FALSE,FALSE,FALSE,FALSE,FALSE,FALSE,FALSE,FALSE,FALSE,FALSE,FALSE,FALSE,FALSE,0.0749,neutral
-2.263566,-188.2301,-3.292296,R,Q,-29.6,0,1,-1,FALSE,FALSE,FALSE,FALSE,FALSE,FALSE,FALSE,FALSE,FALSE,FALSE,FALSE,FALSE,FALSE,FALSE,FALSE,0.0749,neutral
-2.263566,-188.2301,-3.292296,V,G,-79.9,-1,-4.6,0,FALSE,FALSE,FALSE,FALSE,FALSE,FALSE,FALSE,FALSE,FALSE,FALSE,FALSE,FALSE,FALSE,FALSE,FALSE,0.0749,neutral
-2.263566,-188.2301,-3.292296,L,P,-54,0,-5.4,0,FALSE,FALSE,FALSE,FALSE,FALSE,FALSE,FALSE,FALSE,FALSE,FALSE,FALSE,FALSE,FALSE,FALSE,FALSE,0.0749,disease
-2.263566,-188.2301,-3.292296,I,T,-50.6,0,-5.2,0,FALSE,FALSE,FALSE,FALSE,FALSE,FALSE,FALSE,FALSE,FALSE,FALSE,FALSE,FALSE,FALSE,FALSE,FALSE,0.0749,neutral
-2.263566,-188.2301,0,I,F,23.2,-1,-1.7,0,FALSE,FALSE,FALSE,FALSE,FALSE,FALSE,FALSE,FALSE,FALSE,FALSE,FALSE,FALSE,FALSE,FALSE,FALSE,0.0749,neutral
-2.263566,-188.2301,-3.292296,L,P,-54,0,-5.4,0,FALSE,FALSE,FALSE,FALSE,FALSE,FALSE,FALSE,FALSE,FALSE,FALSE,FALSE,FALSE,FALSE,FALSE,FALSE,0.0749,neutral
-2.263566,-188.2301,0,V,A,-51.4,-1,-2.4,0,FALSE,FALSE,FALSE,FALSE,FALSE,FALSE,FALSE,FALSE,FALSE,FALSE,FALSE,FALSE,FALSE,FALSE,FALSE,0.0749,neutral
-2.263566,-188.2301,0,I,L,0,-1,-0.7,0,FALSE,FALSE,FALSE,FALSE,FALSE,FALSE,FALSE,FALSE,FALSE,FALSE,FALSE,FALSE,FALSE,FALSE,FALSE,0.0749,neutral
-2.263566,-188.2301,0,R,W,54.4,0,3.6,-1,FALSE,FALSE,FALSE,FALSE,FALSE,FALSE,FALSE,FALSE,FALSE,FALSE,FALSE,FALSE,FALSE,FALSE,FALSE,0.0749,disease
-2.263566,-188.2301,-3.292296,V,M,22.9,-1,-2.3,0,FALSE,FALSE,TRUE,FALSE,FALSE,FALSE,TRUE,FALSE,FALSE,FALSE,FALSE,FALSE,FALSE,FALSE,FALSE,0.0749,neutral
-2.263566,-188.2301,-3.179009,E,Q,5.40000000000001,0,0,1,FALSE,FALSE,FALSE,FALSE,FALSE,FALSE,FALSE,FALSE,FALSE,FALSE,FALSE,FALSE,FALSE,FALSE,FALSE,0.0749,neutral
-2.263566,-188.2301,-3.179009,S,P,23.7,0,-0.8,0,FALSE,FALSE,FALSE,FALSE,FALSE,FALSE,FALSE,FALSE,FALSE,FALSE,FALSE,FALSE,FALSE,FALSE,FALSE,0.0749,neutral
-2.263566,-188.2301,-3.292296,R,H,-20.2,0,1.3,0,FALSE,FALSE,FALSE,FALSE,FALSE,FALSE,FALSE,FALSE,FALSE,FALSE,FALSE,FALSE,FALSE,FALSE,FALSE,0.0749,neutral
-2.263566,-188.2301,-3.292296,T,A,-27.5,-1,2.5,0,FALSE,FALSE,FALSE,FALSE,FALSE,FALSE,FALSE,FALSE,FALSE,FALSE,FALSE,FALSE,FALSE,FALSE,FALSE,0.0749,neutral
-2.263566,-188.2301,0,I,T,-50.6,0,-5.2,0,FALSE,FALSE,FALSE,FALSE,FALSE,FALSE,FALSE,FALSE,FALSE,FALSE,FALSE,FALSE,FALSE,FALSE,FALSE,0.0749,neutral
-2.263566,-188.2301,-3.179009,L,P,-54,0,-5.4,0,FALSE,FALSE,FALSE,FALSE,FALSE,FALSE,FALSE,FALSE,FALSE,FALSE,FALSE,FALSE,FALSE,FALSE,FALSE,0.0749,neutral
-2.263566,-188.2301,-3.292296,A,T,27.5,1,-2.5,0,FALSE,FALSE,FALSE,FALSE,FALSE,FALSE,FALSE,FALSE,FALSE,FALSE,FALSE,FALSE,FALSE,FALSE,FALSE,0.0749,neutral
-2.263566,-188.2301,-3.179009,V,I,26.7,0,0.3,0,FALSE,FALSE,FALSE,FALSE,FALSE,FALSE,FALSE,FALSE,FALSE,FALSE,FALSE,FALSE,FALSE,FALSE,FALSE,0.0749,neutral
-2.263566,-188.2301,-3.292296,D,E,27.3,0,0,0,FALSE,FALSE,FALSE,FALSE,FALSE,FALSE,FALSE,FALSE,FALSE,FALSE,FALSE,FALSE,FALSE,FALSE,FALSE,0.0749,neutral
-2.263566,-188.2301,-3.179009,A,V,51.4,1,2.4,0,FALSE,FALSE,FALSE,FALSE,FALSE,FALSE,FALSE,FALSE,FALSE,FALSE,FALSE,FALSE,FALSE,FALSE,FALSE,0.0749,neutral
-2.263566,-188.2301,0,R,P,-60.7,0,2.9,-1,FALSE,FALSE,FALSE,FALSE,FALSE,FALSE,FALSE,FALSE,FALSE,FALSE,FALSE,FALSE,FALSE,FALSE,FALSE,0.0749,neutral
-2.263566,-188.2301,-3.179009,F,I,-23.2,1,1.7,0,FALSE,FALSE,FALSE,FALSE,FALSE,FALSE,FALSE,FALSE,FALSE,FALSE,FALSE,FALSE,FALSE,FALSE,FALSE,0.0749,neutral
-2.263566,-188.2301,-3.179009,A,T,27.5,1,-2.5,0,FALSE,FALSE,FALSE,FALSE,FALSE,FALSE,FALSE,FALSE,FALSE,FALSE,FALSE,FALSE,FALSE,FALSE,FALSE,0.0749,neutral
-2.263566,-188.2301,-3.179009,E,A,-49.8,0,5.3,1,FALSE,FALSE,FALSE,FALSE,FALSE,FALSE,FALSE,FALSE,FALSE,FALSE,FALSE,FALSE,FALSE,FALSE,FALSE,0.0749,neutral
-2.263566,-188.2301,0,T,P,-3.39999999999999,-1,-0.9,0,FALSE,FALSE,FALSE,FALSE,FALSE,FALSE,FALSE,FALSE,FALSE,FALSE,FALSE,FALSE,FALSE,FALSE,FALSE,0.0749,neutral
-2.263566,-188.2301,0,R,C,-64.9,0,7,-1,FALSE,FALSE,FALSE,FALSE,FALSE,FALSE,FALSE,FALSE,FALSE,FALSE,FALSE,FALSE,FALSE,FALSE,FALSE,0.0749,neutral
-2.263566,-188.2301,-3.292296,E,Q,5.40000000000001,0,0,1,FALSE,FALSE,FALSE,FALSE,FALSE,FALSE,FALSE,FALSE,FALSE,FALSE,FALSE,FALSE,FALSE,FALSE,FALSE,0.0749,neutral
-2.263566,-188.2301,-3.179009,T,K,52.5,-1,-3.2,1,FALSE,FALSE,FALSE,FALSE,FALSE,FALSE,FALSE,FALSE,FALSE,FALSE,FALSE,FALSE,FALSE,FALSE,FALSE,0.0749,neutral
-2.263566,-188.2301,-3.179009,T,K,52.5,-1,-3.2,1,FALSE,FALSE,FALSE,FALSE,FALSE,FALSE,FALSE,FALSE,FALSE,FALSE,FALSE,FALSE,FALSE,FALSE,FALSE,0.0749,neutral
-2.263566,-188.2301,0,E,K,30.2,0,-0.4,2,FALSE,FALSE,FALSE,FALSE,FALSE,FALSE,FALSE,FALSE,FALSE,FALSE,FALSE,FALSE,FALSE,FALSE,FALSE,0.0749,neutral
-2.263566,-188.2301,-3.179009,F,L,-23.2,0,1,0,FALSE,FALSE,FALSE,FALSE,FALSE,FALSE,FALSE,FALSE,FALSE,FALSE,FALSE,FALSE,FALSE,FALSE,FALSE,0.0749,neutral
-2.263566,-188.2301,-3.292296,D,H,42.1,0,0.3,2,FALSE,FALSE,FALSE,FALSE,FALSE,FALSE,FALSE,FALSE,FALSE,FALSE,FALSE,FALSE,FALSE,FALSE,FALSE,0.0749,neutral
-2.263566,-188.2301,-3.179009,L,P,-54,0,-5.4,0,FALSE,FALSE,FALSE,FALSE,FALSE,FALSE,FALSE,FALSE,FALSE,FALSE,FALSE,FALSE,FALSE,FALSE,FALSE,0.0749,neutral
-2.263566,-188.2301,-3.292296,D,Y,82.5,0,2.2,1,FALSE,FALSE,FALSE,FALSE,FALSE,FALSE,FALSE,FALSE,FALSE,FALSE,FALSE,FALSE,FALSE,FALSE,FALSE,0.0749,neutral
-2.263566,-188.2301,-3.179009,G,E,78.3,0,-3.1,-1,FALSE,FALSE,FALSE,FALSE,FALSE,FALSE,FALSE,FALSE,FALSE,FALSE,FALSE,FALSE,FALSE,FALSE,FALSE,0.0749,neutral
-2.263566,-188.2301,-3.179009,A,V,51.4,1,2.4,0,FALSE,FALSE,FALSE,FALSE,FALSE,FALSE,FALSE,FALSE,FALSE,FALSE,FALSE,FALSE,FALSE,FALSE,FALSE,0.0749,neutral
-2.263566,-188.2301,-3.179009,R,Q,-29.6,0,1,-1,FALSE,FALSE,FALSE,FALSE,FALSE,FALSE,FALSE,FALSE,FALSE,FALSE,FALSE,FALSE,FALSE,FALSE,FALSE,0.0749,neutral
-2.263566,-188.2301,-3.179009,I,V,-26.7,0,-0.3,0,FALSE,FALSE,TRUE,FALSE,FALSE,FALSE,FALSE,FALSE,FALSE,FALSE,TRUE,FALSE,FALSE,FALSE,FALSE,0.0749,neutral
-2.263566,-188.2301,-3.179009,R,Q,-29.6,0,1,-1,FALSE,FALSE,FALSE,FALSE,FALSE,FALSE,FALSE,FALSE,FALSE,FALSE,FALSE,FALSE,FALSE,FALSE,FALSE,0.0749,neutral
-2.263566,-188.2301,0,E,G,-78.3,0,3.1,1,FALSE,FALSE,FALSE,FALSE,FALSE,FALSE,FALSE,FALSE,FALSE,FALSE,FALSE,FALSE,FALSE,FALSE,FALSE,0.0749,neutral
-2.263566,-188.2301,0,E,D,-27.3,0,0,0,FALSE,FALSE,FALSE,FALSE,FALSE,FALSE,FALSE,FALSE,FALSE,FALSE,FALSE,FALSE,FALSE,FALSE,FALSE,0.0749,neutral
-2.263566,-188.2301,0,I,T,-50.6,0,-5.2,0,FALSE,FALSE,FALSE,FALSE,FALSE,FALSE,FALSE,FALSE,FALSE,FALSE,FALSE,FALSE,FALSE,FALSE,FALSE,0.0749,neutral
-2.263566,-188.2301,-3.292296,R,C,-64.9,0,7,-1,FALSE,FALSE,FALSE,FALSE,FALSE,FALSE,FALSE,FALSE,FALSE,FALSE,FALSE,FALSE,FALSE,FALSE,FALSE,0.0749,neutral
-2.263566,-188.2301,0,K,R,4.80000000000001,0,-0.6,0,FALSE,FALSE,FALSE,FALSE,FALSE,FALSE,FALSE,FALSE,FALSE,FALSE,FALSE,FALSE,FALSE,FALSE,FALSE,0.0749,neutral
-2.263566,-188.2301,0,V,A,-51.4,-1,-2.4,0,FALSE,FALSE,FALSE,FALSE,FALSE,FALSE,FALSE,FALSE,FALSE,FALSE,FALSE,FALSE,FALSE,FALSE,FALSE,0.0749,neutral
-2.263566,-188.2301,-3.292296,P,A,-24.1,0,3.4,0,FALSE,FALSE,FALSE,FALSE,FALSE,FALSE,FALSE,FALSE,FALSE,FALSE,FALSE,FALSE,FALSE,FALSE,FALSE,0.0749,neutral
-2.263566,-188.2301,0,N,S,-25.1,0,2.7,0,FALSE,FALSE,FALSE,FALSE,FALSE,FALSE,FALSE,FALSE,FALSE,FALSE,FALSE,FALSE,FALSE,FALSE,FALSE,0.0749,neutral
-2.263566,-188.2301,-3.179009,S,N,25.1,0,-2.7,0,FALSE,FALSE,FALSE,FALSE,FALSE,FALSE,FALSE,FALSE,FALSE,FALSE,FALSE,FALSE,FALSE,FALSE,FALSE,0.0749,neutral
-2.263566,-188.2301,-3.179009,K,R,4.80000000000001,0,-0.6,0,FALSE,FALSE,FALSE,FALSE,FALSE,FALSE,FALSE,FALSE,FALSE,FALSE,FALSE,FALSE,FALSE,FALSE,FALSE,0.0749,neutral
-2.263566,-188.2301,0,T,I,50.6,0,5.2,0,FALSE,FALSE,FALSE,FALSE,FALSE,FALSE,FALSE,FALSE,FALSE,FALSE,FALSE,FALSE,FALSE,FALSE,FALSE,0.0749,neutral
-2.263566,-188.2301,-3.292296,K,Q,-24.8,0,0.4,-1,FALSE,FALSE,FALSE,FALSE,FALSE,FALSE,FALSE,FALSE,FALSE,FALSE,FALSE,FALSE,FALSE,FALSE,FALSE,0.0749,neutral
-2.263566,-188.2301,-3.179009,D,G,-51,0,3.1,1,FALSE,FALSE,FALSE,FALSE,FALSE,FALSE,FALSE,FALSE,FALSE,FALSE,FALSE,FALSE,FALSE,FALSE,FALSE,0.0749,neutral
-2.263566,-188.2301,-3.292296,I,T,-50.6,0,-5.2,0,FALSE,FALSE,FALSE,FALSE,FALSE,FALSE,FALSE,FALSE,FALSE,FALSE,FALSE,FALSE,FALSE,FALSE,FALSE,0.0749,neutral
-2.263566,-188.2301,-3.179009,V,M,22.9,-1,-2.3,0,FALSE,FALSE,FALSE,FALSE,FALSE,FALSE,FALSE,FALSE,FALSE,FALSE,FALSE,FALSE,FALSE,FALSE,FALSE,0.0749,neutral
-2.263566,-188.2301,-3.179009,T,N,-2,-1,-2.8,0,FALSE,FALSE,FALSE,FALSE,FALSE,FALSE,FALSE,FALSE,FALSE,FALSE,FALSE,FALSE,FALSE,FALSE,FALSE,0.0749,neutral
-2.263566,-188.2301,0,S,N,25.1,0,-2.7,0,FALSE,FALSE,TRUE,FALSE,FALSE,FALSE,FALSE,FALSE,FALSE,FALSE,TRUE,FALSE,FALSE,FALSE,FALSE,0.0749,neutral
-2.263566,-188.2301,0,I,M,-3.79999999999998,-1,-2.6,0,FALSE,FALSE,FALSE,FALSE,FALSE,FALSE,FALSE,FALSE,FALSE,FALSE,FALSE,FALSE,FALSE,FALSE,FALSE,0.0749,neutral
-2.263566,-188.2301,-3.179009,V,M,22.9,-1,-2.3,0,FALSE,FALSE,FALSE,FALSE,FALSE,FALSE,FALSE,FALSE,FALSE,FALSE,FALSE,FALSE,FALSE,FALSE,FALSE,0.0749,neutral
-2.263566,-188.2301,0.950917,R,H,-20.2,0,1.3,0,FALSE,FALSE,FALSE,FALSE,FALSE,FALSE,FALSE,FALSE,FALSE,FALSE,FALSE,FALSE,FALSE,FALSE,FALSE,0.0749,neutral
-2.263566,-188.2301,-3.292296,S,N,25.1,0,-2.7,0,FALSE,FALSE,FALSE,FALSE,FALSE,FALSE,FALSE,FALSE,FALSE,FALSE,FALSE,FALSE,FALSE,FALSE,FALSE,0.0749,neutral
-2.263566,-188.2301,0,V,A,-51.4,-1,-2.4,0,FALSE,FALSE,FALSE,FALSE,FALSE,FALSE,FALSE,FALSE,FALSE,FALSE,FALSE,FALSE,FALSE,FALSE,FALSE,0.0749,neutral
-2.263566,-188.2301,-3.179009,A,T,27.5,1,-2.5,0,FALSE,FALSE,TRUE,FALSE,FALSE,FALSE,FALSE,FALSE,FALSE,FALSE,TRUE,FALSE,FALSE,FALSE,FALSE,0.0749,neutral
-2.263566,-188.2301,-3.292296,R,H,-20.2,0,1.3,0,FALSE,FALSE,FALSE,FALSE,FALSE,FALSE,FALSE,FALSE,FALSE,FALSE,FALSE,FALSE,FALSE,FALSE,FALSE,0.0749,neutral
-2.263566,-188.2301,-3.292296,I,T,-50.6,0,-5.2,0,FALSE,FALSE,FALSE,FALSE,FALSE,FALSE,FALSE,FALSE,FALSE,FALSE,FALSE,FALSE,FALSE,FALSE,FALSE,0.0749,neutral
-2.263566,-188.2301,-3.292296,T,M,46.8,-1,2.6,0,FALSE,FALSE,FALSE,FALSE,FALSE,FALSE,FALSE,FALSE,FALSE,FALSE,FALSE,FALSE,FALSE,FALSE,FALSE,0.0749,neutral
-2.263566,-188.2301,-3.292296,S,I,77.7,1,5.3,0,FALSE,FALSE,TRUE,FALSE,FALSE,FALSE,FALSE,FALSE,FALSE,FALSE,TRUE,FALSE,FALSE,FALSE,FALSE,0.0749,neutral
-2.263566,-188.2301,-3.292296,A,V,51.4,1,2.4,0,FALSE,FALSE,FALSE,FALSE,FALSE,FALSE,FALSE,FALSE,FALSE,FALSE,FALSE,FALSE,FALSE,FALSE,FALSE,0.0749,neutral
-2.263566,-188.2301,-3.292296,A,T,27.5,1,-2.5,0,FALSE,FALSE,TRUE,FALSE,FALSE,FALSE,TRUE,FALSE,FALSE,FALSE,TRUE,FALSE,FALSE,FALSE,FALSE,0.0749,neutral
-2.263566,-188.2301,0,K,E,-30.2,0,0.4,-2,FALSE,FALSE,FALSE,FALSE,FALSE,FALSE,FALSE,FALSE,FALSE,FALSE,FALSE,FALSE,FALSE,FALSE,FALSE,0.0749,neutral
-2.263566,-188.2301,-3.292296,T,M,46.8,-1,2.6,0,FALSE,FALSE,FALSE,FALSE,FALSE,FALSE,FALSE,FALSE,FALSE,FALSE,FALSE,FALSE,FALSE,FALSE,FALSE,0.0749,neutral
-2.263566,-188.2301,-3.179009,G,R,113.3,0,-4.1,1,FALSE,FALSE,FALSE,FALSE,FALSE,FALSE,FALSE,FALSE,FALSE,FALSE,FALSE,FALSE,FALSE,FALSE,FALSE,0.0749,neutral
-2.263566,-188.2301,-3.292296,G,R,113.3,0,-4.1,1,FALSE,FALSE,FALSE,FALSE,FALSE,FALSE,FALSE,FALSE,FALSE,FALSE,FALSE,FALSE,FALSE,FALSE,FALSE,0.0749,neutral
-2.263566,-188.2301,-3.292296,I,V,-26.7,0,-0.3,0,FALSE,FALSE,FALSE,FALSE,FALSE,FALSE,FALSE,FALSE,FALSE,FALSE,FALSE,FALSE,FALSE,FALSE,FALSE,0.0749,neutral
-2.263566,-188.2301,-3.179009,S,T,27.1,1,0.1,0,FALSE,FALSE,TRUE,FALSE,FALSE,FALSE,FALSE,FALSE,FALSE,FALSE,TRUE,FALSE,FALSE,FALSE,FALSE,0.0749,neutral
-2.263566,-188.2301,-3.179009,D,N,3,0,0,1,FALSE,FALSE,FALSE,FALSE,FALSE,FALSE,FALSE,FALSE,FALSE,FALSE,FALSE,FALSE,FALSE,FALSE,FALSE,0.0749,neutral
-2.263566,-188.2301,-3.179009,D,Y,82.5,0,2.2,1,FALSE,FALSE,FALSE,FALSE,FALSE,FALSE,FALSE,FALSE,FALSE,FALSE,FALSE,FALSE,FALSE,FALSE,FALSE,0.0749,neutral
-2.263566,-188.2301,0,T,I,50.6,0,5.2,0,FALSE,FALSE,FALSE,FALSE,FALSE,FALSE,FALSE,FALSE,FALSE,FALSE,FALSE,FALSE,FALSE,FALSE,FALSE,0.0749,neutral
-2.263566,-188.2301,0,R,G,-113.3,0,4.1,-1,FALSE,FALSE,FALSE,FALSE,FALSE,FALSE,FALSE,FALSE,FALSE,FALSE,FALSE,FALSE,FALSE,FALSE,FALSE,0.0749,neutral
-2.263566,-188.2301,-3.179009,N,T,2,1,2.8,0,FALSE,FALSE,TRUE,FALSE,FALSE,FALSE,FALSE,FALSE,FALSE,FALSE,TRUE,FALSE,FALSE,FALSE,FALSE,0.0749,neutral
-2.263566,-188.2301,-3.179009,G,V,79.9,1,4.6,0,FALSE,FALSE,FALSE,FALSE,FALSE,FALSE,FALSE,FALSE,FALSE,FALSE,FALSE,FALSE,FALSE,FALSE,FALSE,0.0749,neutral
-2.263566,-188.2301,-3.292296,A,T,27.5,1,-2.5,0,FALSE,FALSE,FALSE,FALSE,FALSE,FALSE,FALSE,FALSE,FALSE,FALSE,FALSE,FALSE,FALSE,FALSE,FALSE,0.0749,neutral
-2.263566,-188.2301,-3.179009,E,K,30.2,0,-0.4,2,FALSE,FALSE,FALSE,FALSE,FALSE,FALSE,FALSE,FALSE,FALSE,FALSE,FALSE,FALSE,FALSE,FALSE,FALSE,0.0749,neutral
-2.263566,-188.2301,-3.292296,I,V,-26.7,0,-0.3,0,FALSE,FALSE,TRUE,FALSE,FALSE,FALSE,TRUE,FALSE,FALSE,FALSE,FALSE,FALSE,FALSE,FALSE,FALSE,0.0749,neutral
-2.263566,-188.2301,-3.292296,I,T,-50.6,0,-5.2,0,FALSE,FALSE,TRUE,FALSE,FALSE,FALSE,TRUE,FALSE,FALSE,FALSE,TRUE,FALSE,FALSE,FALSE,FALSE,0.0749,neutral
-2.263566,-188.2301,0.950917,V,I,26.7,0,0.3,0,FALSE,FALSE,FALSE,FALSE,FALSE,FALSE,FALSE,FALSE,FALSE,FALSE,FALSE,FALSE,FALSE,FALSE,FALSE,0.0749,neutral
-2.263566,-188.2301,-3.292296,T,I,50.6,0,5.2,0,FALSE,FALSE,FALSE,FALSE,FALSE,FALSE,FALSE,FALSE,FALSE,FALSE,FALSE,FALSE,FALSE,FALSE,FALSE,0.0749,neutral
-2.263566,-188.2301,-3.179009,P,T,3.39999999999999,1,0.9,0,FALSE,FALSE,TRUE,FALSE,FALSE,FALSE,FALSE,FALSE,FALSE,FALSE,TRUE,FALSE,FALSE,FALSE,FALSE,0.0749,neutral
-2.263566,-188.2301,-3.292296,R,H,-20.2,0,1.3,0,FALSE,FALSE,FALSE,FALSE,FALSE,FALSE,FALSE,FALSE,FALSE,FALSE,FALSE,FALSE,FALSE,FALSE,FALSE,0.0749,neutral
-2.263566,-188.2301,-3.292296,Y,H,-40.4,0,-1.9,1,FALSE,FALSE,FALSE,FALSE,FALSE,FALSE,FALSE,FALSE,FALSE,FALSE,FALSE,FALSE,FALSE,FALSE,FALSE,0.0749,neutral
-2.263566,-188.2301,-3.292296,I,F,23.2,-1,-1.7,0,FALSE,FALSE,FALSE,FALSE,FALSE,FALSE,FALSE,FALSE,FALSE,FALSE,FALSE,FALSE,FALSE,FALSE,FALSE,0.0749,neutral
-2.263566,-188.2301,-3.179009,G,R,113.3,0,-4.1,1,FALSE,FALSE,FALSE,FALSE,FALSE,FALSE,FALSE,FALSE,FALSE,FALSE,FALSE,FALSE,FALSE,FALSE,FALSE,0.0749,neutral
-2.263566,-188.2301,-3.292296,V,M,22.9,-1,-2.3,0,FALSE,FALSE,TRUE,FALSE,FALSE,FALSE,FALSE,FALSE,FALSE,FALSE,TRUE,FALSE,FALSE,FALSE,FALSE,0.0749,neutral
-2.263566,-188.2301,-3.292296,D,N,3,0,0,1,FALSE,FALSE,TRUE,FALSE,FALSE,FALSE,FALSE,FALSE,FALSE,FALSE,TRUE,FALSE,FALSE,FALSE,FALSE,0.0749,neutral
-2.263566,-188.2301,-3.179009,R,H,-20.2,0,1.3,0,FALSE,FALSE,FALSE,FALSE,FALSE,FALSE,FALSE,FALSE,FALSE,FALSE,FALSE,FALSE,FALSE,FALSE,FALSE,0.0749,neutral
-2.263566,-188.2301,-3.179009,N,S,-25.1,0,2.7,0,FALSE,FALSE,TRUE,FALSE,FALSE,FALSE,FALSE,FALSE,FALSE,FALSE,TRUE,FALSE,FALSE,FALSE,FALSE,0.0749,neutral
-2.263566,-188.2301,0,R,L,-6.70000000000002,0,8.3,-1,FALSE,FALSE,FALSE,FALSE,FALSE,FALSE,FALSE,FALSE,FALSE,FALSE,FALSE,FALSE,FALSE,FALSE,FALSE,0.0749,neutral
-2.263566,-188.2301,-3.179009,V,M,22.9,-1,-2.3,0,FALSE,FALSE,TRUE,FALSE,FALSE,FALSE,FALSE,FALSE,FALSE,FALSE,TRUE,FALSE,FALSE,FALSE,FALSE,0.0749,neutral
-2.263566,-188.2301,-3.179009,I,M,-3.79999999999998,-1,-2.6,0,FALSE,FALSE,FALSE,FALSE,FALSE,FALSE,FALSE,FALSE,FALSE,FALSE,FALSE,FALSE,FALSE,FALSE,FALSE,0.0749,neutral
-2.263566,-188.2301,-3.292296,A,V,51.4,1,2.4,0,FALSE,FALSE,TRUE,FALSE,FALSE,FALSE,TRUE,FALSE,FALSE,FALSE,FALSE,FALSE,FALSE,FALSE,FALSE,0.0749,neutral
-2.263566,-188.2301,-3.179009,T,A,-27.5,-1,2.5,0,FALSE,FALSE,FALSE,FALSE,FALSE,FALSE,FALSE,FALSE,FALSE,FALSE,FALSE,FALSE,FALSE,FALSE,FALSE,0.0749,neutral
-2.263566,-188.2301,-3.179009,G,S,28.9,0,-0.4,0,FALSE,FALSE,TRUE,FALSE,FALSE,FALSE,FALSE,FALSE,FALSE,FALSE,TRUE,FALSE,FALSE,FALSE,FALSE,0.0749,neutral
-2.263566,-188.2301,-3.292296,N,D,-3,0,0,-1,FALSE,FALSE,FALSE,FALSE,FALSE,FALSE,FALSE,FALSE,FALSE,FALSE,FALSE,FALSE,FALSE,FALSE,FALSE,0.0749,neutral
-2.263566,-188.2301,-3.292296,G,D,51,0,-3.1,-1,FALSE,FALSE,FALSE,FALSE,FALSE,FALSE,FALSE,FALSE,FALSE,FALSE,FALSE,FALSE,FALSE,FALSE,FALSE,0.0749,neutral
-2.263566,-188.2301,-3.179009,R,Q,-29.6,0,1,-1,FALSE,FALSE,TRUE,FALSE,FALSE,FALSE,FALSE,FALSE,FALSE,FALSE,TRUE,FALSE,FALSE,FALSE,FALSE,0.0749,neutral
-2.263566,-188.2301,-3.179009,R,H,-20.2,0,1.3,0,FALSE,FALSE,FALSE,FALSE,FALSE,FALSE,FALSE,FALSE,FALSE,FALSE,FALSE,FALSE,FALSE,FALSE,FALSE,0.0749,neutral
-2.263566,-188.2301,-3.292296,G,V,79.9,1,4.6,0,FALSE,FALSE,FALSE,FALSE,FALSE,FALSE,FALSE,FALSE,FALSE,FALSE,FALSE,FALSE,FALSE,FALSE,FALSE,0.0749,neutral
-2.263566,-188.2301,-3.292296,P,S,-23.7,0,0.8,0,FALSE,FALSE,FALSE,FALSE,FALSE,FALSE,FALSE,FALSE,FALSE,FALSE,FALSE,FALSE,FALSE,FALSE,FALSE,0.0749,neutral
-2.263566,-188.2301,-3.179009,R,H,-20.2,0,1.3,0,FALSE,FALSE,FALSE,FALSE,FALSE,FALSE,FALSE,FALSE,FALSE,FALSE,FALSE,FALSE,FALSE,FALSE,FALSE,0.0749,neutral
-2.263566,-188.2301,-3.179009,R,H,-20.2,0,1.3,0,FALSE,FALSE,TRUE,FALSE,FALSE,FALSE,FALSE,FALSE,FALSE,FALSE,TRUE,FALSE,FALSE,FALSE,FALSE,0.0749,neutral
-2.263566,-188.2301,0,R,P,-60.7,0,2.9,-1,FALSE,FALSE,FALSE,FALSE,FALSE,FALSE,FALSE,FALSE,FALSE,FALSE,FALSE,FALSE,FALSE,FALSE,FALSE,0.0749,neutral
-2.263566,-188.2301,0,P,S,-23.7,0,0.8,0,FALSE,FALSE,FALSE,FALSE,FALSE,FALSE,FALSE,FALSE,FALSE,FALSE,FALSE,FALSE,FALSE,FALSE,FALSE,0.0749,neutral
-2.263566,-188.2301,-3.179009,R,H,-20.2,0,1.3,0,FALSE,FALSE,TRUE,FALSE,FALSE,FALSE,FALSE,FALSE,FALSE,FALSE,TRUE,FALSE,FALSE,FALSE,FALSE,0.0749,neutral
-2.263566,-188.2301,-3.292296,K,N,-54.5,0,0.4,-1,FALSE,FALSE,FALSE,FALSE,FALSE,FALSE,FALSE,FALSE,FALSE,FALSE,FALSE,FALSE,FALSE,FALSE,FALSE,0.0749,neutral
-2.263566,-188.2301,0,R,L,-6.70000000000002,0,8.3,-1,FALSE,FALSE,TRUE,FALSE,FALSE,FALSE,FALSE,FALSE,FALSE,FALSE,TRUE,FALSE,FALSE,FALSE,FALSE,0.0749,disease
-2.263566,-188.2301,-3.179009,V,I,26.7,0,0.3,0,FALSE,FALSE,FALSE,FALSE,FALSE,FALSE,FALSE,FALSE,FALSE,FALSE,FALSE,FALSE,FALSE,FALSE,FALSE,0.0749,neutral
-2.263566,-188.2301,-3.179009,R,H,-20.2,0,1.3,0,FALSE,FALSE,FALSE,FALSE,FALSE,FALSE,FALSE,FALSE,FALSE,FALSE,FALSE,FALSE,FALSE,FALSE,FALSE,0.0749,neutral
-2.263566,-188.2301,-3.179009,S,F,100.9,0,3.6,0,FALSE,FALSE,FALSE,FALSE,FALSE,FALSE,FALSE,FALSE,FALSE,FALSE,FALSE,FALSE,FALSE,FALSE,FALSE,0.0749,neutral
-2.263566,-188.2301,-3.292296,V,M,22.9,-1,-2.3,0,FALSE,FALSE,FALSE,FALSE,FALSE,FALSE,FALSE,FALSE,FALSE,FALSE,FALSE,FALSE,FALSE,FALSE,FALSE,0.0749,disease
-2.263566,-188.2301,-3.292296,I,T,-50.6,0,-5.2,0,FALSE,FALSE,FALSE,FALSE,FALSE,FALSE,FALSE,FALSE,FALSE,FALSE,FALSE,FALSE,FALSE,FALSE,FALSE,0.0749,neutral
-2.263566,-188.2301,0,R,H,-20.2,0,1.3,0,FALSE,FALSE,TRUE,FALSE,FALSE,FALSE,FALSE,FALSE,FALSE,FALSE,TRUE,FALSE,FALSE,FALSE,FALSE,0.0749,neutral
-2.263566,-188.2301,-3.292296,R,Q,-29.6,0,1,-1,FALSE,FALSE,TRUE,FALSE,FALSE,FALSE,FALSE,FALSE,FALSE,FALSE,TRUE,FALSE,FALSE,FALSE,FALSE,0.0749,neutral
-2.263566,-188.2301,0,R,Q,-29.6,0,1,-1,FALSE,FALSE,FALSE,FALSE,FALSE,FALSE,FALSE,FALSE,FALSE,FALSE,FALSE,FALSE,FALSE,FALSE,FALSE,0.0749,neutral
-2.263566,-188.2301,-3.179009,T,I,50.6,0,5.2,0,FALSE,FALSE,FALSE,FALSE,FALSE,FALSE,FALSE,FALSE,FALSE,FALSE,FALSE,FALSE,FALSE,FALSE,FALSE,0.0749,neutral
-2.263566,-188.2301,-3.179009,I,T,-50.6,0,-5.2,0,FALSE,FALSE,FALSE,FALSE,FALSE,FALSE,FALSE,FALSE,FALSE,FALSE,FALSE,FALSE,FALSE,FALSE,FALSE,0.0749,neutral
-2.263566,-188.2301,0,G,W,167.7,0,-0.5,0,FALSE,FALSE,FALSE,FALSE,FALSE,FALSE,FALSE,FALSE,FALSE,FALSE,FALSE,FALSE,FALSE,FALSE,FALSE,0.0749,neutral
-2.263566,-188.2301,0,R,T,-57.3,1,3.8,-1,FALSE,FALSE,FALSE,FALSE,FALSE,FALSE,FALSE,FALSE,FALSE,FALSE,FALSE,FALSE,FALSE,FALSE,FALSE,0.0749,neutral
-2.263566,-188.2301,-3.179009,I,T,-50.6,0,-5.2,0,FALSE,FALSE,FALSE,FALSE,FALSE,FALSE,FALSE,FALSE,FALSE,FALSE,FALSE,FALSE,FALSE,FALSE,FALSE,0.0749,neutral
-2.263566,-188.2301,0,V,A,-51.4,-1,-2.4,0,FALSE,FALSE,FALSE,FALSE,FALSE,FALSE,FALSE,FALSE,FALSE,FALSE,FALSE,FALSE,FALSE,FALSE,FALSE,0.0749,neutral
-2.263566,-188.2301,0,R,H,-20.2,0,1.3,0,FALSE,FALSE,FALSE,FALSE,FALSE,FALSE,FALSE,FALSE,FALSE,FALSE,FALSE,FALSE,FALSE,FALSE,FALSE,0.0749,neutral
-2.263566,-188.2301,-3.292296,I,N,-52.6,-1,-8,0,FALSE,FALSE,FALSE,FALSE,FALSE,FALSE,FALSE,FALSE,FALSE,FALSE,FALSE,FALSE,FALSE,FALSE,FALSE,0.0749,disease
-2.263566,-188.2301,-3.292296,S,L,77.7,0,4.6,0,FALSE,FALSE,FALSE,FALSE,FALSE,FALSE,FALSE,FALSE,FALSE,FALSE,FALSE,FALSE,FALSE,FALSE,FALSE,0.0749,neutral
-2.263566,-188.2301,0,M,V,-22.9,1,2.3,0,FALSE,FALSE,FALSE,FALSE,FALSE,FALSE,FALSE,FALSE,FALSE,FALSE,FALSE,FALSE,FALSE,FALSE,FALSE,0.0749,neutral
-2.263566,-188.2301,-3.292296,R,C,-64.9,0,7,-1,FALSE,FALSE,FALSE,FALSE,FALSE,FALSE,FALSE,FALSE,FALSE,FALSE,FALSE,FALSE,FALSE,FALSE,FALSE,0.0749,neutral
-2.263566,-188.2301,-3.179009,R,C,-64.9,0,7,-1,FALSE,FALSE,FALSE,FALSE,FALSE,FALSE,FALSE,FALSE,FALSE,FALSE,FALSE,FALSE,FALSE,FALSE,FALSE,0.0749,neutral
-2.263566,-188.2301,0,P,L,54,0,5.4,0,FALSE,FALSE,FALSE,FALSE,FALSE,FALSE,FALSE,FALSE,FALSE,FALSE,FALSE,FALSE,FALSE,FALSE,FALSE,0.0749,neutral
-2.263566,-188.2301,0,H,R,20.2,0,-1.3,0,FALSE,FALSE,FALSE,FALSE,FALSE,FALSE,FALSE,FALSE,FALSE,FALSE,FALSE,FALSE,FALSE,FALSE,FALSE,0.0749,neutral
-2.263566,-188.2301,-3.292296,A,T,27.5,1,-2.5,0,FALSE,FALSE,FALSE,FALSE,FALSE,FALSE,FALSE,FALSE,FALSE,FALSE,FALSE,FALSE,FALSE,FALSE,FALSE,0.0749,neutral
-2.263566,-188.2301,-3.179009,C,R,64.9,0,-7,1,FALSE,FALSE,FALSE,FALSE,FALSE,FALSE,FALSE,FALSE,FALSE,FALSE,FALSE,FALSE,FALSE,FALSE,FALSE,0.0749,neutral
-2.263566,-188.2301,0,E,V,1.59999999999999,1,7.7,1,FALSE,FALSE,FALSE,FALSE,FALSE,FALSE,FALSE,FALSE,FALSE,FALSE,FALSE,FALSE,FALSE,FALSE,FALSE,0.0749,neutral
-2.263566,-188.2301,-3.179009,R,Q,-29.6,0,1,-1,FALSE,FALSE,FALSE,FALSE,FALSE,FALSE,FALSE,FALSE,FALSE,FALSE,FALSE,FALSE,FALSE,FALSE,FALSE,0.0749,neutral
-2.263566,-188.2301,-3.292296,V,A,-51.4,-1,-2.4,0,FALSE,FALSE,FALSE,FALSE,FALSE,FALSE,FALSE,FALSE,FALSE,FALSE,FALSE,FALSE,FALSE,FALSE,FALSE,0.0749,neutral
-2.263566,-188.2301,0,S,Y,104.6,0,-0.5,0,FALSE,FALSE,FALSE,FALSE,FALSE,FALSE,FALSE,FALSE,FALSE,FALSE,FALSE,FALSE,FALSE,FALSE,FALSE,0.0749,disease
-2.263566,-188.2301,-3.179009,E,K,30.2,0,-0.4,2,FALSE,FALSE,TRUE,FALSE,FALSE,FALSE,FALSE,FALSE,FALSE,FALSE,TRUE,FALSE,FALSE,FALSE,FALSE,0.0749,neutral
-2.263566,-188.2301,-3.292296,N,I,52.6,1,8,0,FALSE,FALSE,TRUE,FALSE,FALSE,FALSE,FALSE,FALSE,FALSE,FALSE,TRUE,FALSE,FALSE,FALSE,FALSE,0.0749,neutral
-2.263566,-188.2301,0,P,L,54,0,5.4,0,FALSE,FALSE,TRUE,FALSE,FALSE,FALSE,FALSE,FALSE,FALSE,FALSE,TRUE,FALSE,FALSE,FALSE,FALSE,0.0749,neutral
-2.263566,-188.2301,-3.179009,G,D,51,0,-3.1,-1,FALSE,FALSE,TRUE,FALSE,FALSE,FALSE,FALSE,FALSE,FALSE,FALSE,TRUE,FALSE,FALSE,FALSE,FALSE,0.0749,neutral
-2.263566,-188.2301,0.950917,Q,H,9.39999999999998,0,0.3,1,FALSE,FALSE,FALSE,FALSE,FALSE,FALSE,FALSE,FALSE,FALSE,FALSE,FALSE,FALSE,FALSE,FALSE,FALSE,0.0749,neutral
-2.263566,-188.2301,-3.179009,R,C,-64.9,0,7,-1,FALSE,FALSE,FALSE,FALSE,FALSE,FALSE,FALSE,FALSE,FALSE,FALSE,FALSE,FALSE,FALSE,FALSE,FALSE,0.0749,neutral
-2.263566,-188.2301,-3.179009,I,V,-26.7,0,-0.3,0,FALSE,FALSE,FALSE,FALSE,FALSE,FALSE,FALSE,FALSE,FALSE,FALSE,FALSE,FALSE,FALSE,FALSE,FALSE,0.0749,neutral
-2.263566,-188.2301,-3.292296,L,P,-54,0,-5.4,0,FALSE,FALSE,FALSE,FALSE,FALSE,FALSE,FALSE,FALSE,FALSE,FALSE,FALSE,FALSE,FALSE,FALSE,FALSE,0.0749,neutral
-2.263566,-188.2301,-3.179009,A,V,51.4,1,2.4,0,FALSE,FALSE,FALSE,FALSE,FALSE,FALSE,FALSE,FALSE,FALSE,FALSE,FALSE,FALSE,FALSE,FALSE,FALSE,0.0749,neutral
-2.263566,-188.2301,-3.179009,I,T,-50.6,0,-5.2,0,FALSE,FALSE,FALSE,FALSE,FALSE,FALSE,FALSE,FALSE,FALSE,FALSE,FALSE,FALSE,FALSE,FALSE,FALSE,0.0749,neutral
-2.263566,-188.2301,0,A,V,51.4,1,2.4,0,FALSE,FALSE,FALSE,FALSE,FALSE,FALSE,FALSE,FALSE,FALSE,FALSE,FALSE,FALSE,FALSE,FALSE,FALSE,0.0749,disease
-2.263566,-188.2301,-3.292296,E,V,1.59999999999999,1,7.7,1,FALSE,FALSE,TRUE,FALSE,FALSE,FALSE,TRUE,FALSE,FALSE,FALSE,TRUE,FALSE,FALSE,FALSE,FALSE,0.0749,neutral
-2.263566,-188.2301,0,R,H,-20.2,0,1.3,0,FALSE,FALSE,FALSE,FALSE,FALSE,FALSE,FALSE,FALSE,FALSE,FALSE,FALSE,FALSE,FALSE,FALSE,FALSE,0.0749,neutral
-2.263566,-188.2301,-3.179009,S,L,77.7,0,4.6,0,FALSE,FALSE,FALSE,FALSE,FALSE,FALSE,FALSE,FALSE,FALSE,FALSE,FALSE,FALSE,FALSE,FALSE,FALSE,0.0749,neutral
-2.263566,-188.2301,-3.292296,D,E,27.3,0,0,0,FALSE,FALSE,TRUE,FALSE,FALSE,FALSE,TRUE,FALSE,FALSE,FALSE,FALSE,FALSE,FALSE,FALSE,FALSE,0.0749,neutral
-2.263566,-188.2301,-3.179009,R,C,-64.9,0,7,-1,FALSE,FALSE,FALSE,FALSE,FALSE,FALSE,FALSE,FALSE,FALSE,FALSE,FALSE,FALSE,FALSE,FALSE,FALSE,0.0749,neutral
-2.263566,-188.2301,-3.292296,V,L,26.7,-1,-0.4,0,FALSE,FALSE,FALSE,FALSE,FALSE,FALSE,FALSE,FALSE,FALSE,FALSE,FALSE,FALSE,FALSE,FALSE,FALSE,0.0749,neutral
-2.263566,-188.2301,0,R,Q,-29.6,0,1,-1,FALSE,FALSE,FALSE,FALSE,FALSE,FALSE,FALSE,FALSE,FALSE,FALSE,FALSE,FALSE,FALSE,FALSE,FALSE,0.0749,disease
-2.263566,-188.2301,-3.179009,I,L,0,-1,-0.7,0,FALSE,FALSE,FALSE,FALSE,FALSE,FALSE,FALSE,FALSE,FALSE,FALSE,FALSE,FALSE,FALSE,FALSE,FALSE,0.0749,neutral
-2.263566,-188.2301,-3.292296,V,I,26.7,0,0.3,0,FALSE,FALSE,FALSE,FALSE,FALSE,FALSE,FALSE,FALSE,FALSE,FALSE,FALSE,FALSE,FALSE,FALSE,FALSE,0.0749,neutral
-2.263566,-188.2301,-3.179009,N,S,-25.1,0,2.7,0,FALSE,FALSE,FALSE,FALSE,FALSE,FALSE,FALSE,FALSE,FALSE,FALSE,FALSE,FALSE,FALSE,FALSE,FALSE,0.0749,neutral
-2.263566,-188.2301,-3.292296,D,Y,82.5,0,2.2,1,FALSE,FALSE,TRUE,FALSE,FALSE,FALSE,TRUE,FALSE,FALSE,FALSE,FALSE,FALSE,FALSE,FALSE,FALSE,0.0749,neutral
[truncated: 105,293 more chars]
