# Supplementary material for: KinMutRF: a random forest classifier of sequence variants in the human protein kinase superfamily
Source: BMC Genomics. 2016 Jun 23;17(Suppl 2):396. doi: 10.1186/s12864-016-2723-1 (PMC4928150; doi:10.1186/s12864-016-2723-1)
Supplement: Additional file 2: — Supplementary File S1. Training datasets used for 10-fold cross-validation experiment. File formats include weka and plain text. (ZIP 482 kb) [file 12864_2016_2723_MOESM2_ESM.zip › cross_validation_sets/vectors.weka.0.valid.arff]

@relation validation_0
@attribute group_lor real
@attribute sumGOlor real
@attribute domain_lor real
@attribute aa_wt {A,C,D,E,F,G,H,I,K,L,M,N,P,Q,R,S,T,V,W,Y}
@attribute aa_mt {A,C,D,E,F,G,H,I,K,L,M,N,P,Q,R,S,T,V,W,Y}
@attribute volume real
@attribute cbetabranching real
@attribute hydrophobicity real
@attribute formal_charge real
@attribute firedb {TRUE,FALSE}
@attribute phosphoelm {TRUE,FALSE}
@attribute any_uniprot {TRUE,FALSE}
@attribute act_site {TRUE,FALSE}
@attribute binding {TRUE,FALSE}
@attribute carbohyd {TRUE,FALSE}
@attribute disulfid {TRUE,FALSE}
@attribute metal {TRUE,FALSE}
@attribute mod_res {TRUE,FALSE}
@attribute np_bind {TRUE,FALSE}
@attribute repeat {TRUE,FALSE}
@attribute signal {TRUE,FALSE}
@attribute site {TRUE,FALSE}
@attribute transmem {TRUE,FALSE}
@attribute zn_fing {TRUE,FALSE}
@attribute sift real
@attribute type {disease,neutral}


@data
-1.557641,-228.2277,0.950917,V,I,26.7,0,0.3,0,FALSE,FALSE,FALSE,FALSE,FALSE,FALSE,FALSE,FALSE,FALSE,FALSE,FALSE,FALSE,FALSE,FALSE,FALSE,0.58,neutral
-1.557641,-228.2277,0.950917,A,V,51.4,1,2.4,0,FALSE,FALSE,FALSE,FALSE,FALSE,FALSE,FALSE,FALSE,FALSE,FALSE,FALSE,FALSE,FALSE,FALSE,FALSE,0.04,neutral
-0.421579,687.5430,2.385776,R,P,-60.7,0,2.9,-1,FALSE,FALSE,FALSE,FALSE,FALSE,FALSE,FALSE,FALSE,FALSE,FALSE,FALSE,FALSE,FALSE,FALSE,FALSE,0.18,disease
-1.646646,-95.5150,0.950917,A,V,51.4,1,2.4,0,FALSE,FALSE,FALSE,FALSE,FALSE,FALSE,FALSE,FALSE,FALSE,FALSE,FALSE,FALSE,FALSE,FALSE,FALSE,1.0,neutral
-1.646646,-95.5150,0.950917,A,T,27.5,1,-2.5,0,FALSE,FALSE,FALSE,FALSE,FALSE,FALSE,FALSE,FALSE,FALSE,FALSE,FALSE,FALSE,FALSE,FALSE,FALSE,0.52,neutral
-1.646646,-95.5150,0.950917,S,L,77.7,0,4.6,0,FALSE,FALSE,FALSE,FALSE,FALSE,FALSE,FALSE,FALSE,FALSE,FALSE,FALSE,FALSE,FALSE,FALSE,FALSE,0.0,neutral
0.628591,185.6741,-58.864374,A,E,49.8,0,-5.3,-1,FALSE,FALSE,FALSE,FALSE,FALSE,FALSE,FALSE,FALSE,FALSE,FALSE,FALSE,FALSE,FALSE,FALSE,FALSE,0.01,neutral
0.628591,185.6741,0.950917,V,F,49.9,-1,-1.4,0,FALSE,FALSE,FALSE,FALSE,FALSE,FALSE,FALSE,FALSE,FALSE,FALSE,FALSE,FALSE,FALSE,FALSE,FALSE,0.0,disease
0.628591,185.6741,-58.864374,G,D,51,0,-3.1,-1,FALSE,FALSE,FALSE,FALSE,FALSE,FALSE,FALSE,FALSE,FALSE,FALSE,FALSE,FALSE,FALSE,FALSE,FALSE,0.05,neutral
0.628591,185.6741,0.950917,R,H,-20.2,0,1.3,0,FALSE,FALSE,FALSE,FALSE,FALSE,FALSE,FALSE,FALSE,FALSE,FALSE,FALSE,FALSE,FALSE,FALSE,FALSE,0.07,neutral
0.628591,185.6741,0.950917,K,N,-54.5,0,0.4,-1,FALSE,FALSE,FALSE,FALSE,FALSE,FALSE,FALSE,FALSE,FALSE,FALSE,FALSE,FALSE,FALSE,FALSE,FALSE,0.03,disease
0.628591,185.6741,0,L,V,-26.7,1,0.4,0,FALSE,FALSE,FALSE,FALSE,FALSE,FALSE,FALSE,FALSE,FALSE,FALSE,FALSE,FALSE,FALSE,FALSE,FALSE,0.76,neutral
0.628591,185.6741,-58.864374,K,R,4.80000000000001,0,-0.6,0,FALSE,FALSE,FALSE,FALSE,FALSE,FALSE,FALSE,FALSE,FALSE,FALSE,FALSE,FALSE,FALSE,FALSE,FALSE,0.89,neutral
0.628591,185.6741,0.950917,D,E,27.3,0,0,0,FALSE,FALSE,FALSE,FALSE,FALSE,FALSE,FALSE,FALSE,FALSE,FALSE,FALSE,FALSE,FALSE,FALSE,FALSE,0.0,neutral
0.628591,185.6741,0.950917,V,I,26.7,0,0.3,0,FALSE,FALSE,FALSE,FALSE,FALSE,FALSE,FALSE,FALSE,FALSE,FALSE,FALSE,FALSE,FALSE,FALSE,FALSE,0.01,disease
-2.263566,-99.6332,0,S,F,100.9,0,3.6,0,FALSE,FALSE,FALSE,FALSE,FALSE,FALSE,FALSE,FALSE,FALSE,FALSE,FALSE,FALSE,FALSE,FALSE,FALSE,0.04,neutral
0.628591,-818.7518,0,P,S,-23.7,0,0.8,0,FALSE,FALSE,FALSE,FALSE,FALSE,FALSE,FALSE,FALSE,FALSE,FALSE,FALSE,FALSE,FALSE,FALSE,FALSE,0.0749,neutral
0.628591,-818.7518,0,P,L,54,0,5.4,0,FALSE,FALSE,FALSE,FALSE,FALSE,FALSE,FALSE,FALSE,FALSE,FALSE,FALSE,FALSE,FALSE,FALSE,FALSE,0.0749,neutral
0.628591,-818.7518,0,S,P,23.7,0,-0.8,0,FALSE,FALSE,FALSE,FALSE,FALSE,FALSE,FALSE,FALSE,FALSE,FALSE,FALSE,FALSE,FALSE,FALSE,FALSE,0.0749,neutral
0.628591,-818.7518,2.248272,L,P,-54,0,-5.4,0,FALSE,FALSE,FALSE,FALSE,FALSE,FALSE,FALSE,FALSE,FALSE,FALSE,FALSE,FALSE,FALSE,FALSE,FALSE,0.0749,neutral
0.628591,-818.7518,0,G,V,79.9,1,4.6,0,FALSE,FALSE,FALSE,FALSE,FALSE,FALSE,FALSE,FALSE,FALSE,FALSE,FALSE,FALSE,FALSE,FALSE,FALSE,0.0749,neutral
0.628591,-818.7518,0.950917,K,R,4.80000000000001,0,-0.6,0,FALSE,FALSE,FALSE,FALSE,FALSE,FALSE,FALSE,FALSE,FALSE,FALSE,FALSE,FALSE,FALSE,FALSE,FALSE,0.0749,neutral
0.628591,-818.7518,0,T,P,-3.39999999999999,-1,-0.9,0,FALSE,TRUE,TRUE,FALSE,FALSE,FALSE,FALSE,FALSE,TRUE,FALSE,FALSE,FALSE,FALSE,FALSE,FALSE,0.0749,neutral
0.628591,-818.7518,0,S,L,77.7,0,4.6,0,FALSE,FALSE,FALSE,FALSE,FALSE,FALSE,FALSE,FALSE,FALSE,FALSE,FALSE,FALSE,FALSE,FALSE,FALSE,0.0749,neutral
0.628591,-493.0761,0.950917,I,F,23.2,-1,-1.7,0,FALSE,FALSE,FALSE,FALSE,FALSE,FALSE,FALSE,FALSE,FALSE,FALSE,FALSE,FALSE,FALSE,FALSE,FALSE,0.0,neutral
0.628591,-493.0761,0.950917,D,E,27.3,0,0,0,FALSE,FALSE,FALSE,FALSE,FALSE,FALSE,FALSE,FALSE,FALSE,FALSE,FALSE,FALSE,FALSE,FALSE,FALSE,0.33,neutral
0.628591,-1327.2799,-58.641981,S,R,84.4,0,-3.7,1,FALSE,FALSE,FALSE,FALSE,FALSE,FALSE,FALSE,FALSE,FALSE,FALSE,FALSE,FALSE,FALSE,FALSE,FALSE,0.04,neutral
0.628591,-1327.2799,-58.641981,T,I,50.6,0,5.2,0,FALSE,FALSE,FALSE,FALSE,FALSE,FALSE,FALSE,FALSE,FALSE,FALSE,FALSE,FALSE,FALSE,FALSE,FALSE,0.0749,neutral
0.628591,-193.7074,0,C,R,64.9,0,-7,1,FALSE,FALSE,TRUE,FALSE,FALSE,FALSE,TRUE,FALSE,FALSE,FALSE,FALSE,FALSE,FALSE,FALSE,FALSE,0.0,neutral
0.628591,-193.7074,0,A,E,49.8,0,-5.3,-1,FALSE,FALSE,FALSE,FALSE,FALSE,FALSE,FALSE,FALSE,FALSE,FALSE,FALSE,FALSE,FALSE,FALSE,FALSE,0.0,neutral
0.628591,-193.7074,0,R,H,-20.2,0,1.3,0,FALSE,FALSE,TRUE,FALSE,FALSE,FALSE,TRUE,FALSE,FALSE,FALSE,FALSE,FALSE,FALSE,FALSE,FALSE,0.14,neutral
0.628591,-193.7074,0,P,L,54,0,5.4,0,FALSE,FALSE,TRUE,FALSE,FALSE,FALSE,FALSE,FALSE,FALSE,FALSE,FALSE,FALSE,FALSE,TRUE,FALSE,0.53,neutral
0.628591,-193.7074,0,A,V,51.4,1,2.4,0,FALSE,FALSE,FALSE,FALSE,FALSE,FALSE,FALSE,FALSE,FALSE,FALSE,FALSE,FALSE,FALSE,FALSE,FALSE,0.03,neutral
0.628591,-193.7074,-3.179009,R,C,-64.9,0,7,-1,FALSE,FALSE,FALSE,FALSE,FALSE,FALSE,FALSE,FALSE,FALSE,FALSE,FALSE,FALSE,FALSE,FALSE,FALSE,0.01,neutral
0.628591,64.8884,0.950917,E,A,-49.8,0,5.3,1,FALSE,FALSE,FALSE,FALSE,FALSE,FALSE,FALSE,FALSE,FALSE,FALSE,FALSE,FALSE,FALSE,FALSE,FALSE,0.08,neutral
-1.557641,-1171.4031,0.950917,R,Q,-29.6,0,1,-1,FALSE,FALSE,FALSE,FALSE,FALSE,FALSE,FALSE,FALSE,FALSE,FALSE,FALSE,FALSE,FALSE,FALSE,FALSE,0.0749,neutral
0.628591,173.4897,0.950917,M,T,-46.8,1,-2.6,0,FALSE,FALSE,FALSE,FALSE,FALSE,FALSE,FALSE,FALSE,FALSE,FALSE,FALSE,FALSE,FALSE,FALSE,FALSE,0.31,neutral
0.628591,173.4897,0,R,H,-20.2,0,1.3,0,FALSE,FALSE,FALSE,FALSE,FALSE,FALSE,FALSE,FALSE,FALSE,FALSE,FALSE,FALSE,FALSE,FALSE,FALSE,0.02,neutral
0.628591,173.4897,-0.421579,T,I,50.6,0,5.2,0,FALSE,FALSE,FALSE,FALSE,FALSE,FALSE,FALSE,FALSE,FALSE,FALSE,FALSE,FALSE,FALSE,FALSE,FALSE,0.0,disease
0.628591,173.4897,-2.521115,K,N,-54.5,0,0.4,-1,FALSE,FALSE,TRUE,FALSE,FALSE,FALSE,TRUE,FALSE,FALSE,FALSE,FALSE,FALSE,FALSE,FALSE,FALSE,0.0,neutral
0.628591,173.4897,-0.421579,G,W,167.7,0,-0.5,0,FALSE,FALSE,FALSE,FALSE,FALSE,FALSE,FALSE,FALSE,FALSE,FALSE,FALSE,FALSE,FALSE,FALSE,FALSE,0.0,disease
0.628591,173.4897,-3.179009,T,M,46.8,-1,2.6,0,FALSE,FALSE,FALSE,FALSE,FALSE,FALSE,FALSE,FALSE,FALSE,FALSE,FALSE,FALSE,FALSE,FALSE,FALSE,0.0,neutral
0.628591,173.4897,-3.179009,G,R,113.3,0,-4.1,1,FALSE,FALSE,FALSE,FALSE,FALSE,FALSE,FALSE,FALSE,FALSE,FALSE,FALSE,FALSE,FALSE,FALSE,FALSE,0.0,neutral
0.628591,173.4897,0.950917,R,Q,-29.6,0,1,-1,FALSE,FALSE,FALSE,FALSE,FALSE,FALSE,FALSE,FALSE,FALSE,FALSE,FALSE,FALSE,FALSE,FALSE,FALSE,0.0,disease
0.628591,173.4897,0,R,H,-20.2,0,1.3,0,FALSE,FALSE,FALSE,FALSE,FALSE,FALSE,FALSE,FALSE,FALSE,FALSE,FALSE,FALSE,FALSE,FALSE,FALSE,0.0,neutral
-1.557641,239.7480,0.950917,I,V,-26.7,0,-0.3,0,FALSE,FALSE,FALSE,FALSE,FALSE,FALSE,FALSE,FALSE,FALSE,FALSE,FALSE,FALSE,FALSE,FALSE,FALSE,0.07,neutral
-1.557641,239.7480,0.950917,R,H,-20.2,0,1.3,0,FALSE,FALSE,FALSE,FALSE,FALSE,FALSE,FALSE,FALSE,FALSE,FALSE,FALSE,FALSE,FALSE,FALSE,FALSE,0.0,disease
-1.557641,239.7480,2.449906,E,K,30.2,0,-0.4,2,TRUE,FALSE,FALSE,FALSE,FALSE,FALSE,FALSE,FALSE,FALSE,FALSE,FALSE,FALSE,FALSE,FALSE,FALSE,0.01,disease
-1.557641,239.7480,0.950917,R,K,-4.80000000000001,0,0.6,0,FALSE,FALSE,FALSE,FALSE,FALSE,FALSE,FALSE,FALSE,FALSE,FALSE,FALSE,FALSE,FALSE,FALSE,FALSE,0.71,neutral
0.628591,-542.2607,1.918650,D,N,3,0,0,1,FALSE,FALSE,TRUE,FALSE,FALSE,FALSE,TRUE,FALSE,FALSE,FALSE,FALSE,FALSE,FALSE,FALSE,FALSE,0.08,neutral
0.628591,-542.2607,0,T,M,46.8,-1,2.6,0,FALSE,FALSE,FALSE,FALSE,FALSE,FALSE,FALSE,FALSE,FALSE,FALSE,FALSE,FALSE,FALSE,FALSE,FALSE,0.15,neutral
0.628591,-542.2607,0,I,L,0,-1,-0.7,0,FALSE,FALSE,FALSE,FALSE,FALSE,FALSE,FALSE,FALSE,FALSE,FALSE,FALSE,FALSE,FALSE,FALSE,FALSE,0.22,neutral
0.628591,-542.2607,0,V,A,-51.4,-1,-2.4,0,FALSE,FALSE,FALSE,FALSE,FALSE,FALSE,FALSE,FALSE,FALSE,FALSE,FALSE,FALSE,FALSE,FALSE,FALSE,0.0,neutral
0.628591,-542.2607,0,D,V,28.9,1,7.7,1,FALSE,FALSE,FALSE,FALSE,FALSE,FALSE,FALSE,FALSE,FALSE,FALSE,FALSE,FALSE,FALSE,FALSE,FALSE,0.29,neutral
0.628591,-542.2607,0,V,I,26.7,0,0.3,0,FALSE,FALSE,TRUE,FALSE,FALSE,FALSE,FALSE,FALSE,FALSE,FALSE,FALSE,FALSE,FALSE,TRUE,FALSE,0.86,neutral
0.628591,-542.2607,0,V,M,22.9,-1,-2.3,0,FALSE,FALSE,FALSE,FALSE,FALSE,FALSE,FALSE,FALSE,FALSE,FALSE,FALSE,FALSE,FALSE,FALSE,FALSE,0.08,neutral
0.628591,-542.2607,0,D,G,-51,0,3.1,1,FALSE,FALSE,TRUE,FALSE,FALSE,FALSE,FALSE,FALSE,FALSE,FALSE,FALSE,TRUE,FALSE,FALSE,FALSE,0.69,neutral
0.104205,-2807.0437,0,A,V,51.4,1,2.4,0,FALSE,FALSE,TRUE,FALSE,FALSE,FALSE,FALSE,FALSE,FALSE,FALSE,TRUE,FALSE,FALSE,FALSE,FALSE,0.5,neutral
0.104205,-2807.0437,0,M,V,-22.9,1,2.3,0,FALSE,FALSE,TRUE,FALSE,FALSE,FALSE,FALSE,FALSE,FALSE,FALSE,TRUE,FALSE,FALSE,FALSE,FALSE,0.2,neutral
0.104205,-2807.0437,0,S,F,100.9,0,3.6,0,FALSE,FALSE,TRUE,FALSE,FALSE,FALSE,FALSE,FALSE,FALSE,FALSE,TRUE,FALSE,FALSE,FALSE,FALSE,0.01,neutral
-1.646646,-1758.3889,0,R,I,-6.70000000000002,1,9,-1,FALSE,FALSE,FALSE,FALSE,FALSE,FALSE,FALSE,FALSE,FALSE,FALSE,FALSE,FALSE,FALSE,FALSE,FALSE,0.36,neutral
-1.646646,-1758.3889,0.950917,A,T,27.5,1,-2.5,0,FALSE,FALSE,FALSE,FALSE,FALSE,FALSE,FALSE,FALSE,FALSE,FALSE,FALSE,FALSE,FALSE,FALSE,FALSE,0.56,neutral
-1.646646,-1758.3889,0.950917,G,A,28.5,0,2.2,0,FALSE,FALSE,FALSE,FALSE,FALSE,FALSE,FALSE,FALSE,FALSE,FALSE,FALSE,FALSE,FALSE,FALSE,FALSE,0.04,neutral
-1.646646,-1311.0891,0.950917,F,L,-23.2,0,1,0,FALSE,FALSE,FALSE,FALSE,FALSE,FALSE,FALSE,FALSE,FALSE,FALSE,FALSE,FALSE,FALSE,FALSE,FALSE,0.05,neutral
-1.646646,-1311.0891,0.950917,G,A,28.5,0,2.2,0,FALSE,FALSE,FALSE,FALSE,FALSE,FALSE,FALSE,FALSE,FALSE,FALSE,FALSE,FALSE,FALSE,FALSE,FALSE,0.2,neutral
0.628591,-2876.1720,0.950917,L,V,-26.7,1,0.4,0,FALSE,FALSE,FALSE,FALSE,FALSE,FALSE,FALSE,FALSE,FALSE,FALSE,FALSE,FALSE,FALSE,FALSE,FALSE,0.01,neutral
0.628591,-2876.1720,-58.864374,R,H,-20.2,0,1.3,0,FALSE,FALSE,FALSE,FALSE,FALSE,FALSE,FALSE,FALSE,FALSE,FALSE,FALSE,FALSE,FALSE,FALSE,FALSE,0.53,neutral
0.628591,-2876.1720,0.950917,I,F,23.2,-1,-1.7,0,FALSE,FALSE,FALSE,FALSE,FALSE,FALSE,FALSE,FALSE,FALSE,FALSE,FALSE,FALSE,FALSE,FALSE,FALSE,0.0,neutral
0.628591,-2876.1720,0.950917,V,I,26.7,0,0.3,0,FALSE,FALSE,FALSE,FALSE,FALSE,FALSE,FALSE,FALSE,FALSE,FALSE,FALSE,FALSE,FALSE,FALSE,FALSE,0.03,neutral
0.628591,-2876.1720,-58.864374,P,R,60.7,0,-2.9,1,FALSE,FALSE,FALSE,FALSE,FALSE,FALSE,FALSE,FALSE,FALSE,FALSE,FALSE,FALSE,FALSE,FALSE,FALSE,0.07,neutral
0.628591,-2876.1720,-58.864374,P,T,3.39999999999999,1,0.9,0,FALSE,FALSE,FALSE,FALSE,FALSE,FALSE,FALSE,FALSE,FALSE,FALSE,FALSE,FALSE,FALSE,FALSE,FALSE,0.39,neutral
0.628591,-2876.1720,0,P,L,54,0,5.4,0,FALSE,FALSE,FALSE,FALSE,FALSE,FALSE,FALSE,FALSE,FALSE,FALSE,FALSE,FALSE,FALSE,FALSE,FALSE,0.07,neutral
0.628591,-1270.1329,-0.421579,R,K,-4.80000000000001,0,0.6,0,FALSE,FALSE,FALSE,FALSE,FALSE,FALSE,FALSE,FALSE,FALSE,FALSE,FALSE,FALSE,FALSE,FALSE,FALSE,0.18,neutral
0.628591,-1270.1329,0,R,Q,-29.6,0,1,-1,FALSE,FALSE,FALSE,FALSE,FALSE,FALSE,FALSE,FALSE,FALSE,FALSE,FALSE,FALSE,FALSE,FALSE,FALSE,0.29,neutral
-1.646646,-1243.2351,0.950917,D,N,3,0,0,1,FALSE,FALSE,FALSE,FALSE,FALSE,FALSE,FALSE,FALSE,FALSE,FALSE,FALSE,FALSE,FALSE,FALSE,FALSE,0.02,neutral
1.910551,419.8413,0.950917,R,P,-60.7,0,2.9,-1,FALSE,FALSE,FALSE,FALSE,FALSE,FALSE,FALSE,FALSE,FALSE,FALSE,FALSE,FALSE,FALSE,FALSE,FALSE,0.0,disease
1.910551,419.8413,0.950917,G,D,51,0,-3.1,-1,FALSE,FALSE,FALSE,FALSE,FALSE,FALSE,FALSE,FALSE,FALSE,FALSE,FALSE,FALSE,FALSE,FALSE,FALSE,0.0,disease
1.910551,419.8413,0.950917,G,E,78.3,0,-3.1,-1,FALSE,FALSE,FALSE,FALSE,FALSE,FALSE,FALSE,FALSE,FALSE,FALSE,FALSE,FALSE,FALSE,FALSE,FALSE,0.0,disease
1.910551,419.8413,59.442795,R,I,-6.70000000000002,1,9,-1,FALSE,FALSE,FALSE,FALSE,FALSE,FALSE,FALSE,FALSE,FALSE,FALSE,FALSE,FALSE,FALSE,FALSE,FALSE,0.0,disease
1.910551,419.8413,0.950917,G,W,167.7,0,-0.5,0,FALSE,FALSE,FALSE,FALSE,FALSE,FALSE,FALSE,FALSE,FALSE,FALSE,FALSE,FALSE,FALSE,FALSE,FALSE,0.0,disease
1.910551,419.8413,59.442795,Q,E,-5.40000000000001,0,0,-1,FALSE,FALSE,FALSE,FALSE,FALSE,FALSE,FALSE,FALSE,FALSE,FALSE,FALSE,FALSE,FALSE,FALSE,FALSE,0.0,disease
1.910551,419.8413,0,S,F,100.9,0,3.6,0,FALSE,FALSE,FALSE,FALSE,FALSE,FALSE,FALSE,FALSE,FALSE,FALSE,FALSE,FALSE,FALSE,FALSE,FALSE,0.05,neutral
1.910551,419.8413,0,H,Q,-9.39999999999998,0,-0.3,-1,FALSE,FALSE,FALSE,FALSE,FALSE,FALSE,FALSE,FALSE,FALSE,FALSE,FALSE,FALSE,FALSE,FALSE,FALSE,0.29,neutral
1.910551,419.8413,0,A,G,-28.5,0,-2.2,0,FALSE,FALSE,TRUE,FALSE,FALSE,FALSE,FALSE,FALSE,FALSE,FALSE,FALSE,TRUE,FALSE,FALSE,FALSE,0.13,neutral
1.910551,419.8413,59.442795,R,H,-20.2,0,1.3,0,FALSE,FALSE,FALSE,FALSE,FALSE,FALSE,FALSE,FALSE,FALSE,FALSE,FALSE,FALSE,FALSE,FALSE,FALSE,0.0,disease
1.910551,419.8413,0.950917,G,R,113.3,0,-4.1,1,FALSE,FALSE,FALSE,FALSE,FALSE,FALSE,FALSE,FALSE,FALSE,FALSE,FALSE,FALSE,FALSE,FALSE,FALSE,0.0,disease
0.628591,-35.9669,-0.199187,V,A,-51.4,-1,-2.4,0,FALSE,FALSE,TRUE,FALSE,FALSE,FALSE,TRUE,FALSE,FALSE,FALSE,FALSE,FALSE,FALSE,FALSE,FALSE,0.0749,neutral
0.628591,-35.9669,0.950917,L,V,-26.7,1,0.4,0,FALSE,FALSE,FALSE,FALSE,FALSE,FALSE,FALSE,FALSE,FALSE,FALSE,FALSE,FALSE,FALSE,FALSE,FALSE,0.0749,neutral
0.628591,-35.9669,-0.199187,R,Q,-29.6,0,1,-1,FALSE,FALSE,TRUE,FALSE,FALSE,FALSE,TRUE,FALSE,FALSE,FALSE,FALSE,FALSE,FALSE,FALSE,FALSE,0.0749,neutral
0.628591,-35.9669,0,S,G,-28.9,0,0.4,0,FALSE,FALSE,TRUE,FALSE,FALSE,FALSE,FALSE,FALSE,FALSE,FALSE,FALSE,TRUE,FALSE,FALSE,FALSE,0.0749,neutral
0.628591,-35.9669,0,R,W,54.4,0,3.6,-1,FALSE,FALSE,TRUE,FALSE,FALSE,FALSE,TRUE,FALSE,FALSE,FALSE,FALSE,FALSE,FALSE,FALSE,FALSE,0.0749,neutral
0.628591,-35.9669,-0.199187,A,D,22.5,0,-5.3,-1,FALSE,FALSE,TRUE,FALSE,FALSE,FALSE,TRUE,FALSE,FALSE,FALSE,FALSE,FALSE,FALSE,FALSE,FALSE,0.0749,neutral
-2.727566,5.2625,0,F,C,-81.4,0,-0.3,0,FALSE,FALSE,FALSE,FALSE,FALSE,FALSE,FALSE,FALSE,FALSE,FALSE,FALSE,FALSE,FALSE,FALSE,FALSE,0.19,neutral
-2.263566,-876.8626,0,E,K,30.2,0,-0.4,2,FALSE,FALSE,FALSE,FALSE,FALSE,FALSE,FALSE,FALSE,FALSE,FALSE,FALSE,FALSE,FALSE,FALSE,FALSE,0.68,neutral
0.628591,-181.9570,0,T,M,46.8,-1,2.6,0,FALSE,FALSE,FALSE,FALSE,FALSE,FALSE,FALSE,FALSE,FALSE,FALSE,FALSE,FALSE,FALSE,FALSE,FALSE,0.12,neutral
0.628591,-181.9570,0,E,D,-27.3,0,0,0,FALSE,FALSE,FALSE,FALSE,FALSE,FALSE,FALSE,FALSE,FALSE,FALSE,FALSE,FALSE,FALSE,FALSE,FALSE,0.65,neutral
0.628591,-181.9570,0,A,T,27.5,1,-2.5,0,FALSE,FALSE,FALSE,FALSE,FALSE,FALSE,FALSE,FALSE,FALSE,FALSE,FALSE,FALSE,FALSE,FALSE,FALSE,0.11,neutral
0.628591,-181.9570,0,A,V,51.4,1,2.4,0,FALSE,FALSE,FALSE,FALSE,FALSE,FALSE,FALSE,FALSE,FALSE,FALSE,FALSE,FALSE,FALSE,FALSE,FALSE,0.31,neutral
0.628591,-181.9570,0,I,M,-3.79999999999998,-1,-2.6,0,FALSE,FALSE,FALSE,FALSE,FALSE,FALSE,FALSE,FALSE,FALSE,FALSE,FALSE,FALSE,FALSE,FALSE,FALSE,0.96,neutral
0.628591,-181.9570,0,G,E,78.3,0,-3.1,-1,FALSE,FALSE,FALSE,FALSE,FALSE,FALSE,FALSE,FALSE,FALSE,FALSE,FALSE,FALSE,FALSE,FALSE,FALSE,0.12,neutral
0.628591,-181.9570,0,P,L,54,0,5.4,0,FALSE,FALSE,FALSE,FALSE,FALSE,FALSE,FALSE,FALSE,FALSE,FALSE,FALSE,FALSE,FALSE,FALSE,FALSE,0.2,neutral
0.628591,-181.9570,0.950917,E,K,30.2,0,-0.4,2,FALSE,FALSE,FALSE,FALSE,FALSE,FALSE,FALSE,FALSE,FALSE,FALSE,FALSE,FALSE,FALSE,FALSE,FALSE,0.0,neutral
0.628591,-129.0576,-2.521115,I,V,-26.7,0,-0.3,0,FALSE,FALSE,FALSE,FALSE,FALSE,FALSE,FALSE,FALSE,FALSE,FALSE,FALSE,FALSE,FALSE,FALSE,FALSE,0.24,neutral
0.628591,-129.0576,0,P,S,-23.7,0,0.8,0,FALSE,FALSE,FALSE,FALSE,FALSE,FALSE,FALSE,FALSE,FALSE,FALSE,FALSE,FALSE,FALSE,FALSE,FALSE,0.01,neutral
-1.557641,-342.4789,0,A,E,49.8,0,-5.3,-1,FALSE,FALSE,TRUE,FALSE,FALSE,FALSE,FALSE,FALSE,FALSE,FALSE,TRUE,FALSE,FALSE,FALSE,FALSE,0.2,neutral
-1.557641,-342.4789,0,Q,R,29.6,0,-1,1,FALSE,FALSE,FALSE,FALSE,FALSE,FALSE,FALSE,FALSE,FALSE,FALSE,FALSE,FALSE,FALSE,FALSE,FALSE,0.06,neutral
-1.557641,-342.4789,0,E,D,-27.3,0,0,0,FALSE,FALSE,TRUE,FALSE,FALSE,FALSE,FALSE,FALSE,FALSE,FALSE,TRUE,FALSE,FALSE,FALSE,FALSE,0.44,neutral
0.628591,167.3364,0,V,F,49.9,-1,-1.4,0,FALSE,FALSE,FALSE,FALSE,FALSE,FALSE,FALSE,FALSE,FALSE,FALSE,FALSE,FALSE,FALSE,FALSE,FALSE,0.36,neutral
0.628591,167.3364,0,M,I,3.79999999999998,1,2.6,0,FALSE,FALSE,FALSE,FALSE,FALSE,FALSE,FALSE,FALSE,FALSE,FALSE,FALSE,FALSE,FALSE,FALSE,FALSE,0.5,neutral
0.628591,167.3364,0.950917,T,I,50.6,0,5.2,0,FALSE,FALSE,FALSE,FALSE,FALSE,FALSE,FALSE,FALSE,FALSE,FALSE,FALSE,FALSE,FALSE,FALSE,FALSE,0.04,disease
0.628591,167.3364,0,R,C,-64.9,0,7,-1,FALSE,FALSE,FALSE,FALSE,FALSE,FALSE,FALSE,FALSE,FALSE,FALSE,FALSE,FALSE,FALSE,FALSE,FALSE,0.2,neutral
0.628591,167.3364,0.950917,I,R,6.70000000000002,-1,-9,1,FALSE,FALSE,FALSE,FALSE,FALSE,FALSE,FALSE,FALSE,FALSE,FALSE,FALSE,FALSE,FALSE,FALSE,FALSE,0.0,disease
0.628591,167.3364,0.950917,R,C,-64.9,0,7,-1,FALSE,FALSE,FALSE,FALSE,FALSE,FALSE,FALSE,FALSE,FALSE,FALSE,FALSE,FALSE,FALSE,FALSE,FALSE,0.0,disease
0.628591,167.3364,-0.199187,E,K,30.2,0,-0.4,2,FALSE,FALSE,TRUE,FALSE,FALSE,FALSE,TRUE,FALSE,FALSE,FALSE,FALSE,FALSE,FALSE,FALSE,FALSE,0.0,disease
1.910551,280.5065,0,R,Q,-29.6,0,1,-1,FALSE,FALSE,TRUE,FALSE,FALSE,FALSE,FALSE,FALSE,FALSE,FALSE,TRUE,FALSE,FALSE,FALSE,FALSE,0.2,disease
1.910551,280.5065,0,S,T,27.1,1,0.1,0,FALSE,FALSE,TRUE,FALSE,FALSE,FALSE,FALSE,FALSE,FALSE,FALSE,TRUE,FALSE,FALSE,FALSE,FALSE,0.01,disease
1.910551,280.5065,0,P,S,-23.7,0,0.8,0,FALSE,FALSE,FALSE,FALSE,FALSE,FALSE,FALSE,FALSE,FALSE,FALSE,FALSE,FALSE,FALSE,FALSE,FALSE,0.5,disease
1.910551,280.5065,0,T,I,50.6,0,5.2,0,FALSE,FALSE,FALSE,FALSE,FALSE,FALSE,FALSE,FALSE,FALSE,FALSE,FALSE,FALSE,FALSE,FALSE,FALSE,0.16,disease
1.910551,280.5065,0,M,T,-46.8,1,-2.6,0,FALSE,FALSE,FALSE,FALSE,FALSE,FALSE,FALSE,FALSE,FALSE,FALSE,FALSE,FALSE,FALSE,FALSE,FALSE,0.0,disease
1.910551,280.5065,0.950917,N,D,-3,0,0,-1,FALSE,FALSE,FALSE,FALSE,FALSE,FALSE,FALSE,FALSE,FALSE,FALSE,FALSE,FALSE,FALSE,FALSE,FALSE,0.07,neutral
1.910551,280.5065,0,T,M,46.8,-1,2.6,0,FALSE,FALSE,FALSE,FALSE,FALSE,FALSE,FALSE,FALSE,FALSE,FALSE,FALSE,FALSE,FALSE,FALSE,FALSE,0.49,disease
1.910551,280.5065,0,L,P,-54,0,-5.4,0,FALSE,FALSE,FALSE,FALSE,FALSE,FALSE,FALSE,FALSE,FALSE,FALSE,FALSE,FALSE,FALSE,FALSE,FALSE,0.0,neutral
1.910551,280.5065,0,L,F,23.2,0,-1,0,FALSE,FALSE,FALSE,FALSE,FALSE,FALSE,FALSE,FALSE,FALSE,FALSE,FALSE,FALSE,FALSE,FALSE,FALSE,0.01,neutral
1.910551,280.5065,0,R,H,-20.2,0,1.3,0,FALSE,FALSE,FALSE,FALSE,FALSE,FALSE,FALSE,FALSE,FALSE,FALSE,FALSE,FALSE,FALSE,FALSE,FALSE,0.67,disease
1.910551,280.5065,0,E,K,30.2,0,-0.4,2,FALSE,FALSE,FALSE,FALSE,FALSE,FALSE,FALSE,FALSE,FALSE,FALSE,FALSE,FALSE,FALSE,FALSE,FALSE,0.3,neutral
1.910551,280.5065,0,K,E,-30.2,0,0.4,-2,FALSE,FALSE,FALSE,FALSE,FALSE,FALSE,FALSE,FALSE,FALSE,FALSE,FALSE,FALSE,FALSE,FALSE,FALSE,0.37,neutral
1.910551,280.5065,0.950917,R,H,-20.2,0,1.3,0,FALSE,FALSE,FALSE,FALSE,FALSE,FALSE,FALSE,FALSE,FALSE,FALSE,FALSE,FALSE,FALSE,FALSE,FALSE,0.13,disease
1.910551,280.5065,0.950917,I,T,-50.6,0,-5.2,0,FALSE,FALSE,FALSE,FALSE,FALSE,FALSE,FALSE,FALSE,FALSE,FALSE,FALSE,FALSE,FALSE,FALSE,FALSE,0.0,disease
1.910551,280.5065,0,R,L,-6.70000000000002,0,8.3,-1,FALSE,FALSE,FALSE,FALSE,FALSE,FALSE,FALSE,FALSE,FALSE,FALSE,FALSE,FALSE,FALSE,FALSE,FALSE,0.06,disease
1.910551,280.5065,0,R,Q,-29.6,0,1,-1,FALSE,FALSE,FALSE,FALSE,FALSE,FALSE,FALSE,FALSE,FALSE,FALSE,FALSE,FALSE,FALSE,FALSE,FALSE,0.38,disease
1.910551,280.5065,0,D,Y,82.5,0,2.2,1,FALSE,FALSE,FALSE,FALSE,FALSE,FALSE,FALSE,FALSE,FALSE,FALSE,FALSE,FALSE,FALSE,FALSE,FALSE,0.02,neutral
1.910551,280.5065,0,G,R,113.3,0,-4.1,1,FALSE,FALSE,FALSE,FALSE,FALSE,FALSE,FALSE,FALSE,FALSE,FALSE,FALSE,FALSE,FALSE,FALSE,FALSE,0.51,neutral
1.910551,280.5065,0,R,P,-60.7,0,2.9,-1,FALSE,FALSE,FALSE,FALSE,FALSE,FALSE,FALSE,FALSE,FALSE,FALSE,FALSE,FALSE,FALSE,FALSE,FALSE,0.28,neutral
1.910551,280.5065,0,A,V,51.4,1,2.4,0,FALSE,FALSE,FALSE,FALSE,FALSE,FALSE,FALSE,FALSE,FALSE,FALSE,FALSE,FALSE,FALSE,FALSE,FALSE,0.03,neutral
1.910551,280.5065,0,R,H,-20.2,0,1.3,0,FALSE,FALSE,FALSE,FALSE,FALSE,FALSE,FALSE,FALSE,FALSE,FALSE,FALSE,FALSE,FALSE,FALSE,FALSE,1.0,neutral
1.910551,280.5065,0,V,E,-1.59999999999999,-1,-7.7,-1,FALSE,FALSE,FALSE,FALSE,FALSE,FALSE,FALSE,FALSE,FALSE,FALSE,FALSE,FALSE,FALSE,FALSE,FALSE,0.0,disease
1.910551,280.5065,0,C,S,-19.5,0,-3.3,0,FALSE,FALSE,FALSE,FALSE,FALSE,FALSE,FALSE,FALSE,FALSE,FALSE,FALSE,FALSE,FALSE,FALSE,FALSE,0.29,neutral
1.910551,280.5065,1.385776,R,H,-20.2,0,1.3,0,FALSE,FALSE,FALSE,FALSE,FALSE,FALSE,FALSE,FALSE,FALSE,FALSE,FALSE,FALSE,FALSE,FALSE,FALSE,0.44,disease
1.910551,280.5065,1.385776,R,H,-20.2,0,1.3,0,TRUE,FALSE,FALSE,FALSE,FALSE,FALSE,FALSE,FALSE,FALSE,FALSE,FALSE,FALSE,FALSE,FALSE,FALSE,0.08,neutral
1.910551,280.5065,0,M,V,-22.9,1,2.3,0,FALSE,FALSE,FALSE,FALSE,FALSE,FALSE,FALSE,FALSE,FALSE,FALSE,FALSE,FALSE,FALSE,FALSE,FALSE,0.12,disease
1.910551,280.5065,0,Y,C,-85.1,0,3.8,0,FALSE,FALSE,FALSE,FALSE,FALSE,FALSE,FALSE,FALSE,FALSE,FALSE,FALSE,FALSE,FALSE,FALSE,FALSE,0.0,disease
1.910551,280.5065,0,M,T,-46.8,1,-2.6,0,FALSE,FALSE,FALSE,FALSE,FALSE,FALSE,FALSE,FALSE,FALSE,FALSE,FALSE,FALSE,FALSE,FALSE,FALSE,0.37,neutral
1.910551,280.5065,1.385776,D,E,27.3,0,0,0,FALSE,FALSE,FALSE,FALSE,FALSE,FALSE,FALSE,FALSE,FALSE,FALSE,FALSE,FALSE,FALSE,FALSE,FALSE,0.29,neutral
1.910551,280.5065,0,P,A,-24.1,0,3.4,0,FALSE,FALSE,TRUE,FALSE,FALSE,FALSE,FALSE,FALSE,FALSE,FALSE,TRUE,FALSE,FALSE,FALSE,FALSE,0.16,neutral
1.910551,280.5065,0,N,I,52.6,1,8,0,FALSE,FALSE,FALSE,FALSE,FALSE,FALSE,FALSE,FALSE,FALSE,FALSE,FALSE,FALSE,FALSE,FALSE,FALSE,0.01,neutral
1.910551,280.5065,0.950917,G,S,28.9,0,-0.4,0,FALSE,FALSE,FALSE,FALSE,FALSE,FALSE,FALSE,FALSE,FALSE,FALSE,FALSE,FALSE,FALSE,FALSE,FALSE,0.0,disease
1.910551,280.5065,0,P,L,54,0,5.4,0,FALSE,FALSE,FALSE,FALSE,FALSE,FALSE,FALSE,FALSE,FALSE,FALSE,FALSE,FALSE,FALSE,FALSE,FALSE,0.53,neutral
1.910551,280.5065,0.950917,I,T,-50.6,0,-5.2,0,FALSE,FALSE,FALSE,FALSE,FALSE,FALSE,FALSE,FALSE,FALSE,FALSE,FALSE,FALSE,FALSE,FALSE,FALSE,0.36,disease
1.910551,280.5065,0,R,H,-20.2,0,1.3,0,FALSE,FALSE,FALSE,FALSE,FALSE,FALSE,FALSE,FALSE,FALSE,FALSE,FALSE,FALSE,FALSE,FALSE,FALSE,0.03,disease
1.910551,280.5065,0.950917,P,L,54,0,5.4,0,FALSE,FALSE,TRUE,FALSE,FALSE,FALSE,FALSE,FALSE,FALSE,TRUE,FALSE,FALSE,FALSE,FALSE,FALSE,0.0,neutral
1.910551,280.5065,1.385776,R,G,-113.3,0,4.1,-1,FALSE,FALSE,FALSE,FALSE,FALSE,FALSE,FALSE,FALSE,FALSE,FALSE,FALSE,FALSE,FALSE,FALSE,FALSE,0.27,disease
1.910551,280.5065,0,I,V,-26.7,0,-0.3,0,FALSE,FALSE,TRUE,FALSE,FALSE,FALSE,FALSE,FALSE,FALSE,FALSE,TRUE,FALSE,FALSE,FALSE,FALSE,0.16,disease
1.910551,280.5065,0,N,K,54.5,0,-0.4,1,FALSE,FALSE,FALSE,FALSE,FALSE,FALSE,FALSE,FALSE,FALSE,FALSE,FALSE,FALSE,FALSE,FALSE,FALSE,0.06,neutral
1.910551,280.5065,0,L,H,-13.5,0,-7,1,FALSE,FALSE,FALSE,FALSE,FALSE,FALSE,FALSE,FALSE,FALSE,FALSE,FALSE,FALSE,FALSE,FALSE,FALSE,0.24,disease
1.910551,280.5065,0,M,T,-46.8,1,-2.6,0,FALSE,FALSE,FALSE,FALSE,FALSE,FALSE,FALSE,FALSE,FALSE,FALSE,FALSE,FALSE,FALSE,FALSE,FALSE,0.43,neutral
1.910551,280.5065,0,S,T,27.1,1,0.1,0,FALSE,FALSE,FALSE,FALSE,FALSE,FALSE,FALSE,FALSE,FALSE,FALSE,FALSE,FALSE,FALSE,FALSE,FALSE,0.62,neutral
1.910551,280.5065,0,I,V,-26.7,0,-0.3,0,FALSE,FALSE,FALSE,FALSE,FALSE,FALSE,FALSE,FALSE,FALSE,FALSE,FALSE,FALSE,FALSE,FALSE,FALSE,1.0,neutral
1.910551,280.5065,0,A,V,51.4,1,2.4,0,FALSE,FALSE,FALSE,FALSE,FALSE,FALSE,FALSE,FALSE,FALSE,FALSE,FALSE,FALSE,FALSE,FALSE,FALSE,0.0,neutral
-1.784149,0.3429,0,C,R,64.9,0,-7,1,FALSE,FALSE,FALSE,FALSE,FALSE,FALSE,FALSE,FALSE,FALSE,FALSE,FALSE,FALSE,FALSE,FALSE,FALSE,0.64,neutral
-1.784149,0.3429,0,R,H,-20.2,0,1.3,0,FALSE,FALSE,FALSE,FALSE,FALSE,FALSE,FALSE,FALSE,FALSE,FALSE,FALSE,FALSE,FALSE,FALSE,FALSE,0.0749,neutral
-1.784149,0.3429,0.950917,K,Q,-24.8,0,0.4,-1,FALSE,FALSE,FALSE,FALSE,FALSE,FALSE,FALSE,FALSE,FALSE,FALSE,FALSE,FALSE,FALSE,FALSE,FALSE,0.31,neutral
-2.727566,-10.3677,0,A,T,27.5,1,-2.5,0,FALSE,FALSE,FALSE,FALSE,FALSE,FALSE,FALSE,FALSE,FALSE,FALSE,FALSE,FALSE,FALSE,FALSE,FALSE,0.27,neutral
0.628591,1.4291,0,V,I,26.7,0,0.3,0,FALSE,FALSE,FALSE,FALSE,FALSE,FALSE,FALSE,FALSE,FALSE,FALSE,FALSE,FALSE,FALSE,FALSE,FALSE,0.03,neutral
0.628591,1.4291,0.950917,S,L,77.7,0,4.6,0,FALSE,FALSE,FALSE,FALSE,FALSE,FALSE,FALSE,FALSE,FALSE,FALSE,FALSE,FALSE,FALSE,FALSE,FALSE,0.0,neutral
0.628591,1.4291,0,L,I,0,1,0.7,0,FALSE,FALSE,FALSE,FALSE,FALSE,FALSE,FALSE,FALSE,FALSE,FALSE,FALSE,FALSE,FALSE,FALSE,FALSE,0.01,neutral
0.628591,1.4291,0.950917,A,T,27.5,1,-2.5,0,FALSE,FALSE,FALSE,FALSE,FALSE,FALSE,FALSE,FALSE,FALSE,FALSE,FALSE,FALSE,FALSE,FALSE,FALSE,0.47,neutral
0.628591,1.4291,0,H,R,20.2,0,-1.3,0,FALSE,FALSE,FALSE,FALSE,FALSE,FALSE,FALSE,FALSE,FALSE,FALSE,FALSE,FALSE,FALSE,FALSE,FALSE,0.78,neutral
0.628591,1.4291,0.950917,V,M,22.9,-1,-2.3,0,FALSE,FALSE,FALSE,FALSE,FALSE,FALSE,FALSE,FALSE,FALSE,FALSE,FALSE,FALSE,FALSE,FALSE,FALSE,0.01,neutral
0.628591,1.4291,0,R,G,-113.3,0,4.1,-1,FALSE,FALSE,FALSE,FALSE,FALSE,FALSE,FALSE,FALSE,FALSE,FALSE,FALSE,FALSE,FALSE,FALSE,FALSE,0.67,neutral
0.628591,1.4291,0,P,A,-24.1,0,3.4,0,FALSE,FALSE,FALSE,FALSE,FALSE,FALSE,FALSE,FALSE,FALSE,FALSE,FALSE,FALSE,FALSE,FALSE,FALSE,0.86,neutral
0.628591,1.4291,0,R,Q,-29.6,0,1,-1,FALSE,FALSE,FALSE,FALSE,FALSE,FALSE,FALSE,FALSE,FALSE,FALSE,FALSE,FALSE,FALSE,FALSE,FALSE,0.21,neutral
0.628591,1.4291,0,P,T,3.39999999999999,1,0.9,0,FALSE,FALSE,FALSE,FALSE,FALSE,FALSE,FALSE,FALSE,FALSE,FALSE,FALSE,FALSE,FALSE,FALSE,FALSE,1.0,neutral
0.628591,1.4291,0,S,C,19.5,0,3.3,0,FALSE,FALSE,FALSE,FALSE,FALSE,FALSE,FALSE,FALSE,FALSE,FALSE,FALSE,FALSE,FALSE,FALSE,FALSE,0.18,neutral
0.628591,1.4291,0,P,L,54,0,5.4,0,FALSE,FALSE,FALSE,FALSE,FALSE,FALSE,FALSE,FALSE,FALSE,FALSE,FALSE,FALSE,FALSE,FALSE,FALSE,0.0,neutral
0.628591,1.4291,0,P,L,54,0,5.4,0,FALSE,FALSE,FALSE,FALSE,FALSE,FALSE,FALSE,FALSE,FALSE,FALSE,FALSE,FALSE,FALSE,FALSE,FALSE,0.05,neutral
0.628591,1.4291,0.950917,R,H,-20.2,0,1.3,0,FALSE,FALSE,FALSE,FALSE,FALSE,FALSE,FALSE,FALSE,FALSE,FALSE,FALSE,FALSE,FALSE,FALSE,FALSE,0.0,neutral
0.628591,-990.3311,0,S,N,25.1,0,-2.7,0,FALSE,FALSE,FALSE,FALSE,FALSE,FALSE,FALSE,FALSE,FALSE,FALSE,FALSE,FALSE,FALSE,FALSE,FALSE,1.0,neutral
0.628591,-990.3311,0,V,I,26.7,0,0.3,0,FALSE,FALSE,FALSE,FALSE,FALSE,FALSE,FALSE,FALSE,FALSE,FALSE,FALSE,FALSE,FALSE,FALSE,FALSE,0.4,neutral
0.628591,-990.3311,0,S,R,84.4,0,-3.7,1,FALSE,FALSE,FALSE,FALSE,FALSE,FALSE,FALSE,FALSE,FALSE,FALSE,FALSE,FALSE,FALSE,FALSE,FALSE,0.11,neutral
0.628591,-990.3311,0,A,T,27.5,1,-2.5,0,FALSE,FALSE,FALSE,FALSE,FALSE,FALSE,FALSE,FALSE,FALSE,FALSE,FALSE,FALSE,FALSE,FALSE,FALSE,0.68,neutral
0.628591,-990.3311,0,P,A,-24.1,0,3.4,0,FALSE,FALSE,TRUE,FALSE,FALSE,FALSE,FALSE,FALSE,FALSE,FALSE,FALSE,FALSE,FALSE,TRUE,FALSE,0.66,neutral
0.628591,-990.3311,0,A,G,-28.5,0,-2.2,0,FALSE,FALSE,FALSE,FALSE,FALSE,FALSE,FALSE,FALSE,FALSE,FALSE,FALSE,FALSE,FALSE,FALSE,FALSE,0.43,neutral
0.628591,-990.3311,0,L,M,-3.79999999999998,0,-1.9,0,FALSE,FALSE,FALSE,FALSE,FALSE,FALSE,FALSE,FALSE,FALSE,FALSE,FALSE,FALSE,FALSE,FALSE,FALSE,0.23,neutral
0.628591,-990.3311,0,D,N,3,0,0,1,FALSE,FALSE,FALSE,FALSE,FALSE,FALSE,FALSE,FALSE,FALSE,FALSE,FALSE,FALSE,FALSE,FALSE,FALSE,0.06,neutral
0.628591,-990.3311,0,V,F,49.9,-1,-1.4,0,FALSE,FALSE,FALSE,FALSE,FALSE,FALSE,FALSE,FALSE,FALSE,FALSE,FALSE,FALSE,FALSE,FALSE,FALSE,0.1,neutral
0.628591,-990.3311,0,I,T,-50.6,0,-5.2,0,FALSE,FALSE,FALSE,FALSE,FALSE,FALSE,FALSE,FALSE,FALSE,FALSE,FALSE,FALSE,FALSE,FALSE,FALSE,0.29,neutral
0.628591,-990.3311,0,V,M,22.9,-1,-2.3,0,FALSE,FALSE,FALSE,FALSE,FALSE,FALSE,FALSE,FALSE,FALSE,FALSE,FALSE,FALSE,FALSE,FALSE,FALSE,0.26,neutral
0.628591,-990.3311,0,D,N,3,0,0,1,FALSE,FALSE,FALSE,FALSE,FALSE,FALSE,FALSE,FALSE,FALSE,FALSE,FALSE,FALSE,FALSE,FALSE,FALSE,0.26,neutral
0.628591,-280.3524,0.950917,R,H,-20.2,0,1.3,0,FALSE,FALSE,FALSE,FALSE,FALSE,FALSE,FALSE,FALSE,FALSE,FALSE,FALSE,FALSE,FALSE,FALSE,FALSE,0.47,neutral
0.628591,-280.3524,0,M,L,3.79999999999998,0,1.9,0,FALSE,FALSE,FALSE,FALSE,FALSE,FALSE,FALSE,FALSE,FALSE,FALSE,FALSE,FALSE,FALSE,FALSE,FALSE,0.22,neutral
0.628591,-280.3524,0,R,Q,-29.6,0,1,-1,FALSE,FALSE,FALSE,FALSE,FALSE,FALSE,FALSE,FALSE,FALSE,FALSE,FALSE,FALSE,FALSE,FALSE,FALSE,0.36,neutral
0.628591,-280.3524,0.950917,T,M,46.8,-1,2.6,0,FALSE,FALSE,FALSE,FALSE,FALSE,FALSE,FALSE,FALSE,FALSE,FALSE,FALSE,FALSE,FALSE,FALSE,FALSE,0.0,neutral
0.628591,-280.3524,0,S,T,27.1,1,0.1,0,FALSE,FALSE,FALSE,FALSE,FALSE,FALSE,FALSE,FALSE,FALSE,FALSE,FALSE,FALSE,FALSE,FALSE,FALSE,0.22,neutral
0.628591,-280.3524,0,S,P,23.7,0,-0.8,0,FALSE,FALSE,FALSE,FALSE,FALSE,FALSE,FALSE,FALSE,FALSE,FALSE,FALSE,FALSE,FALSE,FALSE,FALSE,0.11,neutral
0.628591,-280.3524,0,D,E,27.3,0,0,0,FALSE,FALSE,FALSE,FALSE,FALSE,FALSE,FALSE,FALSE,FALSE,FALSE,FALSE,FALSE,FALSE,FALSE,FALSE,1.0,neutral
-1.646646,-66.4010,0.950917,T,K,52.5,-1,-3.2,1,FALSE,FALSE,FALSE,FALSE,FALSE,FALSE,FALSE,FALSE,FALSE,FALSE,FALSE,FALSE,FALSE,FALSE,FALSE,0.22,neutral
-1.646646,-66.4010,0,S,P,23.7,0,-0.8,0,FALSE,FALSE,FALSE,FALSE,FALSE,FALSE,FALSE,FALSE,FALSE,FALSE,FALSE,FALSE,FALSE,FALSE,FALSE,0.26,neutral
-2.263566,-616.6588,0,H,R,20.2,0,-1.3,0,FALSE,FALSE,FALSE,FALSE,FALSE,FALSE,FALSE,FALSE,FALSE,FALSE,FALSE,FALSE,FALSE,FALSE,FALSE,0.22,neutral
-2.727566,-8.1271,0.950917,M,L,3.79999999999998,0,1.9,0,FALSE,FALSE,FALSE,FALSE,FALSE,FALSE,FALSE,FALSE,FALSE,FALSE,FALSE,FALSE,FALSE,FALSE,FALSE,1.0,neutral
-2.727566,-8.1271,0.950917,E,D,-27.3,0,0,0,FALSE,FALSE,FALSE,FALSE,FALSE,FALSE,FALSE,FALSE,FALSE,FALSE,FALSE,FALSE,FALSE,FALSE,FALSE,0.55,neutral
-2.727566,-8.1271,0.950917,N,S,-25.1,0,2.7,0,FALSE,FALSE,FALSE,FALSE,FALSE,FALSE,FALSE,FALSE,FALSE,FALSE,FALSE,FALSE,FALSE,FALSE,FALSE,0.61,neutral
-1.646646,-0.9048,0,R,G,-113.3,0,4.1,-1,FALSE,FALSE,FALSE,FALSE,FALSE,FALSE,FALSE,FALSE,FALSE,FALSE,FALSE,FALSE,FALSE,FALSE,FALSE,0.02,neutral
-1.646646,-0.9048,0.950917,Q,R,29.6,0,-1,1,FALSE,FALSE,FALSE,FALSE,FALSE,FALSE,FALSE,FALSE,FALSE,FALSE,FALSE,FALSE,FALSE,FALSE,FALSE,0.08,neutral
-1.646646,-0.9048,0.950917,T,I,50.6,0,5.2,0,FALSE,FALSE,FALSE,FALSE,FALSE,FALSE,FALSE,FALSE,FALSE,FALSE,FALSE,FALSE,FALSE,FALSE,FALSE,0.01,neutral
-2.727566,42.7359,0,T,M,46.8,-1,2.6,0,FALSE,FALSE,FALSE,FALSE,FALSE,FALSE,FALSE,FALSE,FALSE,FALSE,FALSE,FALSE,FALSE,FALSE,FALSE,0.0749,neutral
-2.727566,42.7359,0,H,Y,40.4,0,1.9,-1,FALSE,FALSE,FALSE,FALSE,FALSE,FALSE,FALSE,FALSE,FALSE,FALSE,FALSE,FALSE,FALSE,FALSE,FALSE,0.0749,neutral
-2.727566,42.7359,0,P,H,40.5,0,-1.6,1,FALSE,FALSE,FALSE,FALSE,FALSE,FALSE,FALSE,FALSE,FALSE,FALSE,FALSE,FALSE,FALSE,FALSE,FALSE,0.0749,neutral
-2.727566,42.7359,0,T,A,-27.5,-1,2.5,0,FALSE,FALSE,FALSE,FALSE,FALSE,FALSE,FALSE,FALSE,FALSE,FALSE,FALSE,FALSE,FALSE,FALSE,FALSE,0.0749,neutral
-2.727566,42.7359,0,S,N,25.1,0,-2.7,0,FALSE,FALSE,FALSE,FALSE,FALSE,FALSE,FALSE,FALSE,FALSE,FALSE,FALSE,FALSE,FALSE,FALSE,FALSE,0.0749,neutral
-2.263566,-33.4585,0.950917,R,C,-64.9,0,7,-1,FALSE,FALSE,FALSE,FALSE,FALSE,FALSE,FALSE,FALSE,FALSE,FALSE,FALSE,FALSE,FALSE,FALSE,FALSE,0.01,neutral
-2.263566,-33.4585,0.950917,V,L,26.7,-1,-0.4,0,FALSE,FALSE,FALSE,FALSE,FALSE,FALSE,FALSE,FALSE,FALSE,FALSE,FALSE,FALSE,FALSE,FALSE,FALSE,0.06,neutral
-2.263566,-33.4585,0,G,W,167.7,0,-0.5,0,FALSE,FALSE,FALSE,FALSE,FALSE,FALSE,FALSE,FALSE,FALSE,FALSE,FALSE,FALSE,FALSE,FALSE,FALSE,0.01,neutral
-2.263566,-33.4585,0.950917,H,Y,40.4,0,1.9,-1,FALSE,FALSE,FALSE,FALSE,FALSE,FALSE,FALSE,FALSE,FALSE,FALSE,FALSE,FALSE,FALSE,FALSE,FALSE,0.01,neutral
-2.263566,-33.4585,0,G,E,78.3,0,-3.1,-1,FALSE,FALSE,FALSE,FALSE,FALSE,FALSE,FALSE,FALSE,FALSE,FALSE,FALSE,FALSE,FALSE,FALSE,FALSE,0.3,neutral
-2.263566,-33.4585,0.950917,A,T,27.5,1,-2.5,0,FALSE,FALSE,FALSE,FALSE,FALSE,FALSE,FALSE,FALSE,FALSE,FALSE,FALSE,FALSE,FALSE,FALSE,FALSE,0.8,neutral
-2.263566,28.9834,0,A,E,49.8,0,-5.3,-1,FALSE,FALSE,FALSE,FALSE,FALSE,FALSE,FALSE,FALSE,FALSE,FALSE,FALSE,FALSE,FALSE,FALSE,FALSE,0.51,disease
-2.263566,28.9834,0,A,V,51.4,1,2.4,0,FALSE,FALSE,FALSE,FALSE,FALSE,FALSE,FALSE,FALSE,FALSE,FALSE,FALSE,FALSE,FALSE,FALSE,FALSE,0.28,disease
-2.263566,28.9834,0.950917,K,N,-54.5,0,0.4,-1,FALSE,FALSE,FALSE,FALSE,FALSE,FALSE,FALSE,FALSE,FALSE,FALSE,FALSE,FALSE,FALSE,FALSE,FALSE,0.0,neutral
-2.263566,28.9834,0,G,V,79.9,1,4.6,0,FALSE,FALSE,FALSE,FALSE,FALSE,FALSE,FALSE,FALSE,FALSE,FALSE,FALSE,FALSE,FALSE,FALSE,FALSE,0.05,neutral
-2.263566,28.9834,0,P,A,-24.1,0,3.4,0,FALSE,FALSE,FALSE,FALSE,FALSE,FALSE,FALSE,FALSE,FALSE,FALSE,FALSE,FALSE,FALSE,FALSE,FALSE,0.15,neutral
-1.646646,-43.2502,0.950917,L,F,23.2,0,-1,0,FALSE,FALSE,FALSE,FALSE,FALSE,FALSE,FALSE,FALSE,FALSE,FALSE,FALSE,FALSE,FALSE,FALSE,FALSE,0.0,neutral
-1.646646,-43.2502,0.950917,I,V,-26.7,0,-0.3,0,FALSE,FALSE,FALSE,FALSE,FALSE,FALSE,FALSE,FALSE,FALSE,FALSE,FALSE,FALSE,FALSE,FALSE,FALSE,0.06,neutral
1.910551,104.3653,0.950917,A,T,27.5,1,-2.5,0,FALSE,FALSE,FALSE,FALSE,FALSE,FALSE,FALSE,FALSE,FALSE,FALSE,FALSE,FALSE,FALSE,FALSE,FALSE,0.21,neutral
1.910551,104.3653,0.950917,M,V,-22.9,1,2.3,0,FALSE,FALSE,FALSE,FALSE,FALSE,FALSE,FALSE,FALSE,FALSE,FALSE,FALSE,FALSE,FALSE,FALSE,FALSE,0.07,neutral
1.910551,104.3653,0.950917,H,R,20.2,0,-1.3,0,FALSE,FALSE,FALSE,FALSE,FALSE,FALSE,FALSE,FALSE,FALSE,FALSE,FALSE,FALSE,FALSE,FALSE,FALSE,0.04,neutral
1.910551,104.3653,0,I,V,-26.7,0,-0.3,0,FALSE,FALSE,FALSE,FALSE,FALSE,FALSE,FALSE,FALSE,FALSE,FALSE,FALSE,FALSE,FALSE,FALSE,FALSE,0.95,neutral
1.910551,104.3653,-57.641981,S,R,84.4,0,-3.7,1,FALSE,FALSE,FALSE,FALSE,FALSE,FALSE,FALSE,FALSE,FALSE,FALSE,FALSE,FALSE,FALSE,FALSE,FALSE,0.0749,neutral
1.910551,104.3653,0.950917,R,H,-20.2,0,1.3,0,FALSE,FALSE,FALSE,FALSE,FALSE,FALSE,FALSE,FALSE,FALSE,FALSE,FALSE,FALSE,FALSE,FALSE,FALSE,0.0,neutral
0.628591,-174.1054,0,T,R,57.3,-1,-3.8,1,FALSE,FALSE,FALSE,FALSE,FALSE,FALSE,FALSE,FALSE,FALSE,FALSE,FALSE,FALSE,FALSE,FALSE,FALSE,0.5,neutral
0.628591,-174.1054,0,G,C,48.4,0,2.9,0,FALSE,FALSE,FALSE,FALSE,FALSE,FALSE,FALSE,FALSE,FALSE,FALSE,FALSE,FALSE,FALSE,FALSE,FALSE,0.08,neutral
0.628591,-174.1054,-55.057019,H,R,20.2,0,-1.3,0,FALSE,FALSE,FALSE,FALSE,FALSE,FALSE,FALSE,FALSE,FALSE,FALSE,FALSE,FALSE,FALSE,FALSE,FALSE,0.31,neutral
0.628591,-174.1054,0.950917,D,V,28.9,1,7.7,1,FALSE,FALSE,FALSE,FALSE,FALSE,FALSE,FALSE,FALSE,FALSE,FALSE,FALSE,FALSE,FALSE,FALSE,FALSE,0.03,neutral
0.628591,-174.1054,0,K,R,4.80000000000001,0,-0.6,0,FALSE,FALSE,FALSE,FALSE,FALSE,FALSE,FALSE,FALSE,FALSE,FALSE,FALSE,FALSE,FALSE,FALSE,FALSE,0.47,neutral
0.628591,-174.1054,0,Q,H,9.39999999999998,0,0.3,1,FALSE,FALSE,FALSE,FALSE,FALSE,FALSE,FALSE,FALSE,FALSE,FALSE,FALSE,FALSE,FALSE,FALSE,FALSE,0.08,neutral
0.628591,-174.1054,0,R,W,54.4,0,3.6,-1,FALSE,FALSE,FALSE,FALSE,FALSE,FALSE,FALSE,FALSE,FALSE,FALSE,FALSE,FALSE,FALSE,FALSE,FALSE,0.02,neutral
0.628591,-174.1054,0.950917,I,L,0,-1,-0.7,0,FALSE,FALSE,FALSE,FALSE,FALSE,FALSE,FALSE,FALSE,FALSE,FALSE,FALSE,FALSE,FALSE,FALSE,FALSE,1.0,neutral
0.628591,-174.2538,0,R,C,-64.9,0,7,-1,FALSE,FALSE,FALSE,FALSE,FALSE,FALSE,FALSE,FALSE,FALSE,FALSE,FALSE,FALSE,FALSE,FALSE,FALSE,0.0749,neutral
0.628591,-523.0411,0,R,L,-6.70000000000002,0,8.3,-1,FALSE,FALSE,FALSE,FALSE,FALSE,FALSE,FALSE,FALSE,FALSE,FALSE,FALSE,FALSE,FALSE,FALSE,FALSE,0.0749,neutral
0.628591,-523.0411,0,V,M,22.9,-1,-2.3,0,FALSE,FALSE,FALSE,FALSE,FALSE,FALSE,FALSE,FALSE,FALSE,FALSE,FALSE,FALSE,FALSE,FALSE,FALSE,0.13,neutral
