# Supplementary material for: KinMutRF: a random forest classifier of sequence variants in the human protein kinase superfamily
Source: BMC Genomics. 2016 Jun 23;17(Suppl 2):396. doi: 10.1186/s12864-016-2723-1 (PMC4928150; doi:10.1186/s12864-016-2723-1)
Supplement: Additional file 2: — Supplementary File S1. Training datasets used for 10-fold cross-validation experiment. File formats include weka and plain text. (ZIP 482 kb) [file 12864_2016_2723_MOESM2_ESM.zip › cross_validation_sets/vectors.weka.1.valid.arff]

@relation validation_1
@attribute group_lor real
@attribute sumGOlor real
@attribute domain_lor real
@attribute aa_wt {A,C,D,E,F,G,H,I,K,L,M,N,P,Q,R,S,T,V,W,Y}
@attribute aa_mt {A,C,D,E,F,G,H,I,K,L,M,N,P,Q,R,S,T,V,W,Y}
@attribute volume real
@attribute cbetabranching real
@attribute hydrophobicity real
@attribute formal_charge real
@attribute firedb {TRUE,FALSE}
@attribute phosphoelm {TRUE,FALSE}
@attribute any_uniprot {TRUE,FALSE}
@attribute act_site {TRUE,FALSE}
@attribute binding {TRUE,FALSE}
@attribute carbohyd {TRUE,FALSE}
@attribute disulfid {TRUE,FALSE}
@attribute metal {TRUE,FALSE}
@attribute mod_res {TRUE,FALSE}
@attribute np_bind {TRUE,FALSE}
@attribute repeat {TRUE,FALSE}
@attribute signal {TRUE,FALSE}
@attribute site {TRUE,FALSE}
@attribute transmem {TRUE,FALSE}
@attribute zn_fing {TRUE,FALSE}
@attribute sift real
@attribute type {disease,neutral}


@data
1.910551,185.7142,0.950917,R,Q,-29.6,0,1,-1,FALSE,FALSE,FALSE,FALSE,FALSE,FALSE,FALSE,FALSE,FALSE,FALSE,FALSE,FALSE,FALSE,FALSE,FALSE,0.05,neutral
1.910551,185.7142,59.442795,I,K,1.90000000000001,-1,-8.4,1,FALSE,FALSE,FALSE,FALSE,FALSE,FALSE,FALSE,FALSE,FALSE,FALSE,FALSE,FALSE,FALSE,FALSE,FALSE,0.0,disease
1.910551,185.7142,0.950917,R,H,-20.2,0,1.3,0,FALSE,FALSE,FALSE,FALSE,FALSE,FALSE,FALSE,FALSE,FALSE,FALSE,FALSE,FALSE,FALSE,FALSE,FALSE,0.19,neutral
1.910551,185.7142,0.950917,R,W,54.4,0,3.6,-1,FALSE,FALSE,FALSE,FALSE,FALSE,FALSE,FALSE,FALSE,FALSE,FALSE,FALSE,FALSE,FALSE,FALSE,FALSE,0.0,disease
1.910551,185.7142,0,R,W,54.4,0,3.6,-1,FALSE,FALSE,FALSE,FALSE,FALSE,FALSE,FALSE,FALSE,FALSE,FALSE,FALSE,FALSE,FALSE,FALSE,FALSE,0.09,neutral
1.910551,185.7142,0.950917,R,Q,-29.6,0,1,-1,FALSE,FALSE,FALSE,FALSE,FALSE,FALSE,FALSE,FALSE,FALSE,FALSE,FALSE,FALSE,FALSE,FALSE,FALSE,0.0,disease
0.628591,-1277.3099,0,R,Q,-29.6,0,1,-1,FALSE,FALSE,FALSE,FALSE,FALSE,FALSE,FALSE,FALSE,FALSE,FALSE,FALSE,FALSE,FALSE,FALSE,FALSE,1.0,neutral
0.628591,-1277.3099,0,A,T,27.5,1,-2.5,0,FALSE,FALSE,FALSE,FALSE,FALSE,FALSE,FALSE,FALSE,FALSE,FALSE,FALSE,FALSE,FALSE,FALSE,FALSE,0.0749,neutral
0.628591,-1277.3099,0,R,W,54.4,0,3.6,-1,FALSE,FALSE,FALSE,FALSE,FALSE,FALSE,FALSE,FALSE,FALSE,FALSE,FALSE,FALSE,FALSE,FALSE,FALSE,0.0,neutral
0.628591,-1277.3099,0,Q,R,29.6,0,-1,1,FALSE,FALSE,FALSE,FALSE,FALSE,FALSE,FALSE,FALSE,FALSE,FALSE,FALSE,FALSE,FALSE,FALSE,FALSE,0.13,neutral
0.628591,-1277.3099,0,A,T,27.5,1,-2.5,0,FALSE,FALSE,FALSE,FALSE,FALSE,FALSE,FALSE,FALSE,FALSE,FALSE,FALSE,FALSE,FALSE,FALSE,FALSE,0.18,neutral
0.628591,-1277.3099,0,F,L,-23.2,0,1,0,FALSE,FALSE,FALSE,FALSE,FALSE,FALSE,FALSE,FALSE,FALSE,FALSE,FALSE,FALSE,FALSE,FALSE,FALSE,1.0,neutral
1.910551,-610.4330,-57.641981,S,Y,104.6,0,-0.5,0,FALSE,FALSE,FALSE,FALSE,FALSE,FALSE,FALSE,FALSE,FALSE,FALSE,FALSE,FALSE,FALSE,FALSE,FALSE,0.02,neutral
1.910551,-610.4330,0.950917,L,V,-26.7,1,0.4,0,FALSE,FALSE,FALSE,FALSE,FALSE,FALSE,FALSE,FALSE,FALSE,FALSE,FALSE,FALSE,FALSE,FALSE,FALSE,0.03,neutral
1.910551,-610.4330,-57.641981,R,Q,-29.6,0,1,-1,FALSE,FALSE,FALSE,FALSE,FALSE,FALSE,FALSE,FALSE,FALSE,FALSE,FALSE,FALSE,FALSE,FALSE,FALSE,0.03,neutral
1.910551,-610.4330,0,R,W,54.4,0,3.6,-1,FALSE,FALSE,FALSE,FALSE,FALSE,FALSE,FALSE,FALSE,FALSE,FALSE,FALSE,FALSE,FALSE,FALSE,FALSE,0.03,neutral
1.910551,-610.4330,0.950917,D,E,27.3,0,0,0,FALSE,FALSE,FALSE,FALSE,FALSE,FALSE,FALSE,FALSE,FALSE,FALSE,FALSE,FALSE,FALSE,FALSE,FALSE,1.0,neutral
1.910551,-610.4330,0.950917,R,G,-113.3,0,4.1,-1,FALSE,FALSE,FALSE,FALSE,FALSE,FALSE,FALSE,FALSE,FALSE,FALSE,FALSE,FALSE,FALSE,FALSE,FALSE,0.33,neutral
1.910551,-610.4330,0.950917,D,N,3,0,0,1,FALSE,FALSE,FALSE,FALSE,FALSE,FALSE,FALSE,FALSE,FALSE,FALSE,FALSE,FALSE,FALSE,FALSE,FALSE,0.6,neutral
1.910551,-610.4330,0,L,I,0,1,0.7,0,FALSE,FALSE,FALSE,FALSE,FALSE,FALSE,FALSE,FALSE,FALSE,FALSE,FALSE,FALSE,FALSE,FALSE,FALSE,0.07,neutral
1.910551,-610.4330,0,D,H,42.1,0,0.3,2,FALSE,FALSE,FALSE,FALSE,FALSE,FALSE,FALSE,FALSE,FALSE,FALSE,FALSE,FALSE,FALSE,FALSE,FALSE,0.09,neutral
1.910551,-610.4330,0,R,T,-57.3,1,3.8,-1,FALSE,FALSE,FALSE,FALSE,FALSE,FALSE,FALSE,FALSE,FALSE,FALSE,FALSE,FALSE,FALSE,FALSE,FALSE,0.57,neutral
1.910551,-610.4330,0,I,V,-26.7,0,-0.3,0,FALSE,FALSE,FALSE,FALSE,FALSE,FALSE,FALSE,FALSE,FALSE,FALSE,FALSE,FALSE,FALSE,FALSE,FALSE,0.58,neutral
1.910551,-610.4330,0.950917,L,V,-26.7,1,0.4,0,FALSE,FALSE,FALSE,FALSE,FALSE,FALSE,FALSE,FALSE,FALSE,FALSE,FALSE,FALSE,FALSE,FALSE,FALSE,0.34,neutral
-1.557641,-1211.1176,0,D,V,28.9,1,7.7,1,FALSE,FALSE,FALSE,FALSE,FALSE,FALSE,FALSE,FALSE,FALSE,FALSE,FALSE,FALSE,FALSE,FALSE,FALSE,0.02,neutral
-1.557641,-1211.1176,0,T,N,-2,-1,-2.8,0,FALSE,FALSE,FALSE,FALSE,FALSE,FALSE,FALSE,FALSE,FALSE,FALSE,FALSE,FALSE,FALSE,FALSE,FALSE,0.64,neutral
-1.557641,-1211.1176,0,K,M,-5.69999999999999,0,5.8,-1,FALSE,FALSE,FALSE,FALSE,FALSE,FALSE,FALSE,FALSE,FALSE,FALSE,FALSE,FALSE,FALSE,FALSE,FALSE,0.0,neutral
-2.727566,26.1606,0.950917,K,E,-30.2,0,0.4,-2,FALSE,FALSE,FALSE,FALSE,FALSE,FALSE,FALSE,FALSE,FALSE,FALSE,FALSE,FALSE,FALSE,FALSE,FALSE,0.0749,disease
-2.727566,26.1606,0,R,W,54.4,0,3.6,-1,FALSE,FALSE,FALSE,FALSE,FALSE,FALSE,FALSE,FALSE,FALSE,FALSE,FALSE,FALSE,FALSE,FALSE,FALSE,0.0749,neutral
-2.727566,26.1606,0,S,N,25.1,0,-2.7,0,FALSE,FALSE,FALSE,FALSE,FALSE,FALSE,FALSE,FALSE,FALSE,FALSE,FALSE,FALSE,FALSE,FALSE,FALSE,0.0749,neutral
-2.727566,26.1606,0,P,L,54,0,5.4,0,FALSE,FALSE,FALSE,FALSE,FALSE,FALSE,FALSE,FALSE,FALSE,FALSE,FALSE,FALSE,FALSE,FALSE,FALSE,0.0749,neutral
-2.727566,26.1606,0.950917,R,C,-64.9,0,7,-1,FALSE,FALSE,FALSE,FALSE,FALSE,FALSE,FALSE,FALSE,FALSE,FALSE,FALSE,FALSE,FALSE,FALSE,FALSE,0.0749,neutral
-2.727566,26.1606,0,P,L,54,0,5.4,0,FALSE,FALSE,FALSE,FALSE,FALSE,FALSE,FALSE,FALSE,FALSE,FALSE,FALSE,FALSE,FALSE,FALSE,FALSE,0.0749,neutral
-2.727566,26.1606,0,C,Y,85.1,0,-3.8,0,FALSE,FALSE,FALSE,FALSE,FALSE,FALSE,FALSE,FALSE,FALSE,FALSE,FALSE,FALSE,FALSE,FALSE,FALSE,0.0749,neutral
-2.727566,26.1606,0,T,I,50.6,0,5.2,0,FALSE,FALSE,FALSE,FALSE,FALSE,FALSE,FALSE,FALSE,FALSE,FALSE,FALSE,FALSE,FALSE,FALSE,FALSE,0.0749,neutral
-2.727566,26.1606,0,S,T,27.1,1,0.1,0,FALSE,FALSE,FALSE,FALSE,FALSE,FALSE,FALSE,FALSE,FALSE,FALSE,FALSE,FALSE,FALSE,FALSE,FALSE,0.0749,neutral
-2.727566,26.1606,0,S,L,77.7,0,4.6,0,FALSE,FALSE,FALSE,FALSE,FALSE,FALSE,FALSE,FALSE,FALSE,FALSE,FALSE,FALSE,FALSE,FALSE,FALSE,0.0749,neutral
-2.727566,26.1606,0,M,T,-46.8,1,-2.6,0,FALSE,FALSE,FALSE,FALSE,FALSE,FALSE,FALSE,FALSE,FALSE,FALSE,FALSE,FALSE,FALSE,FALSE,FALSE,0.0749,neutral
-2.727566,26.1606,0,N,S,-25.1,0,2.7,0,FALSE,FALSE,FALSE,FALSE,FALSE,FALSE,FALSE,FALSE,FALSE,FALSE,FALSE,FALSE,FALSE,FALSE,FALSE,0.0749,neutral
0.628591,-2761.1791,0.950917,G,C,48.4,0,2.9,0,TRUE,FALSE,TRUE,FALSE,FALSE,FALSE,FALSE,FALSE,FALSE,TRUE,FALSE,FALSE,FALSE,FALSE,FALSE,0.0,neutral
0.628591,-2761.1791,0,P,R,60.7,0,-2.9,1,FALSE,FALSE,TRUE,FALSE,FALSE,FALSE,TRUE,FALSE,FALSE,FALSE,TRUE,FALSE,FALSE,FALSE,FALSE,0.27,neutral
0.628591,-2761.1791,0,H,P,-40.5,0,1.6,-1,FALSE,FALSE,FALSE,FALSE,FALSE,FALSE,FALSE,FALSE,FALSE,FALSE,FALSE,FALSE,FALSE,FALSE,FALSE,0.22,neutral
0.628591,-2761.1791,0.950917,L,R,6.70000000000002,0,-8.3,1,FALSE,FALSE,FALSE,FALSE,FALSE,FALSE,FALSE,FALSE,FALSE,FALSE,FALSE,FALSE,FALSE,FALSE,FALSE,0.0,neutral
0.628591,-2761.1791,0,L,R,6.70000000000002,0,-8.3,1,FALSE,FALSE,FALSE,FALSE,FALSE,FALSE,FALSE,FALSE,FALSE,FALSE,FALSE,FALSE,FALSE,FALSE,FALSE,0.03,neutral
0.628591,-2761.1791,0.950917,S,I,77.7,1,5.3,0,FALSE,TRUE,FALSE,FALSE,FALSE,FALSE,FALSE,FALSE,FALSE,FALSE,FALSE,FALSE,FALSE,FALSE,FALSE,0.0,neutral
0.628591,-2761.1791,0,V,I,26.7,0,0.3,0,FALSE,FALSE,FALSE,FALSE,FALSE,FALSE,FALSE,FALSE,FALSE,FALSE,FALSE,FALSE,FALSE,FALSE,FALSE,0.18,neutral
0.628591,-2761.1791,0,A,V,51.4,1,2.4,0,FALSE,FALSE,FALSE,FALSE,FALSE,FALSE,FALSE,FALSE,FALSE,FALSE,FALSE,FALSE,FALSE,FALSE,FALSE,0.0,neutral
0.628591,-2761.1791,0.950917,V,M,22.9,-1,-2.3,0,FALSE,FALSE,FALSE,FALSE,FALSE,FALSE,FALSE,FALSE,FALSE,FALSE,FALSE,FALSE,FALSE,FALSE,FALSE,0.35,neutral
0.628591,-2761.1791,0.950917,R,G,-113.3,0,4.1,-1,FALSE,FALSE,FALSE,FALSE,FALSE,FALSE,FALSE,FALSE,FALSE,FALSE,FALSE,FALSE,FALSE,FALSE,FALSE,0.0,neutral
0.628591,-2761.1791,0,R,Q,-29.6,0,1,-1,FALSE,FALSE,TRUE,FALSE,FALSE,FALSE,FALSE,FALSE,FALSE,FALSE,TRUE,FALSE,FALSE,FALSE,FALSE,0.31,neutral
0.628591,-2761.1791,0.950917,L,Q,-22.9,0,-7.3,0,FALSE,FALSE,FALSE,FALSE,FALSE,FALSE,FALSE,FALSE,FALSE,FALSE,FALSE,FALSE,FALSE,FALSE,FALSE,0.0,neutral
0.628591,-2761.1791,0,R,K,-4.80000000000001,0,0.6,0,FALSE,FALSE,TRUE,FALSE,FALSE,FALSE,TRUE,FALSE,FALSE,FALSE,TRUE,FALSE,FALSE,FALSE,FALSE,0.69,neutral
0.628591,-1024.0402,0,R,Q,-29.6,0,1,-1,FALSE,FALSE,FALSE,FALSE,FALSE,FALSE,FALSE,FALSE,FALSE,FALSE,FALSE,FALSE,FALSE,FALSE,FALSE,0.25,neutral
0.628591,-1024.0402,0,R,C,-64.9,0,7,-1,FALSE,FALSE,FALSE,FALSE,FALSE,FALSE,FALSE,FALSE,FALSE,FALSE,FALSE,FALSE,FALSE,FALSE,FALSE,0.0,neutral
0.628591,-1024.0402,0,M,V,-22.9,1,2.3,0,FALSE,FALSE,FALSE,FALSE,FALSE,FALSE,FALSE,FALSE,FALSE,FALSE,FALSE,FALSE,FALSE,FALSE,FALSE,0.28,neutral
0.628591,-756.1844,0,Y,D,-82.5,0,-2.2,-1,FALSE,FALSE,FALSE,FALSE,FALSE,FALSE,FALSE,FALSE,FALSE,FALSE,FALSE,FALSE,FALSE,FALSE,FALSE,0.69,neutral
0.628591,-756.1844,0.950917,D,E,27.3,0,0,0,FALSE,FALSE,FALSE,FALSE,FALSE,FALSE,FALSE,FALSE,FALSE,FALSE,FALSE,FALSE,FALSE,FALSE,FALSE,0.06,neutral
0.628591,-756.1844,0,K,T,-52.5,1,3.2,-1,FALSE,FALSE,FALSE,FALSE,FALSE,FALSE,FALSE,FALSE,FALSE,FALSE,FALSE,FALSE,FALSE,FALSE,FALSE,0.19,neutral
1.910551,179.9772,0,T,P,-3.39999999999999,-1,-0.9,0,FALSE,FALSE,TRUE,FALSE,FALSE,FALSE,FALSE,FALSE,FALSE,FALSE,FALSE,FALSE,FALSE,FALSE,TRUE,0.0,disease
1.910551,179.9772,0.950917,G,V,79.9,1,4.6,0,TRUE,FALSE,TRUE,FALSE,FALSE,FALSE,FALSE,FALSE,FALSE,TRUE,FALSE,FALSE,FALSE,FALSE,FALSE,0.0,disease
1.910551,179.9772,0.950917,G,E,78.3,0,-3.1,-1,FALSE,FALSE,TRUE,FALSE,FALSE,FALSE,FALSE,FALSE,FALSE,TRUE,FALSE,FALSE,FALSE,FALSE,FALSE,0.0,disease
1.910551,179.9772,0,P,S,-23.7,0,0.8,0,FALSE,FALSE,FALSE,FALSE,FALSE,FALSE,FALSE,FALSE,FALSE,FALSE,FALSE,FALSE,FALSE,FALSE,FALSE,0.65,neutral
1.910551,179.9772,0.950917,G,E,78.3,0,-3.1,-1,TRUE,FALSE,TRUE,FALSE,FALSE,FALSE,FALSE,FALSE,FALSE,TRUE,FALSE,FALSE,FALSE,FALSE,FALSE,0.0,disease
1.910551,179.9772,0.950917,N,D,-3,0,0,-1,TRUE,FALSE,FALSE,FALSE,FALSE,FALSE,FALSE,FALSE,FALSE,FALSE,FALSE,FALSE,FALSE,FALSE,FALSE,0.0749,disease
1.910551,179.9772,0.950917,K,Q,-24.8,0,0.4,-1,FALSE,FALSE,FALSE,FALSE,FALSE,FALSE,FALSE,FALSE,FALSE,FALSE,FALSE,FALSE,FALSE,FALSE,FALSE,0.0,disease
1.910551,179.9772,0.950917,N,D,-3,0,0,-1,TRUE,FALSE,FALSE,FALSE,FALSE,FALSE,FALSE,FALSE,FALSE,FALSE,FALSE,FALSE,FALSE,FALSE,FALSE,0.0,disease
1.910551,179.9772,0,Q,R,29.6,0,-1,1,FALSE,FALSE,TRUE,FALSE,FALSE,FALSE,FALSE,FALSE,FALSE,FALSE,FALSE,FALSE,FALSE,FALSE,TRUE,0.04,disease
1.910551,179.9772,0.950917,G,R,113.3,0,-4.1,1,FALSE,FALSE,TRUE,FALSE,FALSE,FALSE,FALSE,FALSE,FALSE,TRUE,FALSE,FALSE,FALSE,FALSE,FALSE,0.0,disease
1.910551,179.9772,0.950917,K,E,-30.2,0,0.4,-2,FALSE,FALSE,FALSE,FALSE,FALSE,FALSE,FALSE,FALSE,FALSE,FALSE,FALSE,FALSE,FALSE,FALSE,FALSE,0.0,disease
1.910551,179.9772,0,L,F,23.2,0,-1,0,FALSE,FALSE,TRUE,FALSE,FALSE,FALSE,FALSE,FALSE,FALSE,FALSE,FALSE,FALSE,FALSE,FALSE,TRUE,0.0,disease
1.910551,179.9772,0.950917,L,V,-26.7,1,0.4,0,TRUE,FALSE,FALSE,FALSE,FALSE,FALSE,FALSE,FALSE,FALSE,FALSE,FALSE,FALSE,FALSE,FALSE,FALSE,0.0,disease
1.910551,179.9772,0.950917,E,K,30.2,0,-0.4,2,FALSE,FALSE,FALSE,FALSE,FALSE,FALSE,FALSE,FALSE,FALSE,FALSE,FALSE,FALSE,FALSE,FALSE,FALSE,0.01,disease
1.910551,179.9772,0.950917,S,A,-0.400000000000006,0,2.6,0,TRUE,FALSE,TRUE,FALSE,FALSE,FALSE,FALSE,FALSE,FALSE,TRUE,FALSE,FALSE,FALSE,FALSE,FALSE,0.0,disease
1.910551,179.9772,0.950917,F,L,-23.2,0,1,0,FALSE,FALSE,FALSE,FALSE,FALSE,FALSE,FALSE,FALSE,FALSE,FALSE,FALSE,FALSE,FALSE,FALSE,FALSE,0.0,disease
1.910551,179.9772,0.950917,K,E,-30.2,0,0.4,-2,FALSE,FALSE,FALSE,FALSE,FALSE,FALSE,FALSE,FALSE,FALSE,FALSE,FALSE,FALSE,FALSE,FALSE,FALSE,0.0,disease
1.910551,179.9772,0,E,K,30.2,0,-0.4,2,FALSE,FALSE,TRUE,FALSE,FALSE,FALSE,FALSE,FALSE,FALSE,FALSE,FALSE,FALSE,FALSE,FALSE,TRUE,1.0,disease
1.910551,179.9772,0.950917,T,R,57.3,-1,-3.8,1,FALSE,TRUE,FALSE,FALSE,FALSE,FALSE,FALSE,FALSE,FALSE,FALSE,FALSE,FALSE,FALSE,FALSE,FALSE,0.0,disease
1.910551,179.9772,0.950917,K,N,-54.5,0,0.4,-1,FALSE,FALSE,FALSE,FALSE,FALSE,FALSE,FALSE,FALSE,FALSE,FALSE,FALSE,FALSE,FALSE,FALSE,FALSE,0.0,disease
1.910551,179.9772,0,A,P,24.1,0,-3.4,0,FALSE,FALSE,TRUE,FALSE,FALSE,FALSE,FALSE,FALSE,FALSE,FALSE,FALSE,FALSE,FALSE,FALSE,TRUE,0.0,disease
1.910551,179.9772,0.950917,D,E,27.3,0,0,0,FALSE,FALSE,FALSE,FALSE,FALSE,FALSE,FALSE,FALSE,FALSE,FALSE,FALSE,FALSE,FALSE,FALSE,FALSE,0.0,disease
1.910551,179.9772,0.950917,V,E,-1.59999999999999,-1,-7.7,-1,FALSE,FALSE,FALSE,FALSE,FALSE,FALSE,FALSE,FALSE,FALSE,FALSE,FALSE,FALSE,FALSE,FALSE,FALSE,0.0,disease
1.910551,179.9772,0.950917,I,S,-77.7,-1,-5.3,0,TRUE,FALSE,TRUE,FALSE,FALSE,FALSE,FALSE,FALSE,FALSE,TRUE,FALSE,FALSE,FALSE,FALSE,FALSE,0.0,disease
1.910551,179.9772,0.950917,R,I,-6.70000000000002,1,9,-1,FALSE,FALSE,FALSE,FALSE,FALSE,FALSE,FALSE,FALSE,FALSE,FALSE,FALSE,FALSE,FALSE,FALSE,FALSE,0.0,disease
1.910551,179.9772,0.950917,F,S,-100.9,0,-3.6,0,FALSE,FALSE,TRUE,FALSE,FALSE,FALSE,FALSE,FALSE,FALSE,TRUE,FALSE,FALSE,FALSE,FALSE,FALSE,0.0,disease
1.910551,179.9772,0,T,P,-3.39999999999999,-1,-0.9,0,FALSE,FALSE,TRUE,FALSE,FALSE,FALSE,FALSE,FALSE,FALSE,FALSE,FALSE,FALSE,FALSE,FALSE,TRUE,0.01,disease
1.910551,179.9772,0.950917,D,G,-51,0,3.1,1,TRUE,FALSE,FALSE,FALSE,FALSE,FALSE,FALSE,FALSE,FALSE,FALSE,FALSE,FALSE,FALSE,FALSE,FALSE,0.0,disease
1.910551,179.9772,0.950917,Q,R,29.6,0,-1,1,FALSE,FALSE,FALSE,FALSE,FALSE,FALSE,FALSE,FALSE,FALSE,FALSE,FALSE,FALSE,FALSE,FALSE,FALSE,0.01,disease
1.910551,179.9772,0.950917,G,A,28.5,0,2.2,0,FALSE,FALSE,TRUE,FALSE,FALSE,FALSE,FALSE,FALSE,FALSE,TRUE,FALSE,FALSE,FALSE,FALSE,FALSE,0.0,disease
1.910551,179.9772,0.950917,W,C,-119.3,0,3.4,0,FALSE,FALSE,FALSE,FALSE,FALSE,FALSE,FALSE,FALSE,FALSE,FALSE,FALSE,FALSE,FALSE,FALSE,FALSE,0.0,disease
1.910551,179.9772,0.950917,G,V,79.9,1,4.6,0,TRUE,FALSE,FALSE,FALSE,FALSE,FALSE,FALSE,FALSE,FALSE,FALSE,FALSE,FALSE,FALSE,FALSE,FALSE,0.0,disease
1.910551,179.9772,0.950917,L,F,23.2,0,-1,0,FALSE,FALSE,FALSE,FALSE,FALSE,FALSE,FALSE,FALSE,FALSE,FALSE,FALSE,FALSE,FALSE,FALSE,FALSE,0.0,disease
1.910551,179.9772,0.950917,L,R,6.70000000000002,0,-8.3,1,TRUE,FALSE,FALSE,FALSE,FALSE,FALSE,FALSE,FALSE,FALSE,FALSE,FALSE,FALSE,FALSE,FALSE,FALSE,0.0,disease
1.910551,179.9772,0,Q,K,24.8,0,-0.4,1,FALSE,FALSE,TRUE,FALSE,FALSE,FALSE,FALSE,FALSE,FALSE,FALSE,FALSE,FALSE,FALSE,FALSE,TRUE,0.09,disease
1.910551,179.9772,0.950917,L,P,-54,0,-5.4,0,FALSE,FALSE,FALSE,FALSE,FALSE,FALSE,FALSE,FALSE,FALSE,FALSE,FALSE,FALSE,FALSE,FALSE,FALSE,0.0,disease
1.910551,179.9772,0.950917,E,G,-78.3,0,3.1,1,FALSE,FALSE,FALSE,FALSE,FALSE,FALSE,FALSE,FALSE,FALSE,FALSE,FALSE,FALSE,FALSE,FALSE,FALSE,0.0,disease
1.267131,131.4619,0,T,M,46.8,-1,2.6,0,FALSE,FALSE,FALSE,FALSE,FALSE,FALSE,FALSE,FALSE,FALSE,FALSE,FALSE,FALSE,FALSE,FALSE,FALSE,0.01,disease
1.267131,131.4619,0.950917,Y,C,-85.1,0,3.8,0,FALSE,FALSE,FALSE,FALSE,FALSE,FALSE,FALSE,FALSE,FALSE,FALSE,FALSE,FALSE,FALSE,FALSE,FALSE,0.0,disease
1.267131,131.4619,0,A,T,27.5,1,-2.5,0,FALSE,FALSE,FALSE,FALSE,FALSE,FALSE,FALSE,FALSE,FALSE,FALSE,FALSE,FALSE,FALSE,FALSE,FALSE,0.42,disease
1.267131,131.4619,0,Y,C,-85.1,0,3.8,0,FALSE,FALSE,FALSE,FALSE,FALSE,FALSE,FALSE,FALSE,FALSE,FALSE,FALSE,FALSE,FALSE,FALSE,FALSE,0.0,disease
1.267131,131.4619,0,G,E,78.3,0,-3.1,-1,FALSE,FALSE,FALSE,FALSE,FALSE,FALSE,FALSE,FALSE,FALSE,FALSE,FALSE,FALSE,FALSE,FALSE,FALSE,0.35,disease
1.267131,131.4619,0,M,I,3.79999999999998,1,2.6,0,FALSE,FALSE,FALSE,FALSE,FALSE,FALSE,FALSE,FALSE,FALSE,FALSE,FALSE,FALSE,FALSE,FALSE,FALSE,0.19,neutral
1.267131,131.4619,0.950917,R,W,54.4,0,3.6,-1,FALSE,FALSE,FALSE,FALSE,FALSE,FALSE,FALSE,FALSE,FALSE,FALSE,FALSE,FALSE,FALSE,FALSE,FALSE,0.0,disease
1.267131,131.4619,0,W,G,-167.7,0,0.5,0,FALSE,FALSE,FALSE,FALSE,FALSE,FALSE,FALSE,FALSE,FALSE,FALSE,FALSE,FALSE,FALSE,FALSE,FALSE,0.04,disease
1.267131,131.4619,0,P,T,3.39999999999999,1,0.9,0,TRUE,FALSE,FALSE,FALSE,FALSE,FALSE,FALSE,FALSE,FALSE,FALSE,FALSE,FALSE,FALSE,FALSE,FALSE,0.07,disease
1.267131,131.4619,1.385776,V,I,26.7,0,0.3,0,FALSE,FALSE,FALSE,FALSE,FALSE,FALSE,FALSE,FALSE,FALSE,FALSE,FALSE,FALSE,FALSE,FALSE,FALSE,0.0749,neutral
1.267131,131.4619,1.385776,G,A,28.5,0,2.2,0,FALSE,FALSE,FALSE,FALSE,FALSE,FALSE,FALSE,FALSE,FALSE,FALSE,FALSE,FALSE,FALSE,FALSE,FALSE,0.0,disease
1.267131,131.4619,0.950917,Q,E,-5.40000000000001,0,0,-1,FALSE,FALSE,FALSE,FALSE,FALSE,FALSE,FALSE,FALSE,FALSE,FALSE,FALSE,FALSE,FALSE,FALSE,FALSE,1.0,neutral
1.267131,131.4619,0,D,E,27.3,0,0,0,FALSE,FALSE,FALSE,FALSE,FALSE,FALSE,FALSE,FALSE,FALSE,FALSE,FALSE,FALSE,FALSE,FALSE,FALSE,0.69,disease
1.267131,131.4619,1.385776,R,C,-64.9,0,7,-1,TRUE,FALSE,FALSE,FALSE,FALSE,FALSE,FALSE,FALSE,FALSE,FALSE,FALSE,FALSE,FALSE,FALSE,FALSE,0.0,disease
-1.557641,-969.6410,0.950917,R,C,-64.9,0,7,-1,FALSE,FALSE,FALSE,FALSE,FALSE,FALSE,FALSE,FALSE,FALSE,FALSE,FALSE,FALSE,FALSE,FALSE,FALSE,0.0,neutral
-1.557641,-969.6410,0.950917,W,C,-119.3,0,3.4,0,FALSE,FALSE,FALSE,FALSE,FALSE,FALSE,FALSE,FALSE,FALSE,FALSE,FALSE,FALSE,FALSE,FALSE,FALSE,0.0,neutral
-1.557641,-969.6410,-1.614224,S,A,-0.400000000000006,0,2.6,0,FALSE,FALSE,FALSE,FALSE,FALSE,FALSE,FALSE,FALSE,FALSE,FALSE,FALSE,FALSE,FALSE,FALSE,FALSE,0.1,neutral
-1.557641,-969.6410,0.950917,M,I,3.79999999999998,1,2.6,0,TRUE,FALSE,FALSE,FALSE,FALSE,FALSE,FALSE,FALSE,FALSE,FALSE,FALSE,FALSE,FALSE,FALSE,FALSE,0.0,neutral
0.628591,-251.2129,0,C,S,-19.5,0,-3.3,0,FALSE,FALSE,FALSE,FALSE,FALSE,FALSE,FALSE,FALSE,FALSE,FALSE,FALSE,FALSE,FALSE,FALSE,FALSE,0.0749,neutral
0.628591,-251.2129,-0.421579,R,H,-20.2,0,1.3,0,FALSE,FALSE,FALSE,FALSE,FALSE,FALSE,FALSE,FALSE,FALSE,FALSE,FALSE,FALSE,FALSE,FALSE,FALSE,0.0749,neutral
0.628591,-251.2129,0.950917,A,G,-28.5,0,-2.2,0,FALSE,FALSE,FALSE,FALSE,FALSE,FALSE,FALSE,FALSE,FALSE,FALSE,FALSE,FALSE,FALSE,FALSE,FALSE,0.0749,neutral
0.628591,-251.2129,-0.421579,W,R,-54.4,0,-3.6,1,FALSE,FALSE,FALSE,FALSE,FALSE,FALSE,FALSE,FALSE,FALSE,FALSE,FALSE,FALSE,FALSE,FALSE,FALSE,0.0749,neutral
0.628591,-251.2129,0,L,P,-54,0,-5.4,0,FALSE,FALSE,FALSE,FALSE,FALSE,FALSE,FALSE,FALSE,FALSE,FALSE,FALSE,FALSE,FALSE,FALSE,FALSE,0.0749,neutral
0.628591,-251.2129,0,I,V,-26.7,0,-0.3,0,FALSE,FALSE,TRUE,FALSE,FALSE,FALSE,FALSE,FALSE,FALSE,FALSE,FALSE,FALSE,FALSE,TRUE,FALSE,0.0749,neutral
-1.557641,-171.6798,-58.963910,R,L,-6.70000000000002,0,8.3,-1,FALSE,FALSE,FALSE,FALSE,FALSE,FALSE,FALSE,FALSE,FALSE,FALSE,FALSE,FALSE,FALSE,FALSE,FALSE,0.53,neutral
-1.557641,-171.6798,-58.963910,D,H,42.1,0,0.3,2,FALSE,FALSE,FALSE,FALSE,FALSE,FALSE,FALSE,FALSE,FALSE,FALSE,FALSE,FALSE,FALSE,FALSE,FALSE,0.0,neutral
-1.557641,-171.6798,0.950917,A,V,51.4,1,2.4,0,FALSE,FALSE,FALSE,FALSE,FALSE,FALSE,FALSE,FALSE,FALSE,FALSE,FALSE,FALSE,FALSE,FALSE,FALSE,0.06,neutral
-1.557641,-171.6798,-1.614224,A,T,27.5,1,-2.5,0,FALSE,FALSE,FALSE,FALSE,FALSE,FALSE,FALSE,FALSE,FALSE,FALSE,FALSE,FALSE,FALSE,FALSE,FALSE,1.0,neutral
-1.557641,-171.6798,0.950917,L,P,-54,0,-5.4,0,FALSE,FALSE,FALSE,FALSE,FALSE,FALSE,FALSE,FALSE,FALSE,FALSE,FALSE,FALSE,FALSE,FALSE,FALSE,0.0,neutral
-1.557641,-171.6798,0.950917,V,I,26.7,0,0.3,0,FALSE,FALSE,FALSE,FALSE,FALSE,FALSE,FALSE,FALSE,FALSE,FALSE,FALSE,FALSE,FALSE,FALSE,FALSE,0.56,neutral
-1.557641,-171.6798,-58.963910,A,V,51.4,1,2.4,0,FALSE,FALSE,FALSE,FALSE,FALSE,FALSE,FALSE,FALSE,FALSE,FALSE,FALSE,FALSE,FALSE,FALSE,FALSE,0.27,neutral
-1.557641,-171.6798,-1.614224,V,A,-51.4,-1,-2.4,0,FALSE,FALSE,FALSE,FALSE,FALSE,FALSE,FALSE,FALSE,FALSE,FALSE,FALSE,FALSE,FALSE,FALSE,FALSE,0.08,neutral
-1.557641,-171.6798,-1.614224,V,I,26.7,0,0.3,0,FALSE,FALSE,FALSE,FALSE,FALSE,FALSE,FALSE,FALSE,FALSE,FALSE,FALSE,FALSE,FALSE,FALSE,FALSE,0.23,neutral
-1.557641,-171.6798,0.950917,H,Q,-9.39999999999998,0,-0.3,-1,FALSE,FALSE,FALSE,FALSE,FALSE,FALSE,FALSE,FALSE,FALSE,FALSE,FALSE,FALSE,FALSE,FALSE,FALSE,1.0,neutral
-1.557641,-171.6798,-58.963910,A,T,27.5,1,-2.5,0,FALSE,FALSE,FALSE,FALSE,FALSE,FALSE,FALSE,FALSE,FALSE,FALSE,FALSE,FALSE,FALSE,FALSE,FALSE,0.64,neutral
-1.557641,-171.6798,0,T,R,57.3,-1,-3.8,1,FALSE,FALSE,FALSE,FALSE,FALSE,FALSE,FALSE,FALSE,FALSE,FALSE,FALSE,FALSE,FALSE,FALSE,FALSE,0.01,neutral
1.910551,439.4944,0.950917,C,Y,85.1,0,-3.8,0,FALSE,FALSE,FALSE,FALSE,FALSE,FALSE,FALSE,FALSE,FALSE,FALSE,FALSE,FALSE,FALSE,FALSE,FALSE,0.0,disease
1.910551,439.4944,0.950917,R,C,-64.9,0,7,-1,FALSE,FALSE,FALSE,FALSE,FALSE,FALSE,FALSE,FALSE,FALSE,FALSE,FALSE,FALSE,FALSE,FALSE,FALSE,0.0,disease
1.910551,439.4944,0,C,Y,85.1,0,-3.8,0,FALSE,FALSE,TRUE,FALSE,FALSE,FALSE,TRUE,FALSE,FALSE,FALSE,FALSE,FALSE,FALSE,FALSE,FALSE,0.0,disease
1.910551,439.4944,0,C,R,64.9,0,-7,1,FALSE,FALSE,TRUE,FALSE,FALSE,FALSE,TRUE,FALSE,FALSE,FALSE,FALSE,FALSE,FALSE,FALSE,FALSE,0.0,disease
1.910551,439.4944,0.950917,M,T,-46.8,1,-2.6,0,FALSE,FALSE,FALSE,FALSE,FALSE,FALSE,FALSE,FALSE,FALSE,FALSE,FALSE,FALSE,FALSE,FALSE,FALSE,0.0,disease
1.910551,439.4944,0,P,T,3.39999999999999,1,0.9,0,FALSE,FALSE,TRUE,FALSE,FALSE,FALSE,FALSE,FALSE,FALSE,FALSE,FALSE,TRUE,FALSE,FALSE,FALSE,1.0,neutral
1.910551,439.4944,0.950917,A,D,22.5,0,-5.3,-1,FALSE,FALSE,FALSE,FALSE,FALSE,FALSE,FALSE,FALSE,FALSE,FALSE,FALSE,FALSE,FALSE,FALSE,FALSE,0.01,disease
1.910551,439.4944,0,C,R,64.9,0,-7,1,FALSE,FALSE,TRUE,FALSE,FALSE,FALSE,TRUE,FALSE,FALSE,FALSE,FALSE,FALSE,FALSE,FALSE,FALSE,0.0,disease
1.910551,439.4944,0,Y,D,-82.5,0,-2.2,-1,FALSE,FALSE,TRUE,FALSE,FALSE,FALSE,TRUE,FALSE,FALSE,FALSE,FALSE,FALSE,FALSE,FALSE,FALSE,0.03,disease
1.910551,439.4944,0.950917,V,M,22.9,-1,-2.3,0,FALSE,FALSE,FALSE,FALSE,FALSE,FALSE,FALSE,FALSE,FALSE,FALSE,FALSE,FALSE,FALSE,FALSE,FALSE,0.12,neutral
0.628591,28.9834,0,A,T,27.5,1,-2.5,0,FALSE,FALSE,FALSE,FALSE,FALSE,FALSE,FALSE,FALSE,FALSE,FALSE,FALSE,FALSE,FALSE,FALSE,FALSE,0.0749,neutral
-2.727566,-14.8217,0,S,R,84.4,0,-3.7,1,FALSE,FALSE,FALSE,FALSE,FALSE,FALSE,FALSE,FALSE,FALSE,FALSE,FALSE,FALSE,FALSE,FALSE,FALSE,0.56,neutral
0.628591,34.8555,0,T,I,50.6,0,5.2,0,FALSE,FALSE,FALSE,FALSE,FALSE,FALSE,FALSE,FALSE,FALSE,FALSE,FALSE,FALSE,FALSE,FALSE,FALSE,0.36,neutral
0.628591,34.8555,-58.641981,A,T,27.5,1,-2.5,0,FALSE,FALSE,FALSE,FALSE,FALSE,FALSE,FALSE,FALSE,FALSE,FALSE,FALSE,FALSE,FALSE,FALSE,FALSE,0.0,neutral
0.628591,-1938.2318,0,R,H,-20.2,0,1.3,0,FALSE,FALSE,FALSE,FALSE,FALSE,FALSE,FALSE,FALSE,FALSE,FALSE,FALSE,FALSE,FALSE,FALSE,FALSE,0.23,neutral
0.628591,-1938.2318,0,S,L,77.7,0,4.6,0,FALSE,FALSE,FALSE,FALSE,FALSE,FALSE,FALSE,FALSE,FALSE,FALSE,FALSE,FALSE,FALSE,FALSE,FALSE,0.06,neutral
0.628591,-1938.2318,0.950917,L,F,23.2,0,-1,0,FALSE,FALSE,FALSE,FALSE,FALSE,FALSE,FALSE,FALSE,FALSE,FALSE,FALSE,FALSE,FALSE,FALSE,FALSE,0.06,neutral
0.628591,-1938.2318,-57.641981,L,H,-13.5,0,-7,1,FALSE,FALSE,FALSE,FALSE,FALSE,FALSE,FALSE,FALSE,FALSE,FALSE,FALSE,FALSE,FALSE,FALSE,FALSE,0.24,neutral
0.628591,-1938.2318,-57.641981,R,H,-20.2,0,1.3,0,FALSE,FALSE,FALSE,FALSE,FALSE,FALSE,FALSE,FALSE,FALSE,FALSE,FALSE,FALSE,FALSE,FALSE,FALSE,0.04,neutral
0.628591,-1938.2318,0.950917,N,D,-3,0,0,-1,FALSE,FALSE,FALSE,FALSE,FALSE,FALSE,FALSE,FALSE,FALSE,FALSE,FALSE,FALSE,FALSE,FALSE,FALSE,1.0,neutral
0.628591,-1938.2318,0,L,V,-26.7,1,0.4,0,FALSE,FALSE,FALSE,FALSE,FALSE,FALSE,FALSE,FALSE,FALSE,FALSE,FALSE,FALSE,FALSE,FALSE,FALSE,0.62,neutral
-2.263566,4.1745,0,M,T,-46.8,1,-2.6,0,FALSE,FALSE,FALSE,FALSE,FALSE,FALSE,FALSE,FALSE,FALSE,FALSE,FALSE,FALSE,FALSE,FALSE,FALSE,0.57,neutral
-2.263566,4.1745,0.950917,R,W,54.4,0,3.6,-1,FALSE,FALSE,FALSE,FALSE,FALSE,FALSE,FALSE,FALSE,FALSE,FALSE,FALSE,FALSE,FALSE,FALSE,FALSE,0.0,neutral
-2.263566,4.1745,0,E,K,30.2,0,-0.4,2,FALSE,FALSE,FALSE,FALSE,FALSE,FALSE,FALSE,FALSE,FALSE,FALSE,FALSE,FALSE,FALSE,FALSE,FALSE,0.29,neutral
-2.263566,4.1745,0,R,C,-64.9,0,7,-1,FALSE,FALSE,FALSE,FALSE,FALSE,FALSE,FALSE,FALSE,FALSE,FALSE,FALSE,FALSE,FALSE,FALSE,FALSE,0.03,neutral
-1.646646,-2525.1783,0.950917,E,D,-27.3,0,0,0,FALSE,FALSE,FALSE,FALSE,FALSE,FALSE,FALSE,FALSE,FALSE,FALSE,FALSE,FALSE,FALSE,FALSE,FALSE,0.87,neutral
0.628591,-169.6170,-59.057019,N,S,-25.1,0,2.7,0,FALSE,FALSE,FALSE,FALSE,FALSE,FALSE,FALSE,FALSE,FALSE,FALSE,FALSE,FALSE,FALSE,FALSE,FALSE,0.67,neutral
0.628591,-169.6170,-59.057019,G,D,51,0,-3.1,-1,FALSE,FALSE,TRUE,FALSE,FALSE,FALSE,TRUE,FALSE,FALSE,FALSE,FALSE,FALSE,FALSE,FALSE,FALSE,1.0,neutral
0.628591,-169.6170,0.950917,R,G,-113.3,0,4.1,-1,FALSE,FALSE,FALSE,FALSE,FALSE,FALSE,FALSE,FALSE,FALSE,FALSE,FALSE,FALSE,FALSE,FALSE,FALSE,0.0,neutral
0.628591,-169.6170,-59.057019,R,C,-64.9,0,7,-1,FALSE,FALSE,FALSE,FALSE,FALSE,FALSE,FALSE,FALSE,FALSE,FALSE,FALSE,FALSE,FALSE,FALSE,FALSE,0.13,neutral
0.628591,-169.6170,-59.057019,G,D,51,0,-3.1,-1,FALSE,FALSE,FALSE,FALSE,FALSE,FALSE,FALSE,FALSE,FALSE,FALSE,FALSE,FALSE,FALSE,FALSE,FALSE,0.0,neutral
0.628591,-169.6170,-59.057019,S,L,77.7,0,4.6,0,FALSE,FALSE,FALSE,FALSE,FALSE,FALSE,FALSE,FALSE,FALSE,FALSE,FALSE,FALSE,FALSE,FALSE,FALSE,0.63,neutral
0.628591,-169.6170,-59.057019,R,C,-64.9,0,7,-1,FALSE,FALSE,FALSE,FALSE,FALSE,FALSE,FALSE,FALSE,FALSE,FALSE,FALSE,FALSE,FALSE,FALSE,FALSE,0.0,neutral
0.628591,-169.6170,0,Y,C,-85.1,0,3.8,0,FALSE,TRUE,TRUE,FALSE,FALSE,FALSE,FALSE,FALSE,TRUE,FALSE,FALSE,FALSE,FALSE,FALSE,FALSE,0.0,neutral
0.628591,-169.6170,0,V,M,22.9,-1,-2.3,0,FALSE,FALSE,FALSE,FALSE,FALSE,FALSE,FALSE,FALSE,FALSE,FALSE,FALSE,FALSE,FALSE,FALSE,FALSE,0.02,neutral
0.628591,-169.6170,0.950917,R,G,-113.3,0,4.1,-1,FALSE,FALSE,FALSE,FALSE,FALSE,FALSE,FALSE,FALSE,FALSE,FALSE,FALSE,FALSE,FALSE,FALSE,FALSE,0.31,neutral
0.628591,-169.6170,-59.057019,P,T,3.39999999999999,1,0.9,0,FALSE,FALSE,FALSE,FALSE,FALSE,FALSE,FALSE,FALSE,FALSE,FALSE,FALSE,FALSE,FALSE,FALSE,FALSE,0.08,neutral
0.628591,-169.6170,-59.057019,R,Q,-29.6,0,1,-1,FALSE,FALSE,TRUE,FALSE,FALSE,FALSE,TRUE,FALSE,FALSE,FALSE,FALSE,FALSE,FALSE,FALSE,FALSE,1.0,neutral
0.628591,-169.6170,-59.057019,R,S,-84.4,0,3.7,-1,FALSE,FALSE,FALSE,FALSE,FALSE,FALSE,FALSE,FALSE,FALSE,FALSE,FALSE,FALSE,FALSE,FALSE,FALSE,0.08,neutral
0.628591,-169.6170,-55.057019,Q,P,-31.1,0,1.9,0,FALSE,FALSE,FALSE,FALSE,FALSE,FALSE,FALSE,FALSE,FALSE,FALSE,FALSE,FALSE,FALSE,FALSE,FALSE,0.21,neutral
0.628591,-169.6170,0.950917,S,G,-28.9,0,0.4,0,FALSE,FALSE,FALSE,FALSE,FALSE,FALSE,FALSE,FALSE,FALSE,FALSE,FALSE,FALSE,FALSE,FALSE,FALSE,1.0,neutral
0.628591,-169.6170,0,Q,R,29.6,0,-1,1,FALSE,FALSE,FALSE,FALSE,FALSE,FALSE,FALSE,FALSE,FALSE,FALSE,FALSE,FALSE,FALSE,FALSE,FALSE,0.93,neutral
0.628591,76.6036,0.950917,V,I,26.7,0,0.3,0,FALSE,FALSE,FALSE,FALSE,FALSE,FALSE,FALSE,FALSE,FALSE,FALSE,FALSE,FALSE,FALSE,FALSE,FALSE,0.64,neutral
0.628591,76.6036,-58.641981,R,Q,-29.6,0,1,-1,FALSE,FALSE,FALSE,FALSE,FALSE,FALSE,FALSE,FALSE,FALSE,FALSE,FALSE,FALSE,FALSE,FALSE,FALSE,0.65,neutral
0.628591,76.6036,0.950917,R,W,54.4,0,3.6,-1,FALSE,FALSE,FALSE,FALSE,FALSE,FALSE,FALSE,FALSE,FALSE,FALSE,FALSE,FALSE,FALSE,FALSE,FALSE,0.01,neutral
0.628591,76.6036,2.248272,R,W,54.4,0,3.6,-1,FALSE,FALSE,FALSE,FALSE,FALSE,FALSE,FALSE,FALSE,FALSE,FALSE,FALSE,FALSE,FALSE,FALSE,FALSE,0.0,disease
-2.727566,129.6710,0,D,N,3,0,0,1,FALSE,FALSE,FALSE,FALSE,FALSE,FALSE,FALSE,FALSE,FALSE,FALSE,FALSE,FALSE,FALSE,FALSE,FALSE,0.36,neutral
-2.727566,129.6710,0,S,N,25.1,0,-2.7,0,FALSE,FALSE,FALSE,FALSE,FALSE,FALSE,FALSE,FALSE,FALSE,FALSE,FALSE,FALSE,FALSE,FALSE,FALSE,0.0749,neutral
-2.727566,129.6710,0,L,R,6.70000000000002,0,-8.3,1,FALSE,FALSE,FALSE,FALSE,FALSE,FALSE,FALSE,FALSE,FALSE,FALSE,FALSE,FALSE,FALSE,FALSE,FALSE,0.01,disease
-2.727566,129.6710,0,L,P,-54,0,-5.4,0,FALSE,FALSE,FALSE,FALSE,FALSE,FALSE,FALSE,FALSE,FALSE,FALSE,FALSE,FALSE,FALSE,FALSE,FALSE,0.01,disease
-2.727566,129.6710,0,C,S,-19.5,0,-3.3,0,FALSE,FALSE,TRUE,FALSE,FALSE,FALSE,FALSE,FALSE,FALSE,FALSE,FALSE,FALSE,FALSE,FALSE,TRUE,0.0,neutral
-2.727566,129.6710,0,G,R,113.3,0,-4.1,1,FALSE,FALSE,FALSE,FALSE,FALSE,FALSE,FALSE,FALSE,FALSE,FALSE,FALSE,FALSE,FALSE,FALSE,FALSE,0.21,disease
-2.727566,129.6710,0,V,I,26.7,0,0.3,0,FALSE,FALSE,FALSE,FALSE,FALSE,FALSE,FALSE,FALSE,FALSE,FALSE,FALSE,FALSE,FALSE,FALSE,FALSE,0.78,neutral
-2.263566,-478.6894,0.950917,S,P,23.7,0,-0.8,0,FALSE,FALSE,FALSE,FALSE,FALSE,FALSE,FALSE,FALSE,FALSE,FALSE,FALSE,FALSE,FALSE,FALSE,FALSE,0.03,neutral
0.628591,-2667.1839,-58.864374,Q,E,-5.40000000000001,0,0,-1,FALSE,FALSE,FALSE,FALSE,FALSE,FALSE,FALSE,FALSE,FALSE,FALSE,FALSE,FALSE,FALSE,FALSE,FALSE,0.93,neutral
0.628591,-2667.1839,0,E,K,30.2,0,-0.4,2,FALSE,FALSE,FALSE,FALSE,FALSE,FALSE,FALSE,FALSE,FALSE,FALSE,FALSE,FALSE,FALSE,FALSE,FALSE,0.12,neutral
0.628591,-2667.1839,0,R,H,-20.2,0,1.3,0,FALSE,FALSE,FALSE,FALSE,FALSE,FALSE,FALSE,FALSE,FALSE,FALSE,FALSE,FALSE,FALSE,FALSE,FALSE,0.22,neutral
0.628591,-2667.1839,0,L,P,-54,0,-5.4,0,FALSE,FALSE,FALSE,FALSE,FALSE,FALSE,FALSE,FALSE,FALSE,FALSE,FALSE,FALSE,FALSE,FALSE,FALSE,0.01,neutral
0.628591,-2667.1839,0,K,T,-52.5,1,3.2,-1,FALSE,FALSE,FALSE,FALSE,FALSE,FALSE,FALSE,FALSE,FALSE,FALSE,FALSE,FALSE,FALSE,FALSE,FALSE,0.27,neutral
-1.557641,81.3916,-1.614224,K,T,-52.5,1,3.2,-1,FALSE,FALSE,FALSE,FALSE,FALSE,FALSE,FALSE,FALSE,FALSE,FALSE,FALSE,FALSE,FALSE,FALSE,FALSE,0.09,neutral
-1.646646,-1674.1163,0,D,G,-51,0,3.1,1,FALSE,FALSE,FALSE,FALSE,FALSE,FALSE,FALSE,FALSE,FALSE,FALSE,FALSE,FALSE,FALSE,FALSE,FALSE,0.08,neutral
0.628591,-563.8998,0,Q,H,9.39999999999998,0,0.3,1,FALSE,FALSE,FALSE,FALSE,FALSE,FALSE,FALSE,FALSE,FALSE,FALSE,FALSE,FALSE,FALSE,FALSE,FALSE,0.64,neutral
0.628591,-563.8998,0,P,R,60.7,0,-2.9,1,FALSE,FALSE,FALSE,FALSE,FALSE,FALSE,FALSE,FALSE,FALSE,FALSE,FALSE,FALSE,FALSE,FALSE,FALSE,0.0,neutral
0.628591,-563.8998,0,K,Q,-24.8,0,0.4,-1,FALSE,FALSE,FALSE,FALSE,FALSE,FALSE,FALSE,FALSE,FALSE,FALSE,FALSE,FALSE,FALSE,FALSE,FALSE,1.0,neutral
0.628591,-563.8998,0,V,A,-51.4,-1,-2.4,0,FALSE,FALSE,FALSE,FALSE,FALSE,FALSE,FALSE,FALSE,FALSE,FALSE,FALSE,FALSE,FALSE,FALSE,FALSE,0.57,neutral
0.628591,-563.8998,0.950917,I,V,-26.7,0,-0.3,0,FALSE,FALSE,TRUE,FALSE,FALSE,FALSE,FALSE,FALSE,FALSE,TRUE,FALSE,FALSE,FALSE,FALSE,FALSE,0.33,neutral
0.628591,-563.8998,0,G,D,51,0,-3.1,-1,FALSE,FALSE,FALSE,FALSE,FALSE,FALSE,FALSE,FALSE,FALSE,FALSE,FALSE,FALSE,FALSE,FALSE,FALSE,0.0749,neutral
0.628591,-563.8998,0,P,T,3.39999999999999,1,0.9,0,FALSE,FALSE,FALSE,FALSE,FALSE,FALSE,FALSE,FALSE,FALSE,FALSE,FALSE,FALSE,FALSE,FALSE,FALSE,0.74,neutral
0.628591,-563.8998,0,T,M,46.8,-1,2.6,0,FALSE,FALSE,FALSE,FALSE,FALSE,FALSE,FALSE,FALSE,FALSE,FALSE,FALSE,FALSE,FALSE,FALSE,FALSE,0.06,neutral
-2.727566,-126.9016,0,D,N,3,0,0,1,FALSE,FALSE,FALSE,FALSE,FALSE,FALSE,FALSE,FALSE,FALSE,FALSE,FALSE,FALSE,FALSE,FALSE,FALSE,0.1,neutral
-2.727566,-126.9016,0,C,G,-48.4,0,-2.9,0,FALSE,FALSE,FALSE,FALSE,FALSE,FALSE,FALSE,FALSE,FALSE,FALSE,FALSE,FALSE,FALSE,FALSE,FALSE,0.61,neutral
-2.727566,-126.9016,0,E,D,-27.3,0,0,0,FALSE,FALSE,FALSE,FALSE,FALSE,FALSE,FALSE,FALSE,FALSE,FALSE,FALSE,FALSE,FALSE,FALSE,FALSE,0.0,neutral
-2.727566,-126.9016,0,R,W,54.4,0,3.6,-1,FALSE,FALSE,FALSE,FALSE,FALSE,FALSE,FALSE,FALSE,FALSE,FALSE,FALSE,FALSE,FALSE,FALSE,FALSE,0.01,neutral
-2.727566,-126.9016,0,P,L,54,0,5.4,0,FALSE,FALSE,FALSE,FALSE,FALSE,FALSE,FALSE,FALSE,FALSE,FALSE,FALSE,FALSE,FALSE,FALSE,FALSE,0.87,neutral
-2.727566,-126.9016,0,E,D,-27.3,0,0,0,FALSE,FALSE,FALSE,FALSE,FALSE,FALSE,FALSE,FALSE,FALSE,FALSE,FALSE,FALSE,FALSE,FALSE,FALSE,0.03,neutral
-2.727566,-126.9016,0,S,F,100.9,0,3.6,0,FALSE,FALSE,FALSE,FALSE,FALSE,FALSE,FALSE,FALSE,FALSE,FALSE,FALSE,FALSE,FALSE,FALSE,FALSE,0.0,neutral
-2.727566,-126.9016,0,V,I,26.7,0,0.3,0,FALSE,FALSE,FALSE,FALSE,FALSE,FALSE,FALSE,FALSE,FALSE,FALSE,FALSE,FALSE,FALSE,FALSE,FALSE,0.15,neutral
-2.727566,-126.9016,0,T,I,50.6,0,5.2,0,FALSE,FALSE,FALSE,FALSE,FALSE,FALSE,FALSE,FALSE,FALSE,FALSE,FALSE,FALSE,FALSE,FALSE,FALSE,0.46,neutral
-2.727566,-126.9016,0,R,C,-64.9,0,7,-1,FALSE,FALSE,FALSE,FALSE,FALSE,FALSE,FALSE,FALSE,FALSE,FALSE,FALSE,FALSE,FALSE,FALSE,FALSE,0.09,neutral
0.628591,-833.5321,0,T,S,-27.1,-1,-0.1,0,FALSE,FALSE,FALSE,FALSE,FALSE,FALSE,FALSE,FALSE,FALSE,FALSE,FALSE,FALSE,FALSE,FALSE,FALSE,0.56,neutral
0.628591,-833.5321,0,P,L,54,0,5.4,0,FALSE,FALSE,FALSE,FALSE,FALSE,FALSE,FALSE,FALSE,FALSE,FALSE,FALSE,FALSE,FALSE,FALSE,FALSE,0.83,neutral
-2.727566,-35.7451,0,P,S,-23.7,0,0.8,0,FALSE,FALSE,FALSE,FALSE,FALSE,FALSE,FALSE,FALSE,FALSE,FALSE,FALSE,FALSE,FALSE,FALSE,FALSE,0.68,neutral
-2.727566,-35.7451,0,S,I,77.7,1,5.3,0,FALSE,FALSE,FALSE,FALSE,FALSE,FALSE,FALSE,FALSE,FALSE,FALSE,FALSE,FALSE,FALSE,FALSE,FALSE,0.45,neutral
-2.727566,-35.7451,0,R,W,54.4,0,3.6,-1,FALSE,FALSE,FALSE,FALSE,FALSE,FALSE,FALSE,FALSE,FALSE,FALSE,FALSE,FALSE,FALSE,FALSE,FALSE,0.0,neutral
-2.263566,-0.6631,0.950917,C,Y,85.1,0,-3.8,0,FALSE,FALSE,FALSE,FALSE,FALSE,FALSE,FALSE,FALSE,FALSE,FALSE,FALSE,FALSE,FALSE,FALSE,FALSE,0.0,neutral
-2.263566,-0.6631,0.950917,T,M,46.8,-1,2.6,0,FALSE,FALSE,FALSE,FALSE,FALSE,FALSE,FALSE,FALSE,FALSE,FALSE,FALSE,FALSE,FALSE,FALSE,FALSE,0.0,neutral
-2.263566,-0.6631,0,G,R,113.3,0,-4.1,1,FALSE,FALSE,FALSE,FALSE,FALSE,FALSE,FALSE,FALSE,FALSE,FALSE,FALSE,FALSE,FALSE,FALSE,FALSE,0.18,neutral
-2.263566,-0.6631,0,E,A,-49.8,0,5.3,1,FALSE,FALSE,FALSE,FALSE,FALSE,FALSE,FALSE,FALSE,FALSE,FALSE,FALSE,FALSE,FALSE,FALSE,FALSE,0.61,neutral
-2.263566,-0.6631,0,Q,R,29.6,0,-1,1,FALSE,FALSE,FALSE,FALSE,FALSE,FALSE,FALSE,FALSE,FALSE,FALSE,FALSE,FALSE,FALSE,FALSE,FALSE,0.24,neutral
-2.263566,4.9355,0.950917,L,I,0,1,0.7,0,FALSE,FALSE,FALSE,FALSE,FALSE,FALSE,FALSE,FALSE,FALSE,FALSE,FALSE,FALSE,FALSE,FALSE,FALSE,1.0,neutral
-2.263566,4.9355,0,E,Q,5.40000000000001,0,0,1,FALSE,FALSE,FALSE,FALSE,FALSE,FALSE,FALSE,FALSE,FALSE,FALSE,FALSE,FALSE,FALSE,FALSE,FALSE,0.0749,neutral
-2.263566,4.9355,0,R,W,54.4,0,3.6,-1,FALSE,FALSE,FALSE,FALSE,FALSE,FALSE,FALSE,FALSE,FALSE,FALSE,FALSE,FALSE,FALSE,FALSE,FALSE,0.0749,neutral
-2.263566,4.9355,0.950917,M,I,3.79999999999998,1,2.6,0,FALSE,FALSE,FALSE,FALSE,FALSE,FALSE,FALSE,FALSE,FALSE,FALSE,FALSE,FALSE,FALSE,FALSE,FALSE,0.17,neutral
-2.263566,-0.7704,0,Y,C,-85.1,0,3.8,0,FALSE,FALSE,FALSE,FALSE,FALSE,FALSE,FALSE,FALSE,FALSE,FALSE,FALSE,FALSE,FALSE,FALSE,FALSE,0.21,neutral
-2.263566,-0.7704,0.950917,E,D,-27.3,0,0,0,FALSE,FALSE,FALSE,FALSE,FALSE,FALSE,FALSE,FALSE,FALSE,FALSE,FALSE,FALSE,FALSE,FALSE,FALSE,0.22,neutral
-2.263566,-0.7704,0,P,L,54,0,5.4,0,FALSE,FALSE,FALSE,FALSE,FALSE,FALSE,FALSE,FALSE,FALSE,FALSE,FALSE,FALSE,FALSE,FALSE,FALSE,0.48,neutral
-1.784149,-305.4284,0,R,H,-20.2,0,1.3,0,FALSE,FALSE,TRUE,FALSE,FALSE,FALSE,FALSE,FALSE,FALSE,FALSE,TRUE,FALSE,FALSE,FALSE,FALSE,0.27,neutral
-1.784149,-305.4284,0,P,T,3.39999999999999,1,0.9,0,FALSE,FALSE,FALSE,FALSE,FALSE,FALSE,FALSE,FALSE,FALSE,FALSE,FALSE,FALSE,FALSE,FALSE,FALSE,0.0,neutral
-1.646646,-683.6006,0.950917,F,Y,3.69999999999999,0,-4.1,0,FALSE,FALSE,FALSE,FALSE,FALSE,FALSE,FALSE,FALSE,FALSE,FALSE,FALSE,FALSE,FALSE,FALSE,FALSE,0.0749,neutral
-1.646646,-683.6006,0.950917,N,S,-25.1,0,2.7,0,FALSE,FALSE,FALSE,FALSE,FALSE,FALSE,FALSE,FALSE,FALSE,FALSE,FALSE,FALSE,FALSE,FALSE,FALSE,0.0749,neutral
-1.646646,-683.6006,0.950917,H,N,-39.1,0,-0.3,-1,FALSE,FALSE,FALSE,FALSE,FALSE,FALSE,FALSE,FALSE,FALSE,FALSE,FALSE,FALSE,FALSE,FALSE,FALSE,0.0749,neutral
-1.646646,-683.6006,0,S,G,-28.9,0,0.4,0,FALSE,FALSE,FALSE,FALSE,FALSE,FALSE,FALSE,FALSE,FALSE,FALSE,FALSE,FALSE,FALSE,FALSE,FALSE,0.0749,neutral
-1.646646,-683.6006,0.950917,R,Q,-29.6,0,1,-1,FALSE,FALSE,FALSE,FALSE,FALSE,FALSE,FALSE,FALSE,FALSE,FALSE,FALSE,FALSE,FALSE,FALSE,FALSE,0.0749,neutral
0.628591,-342.9156,0,Q,H,9.39999999999998,0,0.3,1,FALSE,FALSE,FALSE,FALSE,FALSE,FALSE,FALSE,FALSE,FALSE,FALSE,FALSE,FALSE,FALSE,FALSE,FALSE,0.06,neutral
0.628591,-342.9156,0,P,L,54,0,5.4,0,FALSE,FALSE,FALSE,FALSE,FALSE,FALSE,FALSE,FALSE,FALSE,FALSE,FALSE,FALSE,FALSE,FALSE,FALSE,0.0,neutral
0.628591,-342.9156,0,W,S,-138.8,0,0.1,0,FALSE,FALSE,FALSE,FALSE,FALSE,FALSE,FALSE,FALSE,FALSE,FALSE,FALSE,FALSE,FALSE,FALSE,FALSE,0.14,neutral
-5.057168,-0.6631,0,N,D,-3,0,0,-1,FALSE,FALSE,FALSE,FALSE,FALSE,FALSE,FALSE,FALSE,FALSE,FALSE,FALSE,FALSE,FALSE,FALSE,FALSE,0.56,neutral
-5.057168,-0.6631,0,M,I,3.79999999999998,1,2.6,0,FALSE,FALSE,FALSE,FALSE,FALSE,FALSE,FALSE,FALSE,FALSE,FALSE,FALSE,FALSE,FALSE,FALSE,FALSE,0.92,neutral
-5.057168,-0.6631,0,T,M,46.8,-1,2.6,0,FALSE,FALSE,FALSE,FALSE,FALSE,FALSE,FALSE,FALSE,FALSE,FALSE,FALSE,FALSE,FALSE,FALSE,FALSE,0.0,neutral
-5.057168,-0.6631,0,H,P,-40.5,0,1.6,-1,FALSE,FALSE,FALSE,FALSE,FALSE,FALSE,FALSE,FALSE,FALSE,FALSE,FALSE,FALSE,FALSE,FALSE,FALSE,0.03,neutral
-5.057168,-0.6631,0,E,D,-27.3,0,0,0,FALSE,FALSE,FALSE,FALSE,FALSE,FALSE,FALSE,FALSE,FALSE,FALSE,FALSE,FALSE,FALSE,FALSE,FALSE,0.02,neutral
-5.057168,-0.6631,0,P,L,54,0,5.4,0,FALSE,FALSE,FALSE,FALSE,FALSE,FALSE,FALSE,FALSE,FALSE,FALSE,FALSE,FALSE,FALSE,FALSE,FALSE,0.05,neutral
-5.057168,-0.6631,0,R,I,-6.70000000000002,1,9,-1,FALSE,FALSE,FALSE,FALSE,FALSE,FALSE,FALSE,FALSE,FALSE,FALSE,FALSE,FALSE,FALSE,FALSE,FALSE,0.0,neutral
-5.057168,-0.6631,0,K,E,-30.2,0,0.4,-2,FALSE,FALSE,FALSE,FALSE,FALSE,FALSE,FALSE,FALSE,FALSE,FALSE,FALSE,FALSE,FALSE,FALSE,FALSE,0.23,neutral
-5.057168,-0.6631,0,G,D,51,0,-3.1,-1,FALSE,FALSE,FALSE,FALSE,FALSE,FALSE,FALSE,FALSE,FALSE,FALSE,FALSE,FALSE,FALSE,FALSE,FALSE,0.32,neutral
-5.057168,-0.6631,0,M,T,-46.8,1,-2.6,0,FALSE,FALSE,FALSE,FALSE,FALSE,FALSE,FALSE,FALSE,FALSE,FALSE,FALSE,FALSE,FALSE,FALSE,FALSE,1.0,neutral
-5.057168,-0.6631,0,P,L,54,0,5.4,0,FALSE,FALSE,FALSE,FALSE,FALSE,FALSE,FALSE,FALSE,FALSE,FALSE,FALSE,FALSE,FALSE,FALSE,FALSE,0.01,neutral
-5.057168,-0.6631,-57.378947,R,Q,-29.6,0,1,-1,FALSE,FALSE,FALSE,FALSE,FALSE,FALSE,FALSE,FALSE,FALSE,FALSE,FALSE,FALSE,FALSE,FALSE,FALSE,0.23,neutral
-5.057168,-0.6631,0,L,M,-3.79999999999998,0,-1.9,0,FALSE,FALSE,FALSE,FALSE,FALSE,FALSE,FALSE,FALSE,FALSE,FALSE,FALSE,FALSE,FALSE,FALSE,FALSE,0.46,neutral
-5.057168,-0.6631,0,Q,R,29.6,0,-1,1,FALSE,FALSE,FALSE,FALSE,FALSE,FALSE,FALSE,FALSE,FALSE,FALSE,FALSE,FALSE,FALSE,FALSE,FALSE,0.0,neutral
-5.057168,-0.6631,0,H,R,20.2,0,-1.3,0,FALSE,FALSE,FALSE,FALSE,FALSE,FALSE,FALSE,FALSE,FALSE,FALSE,FALSE,FALSE,FALSE,FALSE,FALSE,0.44,neutral
-5.057168,-0.6631,-57.378947,A,G,-28.5,0,-2.2,0,FALSE,FALSE,FALSE,FALSE,FALSE,FALSE,FALSE,FALSE,FALSE,FALSE,FALSE,FALSE,FALSE,FALSE,FALSE,0.0,neutral
-5.057168,-0.6631,0,G,S,28.9,0,-0.4,0,FALSE,FALSE,FALSE,FALSE,FALSE,FALSE,FALSE,FALSE,FALSE,FALSE,FALSE,FALSE,FALSE,FALSE,FALSE,0.18,neutral
-5.057168,-0.6631,-57.378947,L,P,-54,0,-5.4,0,FALSE,FALSE,FALSE,FALSE,FALSE,FALSE,FALSE,FALSE,FALSE,FALSE,FALSE,FALSE,FALSE,FALSE,FALSE,0.01,neutral
-5.057168,-0.6631,0,G,D,51,0,-3.1,-1,FALSE,FALSE,FALSE,FALSE,FALSE,FALSE,FALSE,FALSE,FALSE,FALSE,FALSE,FALSE,FALSE,FALSE,FALSE,0.29,neutral
-5.057168,-0.6631,0,N,D,-3,0,0,-1,FALSE,FALSE,FALSE,FALSE,FALSE,FALSE,FALSE,FALSE,FALSE,FALSE,FALSE,FALSE,FALSE,FALSE,FALSE,0.17,neutral
0.628591,43.3948,0,R,W,54.4,0,3.6,-1,FALSE,FALSE,FALSE,FALSE,FALSE,FALSE,FALSE,FALSE,FALSE,FALSE,FALSE,FALSE,FALSE,FALSE,FALSE,0.24,neutral
0.628591,43.3948,0,T,I,50.6,0,5.2,0,FALSE,FALSE,FALSE,FALSE,FALSE,FALSE,FALSE,FALSE,FALSE,FALSE,FALSE,FALSE,FALSE,FALSE,FALSE,0.17,neutral
0.628591,43.3948,0,G,V,79.9,1,4.6,0,FALSE,FALSE,TRUE,FALSE,FALSE,FALSE,FALSE,FALSE,FALSE,FALSE,TRUE,FALSE,FALSE,FALSE,FALSE,0.03,neutral
0.628591,43.3948,0,D,N,3,0,0,1,FALSE,FALSE,FALSE,FALSE,FALSE,FALSE,FALSE,FALSE,FALSE,FALSE,FALSE,FALSE,FALSE,FALSE,FALSE,0.57,neutral
0.628591,43.3948,0.950917,F,L,-23.2,0,1,0,FALSE,FALSE,FALSE,FALSE,FALSE,FALSE,FALSE,FALSE,FALSE,FALSE,FALSE,FALSE,FALSE,FALSE,FALSE,0.21,neutral
0.628591,43.3948,0,R,H,-20.2,0,1.3,0,FALSE,FALSE,FALSE,FALSE,FALSE,FALSE,FALSE,FALSE,FALSE,FALSE,FALSE,FALSE,FALSE,FALSE,FALSE,0.08,neutral
0.628591,43.3948,0,L,V,-26.7,1,0.4,0,FALSE,FALSE,FALSE,FALSE,FALSE,FALSE,FALSE,FALSE,FALSE,FALSE,FALSE,FALSE,FALSE,FALSE,FALSE,0.51,neutral
0.628591,79.3850,0.950917,E,G,-78.3,0,3.1,1,FALSE,FALSE,FALSE,FALSE,FALSE,FALSE,FALSE,FALSE,FALSE,FALSE,FALSE,FALSE,FALSE,FALSE,FALSE,0.0,disease
0.628591,79.3850,0.950917,R,Q,-29.6,0,1,-1,FALSE,FALSE,FALSE,FALSE,FALSE,FALSE,FALSE,FALSE,FALSE,FALSE,FALSE,FALSE,FALSE,FALSE,FALSE,0.08,disease
0.628591,79.3850,0.950917,N,I,52.6,1,8,0,FALSE,FALSE,FALSE,FALSE,FALSE,FALSE,FALSE,FALSE,FALSE,FALSE,FALSE,FALSE,FALSE,FALSE,FALSE,0.13,neutral
0.628591,79.3850,0.950917,K,N,-54.5,0,0.4,-1,FALSE,FALSE,TRUE,FALSE,TRUE,FALSE,FALSE,FALSE,FALSE,FALSE,FALSE,FALSE,FALSE,FALSE,FALSE,0.18,neutral
0.628591,79.3850,0.950917,R,G,-113.3,0,4.1,-1,FALSE,FALSE,FALSE,FALSE,FALSE,FALSE,FALSE,FALSE,FALSE,FALSE,FALSE,FALSE,FALSE,FALSE,FALSE,0.38,neutral
0.628591,79.3850,0.950917,V,I,26.7,0,0.3,0,FALSE,FALSE,FALSE,FALSE,FALSE,FALSE,FALSE,FALSE,FALSE,FALSE,FALSE,FALSE,FALSE,FALSE,FALSE,0.08,neutral
0.628591,79.3850,0,A,T,27.5,1,-2.5,0,FALSE,FALSE,FALSE,FALSE,FALSE,FALSE,FALSE,FALSE,FALSE,FALSE,FALSE,FALSE,FALSE,FALSE,FALSE,0.2,neutral
0.628591,79.3850,0,L,F,23.2,0,-1,0,FALSE,FALSE,FALSE,FALSE,FALSE,FALSE,FALSE,FALSE,FALSE,FALSE,FALSE,FALSE,FALSE,FALSE,FALSE,0.49,neutral
0.628591,79.3850,0.950917,S,T,27.1,1,0.1,0,FALSE,FALSE,FALSE,FALSE,FALSE,FALSE,FALSE,FALSE,FALSE,FALSE,FALSE,FALSE,FALSE,FALSE,FALSE,0.59,neutral
0.628591,79.3850,0.950917,P,S,-23.7,0,0.8,0,FALSE,FALSE,FALSE,FALSE,FALSE,FALSE,FALSE,FALSE,FALSE,FALSE,FALSE,FALSE,FALSE,FALSE,FALSE,0.1,neutral
0.628591,79.3850,0,T,M,46.8,-1,2.6,0,FALSE,FALSE,FALSE,FALSE,FALSE,FALSE,FALSE,FALSE,FALSE,FALSE,FALSE,FALSE,FALSE,FALSE,FALSE,0.06,neutral
0.628591,79.3850,0.950917,M,I,3.79999999999998,1,2.6,0,FALSE,FALSE,FALSE,FALSE,FALSE,FALSE,FALSE,FALSE,FALSE,FALSE,FALSE,FALSE,FALSE,FALSE,FALSE,0.06,neutral
0.628591,79.3850,0.950917,P,L,54,0,5.4,0,FALSE,FALSE,FALSE,FALSE,FALSE,FALSE,FALSE,FALSE,FALSE,FALSE,FALSE,FALSE,FALSE,FALSE,FALSE,0.17,disease
0.628591,79.3850,0.950917,L,S,-77.7,0,-4.6,0,FALSE,FALSE,FALSE,FALSE,FALSE,FALSE,FALSE,FALSE,FALSE,FALSE,FALSE,FALSE,FALSE,FALSE,FALSE,0.0749,neutral
0.628591,79.3850,0.950917,A,T,27.5,1,-2.5,0,FALSE,FALSE,FALSE,FALSE,FALSE,FALSE,FALSE,FALSE,FALSE,FALSE,FALSE,FALSE,FALSE,FALSE,FALSE,1.0,neutral
0.628591,79.3850,0.950917,L,P,-54,0,-5.4,0,FALSE,FALSE,FALSE,FALSE,FALSE,FALSE,FALSE,FALSE,FALSE,FALSE,FALSE,FALSE,FALSE,FALSE,FALSE,0.01,disease
0.628591,79.3850,0,I,S,-77.7,-1,-5.3,0,FALSE,FALSE,FALSE,FALSE,FALSE,FALSE,FALSE,FALSE,FALSE,FALSE,FALSE,FALSE,FALSE,FALSE,FALSE,0.0,neutral
0.628591,79.3850,0.950917,R,H,-20.2,0,1.3,0,FALSE,FALSE,FALSE,FALSE,FALSE,FALSE,FALSE,FALSE,FALSE,FALSE,FALSE,FALSE,FALSE,FALSE,FALSE,0.3,disease
0.628591,79.3850,0,L,W,61.1,0,-4.7,0,FALSE,FALSE,FALSE,FALSE,FALSE,FALSE,FALSE,FALSE,FALSE,FALSE,FALSE,FALSE,FALSE,FALSE,FALSE,0.08,neutral
0.628591,79.3850,0.950917,P,L,54,0,5.4,0,FALSE,FALSE,FALSE,FALSE,FALSE,FALSE,FALSE,FALSE,FALSE,FALSE,FALSE,FALSE,FALSE,FALSE,FALSE,0.0,disease
0.628591,79.3850,0.950917,G,D,51,0,-3.1,-1,FALSE,FALSE,FALSE,FALSE,FALSE,FALSE,FALSE,FALSE,FALSE,FALSE,FALSE,FALSE,FALSE,FALSE,FALSE,0.06,disease
0.628591,79.3850,0.950917,A,T,27.5,1,-2.5,0,FALSE,FALSE,FALSE,FALSE,FALSE,FALSE,FALSE,FALSE,FALSE,FALSE,FALSE,FALSE,FALSE,FALSE,FALSE,0.21,disease
0.628591,79.3850,0.950917,P,L,54,0,5.4,0,FALSE,FALSE,FALSE,FALSE,FALSE,FALSE,FALSE,FALSE,FALSE,FALSE,FALSE,FALSE,FALSE,FALSE,FALSE,0.0,neutral
0.628591,79.3850,0.950917,L,V,-26.7,1,0.4,0,FALSE,FALSE,FALSE,FALSE,FALSE,FALSE,FALSE,FALSE,FALSE,FALSE,FALSE,FALSE,FALSE,FALSE,FALSE,0.07,disease
0.628591,79.3850,0.950917,E,G,-78.3,0,3.1,1,FALSE,FALSE,FALSE,FALSE,FALSE,FALSE,FALSE,FALSE,FALSE,FALSE,FALSE,FALSE,FALSE,FALSE,FALSE,0.26,neutral
0.628591,79.3850,0,R,W,54.4,0,3.6,-1,FALSE,FALSE,TRUE,FALSE,FALSE,FALSE,FALSE,FALSE,FALSE,FALSE,FALSE,FALSE,FALSE,TRUE,FALSE,0.04,neutral
0.628591,79.3850,0.950917,P,L,54,0,5.4,0,FALSE,FALSE,FALSE,FALSE,FALSE,FALSE,FALSE,FALSE,FALSE,FALSE,FALSE,FALSE,FALSE,FALSE,FALSE,0.04,neutral
0.628591,79.3850,0.950917,G,A,28.5,0,2.2,0,FALSE,FALSE,FALSE,FALSE,FALSE,FALSE,FALSE,FALSE,FALSE,FALSE,FALSE,FALSE,FALSE,FALSE,FALSE,0.0,disease
0.628591,79.3850,0.950917,M,L,3.79999999999998,0,1.9,0,TRUE,FALSE,FALSE,FALSE,FALSE,FALSE,FALSE,FALSE,FALSE,FALSE,FALSE,FALSE,FALSE,FALSE,FALSE,0.01,neutral
0.628591,79.3850,0,D,N,3,0,0,1,FALSE,FALSE,FALSE,FALSE,FALSE,FALSE,FALSE,FALSE,FALSE,FALSE,FALSE,FALSE,FALSE,FALSE,FALSE,0.78,neutral
0.628591,79.3850,0.950917,P,S,-23.7,0,0.8,0,FALSE,FALSE,FALSE,FALSE,FALSE,FALSE,FALSE,FALSE,FALSE,FALSE,FALSE,FALSE,FALSE,FALSE,FALSE,0.5,neutral
0.628591,79.3850,0.950917,R,H,-20.2,0,1.3,0,FALSE,FALSE,FALSE,FALSE,FALSE,FALSE,FALSE,FALSE,FALSE,FALSE,FALSE,FALSE,FALSE,FALSE,FALSE,0.14,disease
0.628591,79.3850,0.950917,A,P,24.1,0,-3.4,0,FALSE,FALSE,TRUE,FALSE,FALSE,FALSE,FALSE,FALSE,FALSE,TRUE,FALSE,FALSE,FALSE,FALSE,FALSE,0.01,disease
0.628591,79.3850,0.950917,I,T,-50.6,0,-5.2,0,FALSE,FALSE,FALSE,FALSE,FALSE,FALSE,FALSE,FALSE,FALSE,FALSE,FALSE,FALSE,FALSE,FALSE,FALSE,0.0,neutral
0.628591,79.3850,0.950917,T,M,46.8,-1,2.6,0,FALSE,FALSE,FALSE,FALSE,FALSE,FALSE,FALSE,FALSE,FALSE,FALSE,FALSE,FALSE,FALSE,FALSE,FALSE,0.01,disease
0.628591,79.3850,0.950917,C,R,64.9,0,-7,1,FALSE,FALSE,FALSE,FALSE,FALSE,FALSE,FALSE,FALSE,FALSE,FALSE,FALSE,FALSE,FALSE,FALSE,FALSE,0.0,disease
0.628591,79.3850,0.950917,L,P,-54,0,-5.4,0,FALSE,FALSE,FALSE,FALSE,FALSE,FALSE,FALSE,FALSE,FALSE,FALSE,FALSE,FALSE,FALSE,FALSE,FALSE,0.0,disease
0.628591,79.3850,0.950917,E,K,30.2,0,-0.4,2,FALSE,FALSE,FALSE,FALSE,FALSE,FALSE,FALSE,FALSE,FALSE,FALSE,FALSE,FALSE,FALSE,FALSE,FALSE,0.61,neutral
0.628591,79.3850,0.950917,H,Q,-9.39999999999998,0,-0.3,-1,FALSE,FALSE,FALSE,FALSE,FALSE,FALSE,FALSE,FALSE,FALSE,FALSE,FALSE,FALSE,FALSE,FALSE,FALSE,0.01,disease
0.628591,79.3850,0.950917,P,L,54,0,5.4,0,FALSE,FALSE,FALSE,FALSE,FALSE,FALSE,FALSE,FALSE,FALSE,FALSE,FALSE,FALSE,FALSE,FALSE,FALSE,0.0,neutral
0.628591,79.3850,0,Q,L,22.9,0,7.3,0,FALSE,FALSE,FALSE,FALSE,FALSE,FALSE,FALSE,FALSE,FALSE,FALSE,FALSE,FALSE,FALSE,FALSE,FALSE,0.19,neutral
0.628591,79.3850,0,N,T,2,1,2.8,0,FALSE,FALSE,FALSE,FALSE,FALSE,FALSE,FALSE,FALSE,FALSE,FALSE,FALSE,FALSE,FALSE,FALSE,FALSE,0.24,neutral
0.628591,79.3850,0.950917,G,S,28.9,0,-0.4,0,FALSE,FALSE,FALSE,FALSE,FALSE,FALSE,FALSE,FALSE,FALSE,FALSE,FALSE,FALSE,FALSE,FALSE,FALSE,0.92,neutral
0.628591,79.3850,0,C,G,-48.4,0,-2.9,0,FALSE,FALSE,FALSE,FALSE,FALSE,FALSE,FALSE,FALSE,FALSE,FALSE,FALSE,FALSE,FALSE,FALSE,FALSE,0.01,disease
0.628591,79.3850,0.950917,G,V,79.9,1,4.6,0,FALSE,FALSE,FALSE,FALSE,FALSE,FALSE,FALSE,FALSE,FALSE,FALSE,FALSE,FALSE,FALSE,FALSE,FALSE,0.01,neutral
0.628591,79.3850,0,Q,P,-31.1,0,1.9,0,FALSE,FALSE,FALSE,FALSE,FALSE,FALSE,FALSE,FALSE,FALSE,FALSE,FALSE,FALSE,FALSE,FALSE,FALSE,0.16,disease
0.628591,79.3850,0.950917,G,V,79.9,1,4.6,0,FALSE,FALSE,FALSE,FALSE,FALSE,FALSE,FALSE,FALSE,FALSE,FALSE,FALSE,FALSE,FALSE,FALSE,FALSE,0.0,disease
0.628591,79.3850,0.950917,A,D,22.5,0,-5.3,-1,TRUE,FALSE,FALSE,FALSE,FALSE,FALSE,FALSE,FALSE,FALSE,FALSE,FALSE,FALSE,FALSE,FALSE,FALSE,0.0,disease
0.628591,79.3850,0.950917,R,Q,-29.6,0,1,-1,FALSE,FALSE,FALSE,FALSE,FALSE,FALSE,FALSE,FALSE,FALSE,FALSE,FALSE,FALSE,FALSE,FALSE,FALSE,0.34,neutral
0.628591,79.3850,0,A,V,51.4,1,2.4,0,FALSE,FALSE,FALSE,FALSE,FALSE,FALSE,FALSE,FALSE,FALSE,FALSE,FALSE,FALSE,FALSE,FALSE,FALSE,1.0,neutral
0.628591,79.3850,0,R,P,-60.7,0,2.9,-1,FALSE,FALSE,FALSE,FALSE,FALSE,FALSE,FALSE,FALSE,FALSE,FALSE,FALSE,FALSE,FALSE,FALSE,FALSE,0.03,neutral
0.628591,79.3850,0.950917,D,H,42.1,0,0.3,2,TRUE,FALSE,TRUE,TRUE,FALSE,FALSE,FALSE,FALSE,FALSE,FALSE,FALSE,FALSE,FALSE,FALSE,FALSE,0.0,neutral
0.628591,79.3850,0.950917,T,I,50.6,0,5.2,0,FALSE,FALSE,FALSE,FALSE,FALSE,FALSE,FALSE,FALSE,FALSE,FALSE,FALSE,FALSE,FALSE,FALSE,FALSE,0.2,neutral
0.628591,79.3850,0.950917,A,T,27.5,1,-2.5,0,FALSE,FALSE,FALSE,FALSE,FALSE,FALSE,FALSE,FALSE,FALSE,FALSE,FALSE,FALSE,FALSE,FALSE,FALSE,0.01,neutral
0.628591,79.3850,0.950917,P,L,54,0,5.4,0,FALSE,FALSE,FALSE,FALSE,FALSE,FALSE,FALSE,FALSE,FALSE,FALSE,FALSE,FALSE,FALSE,FALSE,FALSE,0.31,neutral
0.628591,79.3850,0,C,F,81.4,0,0.3,0,FALSE,FALSE,FALSE,FALSE,FALSE,FALSE,FALSE,FALSE,FALSE,FALSE,FALSE,FALSE,FALSE,FALSE,FALSE,0.04,disease
0.628591,79.3850,0.950917,C,F,81.4,0,0.3,0,FALSE,FALSE,FALSE,FALSE,FALSE,FALSE,FALSE,FALSE,FALSE,FALSE,FALSE,FALSE,FALSE,FALSE,FALSE,0.2,neutral
0.628591,79.3850,0.950917,A,T,27.5,1,-2.5,0,TRUE,FALSE,FALSE,FALSE,FALSE,FALSE,FALSE,FALSE,FALSE,FALSE,FALSE,FALSE,FALSE,FALSE,FALSE,1.0,neutral
0.628591,79.3850,0.950917,E,K,30.2,0,-0.4,2,FALSE,FALSE,FALSE,FALSE,FALSE,FALSE,FALSE,FALSE,FALSE,FALSE,FALSE,FALSE,FALSE,FALSE,FALSE,0.06,disease
0.628591,79.3850,0.950917,L,P,-54,0,-5.4,0,TRUE,FALSE,FALSE,FALSE,FALSE,FALSE,FALSE,FALSE,FALSE,FALSE,FALSE,FALSE,FALSE,FALSE,FALSE,0.0,disease
-2.727566,20.0542,0,G,E,78.3,0,-3.1,-1,FALSE,FALSE,FALSE,FALSE,FALSE,FALSE,FALSE,FALSE,FALSE,FALSE,FALSE,FALSE,FALSE,FALSE,FALSE,0.54,neutral
-2.727566,20.0542,0,K,N,-54.5,0,0.4,-1,FALSE,FALSE,FALSE,FALSE,FALSE,FALSE,FALSE,FALSE,FALSE,FALSE,FALSE,FALSE,FALSE,FALSE,FALSE,0.47,neutral
-2.727566,20.0542,0,A,G,-28.5,0,-2.2,0,FALSE,FALSE,FALSE,FALSE,FALSE,FALSE,FALSE,FALSE,FALSE,FALSE,FALSE,FALSE,FALSE,FALSE,FALSE,0.35,neutral
-2.727566,20.0542,0,T,I,50.6,0,5.2,0,FALSE,FALSE,FALSE,FALSE,FALSE,FALSE,FALSE,FALSE,FALSE,FALSE,FALSE,FALSE,FALSE,FALSE,FALSE,0.1,neutral
-2.727566,20.0542,0,C,Y,85.1,0,-3.8,0,FALSE,FALSE,FALSE,FALSE,FALSE,FALSE,FALSE,FALSE,FALSE,FALSE,FALSE,FALSE,FALSE,FALSE,FALSE,0.29,neutral
-2.727566,20.0542,0,I,T,-50.6,0,-5.2,0,FALSE,FALSE,FALSE,FALSE,FALSE,FALSE,FALSE,FALSE,FALSE,FALSE,FALSE,FALSE,FALSE,FALSE,FALSE,0.67,neutral
-2.263566,-208.8972,0,D,N,3,0,0,1,FALSE,FALSE,FALSE,FALSE,FALSE,FALSE,FALSE,FALSE,FALSE,FALSE,FALSE,FALSE,FALSE,FALSE,FALSE,0.0749,neutral
-2.263566,-208.8972,0,Q,K,24.8,0,-0.4,1,FALSE,FALSE,FALSE,FALSE,FALSE,FALSE,FALSE,FALSE,FALSE,FALSE,FALSE,FALSE,FALSE,FALSE,FALSE,0.0749,neutral
-2.263566,-208.8972,0,R,Q,-29.6,0,1,-1,FALSE,FALSE,FALSE,FALSE,FALSE,FALSE,FALSE,FALSE,FALSE,FALSE,FALSE,FALSE,FALSE,FALSE,FALSE,0.0749,neutral
0.628591,0.3429,0,K,T,-52.5,1,3.2,-1,FALSE,FALSE,FALSE,FALSE,FALSE,FALSE,FALSE,FALSE,FALSE,FALSE,FALSE,FALSE,FALSE,FALSE,FALSE,0.3,neutral
0.628591,0.3429,0,D,V,28.9,1,7.7,1,FALSE,FALSE,FALSE,FALSE,FALSE,FALSE,FALSE,FALSE,FALSE,FALSE,FALSE,FALSE,FALSE,FALSE,FALSE,0.0,neutral
0.628591,0.3429,0.950917,R,G,-113.3,0,4.1,-1,FALSE,FALSE,FALSE,FALSE,FALSE,FALSE,FALSE,FALSE,FALSE,FALSE,FALSE,FALSE,FALSE,FALSE,FALSE,0.41,neutral
0.628591,0.3429,0.950917,R,H,-20.2,0,1.3,0,FALSE,FALSE,FALSE,FALSE,FALSE,FALSE,FALSE,FALSE,FALSE,FALSE,FALSE,FALSE,FALSE,FALSE,FALSE,0.55,neutral
-1.646646,-138.5640,0.950917,V,A,-51.4,-1,-2.4,0,FALSE,FALSE,FALSE,FALSE,FALSE,FALSE,FALSE,FALSE,FALSE,FALSE,FALSE,FALSE,FALSE,FALSE,FALSE,0.16,neutral
0.628591,114.8855,0.950917,A,T,27.5,1,-2.5,0,FALSE,FALSE,FALSE,FALSE,FALSE,FALSE,FALSE,FALSE,FALSE,FALSE,FALSE,FALSE,FALSE,FALSE,FALSE,0.0749,neutral
0.628591,114.8855,0,D,N,3,0,0,1,FALSE,FALSE,FALSE,FALSE,FALSE,FALSE,FALSE,FALSE,FALSE,FALSE,FALSE,FALSE,FALSE,FALSE,FALSE,0.0749,disease
0.628591,114.8855,0,P,H,40.5,0,-1.6,1,FALSE,FALSE,FALSE,FALSE,FALSE,FALSE,FALSE,FALSE,FALSE,FALSE,FALSE,FALSE,FALSE,FALSE,FALSE,0.0,neutral
0.628591,114.8855,0,S,L,77.7,0,4.6,0,FALSE,FALSE,FALSE,FALSE,FALSE,FALSE,FALSE,FALSE,FALSE,FALSE,FALSE,FALSE,FALSE,FALSE,FALSE,0.0749,neutral
0.628591,114.8855,0.950917,F,S,-100.9,0,-3.6,0,FALSE,FALSE,FALSE,FALSE,FALSE,FALSE,FALSE,FALSE,FALSE,FALSE,FALSE,FALSE,FALSE,FALSE,FALSE,0.0749,neutral
0.628591,114.8855,0.950917,F,C,-81.4,0,-0.3,0,TRUE,FALSE,FALSE,FALSE,FALSE,FALSE,FALSE,FALSE,FALSE,FALSE,FALSE,FALSE,FALSE,FALSE,FALSE,0.0749,disease
0.628591,114.8855,0,V,A,-51.4,-1,-2.4,0,FALSE,FALSE,FALSE,FALSE,FALSE,FALSE,FALSE,FALSE,FALSE,FALSE,FALSE,FALSE,FALSE,FALSE,FALSE,0.0749,neutral
0.628591,114.8855,-55.057019,E,Q,5.40000000000001,0,0,1,FALSE,FALSE,FALSE,FALSE,FALSE,FALSE,FALSE,FALSE,FALSE,FALSE,FALSE,FALSE,FALSE,FALSE,FALSE,0.0749,neutral
0.628591,114.8855,0,I,V,-26.7,0,-0.3,0,FALSE,FALSE,FALSE,FALSE,FALSE,FALSE,FALSE,FALSE,FALSE,FALSE,FALSE,FALSE,FALSE,FALSE,FALSE,0.0749,neutral
0.628591,114.8855,0.950917,F,V,-49.9,1,1.4,0,FALSE,FALSE,FALSE,FALSE,FALSE,FALSE,FALSE,FALSE,FALSE,FALSE,FALSE,FALSE,FALSE,FALSE,FALSE,0.0749,disease
0.628591,114.8855,0.950917,G,A,28.5,0,2.2,0,TRUE,FALSE,FALSE,FALSE,FALSE,FALSE,FALSE,FALSE,FALSE,FALSE,FALSE,FALSE,FALSE,FALSE,FALSE,0.0749,disease
0.628591,114.8855,0,T,M,46.8,-1,2.6,0,FALSE,FALSE,FALSE,FALSE,FALSE,FALSE,FALSE,FALSE,FALSE,FALSE,FALSE,FALSE,FALSE,FALSE,FALSE,0.0749,neutral
0.628591,114.8855,0.950917,T,M,46.8,-1,2.6,0,FALSE,FALSE,FALSE,FALSE,FALSE,FALSE,FALSE,FALSE,FALSE,FALSE,FALSE,FALSE,FALSE,FALSE,FALSE,0.0749,disease
0.628591,114.8855,0.950917,I,T,-50.6,0,-5.2,0,FALSE,FALSE,FALSE,FALSE,FALSE,FALSE,FALSE,FALSE,FALSE,FALSE,FALSE,FALSE,FALSE,FALSE,FALSE,0.0749,disease
0.628591,114.8855,0,K,N,-54.5,0,0.4,-1,FALSE,FALSE,FALSE,FALSE,FALSE,FALSE,FALSE,FALSE,FALSE,FALSE,FALSE,FALSE,FALSE,FALSE,FALSE,0.0749,neutral
0.628591,114.8855,0.950917,F,L,-23.2,0,1,0,FALSE,FALSE,FALSE,FALSE,FALSE,FALSE,FALSE,FALSE,FALSE,FALSE,FALSE,FALSE,FALSE,FALSE,FALSE,0.0749,disease
0.628591,114.8855,0,L,Q,-22.9,0,-7.3,0,FALSE,FALSE,FALSE,FALSE,FALSE,FALSE,FALSE,FALSE,FALSE,FALSE,FALSE,FALSE,FALSE,FALSE,FALSE,0.0749,neutral
0.628591,114.8855,0,V,L,26.7,-1,-0.4,0,FALSE,FALSE,FALSE,FALSE,FALSE,FALSE,FALSE,FALSE,FALSE,FALSE,FALSE,FALSE,FALSE,FALSE,FALSE,0.0749,neutral
0.628591,114.8855,0.950917,F,V,-49.9,1,1.4,0,TRUE,FALSE,FALSE,FALSE,FALSE,FALSE,FALSE,FALSE,FALSE,FALSE,FALSE,FALSE,FALSE,FALSE,FALSE,0.0749,disease
0.628591,114.8855,0.950917,G,D,51,0,-3.1,-1,FALSE,FALSE,FALSE,FALSE,FALSE,FALSE,FALSE,FALSE,FALSE,FALSE,FALSE,FALSE,FALSE,FALSE,FALSE,0.0749,neutral
0.628591,114.8855,0,Q,R,29.6,0,-1,1,FALSE,FALSE,FALSE,FALSE,FALSE,FALSE,FALSE,FALSE,FALSE,FALSE,FALSE,FALSE,FALSE,FALSE,FALSE,0.0749,neutral
0.628591,114.8855,0,T,I,50.6,0,5.2,0,FALSE,FALSE,FALSE,FALSE,FALSE,FALSE,FALSE,FALSE,FALSE,FALSE,FALSE,FALSE,FALSE,FALSE,FALSE,0.0749,neutral
0.628591,114.8855,0.950917,R,P,-60.7,0,2.9,-1,FALSE,FALSE,FALSE,FALSE,FALSE,FALSE,FALSE,FALSE,FALSE,FALSE,FALSE,FALSE,FALSE,FALSE,FALSE,0.0749,disease
0.628591,114.8855,0.950917,A,T,27.5,1,-2.5,0,FALSE,FALSE,FALSE,FALSE,FALSE,FALSE,FALSE,FALSE,FALSE,FALSE,FALSE,FALSE,FALSE,FALSE,FALSE,0.0749,disease
0.628591,114.8855,0,E,K,30.2,0,-0.4,2,FALSE,FALSE,FALSE,FALSE,FALSE,FALSE,FALSE,FALSE,FALSE,FALSE,FALSE,FALSE,FALSE,FALSE,FALSE,0.0749,neutral
0.628591,114.8855,0.950917,F,I,-23.2,1,1.7,0,FALSE,FALSE,FALSE,FALSE,FALSE,FALSE,FALSE,FALSE,FALSE,FALSE,FALSE,FALSE,FALSE,FALSE,FALSE,0.0749,disease
0.628591,114.8855,0,K,R,4.80000000000001,0,-0.6,0,FALSE,FALSE,FALSE,FALSE,FALSE,FALSE,FALSE,FALSE,FALSE,FALSE,FALSE,FALSE,FALSE,FALSE,FALSE,0.38,neutral
0.628591,114.8855,0.950917,R,Q,-29.6,0,1,-1,TRUE,FALSE,FALSE,FALSE,FALSE,FALSE,FALSE,FALSE,FALSE,FALSE,FALSE,FALSE,FALSE,FALSE,FALSE,0.0749,disease
0.628591,114.8855,0.950917,M,L,3.79999999999998,0,1.9,0,FALSE,FALSE,FALSE,FALSE,FALSE,FALSE,FALSE,FALSE,FALSE,FALSE,FALSE,FALSE,FALSE,FALSE,FALSE,0.0749,neutral
0.628591,114.8855,0,A,T,27.5,1,-2.5,0,FALSE,FALSE,FALSE,FALSE,FALSE,FALSE,FALSE,FALSE,FALSE,FALSE,FALSE,FALSE,FALSE,FALSE,FALSE,0.0749,neutral
0.628591,114.8855,0,D,E,27.3,0,0,0,FALSE,FALSE,FALSE,FALSE,FALSE,FALSE,FALSE,FALSE,FALSE,FALSE,FALSE,FALSE,FALSE,FALSE,FALSE,1.0,neutral
0.628591,114.8855,0.950917,F,C,-81.4,0,-0.3,0,FALSE,FALSE,FALSE,FALSE,FALSE,FALSE,FALSE,FALSE,FALSE,FALSE,FALSE,FALSE,FALSE,FALSE,FALSE,0.0749,disease
0.628591,114.8855,0.950917,Y,S,-104.6,0,0.5,0,FALSE,TRUE,TRUE,FALSE,FALSE,FALSE,FALSE,FALSE,TRUE,FALSE,FALSE,FALSE,FALSE,FALSE,FALSE,0.0749,disease
0.628591,114.8855,0.950917,M,R,10.5,0,-6.4,1,FALSE,FALSE,FALSE,FALSE,FALSE,FALSE,FALSE,FALSE,FALSE,FALSE,FALSE,FALSE,FALSE,FALSE,FALSE,0.0749,disease
0.628591,114.8855,0.950917,I,N,-52.6,-1,-8,0,FALSE,FALSE,FALSE,FALSE,FALSE,FALSE,FALSE,FALSE,FALSE,FALSE,FALSE,FALSE,FALSE,FALSE,FALSE,0.0749,disease
-1.646646,-127.0121,0,R,H,-20.2,0,1.3,0,FALSE,FALSE,FALSE,FALSE,FALSE,FALSE,FALSE,FALSE,FALSE,FALSE,FALSE,FALSE,FALSE,FALSE,FALSE,0.27,neutral
-1.646646,-127.0121,0.950917,S,G,-28.9,0,0.4,0,FALSE,FALSE,FALSE,FALSE,FALSE,FALSE,FALSE,FALSE,FALSE,FALSE,FALSE,FALSE,FALSE,FALSE,FALSE,0.05,neutral
-1.646646,-127.0121,0,L,P,-54,0,-5.4,0,FALSE,FALSE,FALSE,FALSE,FALSE,FALSE,FALSE,FALSE,FALSE,FALSE,FALSE,FALSE,FALSE,FALSE,FALSE,0.3,neutral
