# Supplementary material for: KinMutRF: a random forest classifier of sequence variants in the human protein kinase superfamily
Source: BMC Genomics. 2016 Jun 23;17(Suppl 2):396. doi: 10.1186/s12864-016-2723-1 (PMC4928150; doi:10.1186/s12864-016-2723-1)
Supplement: Additional file 2: — Supplementary File S1. Training datasets used for 10-fold cross-validation experiment. File formats include weka and plain text. (ZIP 482 kb) [file 12864_2016_2723_MOESM2_ESM.zip › cross_validation_sets/vectors.weka.4.valid.arff]

@relation validation_4
@attribute group_lor real
@attribute sumGOlor real
@attribute domain_lor real
@attribute aa_wt {A,C,D,E,F,G,H,I,K,L,M,N,P,Q,R,S,T,V,W,Y}
@attribute aa_mt {A,C,D,E,F,G,H,I,K,L,M,N,P,Q,R,S,T,V,W,Y}
@attribute volume real
@attribute cbetabranching real
@attribute hydrophobicity real
@attribute formal_charge real
@attribute firedb {TRUE,FALSE}
@attribute phosphoelm {TRUE,FALSE}
@attribute any_uniprot {TRUE,FALSE}
@attribute act_site {TRUE,FALSE}
@attribute binding {TRUE,FALSE}
@attribute carbohyd {TRUE,FALSE}
@attribute disulfid {TRUE,FALSE}
@attribute metal {TRUE,FALSE}
@attribute mod_res {TRUE,FALSE}
@attribute np_bind {TRUE,FALSE}
@attribute repeat {TRUE,FALSE}
@attribute signal {TRUE,FALSE}
@attribute site {TRUE,FALSE}
@attribute transmem {TRUE,FALSE}
@attribute zn_fing {TRUE,FALSE}
@attribute sift real
@attribute type {disease,neutral}


@data
0.628591,-897.8719,0.950917,S,T,27.1,1,0.1,0,FALSE,FALSE,FALSE,FALSE,FALSE,FALSE,FALSE,FALSE,FALSE,FALSE,FALSE,FALSE,FALSE,FALSE,FALSE,0.65,neutral
0.628591,-897.8719,0,P,L,54,0,5.4,0,FALSE,FALSE,FALSE,FALSE,FALSE,FALSE,FALSE,FALSE,FALSE,FALSE,FALSE,FALSE,FALSE,FALSE,FALSE,0.3,neutral
0.628591,-897.8719,0,W,S,-138.8,0,0.1,0,FALSE,FALSE,FALSE,FALSE,FALSE,FALSE,FALSE,FALSE,FALSE,FALSE,FALSE,FALSE,FALSE,FALSE,FALSE,0.23,neutral
0.628591,-897.8719,0.950917,R,H,-20.2,0,1.3,0,FALSE,FALSE,FALSE,FALSE,FALSE,FALSE,FALSE,FALSE,FALSE,FALSE,FALSE,FALSE,FALSE,FALSE,FALSE,0.01,neutral
0.628591,-897.8719,0.950917,A,T,27.5,1,-2.5,0,FALSE,FALSE,FALSE,FALSE,FALSE,FALSE,FALSE,FALSE,FALSE,FALSE,FALSE,FALSE,FALSE,FALSE,FALSE,0.01,neutral
0.628591,-897.8719,0.950917,Y,C,-85.1,0,3.8,0,FALSE,FALSE,FALSE,FALSE,FALSE,FALSE,FALSE,FALSE,FALSE,FALSE,FALSE,FALSE,FALSE,FALSE,FALSE,0.0,neutral
0.628591,-897.8719,0,N,D,-3,0,0,-1,FALSE,FALSE,FALSE,FALSE,FALSE,FALSE,FALSE,FALSE,FALSE,FALSE,FALSE,FALSE,FALSE,FALSE,FALSE,0.57,neutral
0.628591,-897.8719,0,E,D,-27.3,0,0,0,FALSE,FALSE,FALSE,FALSE,FALSE,FALSE,FALSE,FALSE,FALSE,FALSE,FALSE,FALSE,FALSE,FALSE,FALSE,0.61,neutral
0.628591,0.7275,0,D,Y,82.5,0,2.2,1,FALSE,FALSE,FALSE,FALSE,FALSE,FALSE,FALSE,FALSE,FALSE,FALSE,FALSE,FALSE,FALSE,FALSE,FALSE,0.02,neutral
0.628591,0.7275,-55.057019,V,M,22.9,-1,-2.3,0,FALSE,FALSE,FALSE,FALSE,FALSE,FALSE,FALSE,FALSE,FALSE,FALSE,FALSE,FALSE,FALSE,FALSE,FALSE,0.0,neutral
0.628591,0.7275,0,Q,H,9.39999999999998,0,0.3,1,FALSE,FALSE,FALSE,FALSE,FALSE,FALSE,FALSE,FALSE,FALSE,FALSE,FALSE,FALSE,FALSE,FALSE,FALSE,0.05,neutral
0.628591,0.7275,0,Q,R,29.6,0,-1,1,FALSE,FALSE,FALSE,FALSE,FALSE,FALSE,FALSE,FALSE,FALSE,FALSE,FALSE,FALSE,FALSE,FALSE,FALSE,0.37,neutral
0.628591,0.7275,0,S,N,25.1,0,-2.7,0,FALSE,FALSE,FALSE,FALSE,FALSE,FALSE,FALSE,FALSE,FALSE,FALSE,FALSE,FALSE,FALSE,FALSE,FALSE,0.92,neutral
0.628591,0.7275,0,T,M,46.8,-1,2.6,0,FALSE,FALSE,FALSE,FALSE,FALSE,FALSE,FALSE,FALSE,FALSE,FALSE,FALSE,FALSE,FALSE,FALSE,FALSE,0.11,neutral
0.628591,0.7275,0.950917,S,L,77.7,0,4.6,0,FALSE,FALSE,FALSE,FALSE,FALSE,FALSE,FALSE,FALSE,FALSE,FALSE,FALSE,FALSE,FALSE,FALSE,FALSE,0.02,neutral
0.628591,0.7275,-56.057019,D,N,3,0,0,1,FALSE,FALSE,FALSE,FALSE,FALSE,FALSE,FALSE,FALSE,FALSE,FALSE,FALSE,FALSE,FALSE,FALSE,FALSE,0.14,neutral
0.628591,0.7275,-56.057019,K,R,4.80000000000001,0,-0.6,0,FALSE,FALSE,FALSE,FALSE,FALSE,FALSE,FALSE,FALSE,FALSE,FALSE,FALSE,FALSE,FALSE,FALSE,FALSE,0.02,neutral
0.628591,0.7275,0,P,L,54,0,5.4,0,FALSE,FALSE,FALSE,FALSE,FALSE,FALSE,FALSE,FALSE,FALSE,FALSE,FALSE,FALSE,FALSE,FALSE,FALSE,0.01,neutral
0.628591,-479.5160,0,N,D,-3,0,0,-1,FALSE,FALSE,FALSE,FALSE,FALSE,FALSE,FALSE,FALSE,FALSE,FALSE,FALSE,FALSE,FALSE,FALSE,FALSE,0.63,neutral
0.628591,-479.5160,-55.057019,G,D,51,0,-3.1,-1,FALSE,FALSE,FALSE,FALSE,FALSE,FALSE,FALSE,FALSE,FALSE,FALSE,FALSE,FALSE,FALSE,FALSE,FALSE,0.05,neutral
-1.557641,-1206.0545,0.950917,Y,C,-85.1,0,3.8,0,FALSE,FALSE,FALSE,FALSE,FALSE,FALSE,FALSE,FALSE,FALSE,FALSE,FALSE,FALSE,FALSE,FALSE,FALSE,0.0,neutral
-1.557641,-1206.0545,0.950917,H,R,20.2,0,-1.3,0,FALSE,FALSE,FALSE,FALSE,FALSE,FALSE,FALSE,FALSE,FALSE,FALSE,FALSE,FALSE,FALSE,FALSE,FALSE,0.0,neutral
-1.557641,-1206.0545,0.950917,P,L,54,0,5.4,0,FALSE,FALSE,FALSE,FALSE,FALSE,FALSE,FALSE,FALSE,FALSE,FALSE,FALSE,FALSE,FALSE,FALSE,FALSE,0.21,neutral
-1.557641,-1206.0545,0.950917,D,N,3,0,0,1,FALSE,FALSE,FALSE,FALSE,FALSE,FALSE,FALSE,FALSE,FALSE,FALSE,FALSE,FALSE,FALSE,FALSE,FALSE,0.04,neutral
-2.727566,-129.5092,0.950917,R,L,-6.70000000000002,0,8.3,-1,FALSE,FALSE,FALSE,FALSE,FALSE,FALSE,FALSE,FALSE,FALSE,FALSE,FALSE,FALSE,FALSE,FALSE,FALSE,0.19,neutral
-2.727566,-129.5092,0,R,W,54.4,0,3.6,-1,FALSE,FALSE,FALSE,FALSE,FALSE,FALSE,FALSE,FALSE,FALSE,FALSE,FALSE,FALSE,FALSE,FALSE,FALSE,0.0,neutral
-2.727566,-129.5092,0,G,A,28.5,0,2.2,0,FALSE,FALSE,FALSE,FALSE,FALSE,FALSE,FALSE,FALSE,FALSE,FALSE,FALSE,FALSE,FALSE,FALSE,FALSE,0.79,neutral
-2.727566,-129.5092,0,R,C,-64.9,0,7,-1,FALSE,FALSE,FALSE,FALSE,FALSE,FALSE,FALSE,FALSE,FALSE,FALSE,FALSE,FALSE,FALSE,FALSE,FALSE,0.0,neutral
-2.727566,-129.5092,0,T,I,50.6,0,5.2,0,FALSE,FALSE,FALSE,FALSE,FALSE,FALSE,FALSE,FALSE,FALSE,FALSE,FALSE,FALSE,FALSE,FALSE,FALSE,0.17,neutral
-2.727566,-129.5092,0,A,T,27.5,1,-2.5,0,FALSE,FALSE,FALSE,FALSE,FALSE,FALSE,FALSE,FALSE,FALSE,FALSE,FALSE,FALSE,FALSE,FALSE,FALSE,0.55,neutral
-2.727566,-129.5092,0.950917,R,G,-113.3,0,4.1,-1,FALSE,FALSE,FALSE,FALSE,FALSE,FALSE,FALSE,FALSE,FALSE,FALSE,FALSE,FALSE,FALSE,FALSE,FALSE,0.08,neutral
-2.727566,-129.5092,0,S,N,25.1,0,-2.7,0,FALSE,FALSE,FALSE,FALSE,FALSE,FALSE,FALSE,FALSE,FALSE,FALSE,FALSE,FALSE,FALSE,FALSE,FALSE,0.51,neutral
-2.727566,-129.5092,0,N,K,54.5,0,-0.4,1,FALSE,FALSE,FALSE,FALSE,FALSE,FALSE,FALSE,FALSE,FALSE,FALSE,FALSE,FALSE,FALSE,FALSE,FALSE,0.15,neutral
0.628591,-935.1724,0,I,V,-26.7,0,-0.3,0,FALSE,FALSE,TRUE,FALSE,FALSE,FALSE,FALSE,FALSE,FALSE,FALSE,FALSE,FALSE,FALSE,TRUE,FALSE,0.17,neutral
0.628591,-935.1724,0,I,V,-26.7,0,-0.3,0,FALSE,FALSE,TRUE,FALSE,FALSE,FALSE,FALSE,FALSE,FALSE,FALSE,FALSE,FALSE,FALSE,TRUE,FALSE,0.39,neutral
0.628591,-935.1724,0.950917,L,S,-77.7,0,-4.6,0,FALSE,FALSE,FALSE,FALSE,FALSE,FALSE,FALSE,FALSE,FALSE,FALSE,FALSE,FALSE,FALSE,FALSE,FALSE,0.0,neutral
0.628591,-935.1724,0,A,D,22.5,0,-5.3,-1,FALSE,FALSE,FALSE,FALSE,FALSE,FALSE,FALSE,FALSE,FALSE,FALSE,FALSE,FALSE,FALSE,FALSE,FALSE,0.03,neutral
0.628591,-935.1724,0,W,C,-119.3,0,3.4,0,FALSE,FALSE,FALSE,FALSE,FALSE,FALSE,FALSE,FALSE,FALSE,FALSE,FALSE,FALSE,FALSE,FALSE,FALSE,0.01,neutral
0.628591,-935.1724,0,P,A,-24.1,0,3.4,0,FALSE,FALSE,FALSE,FALSE,FALSE,FALSE,FALSE,FALSE,FALSE,FALSE,FALSE,FALSE,FALSE,FALSE,FALSE,0.03,neutral
0.628591,510.2160,0,T,N,-2,-1,-2.8,0,FALSE,FALSE,FALSE,FALSE,FALSE,FALSE,FALSE,FALSE,FALSE,FALSE,FALSE,FALSE,FALSE,FALSE,FALSE,0.14,neutral
0.628591,510.2160,59.250150,R,H,-20.2,0,1.3,0,FALSE,FALSE,FALSE,FALSE,FALSE,FALSE,FALSE,FALSE,FALSE,FALSE,FALSE,FALSE,FALSE,FALSE,FALSE,0.12,disease
0.628591,510.2160,0,D,N,3,0,0,1,FALSE,FALSE,FALSE,FALSE,FALSE,FALSE,FALSE,FALSE,FALSE,FALSE,FALSE,FALSE,FALSE,FALSE,FALSE,0.3,neutral
0.628591,510.2160,0,L,V,-26.7,1,0.4,0,FALSE,FALSE,FALSE,FALSE,FALSE,FALSE,FALSE,FALSE,FALSE,FALSE,FALSE,FALSE,FALSE,FALSE,FALSE,0.02,disease
0.628591,510.2160,0,C,F,81.4,0,0.3,0,FALSE,FALSE,FALSE,FALSE,FALSE,FALSE,FALSE,FALSE,FALSE,FALSE,FALSE,FALSE,FALSE,FALSE,FALSE,0.02,disease
0.628591,510.2160,0,P,L,54,0,5.4,0,FALSE,FALSE,TRUE,FALSE,FALSE,FALSE,FALSE,FALSE,FALSE,FALSE,FALSE,TRUE,FALSE,FALSE,FALSE,0.67,disease
0.628591,510.2160,0.950917,G,R,113.3,0,-4.1,1,FALSE,FALSE,FALSE,FALSE,FALSE,FALSE,FALSE,FALSE,FALSE,FALSE,FALSE,FALSE,FALSE,FALSE,FALSE,0.04,disease
0.628591,510.2160,0,R,C,-64.9,0,7,-1,FALSE,FALSE,FALSE,FALSE,FALSE,FALSE,FALSE,FALSE,FALSE,FALSE,FALSE,FALSE,FALSE,FALSE,FALSE,0.02,disease
0.628591,510.2160,0,C,S,-19.5,0,-3.3,0,FALSE,FALSE,TRUE,FALSE,FALSE,FALSE,TRUE,FALSE,FALSE,FALSE,FALSE,FALSE,FALSE,FALSE,FALSE,0.34,disease
0.628591,510.2160,0.950917,R,L,-6.70000000000002,0,8.3,-1,FALSE,FALSE,FALSE,FALSE,FALSE,FALSE,FALSE,FALSE,FALSE,FALSE,FALSE,FALSE,FALSE,FALSE,FALSE,0.02,disease
0.628591,510.2160,0,C,S,-19.5,0,-3.3,0,FALSE,FALSE,FALSE,FALSE,FALSE,FALSE,FALSE,FALSE,FALSE,FALSE,FALSE,FALSE,FALSE,FALSE,FALSE,0.04,disease
0.628591,510.2160,0,P,L,54,0,5.4,0,FALSE,FALSE,FALSE,FALSE,FALSE,FALSE,FALSE,FALSE,FALSE,FALSE,FALSE,FALSE,FALSE,FALSE,FALSE,0.01,disease
0.628591,510.2160,0,A,G,-28.5,0,-2.2,0,FALSE,FALSE,TRUE,FALSE,FALSE,FALSE,FALSE,FALSE,FALSE,FALSE,FALSE,FALSE,FALSE,TRUE,FALSE,0.51,disease
0.628591,510.2160,0,D,Y,82.5,0,2.2,1,FALSE,FALSE,FALSE,FALSE,FALSE,FALSE,FALSE,FALSE,FALSE,FALSE,FALSE,FALSE,FALSE,FALSE,FALSE,0.01,disease
0.628591,510.2160,0,E,K,30.2,0,-0.4,2,FALSE,FALSE,FALSE,FALSE,FALSE,FALSE,FALSE,FALSE,FALSE,FALSE,FALSE,FALSE,FALSE,FALSE,FALSE,0.28,disease
0.628591,510.2160,0,A,G,-28.5,0,-2.2,0,FALSE,FALSE,TRUE,FALSE,FALSE,FALSE,FALSE,FALSE,FALSE,FALSE,FALSE,FALSE,FALSE,TRUE,FALSE,0.59,disease
0.628591,510.2160,59.250150,R,P,-60.7,0,2.9,-1,FALSE,FALSE,FALSE,FALSE,FALSE,FALSE,FALSE,FALSE,FALSE,FALSE,FALSE,FALSE,FALSE,FALSE,FALSE,0.04,disease
0.628591,510.2160,0.950917,R,Q,-29.6,0,1,-1,FALSE,FALSE,FALSE,FALSE,FALSE,FALSE,FALSE,FALSE,FALSE,FALSE,FALSE,FALSE,FALSE,FALSE,FALSE,0.0,disease
0.628591,510.2160,0,R,Q,-29.6,0,1,-1,FALSE,FALSE,FALSE,FALSE,FALSE,FALSE,FALSE,FALSE,FALSE,FALSE,FALSE,FALSE,FALSE,FALSE,FALSE,0.05,disease
0.628591,510.2160,0.950917,K,E,-30.2,0,0.4,-2,FALSE,FALSE,FALSE,FALSE,FALSE,FALSE,FALSE,FALSE,FALSE,FALSE,FALSE,FALSE,FALSE,FALSE,FALSE,0.0,disease
0.628591,510.2160,0,C,Y,85.1,0,-3.8,0,FALSE,FALSE,FALSE,FALSE,FALSE,FALSE,FALSE,FALSE,FALSE,FALSE,FALSE,FALSE,FALSE,FALSE,FALSE,0.01,disease
0.628591,510.2160,0.950917,R,G,-113.3,0,4.1,-1,FALSE,FALSE,FALSE,FALSE,FALSE,FALSE,FALSE,FALSE,FALSE,FALSE,FALSE,FALSE,FALSE,FALSE,FALSE,0.0,disease
0.628591,510.2160,0,P,Q,31.1,0,-1.9,0,FALSE,FALSE,FALSE,FALSE,FALSE,FALSE,FALSE,FALSE,FALSE,FALSE,FALSE,FALSE,FALSE,FALSE,FALSE,0.03,neutral
0.628591,510.2160,0.950917,Y,S,-104.6,0,0.5,0,FALSE,TRUE,FALSE,FALSE,FALSE,FALSE,FALSE,FALSE,FALSE,FALSE,FALSE,FALSE,FALSE,FALSE,FALSE,0.5,neutral
0.628591,510.2160,0.950917,R,T,-57.3,1,3.8,-1,FALSE,FALSE,FALSE,FALSE,FALSE,FALSE,FALSE,FALSE,FALSE,FALSE,FALSE,FALSE,FALSE,FALSE,FALSE,0.22,neutral
0.628591,510.2160,0,R,Q,-29.6,0,1,-1,FALSE,FALSE,FALSE,FALSE,FALSE,FALSE,FALSE,FALSE,FALSE,FALSE,FALSE,FALSE,FALSE,FALSE,FALSE,0.36,disease
0.628591,510.2160,0,C,G,-48.4,0,-2.9,0,FALSE,FALSE,FALSE,FALSE,FALSE,FALSE,FALSE,FALSE,FALSE,FALSE,FALSE,FALSE,FALSE,FALSE,FALSE,0.0,disease
0.628591,510.2160,0,C,R,64.9,0,-7,1,FALSE,FALSE,FALSE,FALSE,FALSE,FALSE,FALSE,FALSE,FALSE,FALSE,FALSE,FALSE,FALSE,FALSE,FALSE,0.0,disease
0.628591,510.2160,0,N,H,39.1,0,0.3,1,FALSE,FALSE,TRUE,FALSE,FALSE,TRUE,FALSE,FALSE,FALSE,FALSE,FALSE,FALSE,FALSE,FALSE,FALSE,0.02,disease
0.628591,510.2160,0.950917,F,L,-23.2,0,1,0,FALSE,FALSE,FALSE,FALSE,FALSE,FALSE,FALSE,FALSE,FALSE,FALSE,FALSE,FALSE,FALSE,FALSE,FALSE,0.01,disease
0.628591,510.2160,0.950917,L,F,23.2,0,-1,0,FALSE,FALSE,FALSE,FALSE,FALSE,FALSE,FALSE,FALSE,FALSE,FALSE,FALSE,FALSE,FALSE,FALSE,FALSE,0.0,disease
0.628591,510.2160,0,C,S,-19.5,0,-3.3,0,FALSE,FALSE,FALSE,FALSE,FALSE,FALSE,FALSE,FALSE,FALSE,FALSE,FALSE,FALSE,FALSE,FALSE,FALSE,0.08,disease
0.628591,510.2160,0.950917,R,C,-64.9,0,7,-1,FALSE,FALSE,FALSE,FALSE,FALSE,FALSE,FALSE,FALSE,FALSE,FALSE,FALSE,FALSE,FALSE,FALSE,FALSE,0.04,neutral
0.628591,510.2160,0.950917,E,K,30.2,0,-0.4,2,FALSE,FALSE,FALSE,FALSE,FALSE,FALSE,FALSE,FALSE,FALSE,FALSE,FALSE,FALSE,FALSE,FALSE,FALSE,0.0,disease
0.628591,510.2160,0,R,Q,-29.6,0,1,-1,FALSE,FALSE,FALSE,FALSE,FALSE,FALSE,FALSE,FALSE,FALSE,FALSE,FALSE,FALSE,FALSE,FALSE,FALSE,0.35,disease
0.628591,510.2160,0,R,H,-20.2,0,1.3,0,FALSE,FALSE,FALSE,FALSE,FALSE,FALSE,FALSE,FALSE,FALSE,FALSE,FALSE,FALSE,FALSE,FALSE,FALSE,0.44,disease
0.628591,510.2160,0,P,L,54,0,5.4,0,FALSE,FALSE,FALSE,FALSE,FALSE,FALSE,FALSE,FALSE,FALSE,FALSE,FALSE,FALSE,FALSE,FALSE,FALSE,0.36,disease
0.628591,510.2160,59.250150,F,S,-100.9,0,-3.6,0,FALSE,FALSE,FALSE,FALSE,FALSE,FALSE,FALSE,FALSE,FALSE,FALSE,FALSE,FALSE,FALSE,FALSE,FALSE,0.03,disease
0.628591,510.2160,0,C,W,119.3,0,-3.4,0,FALSE,FALSE,FALSE,FALSE,FALSE,FALSE,FALSE,FALSE,FALSE,FALSE,FALSE,FALSE,FALSE,FALSE,FALSE,0.0,disease
0.628591,510.2160,0,S,L,77.7,0,4.6,0,FALSE,FALSE,FALSE,FALSE,FALSE,FALSE,FALSE,FALSE,FALSE,FALSE,FALSE,FALSE,FALSE,FALSE,FALSE,0.22,disease
0.628591,510.2160,0,C,G,-48.4,0,-2.9,0,FALSE,FALSE,FALSE,FALSE,FALSE,FALSE,FALSE,FALSE,FALSE,FALSE,FALSE,FALSE,FALSE,FALSE,FALSE,0.01,disease
0.628591,510.2160,0.950917,S,Y,104.6,0,-0.5,0,FALSE,FALSE,FALSE,FALSE,FALSE,FALSE,FALSE,FALSE,FALSE,FALSE,FALSE,FALSE,FALSE,FALSE,FALSE,0.0,neutral
0.628591,510.2160,0,D,N,3,0,0,1,FALSE,FALSE,FALSE,FALSE,FALSE,FALSE,FALSE,FALSE,FALSE,FALSE,FALSE,FALSE,FALSE,FALSE,FALSE,0.01,disease
0.628591,510.2160,0,F,L,-23.2,0,1,0,FALSE,FALSE,FALSE,FALSE,FALSE,FALSE,FALSE,FALSE,FALSE,FALSE,FALSE,FALSE,FALSE,FALSE,FALSE,0.51,disease
0.628591,510.2160,0,C,S,-19.5,0,-3.3,0,FALSE,FALSE,FALSE,FALSE,FALSE,FALSE,FALSE,FALSE,FALSE,FALSE,FALSE,FALSE,FALSE,FALSE,FALSE,0.0,disease
0.628591,510.2160,0.950917,P,L,54,0,5.4,0,FALSE,FALSE,FALSE,FALSE,FALSE,FALSE,FALSE,FALSE,FALSE,FALSE,FALSE,FALSE,FALSE,FALSE,FALSE,0.0,disease
0.628591,510.2160,0,P,L,54,0,5.4,0,FALSE,FALSE,FALSE,FALSE,FALSE,FALSE,FALSE,FALSE,FALSE,FALSE,FALSE,FALSE,FALSE,FALSE,FALSE,0.02,disease
0.628591,510.2160,0,C,R,64.9,0,-7,1,FALSE,FALSE,FALSE,FALSE,FALSE,FALSE,FALSE,FALSE,FALSE,FALSE,FALSE,FALSE,FALSE,FALSE,FALSE,0.17,disease
0.628591,510.2160,0,R,C,-64.9,0,7,-1,FALSE,FALSE,FALSE,FALSE,FALSE,FALSE,FALSE,FALSE,FALSE,FALSE,FALSE,FALSE,FALSE,FALSE,FALSE,0.05,disease
0.628591,510.2160,0.950917,K,T,-52.5,1,3.2,-1,FALSE,FALSE,FALSE,FALSE,FALSE,FALSE,FALSE,FALSE,FALSE,FALSE,FALSE,FALSE,FALSE,FALSE,FALSE,0.0,disease
0.628591,510.2160,0,C,S,-19.5,0,-3.3,0,FALSE,FALSE,FALSE,FALSE,FALSE,FALSE,FALSE,FALSE,FALSE,FALSE,FALSE,FALSE,FALSE,FALSE,FALSE,0.02,disease
0.628591,510.2160,0,C,R,64.9,0,-7,1,FALSE,FALSE,FALSE,FALSE,FALSE,FALSE,FALSE,FALSE,FALSE,FALSE,FALSE,FALSE,FALSE,FALSE,FALSE,0.0,disease
0.628591,510.2160,59.250150,C,Y,85.1,0,-3.8,0,FALSE,FALSE,FALSE,FALSE,FALSE,FALSE,FALSE,FALSE,FALSE,FALSE,FALSE,FALSE,FALSE,FALSE,FALSE,0.0,disease
0.628591,510.2160,0,V,M,22.9,-1,-2.3,0,FALSE,FALSE,FALSE,FALSE,FALSE,FALSE,FALSE,FALSE,FALSE,FALSE,FALSE,FALSE,FALSE,FALSE,FALSE,0.0,disease
0.628591,510.2160,0.950917,V,I,26.7,0,0.3,0,FALSE,FALSE,FALSE,FALSE,FALSE,FALSE,FALSE,FALSE,FALSE,FALSE,FALSE,FALSE,FALSE,FALSE,FALSE,0.01,disease
0.628591,510.2160,0,C,F,81.4,0,0.3,0,FALSE,FALSE,FALSE,FALSE,FALSE,FALSE,FALSE,FALSE,FALSE,FALSE,FALSE,FALSE,FALSE,FALSE,FALSE,0.0,disease
0.628591,510.2160,0,P,L,54,0,5.4,0,FALSE,FALSE,FALSE,FALSE,FALSE,FALSE,FALSE,FALSE,FALSE,FALSE,FALSE,FALSE,FALSE,FALSE,FALSE,0.03,disease
0.628591,510.2160,0.950917,T,M,46.8,-1,2.6,0,FALSE,FALSE,FALSE,FALSE,FALSE,FALSE,FALSE,FALSE,FALSE,FALSE,FALSE,FALSE,FALSE,FALSE,FALSE,0.0749,disease
0.628591,510.2160,0,S,L,77.7,0,4.6,0,FALSE,FALSE,FALSE,FALSE,FALSE,FALSE,FALSE,FALSE,FALSE,FALSE,FALSE,FALSE,FALSE,FALSE,FALSE,0.75,disease
0.628591,510.2160,0.950917,S,A,-0.400000000000006,0,2.6,0,FALSE,TRUE,FALSE,FALSE,FALSE,FALSE,FALSE,FALSE,FALSE,FALSE,FALSE,FALSE,FALSE,FALSE,FALSE,0.14,disease
0.628591,510.2160,0,E,Q,5.40000000000001,0,0,1,FALSE,FALSE,FALSE,FALSE,FALSE,FALSE,FALSE,FALSE,FALSE,FALSE,FALSE,FALSE,FALSE,FALSE,FALSE,0.22,disease
0.628591,510.2160,0,C,Y,85.1,0,-3.8,0,FALSE,FALSE,FALSE,FALSE,FALSE,FALSE,FALSE,FALSE,FALSE,FALSE,FALSE,FALSE,FALSE,FALSE,FALSE,0.01,disease
0.628591,510.2160,0,G,S,28.9,0,-0.4,0,FALSE,FALSE,FALSE,FALSE,FALSE,FALSE,FALSE,FALSE,FALSE,FALSE,FALSE,FALSE,FALSE,FALSE,FALSE,0.79,neutral
0.628591,510.2160,0,C,W,119.3,0,-3.4,0,FALSE,FALSE,FALSE,FALSE,FALSE,FALSE,FALSE,FALSE,FALSE,FALSE,FALSE,FALSE,FALSE,FALSE,FALSE,0.0,disease
0.628591,510.2160,0,Q,K,24.8,0,-0.4,1,FALSE,FALSE,FALSE,FALSE,FALSE,FALSE,FALSE,FALSE,FALSE,FALSE,FALSE,FALSE,FALSE,FALSE,FALSE,0.39,disease
0.628591,510.2160,59.250150,P,T,3.39999999999999,1,0.9,0,FALSE,FALSE,FALSE,FALSE,FALSE,FALSE,FALSE,FALSE,FALSE,FALSE,FALSE,FALSE,FALSE,FALSE,FALSE,0.01,disease
0.628591,510.2160,0,V,M,22.9,-1,-2.3,0,FALSE,FALSE,FALSE,FALSE,FALSE,FALSE,FALSE,FALSE,FALSE,FALSE,FALSE,FALSE,FALSE,FALSE,FALSE,0.08,disease
0.628591,510.2160,0.950917,Y,F,-3.69999999999999,0,4.1,0,FALSE,TRUE,FALSE,FALSE,FALSE,FALSE,FALSE,FALSE,FALSE,FALSE,FALSE,FALSE,FALSE,FALSE,FALSE,0.05,disease
0.628591,510.2160,0,P,L,54,0,5.4,0,FALSE,FALSE,FALSE,FALSE,FALSE,FALSE,FALSE,FALSE,FALSE,FALSE,FALSE,FALSE,FALSE,FALSE,FALSE,0.0,disease
0.628591,510.2160,0.950917,M,T,-46.8,1,-2.6,0,FALSE,FALSE,FALSE,FALSE,FALSE,FALSE,FALSE,FALSE,FALSE,FALSE,FALSE,FALSE,FALSE,FALSE,FALSE,0.0,disease
0.628591,510.2160,0,C,G,-48.4,0,-2.9,0,FALSE,FALSE,FALSE,FALSE,FALSE,FALSE,FALSE,FALSE,FALSE,FALSE,FALSE,FALSE,FALSE,FALSE,FALSE,0.03,disease
0.628591,510.2160,0,C,Y,85.1,0,-3.8,0,FALSE,FALSE,FALSE,FALSE,FALSE,FALSE,FALSE,FALSE,FALSE,FALSE,FALSE,FALSE,FALSE,FALSE,FALSE,0.0,disease
0.628591,510.2160,0.950917,S,F,100.9,0,3.6,0,FALSE,FALSE,FALSE,FALSE,FALSE,FALSE,FALSE,FALSE,FALSE,FALSE,FALSE,FALSE,FALSE,FALSE,FALSE,0.0,disease
0.628591,510.2160,59.250150,E,K,30.2,0,-0.4,2,FALSE,FALSE,FALSE,FALSE,FALSE,FALSE,FALSE,FALSE,FALSE,FALSE,FALSE,FALSE,FALSE,FALSE,FALSE,0.58,disease
0.628591,510.2160,0,C,S,-19.5,0,-3.3,0,FALSE,FALSE,FALSE,FALSE,FALSE,FALSE,FALSE,FALSE,FALSE,FALSE,FALSE,FALSE,FALSE,FALSE,FALSE,0.01,disease
0.628591,510.2160,0.950917,N,S,-25.1,0,2.7,0,FALSE,FALSE,FALSE,FALSE,FALSE,FALSE,FALSE,FALSE,FALSE,FALSE,FALSE,FALSE,FALSE,FALSE,FALSE,0.33,disease
0.628591,510.2160,0,C,Y,85.1,0,-3.8,0,FALSE,FALSE,FALSE,FALSE,FALSE,FALSE,FALSE,FALSE,FALSE,FALSE,FALSE,FALSE,FALSE,FALSE,FALSE,0.0,disease
0.628591,510.2160,0.950917,R,Q,-29.6,0,1,-1,FALSE,FALSE,FALSE,FALSE,FALSE,FALSE,FALSE,FALSE,FALSE,FALSE,FALSE,FALSE,FALSE,FALSE,FALSE,0.0,disease
0.628591,510.2160,0.950917,E,D,-27.3,0,0,0,FALSE,FALSE,FALSE,FALSE,FALSE,FALSE,FALSE,FALSE,FALSE,FALSE,FALSE,FALSE,FALSE,FALSE,FALSE,0.14,disease
0.628591,510.2160,0.950917,M,T,-46.8,1,-2.6,0,FALSE,FALSE,FALSE,FALSE,FALSE,FALSE,FALSE,FALSE,FALSE,FALSE,FALSE,FALSE,FALSE,FALSE,FALSE,0.0,disease
0.628591,510.2160,0.950917,E,Q,5.40000000000001,0,0,1,FALSE,FALSE,FALSE,FALSE,FALSE,FALSE,FALSE,FALSE,FALSE,FALSE,FALSE,FALSE,FALSE,FALSE,FALSE,0.01,disease
0.628591,510.2160,0,G,R,113.3,0,-4.1,1,FALSE,FALSE,FALSE,FALSE,FALSE,FALSE,FALSE,FALSE,FALSE,FALSE,FALSE,FALSE,FALSE,FALSE,FALSE,0.18,disease
0.628591,510.2160,0,S,P,23.7,0,-0.8,0,FALSE,FALSE,FALSE,FALSE,FALSE,FALSE,FALSE,FALSE,FALSE,FALSE,FALSE,FALSE,FALSE,FALSE,FALSE,0.11,disease
0.628591,510.2160,0.950917,V,M,22.9,-1,-2.3,0,TRUE,FALSE,FALSE,FALSE,FALSE,FALSE,FALSE,FALSE,FALSE,FALSE,FALSE,FALSE,FALSE,FALSE,FALSE,0.0,disease
0.628591,510.2160,0,R,H,-20.2,0,1.3,0,FALSE,FALSE,FALSE,FALSE,FALSE,FALSE,FALSE,FALSE,FALSE,FALSE,FALSE,FALSE,FALSE,FALSE,FALSE,0.12,disease
0.628591,510.2160,0,T,A,-27.5,-1,2.5,0,FALSE,FALSE,FALSE,FALSE,FALSE,FALSE,FALSE,FALSE,FALSE,FALSE,FALSE,FALSE,FALSE,FALSE,FALSE,0.19,disease
0.628591,510.2160,0.950917,V,L,26.7,-1,-0.4,0,TRUE,FALSE,FALSE,FALSE,FALSE,FALSE,FALSE,FALSE,FALSE,FALSE,FALSE,FALSE,FALSE,FALSE,FALSE,0.01,disease
0.628591,510.2160,0,M,T,-46.8,1,-2.6,0,FALSE,FALSE,FALSE,FALSE,FALSE,FALSE,FALSE,FALSE,FALSE,FALSE,FALSE,FALSE,FALSE,FALSE,FALSE,0.5,disease
0.628591,510.2160,0,N,K,54.5,0,-0.4,1,FALSE,FALSE,TRUE,FALSE,FALSE,TRUE,FALSE,FALSE,FALSE,FALSE,FALSE,FALSE,FALSE,FALSE,FALSE,0.05,disease
0.628591,510.2160,0,S,I,77.7,1,5.3,0,FALSE,FALSE,FALSE,FALSE,FALSE,FALSE,FALSE,FALSE,FALSE,FALSE,FALSE,FALSE,FALSE,FALSE,FALSE,0.13,disease
0.628591,510.2160,0,R,Q,-29.6,0,1,-1,FALSE,FALSE,FALSE,FALSE,FALSE,FALSE,FALSE,FALSE,FALSE,FALSE,FALSE,FALSE,FALSE,FALSE,FALSE,0.17,disease
0.628591,510.2160,0,L,P,-54,0,-5.4,0,FALSE,FALSE,FALSE,FALSE,FALSE,FALSE,FALSE,FALSE,FALSE,FALSE,FALSE,FALSE,FALSE,FALSE,FALSE,0.0,disease
0.628591,510.2160,0,C,G,-48.4,0,-2.9,0,FALSE,FALSE,FALSE,FALSE,FALSE,FALSE,FALSE,FALSE,FALSE,FALSE,FALSE,FALSE,FALSE,FALSE,FALSE,0.0,disease
0.628591,510.2160,0.950917,G,S,28.9,0,-0.4,0,FALSE,FALSE,FALSE,FALSE,FALSE,FALSE,FALSE,FALSE,FALSE,FALSE,FALSE,FALSE,FALSE,FALSE,FALSE,0.0,disease
0.628591,510.2160,0,C,F,81.4,0,0.3,0,FALSE,FALSE,FALSE,FALSE,FALSE,FALSE,FALSE,FALSE,FALSE,FALSE,FALSE,FALSE,FALSE,FALSE,FALSE,0.0,disease
0.628591,510.2160,0.950917,F,L,-23.2,0,1,0,FALSE,FALSE,FALSE,FALSE,FALSE,FALSE,FALSE,FALSE,FALSE,FALSE,FALSE,FALSE,FALSE,FALSE,FALSE,0.0,disease
0.628591,510.2160,0,R,Q,-29.6,0,1,-1,FALSE,FALSE,FALSE,FALSE,FALSE,FALSE,FALSE,FALSE,FALSE,FALSE,FALSE,FALSE,FALSE,FALSE,FALSE,0.4,neutral
0.628591,510.2160,0.950917,A,F,101.3,0,1,0,FALSE,FALSE,FALSE,FALSE,FALSE,FALSE,FALSE,FALSE,FALSE,FALSE,FALSE,FALSE,FALSE,FALSE,FALSE,0.0749,disease
0.628591,510.2160,0,R,W,54.4,0,3.6,-1,FALSE,FALSE,FALSE,FALSE,FALSE,FALSE,FALSE,FALSE,FALSE,FALSE,FALSE,FALSE,FALSE,FALSE,FALSE,0.0,disease
0.628591,510.2160,0.950917,S,P,23.7,0,-0.8,0,FALSE,FALSE,FALSE,FALSE,FALSE,FALSE,FALSE,FALSE,FALSE,FALSE,FALSE,FALSE,FALSE,FALSE,FALSE,0.04,disease
0.628591,510.2160,0,P,L,54,0,5.4,0,FALSE,FALSE,FALSE,FALSE,FALSE,FALSE,FALSE,FALSE,FALSE,FALSE,FALSE,FALSE,FALSE,FALSE,FALSE,0.32,disease
0.628591,510.2160,0,V,G,-79.9,-1,-4.6,0,FALSE,FALSE,FALSE,FALSE,FALSE,FALSE,FALSE,FALSE,FALSE,FALSE,FALSE,FALSE,FALSE,FALSE,FALSE,0.0,disease
0.628591,510.2160,0,C,W,119.3,0,-3.4,0,FALSE,FALSE,FALSE,FALSE,FALSE,FALSE,FALSE,FALSE,FALSE,FALSE,FALSE,FALSE,FALSE,FALSE,FALSE,0.0,disease
0.628591,510.2160,0,R,Q,-29.6,0,1,-1,FALSE,FALSE,FALSE,FALSE,FALSE,FALSE,FALSE,FALSE,FALSE,FALSE,FALSE,FALSE,FALSE,FALSE,FALSE,0.04,disease
0.628591,510.2160,0.950917,S,R,84.4,0,-3.7,1,FALSE,FALSE,FALSE,FALSE,FALSE,FALSE,FALSE,FALSE,FALSE,FALSE,FALSE,FALSE,FALSE,FALSE,FALSE,0.02,disease
0.628591,510.2160,0,L,P,-54,0,-5.4,0,FALSE,FALSE,FALSE,FALSE,FALSE,FALSE,FALSE,FALSE,FALSE,FALSE,FALSE,FALSE,FALSE,FALSE,FALSE,0.0,disease
0.628591,510.2160,0,V,A,-51.4,-1,-2.4,0,FALSE,FALSE,FALSE,FALSE,FALSE,FALSE,FALSE,FALSE,FALSE,FALSE,FALSE,FALSE,FALSE,FALSE,FALSE,0.2,disease
0.628591,510.2160,0,R,Q,-29.6,0,1,-1,FALSE,FALSE,FALSE,FALSE,FALSE,FALSE,FALSE,FALSE,FALSE,FALSE,FALSE,FALSE,FALSE,FALSE,FALSE,0.04,disease
0.628591,510.2160,0,C,F,81.4,0,0.3,0,FALSE,FALSE,FALSE,FALSE,FALSE,FALSE,FALSE,FALSE,FALSE,FALSE,FALSE,FALSE,FALSE,FALSE,FALSE,0.07,disease
0.628591,510.2160,0,C,R,64.9,0,-7,1,FALSE,FALSE,FALSE,FALSE,FALSE,FALSE,FALSE,FALSE,FALSE,FALSE,FALSE,FALSE,FALSE,FALSE,FALSE,0.0,disease
0.628591,510.2160,0,C,R,64.9,0,-7,1,FALSE,FALSE,FALSE,FALSE,FALSE,FALSE,FALSE,FALSE,FALSE,FALSE,FALSE,FALSE,FALSE,FALSE,FALSE,0.0,disease
0.628591,510.2160,59.250150,R,P,-60.7,0,2.9,-1,FALSE,FALSE,FALSE,FALSE,FALSE,FALSE,FALSE,FALSE,FALSE,FALSE,FALSE,FALSE,FALSE,FALSE,FALSE,0.02,disease
0.628591,510.2160,0,A,G,-28.5,0,-2.2,0,FALSE,FALSE,TRUE,FALSE,FALSE,FALSE,FALSE,FALSE,FALSE,FALSE,FALSE,FALSE,FALSE,TRUE,FALSE,0.34,disease
0.628591,510.2160,0,T,P,-3.39999999999999,-1,-0.9,0,FALSE,FALSE,FALSE,FALSE,FALSE,FALSE,FALSE,FALSE,FALSE,FALSE,FALSE,FALSE,FALSE,FALSE,FALSE,0.09,disease
0.628591,510.2160,0,C,W,119.3,0,-3.4,0,FALSE,FALSE,FALSE,FALSE,FALSE,FALSE,FALSE,FALSE,FALSE,FALSE,FALSE,FALSE,FALSE,FALSE,FALSE,0.0,disease
0.628591,510.2160,0,C,Y,85.1,0,-3.8,0,FALSE,FALSE,FALSE,FALSE,FALSE,FALSE,FALSE,FALSE,FALSE,FALSE,FALSE,FALSE,FALSE,FALSE,FALSE,0.0,disease
0.628591,510.2160,0,P,S,-23.7,0,0.8,0,FALSE,FALSE,FALSE,FALSE,FALSE,FALSE,FALSE,FALSE,FALSE,FALSE,FALSE,FALSE,FALSE,FALSE,FALSE,0.07,disease
0.628591,510.2160,0.950917,R,Q,-29.6,0,1,-1,FALSE,FALSE,FALSE,FALSE,FALSE,FALSE,FALSE,FALSE,FALSE,FALSE,FALSE,FALSE,FALSE,FALSE,FALSE,0.0,disease
0.628591,510.2160,0,C,Y,85.1,0,-3.8,0,FALSE,FALSE,FALSE,FALSE,FALSE,FALSE,FALSE,FALSE,FALSE,FALSE,FALSE,FALSE,FALSE,FALSE,FALSE,0.21,disease
0.628591,510.2160,0,A,E,49.8,0,-5.3,-1,FALSE,FALSE,FALSE,FALSE,FALSE,FALSE,FALSE,FALSE,FALSE,FALSE,FALSE,FALSE,FALSE,FALSE,FALSE,1.0,disease
0.628591,510.2160,0,Y,C,-85.1,0,3.8,0,FALSE,TRUE,TRUE,FALSE,FALSE,FALSE,FALSE,FALSE,TRUE,FALSE,FALSE,FALSE,FALSE,FALSE,FALSE,0.0,disease
0.628591,510.2160,0,C,G,-48.4,0,-2.9,0,FALSE,FALSE,FALSE,FALSE,FALSE,FALSE,FALSE,FALSE,FALSE,FALSE,FALSE,FALSE,FALSE,FALSE,FALSE,0.01,disease
0.628591,543.0414,0.950917,G,V,79.9,1,4.6,0,FALSE,FALSE,FALSE,FALSE,FALSE,FALSE,FALSE,FALSE,FALSE,FALSE,FALSE,FALSE,FALSE,FALSE,FALSE,0.0,disease
0.628591,543.0414,0,K,I,-1.90000000000001,1,8.4,-1,FALSE,FALSE,FALSE,FALSE,FALSE,FALSE,FALSE,FALSE,FALSE,FALSE,FALSE,FALSE,FALSE,FALSE,FALSE,0.0,disease
0.628591,543.0414,0.950917,S,N,25.1,0,-2.7,0,FALSE,FALSE,FALSE,FALSE,FALSE,FALSE,FALSE,FALSE,FALSE,FALSE,FALSE,FALSE,FALSE,FALSE,FALSE,0.2,neutral
0.628591,543.0414,0,V,A,-51.4,-1,-2.4,0,FALSE,FALSE,FALSE,FALSE,FALSE,FALSE,FALSE,FALSE,FALSE,FALSE,FALSE,FALSE,FALSE,FALSE,FALSE,0.0,disease
0.628591,543.0414,0,V,D,-28.9,-1,-7.7,-1,FALSE,FALSE,FALSE,FALSE,FALSE,FALSE,FALSE,FALSE,FALSE,FALSE,FALSE,FALSE,FALSE,FALSE,FALSE,0.0,disease
0.628591,543.0414,0,F,L,-23.2,0,1,0,FALSE,FALSE,FALSE,FALSE,FALSE,FALSE,FALSE,FALSE,FALSE,FALSE,FALSE,FALSE,FALSE,FALSE,FALSE,0.05,disease
0.628591,543.0414,0.950917,L,P,-54,0,-5.4,0,FALSE,FALSE,FALSE,FALSE,FALSE,FALSE,FALSE,FALSE,FALSE,FALSE,FALSE,FALSE,FALSE,FALSE,FALSE,0.0,disease
0.628591,543.0414,0,E,K,30.2,0,-0.4,2,FALSE,FALSE,FALSE,FALSE,FALSE,FALSE,FALSE,FALSE,FALSE,FALSE,FALSE,FALSE,FALSE,FALSE,FALSE,0.0,disease
0.628591,543.0414,0,M,V,-22.9,1,2.3,0,FALSE,FALSE,TRUE,FALSE,FALSE,FALSE,FALSE,FALSE,FALSE,FALSE,FALSE,FALSE,FALSE,TRUE,FALSE,0.61,neutral
0.628591,543.0414,0,V,I,26.7,0,0.3,0,FALSE,FALSE,TRUE,FALSE,FALSE,FALSE,FALSE,FALSE,FALSE,FALSE,FALSE,FALSE,FALSE,TRUE,FALSE,0.51,neutral
0.628591,543.0414,0,F,C,-81.4,0,-0.3,0,FALSE,FALSE,FALSE,FALSE,FALSE,FALSE,FALSE,FALSE,FALSE,FALSE,FALSE,FALSE,FALSE,FALSE,FALSE,0.0,disease
0.628591,543.0414,0.950917,T,P,-3.39999999999999,-1,-0.9,0,FALSE,FALSE,FALSE,FALSE,FALSE,FALSE,FALSE,FALSE,FALSE,FALSE,FALSE,FALSE,FALSE,FALSE,FALSE,0.0,disease
0.628591,543.0414,0.950917,R,G,-113.3,0,4.1,-1,TRUE,FALSE,TRUE,FALSE,TRUE,FALSE,FALSE,FALSE,FALSE,FALSE,FALSE,FALSE,FALSE,FALSE,FALSE,0.0,disease
0.628591,543.0414,0.950917,G,R,113.3,0,-4.1,1,FALSE,FALSE,TRUE,FALSE,FALSE,FALSE,FALSE,FALSE,FALSE,TRUE,FALSE,FALSE,FALSE,FALSE,FALSE,0.0,disease
0.628591,543.0414,0.950917,G,R,113.3,0,-4.1,1,FALSE,FALSE,FALSE,FALSE,FALSE,FALSE,FALSE,FALSE,FALSE,FALSE,FALSE,FALSE,FALSE,FALSE,FALSE,0.0,disease
0.628591,543.0414,0,M,L,3.79999999999998,0,1.9,0,FALSE,FALSE,TRUE,FALSE,FALSE,FALSE,FALSE,FALSE,FALSE,FALSE,FALSE,FALSE,FALSE,TRUE,FALSE,0.6,neutral
0.628591,543.0414,0.950917,R,G,-113.3,0,4.1,-1,FALSE,FALSE,FALSE,FALSE,FALSE,FALSE,FALSE,FALSE,FALSE,FALSE,FALSE,FALSE,FALSE,FALSE,FALSE,0.0,disease
0.628591,543.0414,0.950917,C,S,-19.5,0,-3.3,0,FALSE,FALSE,FALSE,FALSE,FALSE,FALSE,FALSE,FALSE,FALSE,FALSE,FALSE,FALSE,FALSE,FALSE,FALSE,0.69,neutral
0.628591,245.0680,1.918650,S,P,23.7,0,-0.8,0,FALSE,FALSE,TRUE,FALSE,FALSE,FALSE,TRUE,FALSE,FALSE,FALSE,FALSE,FALSE,FALSE,FALSE,FALSE,0.85,neutral
0.628591,245.0680,1.918650,G,D,51,0,-3.1,-1,FALSE,FALSE,TRUE,FALSE,FALSE,FALSE,TRUE,FALSE,FALSE,FALSE,FALSE,FALSE,FALSE,FALSE,FALSE,0.13,neutral
0.628591,245.0680,0.950917,R,C,-64.9,0,7,-1,FALSE,FALSE,FALSE,FALSE,FALSE,FALSE,FALSE,FALSE,FALSE,FALSE,FALSE,FALSE,FALSE,FALSE,FALSE,0.02,neutral
0.628591,245.0680,1.918650,G,D,51,0,-3.1,-1,FALSE,FALSE,FALSE,FALSE,FALSE,FALSE,FALSE,FALSE,FALSE,FALSE,FALSE,FALSE,FALSE,FALSE,FALSE,0.24,neutral
0.628591,245.0680,0.950917,Y,C,-85.1,0,3.8,0,FALSE,TRUE,TRUE,FALSE,FALSE,FALSE,FALSE,FALSE,TRUE,FALSE,FALSE,FALSE,FALSE,FALSE,FALSE,0.0,disease
0.628591,-158.8142,0,M,V,-22.9,1,2.3,0,FALSE,FALSE,FALSE,FALSE,FALSE,FALSE,FALSE,FALSE,FALSE,FALSE,FALSE,FALSE,FALSE,FALSE,FALSE,1.0,neutral
0.628591,-158.8142,0,R,Q,-29.6,0,1,-1,FALSE,FALSE,FALSE,FALSE,FALSE,FALSE,FALSE,FALSE,FALSE,FALSE,FALSE,FALSE,FALSE,FALSE,FALSE,0.06,neutral
0.628591,-158.8142,0,A,T,27.5,1,-2.5,0,FALSE,FALSE,FALSE,FALSE,FALSE,FALSE,FALSE,FALSE,FALSE,FALSE,FALSE,FALSE,FALSE,FALSE,FALSE,0.4,neutral
0.628591,-158.8142,-3.179009,R,Q,-29.6,0,1,-1,FALSE,FALSE,FALSE,FALSE,FALSE,FALSE,FALSE,FALSE,FALSE,FALSE,FALSE,FALSE,FALSE,FALSE,FALSE,0.07,neutral
0.628591,-158.8142,-3.179009,R,C,-64.9,0,7,-1,FALSE,FALSE,FALSE,FALSE,FALSE,FALSE,FALSE,FALSE,FALSE,FALSE,FALSE,FALSE,FALSE,FALSE,FALSE,0.0,neutral
0.628591,-158.8142,0.950917,P,L,54,0,5.4,0,FALSE,FALSE,FALSE,FALSE,FALSE,FALSE,FALSE,FALSE,FALSE,FALSE,FALSE,FALSE,FALSE,FALSE,FALSE,0.0,neutral
0.628591,-158.8142,-2.521115,V,A,-51.4,-1,-2.4,0,FALSE,FALSE,FALSE,FALSE,FALSE,FALSE,FALSE,FALSE,FALSE,FALSE,FALSE,FALSE,FALSE,FALSE,FALSE,0.23,neutral
0.628591,-158.8142,0.950917,S,R,84.4,0,-3.7,1,FALSE,FALSE,FALSE,FALSE,FALSE,FALSE,FALSE,FALSE,FALSE,FALSE,FALSE,FALSE,FALSE,FALSE,FALSE,0.0,neutral
-1.646646,-1430.5623,0.950917,V,L,26.7,-1,-0.4,0,TRUE,FALSE,TRUE,FALSE,FALSE,FALSE,FALSE,FALSE,FALSE,TRUE,FALSE,FALSE,FALSE,FALSE,FALSE,0.0,neutral
-1.646646,-1430.5623,0.950917,Y,S,-104.6,0,0.5,0,TRUE,TRUE,TRUE,FALSE,FALSE,FALSE,FALSE,FALSE,TRUE,TRUE,FALSE,FALSE,FALSE,FALSE,FALSE,0.0,neutral
-1.646646,-1430.5623,0,T,S,-27.1,-1,-0.1,0,FALSE,FALSE,FALSE,FALSE,FALSE,FALSE,FALSE,FALSE,FALSE,FALSE,FALSE,FALSE,FALSE,FALSE,FALSE,0.29,neutral
0.628591,-198.1562,0,P,S,-23.7,0,0.8,0,FALSE,FALSE,FALSE,FALSE,FALSE,FALSE,FALSE,FALSE,FALSE,FALSE,FALSE,FALSE,FALSE,FALSE,FALSE,0.0749,neutral
0.628591,-198.1562,0.950917,D,N,3,0,0,1,FALSE,FALSE,FALSE,FALSE,FALSE,FALSE,FALSE,FALSE,FALSE,FALSE,FALSE,FALSE,FALSE,FALSE,FALSE,0.0749,neutral
0.628591,-198.1562,0.950917,R,Q,-29.6,0,1,-1,FALSE,FALSE,FALSE,FALSE,FALSE,FALSE,FALSE,FALSE,FALSE,FALSE,FALSE,FALSE,FALSE,FALSE,FALSE,0.0749,neutral
0.628591,-198.1562,0.950917,R,S,-84.4,0,3.7,-1,FALSE,FALSE,FALSE,FALSE,FALSE,FALSE,FALSE,FALSE,FALSE,FALSE,FALSE,FALSE,FALSE,FALSE,FALSE,0.0749,neutral
0.628591,-198.1562,0.950917,E,K,30.2,0,-0.4,2,FALSE,FALSE,FALSE,FALSE,FALSE,FALSE,FALSE,FALSE,FALSE,FALSE,FALSE,FALSE,FALSE,FALSE,FALSE,0.0749,neutral
0.628591,-198.1562,0,C,R,64.9,0,-7,1,FALSE,FALSE,FALSE,FALSE,FALSE,FALSE,FALSE,FALSE,FALSE,FALSE,FALSE,FALSE,FALSE,FALSE,FALSE,0.0749,neutral
0.628591,-198.1562,0.950917,P,S,-23.7,0,0.8,0,FALSE,FALSE,FALSE,FALSE,FALSE,FALSE,FALSE,FALSE,FALSE,FALSE,FALSE,FALSE,FALSE,FALSE,FALSE,0.0749,neutral
0.628591,-198.1562,0,R,Q,-29.6,0,1,-1,FALSE,FALSE,FALSE,FALSE,FALSE,FALSE,FALSE,FALSE,FALSE,FALSE,FALSE,FALSE,FALSE,FALSE,FALSE,0.44,neutral
-1.557641,-215.8012,0,Q,H,9.39999999999998,0,0.3,1,FALSE,FALSE,FALSE,FALSE,FALSE,FALSE,FALSE,FALSE,FALSE,FALSE,FALSE,FALSE,FALSE,FALSE,FALSE,0.0,neutral
-1.557641,-215.8012,-58.963910,L,I,0,1,0.7,0,FALSE,FALSE,FALSE,FALSE,FALSE,FALSE,FALSE,FALSE,FALSE,FALSE,FALSE,FALSE,FALSE,FALSE,FALSE,0.17,neutral
-1.557641,-215.8012,0.950917,R,H,-20.2,0,1.3,0,FALSE,FALSE,FALSE,FALSE,FALSE,FALSE,FALSE,FALSE,FALSE,FALSE,FALSE,FALSE,FALSE,FALSE,FALSE,0.04,neutral
-1.557641,-215.8012,-58.963910,T,M,46.8,-1,2.6,0,FALSE,FALSE,FALSE,FALSE,FALSE,FALSE,FALSE,FALSE,FALSE,FALSE,FALSE,FALSE,FALSE,FALSE,FALSE,0.05,neutral
-1.557641,-215.8012,-58.963910,A,V,51.4,1,2.4,0,FALSE,FALSE,FALSE,FALSE,FALSE,FALSE,FALSE,FALSE,FALSE,FALSE,FALSE,FALSE,FALSE,FALSE,FALSE,0.06,neutral
-1.557641,-215.8012,0,Q,L,22.9,0,7.3,0,FALSE,FALSE,FALSE,FALSE,FALSE,FALSE,FALSE,FALSE,FALSE,FALSE,FALSE,FALSE,FALSE,FALSE,FALSE,0.05,neutral
-1.557641,-215.8012,-58.963910,G,S,28.9,0,-0.4,0,FALSE,FALSE,FALSE,FALSE,FALSE,FALSE,FALSE,FALSE,FALSE,FALSE,FALSE,FALSE,FALSE,FALSE,FALSE,1.0,neutral
1.910551,559.0423,0.950917,E,D,-27.3,0,0,0,FALSE,FALSE,FALSE,FALSE,FALSE,FALSE,FALSE,FALSE,FALSE,FALSE,FALSE,FALSE,FALSE,FALSE,FALSE,0.0,disease
1.910551,559.0423,0.950917,I,N,-52.6,-1,-8,0,FALSE,FALSE,FALSE,FALSE,FALSE,FALSE,FALSE,FALSE,FALSE,FALSE,FALSE,FALSE,FALSE,FALSE,FALSE,0.0,neutral
1.910551,559.0423,0.950917,P,T,3.39999999999999,1,0.9,0,FALSE,FALSE,FALSE,FALSE,FALSE,FALSE,FALSE,FALSE,FALSE,FALSE,FALSE,FALSE,FALSE,FALSE,FALSE,0.0,disease
1.910551,559.0423,0.950917,S,I,77.7,1,5.3,0,FALSE,FALSE,FALSE,FALSE,FALSE,FALSE,FALSE,FALSE,FALSE,FALSE,FALSE,FALSE,FALSE,FALSE,FALSE,0.0,disease
1.910551,559.0423,59.442795,D,A,-22.5,0,5.3,1,FALSE,FALSE,FALSE,FALSE,FALSE,FALSE,FALSE,FALSE,FALSE,FALSE,FALSE,FALSE,FALSE,FALSE,FALSE,0.17,disease
1.910551,559.0423,0.950917,A,P,24.1,0,-3.4,0,FALSE,FALSE,FALSE,FALSE,FALSE,FALSE,FALSE,FALSE,FALSE,FALSE,FALSE,FALSE,FALSE,FALSE,FALSE,0.03,disease
1.910551,559.0423,0.950917,A,D,22.5,0,-5.3,-1,FALSE,FALSE,FALSE,FALSE,FALSE,FALSE,FALSE,FALSE,FALSE,FALSE,FALSE,FALSE,FALSE,FALSE,FALSE,0.0,disease
1.910551,559.0423,0.950917,P,R,60.7,0,-2.9,1,TRUE,FALSE,FALSE,FALSE,FALSE,FALSE,FALSE,FALSE,FALSE,FALSE,FALSE,FALSE,FALSE,FALSE,FALSE,0.0,disease
1.910551,559.0423,0.950917,R,Q,-29.6,0,1,-1,FALSE,FALSE,FALSE,FALSE,FALSE,FALSE,FALSE,FALSE,FALSE,FALSE,FALSE,FALSE,FALSE,FALSE,FALSE,0.0,disease
1.910551,559.0423,0,G,R,113.3,0,-4.1,1,FALSE,FALSE,TRUE,FALSE,FALSE,FALSE,TRUE,FALSE,FALSE,FALSE,FALSE,FALSE,FALSE,FALSE,FALSE,0.1,disease
1.910551,559.0423,0.950917,A,P,24.1,0,-3.4,0,FALSE,FALSE,FALSE,FALSE,FALSE,FALSE,FALSE,FALSE,FALSE,FALSE,FALSE,FALSE,FALSE,FALSE,FALSE,0.0,disease
1.910551,559.0423,0.950917,G,D,51,0,-3.1,-1,TRUE,FALSE,TRUE,FALSE,FALSE,FALSE,FALSE,FALSE,FALSE,TRUE,FALSE,FALSE,FALSE,FALSE,FALSE,0.0,disease
1.910551,559.0423,0,T,A,-27.5,-1,2.5,0,FALSE,FALSE,TRUE,FALSE,FALSE,FALSE,TRUE,FALSE,FALSE,FALSE,FALSE,FALSE,FALSE,FALSE,FALSE,0.02,disease
1.910551,559.0423,0,R,W,54.4,0,3.6,-1,FALSE,FALSE,TRUE,FALSE,FALSE,FALSE,TRUE,FALSE,FALSE,FALSE,FALSE,FALSE,FALSE,FALSE,FALSE,0.01,disease
1.910551,559.0423,0.950917,T,P,-3.39999999999999,-1,-0.9,0,FALSE,FALSE,FALSE,FALSE,FALSE,FALSE,FALSE,FALSE,FALSE,FALSE,FALSE,FALSE,FALSE,FALSE,FALSE,0.01,disease
1.910551,559.0423,0.950917,K,R,4.80000000000001,0,-0.6,0,TRUE,FALSE,TRUE,FALSE,TRUE,FALSE,FALSE,FALSE,FALSE,FALSE,FALSE,FALSE,FALSE,FALSE,FALSE,0.0,disease
1.910551,559.0423,0,C,R,64.9,0,-7,1,FALSE,FALSE,TRUE,FALSE,FALSE,FALSE,TRUE,FALSE,FALSE,FALSE,FALSE,FALSE,FALSE,FALSE,FALSE,0.0,disease
1.910551,559.0423,0.950917,H,R,20.2,0,-1.3,0,TRUE,FALSE,FALSE,FALSE,FALSE,FALSE,FALSE,FALSE,FALSE,FALSE,FALSE,FALSE,FALSE,FALSE,FALSE,0.0,disease
1.910551,559.0423,0.950917,P,S,-23.7,0,0.8,0,FALSE,FALSE,FALSE,FALSE,FALSE,FALSE,FALSE,FALSE,FALSE,FALSE,FALSE,FALSE,FALSE,FALSE,FALSE,0.0,disease
1.910551,559.0423,0,C,Y,85.1,0,-3.8,0,FALSE,FALSE,TRUE,FALSE,FALSE,FALSE,TRUE,FALSE,FALSE,FALSE,FALSE,FALSE,FALSE,FALSE,FALSE,0.04,disease
1.910551,559.0423,0.950917,C,R,64.9,0,-7,1,FALSE,FALSE,FALSE,FALSE,FALSE,FALSE,FALSE,FALSE,FALSE,FALSE,FALSE,FALSE,FALSE,FALSE,FALSE,0.0,disease
1.910551,559.0423,0.950917,A,V,51.4,1,2.4,0,FALSE,FALSE,FALSE,FALSE,FALSE,FALSE,FALSE,FALSE,FALSE,FALSE,FALSE,FALSE,FALSE,FALSE,FALSE,0.0,disease
1.910551,559.0423,0,L,P,-54,0,-5.4,0,FALSE,FALSE,TRUE,FALSE,FALSE,FALSE,FALSE,FALSE,FALSE,FALSE,FALSE,FALSE,FALSE,TRUE,FALSE,0.01,neutral
1.910551,559.0423,0.950917,R,L,-6.70000000000002,0,8.3,-1,FALSE,FALSE,FALSE,FALSE,FALSE,FALSE,FALSE,FALSE,FALSE,FALSE,FALSE,FALSE,FALSE,FALSE,FALSE,0.0,disease
1.910551,559.0423,0.950917,W,S,-138.8,0,0.1,0,FALSE,FALSE,FALSE,FALSE,FALSE,FALSE,FALSE,FALSE,FALSE,FALSE,FALSE,FALSE,FALSE,FALSE,FALSE,0.0,disease
1.910551,559.0423,0.950917,F,V,-49.9,1,1.4,0,FALSE,FALSE,FALSE,FALSE,FALSE,FALSE,FALSE,FALSE,FALSE,FALSE,FALSE,FALSE,FALSE,FALSE,FALSE,0.0,disease
1.910551,559.0423,0.950917,P,S,-23.7,0,0.8,0,FALSE,FALSE,FALSE,FALSE,FALSE,FALSE,FALSE,FALSE,FALSE,FALSE,FALSE,FALSE,FALSE,FALSE,FALSE,0.0,disease
1.910551,559.0423,0.950917,G,D,51,0,-3.1,-1,FALSE,FALSE,FALSE,FALSE,FALSE,FALSE,FALSE,FALSE,FALSE,FALSE,FALSE,FALSE,FALSE,FALSE,FALSE,0.0,disease
1.910551,559.0423,0.950917,L,F,23.2,0,-1,0,FALSE,FALSE,FALSE,FALSE,FALSE,FALSE,FALSE,FALSE,FALSE,FALSE,FALSE,FALSE,FALSE,FALSE,FALSE,0.0,disease
1.910551,559.0423,59.442795,D,Y,82.5,0,2.2,1,FALSE,FALSE,FALSE,FALSE,FALSE,FALSE,FALSE,FALSE,FALSE,FALSE,FALSE,FALSE,FALSE,FALSE,FALSE,0.0749,disease
1.910551,559.0423,0.950917,D,G,-51,0,3.1,1,FALSE,FALSE,FALSE,FALSE,FALSE,FALSE,FALSE,FALSE,FALSE,FALSE,FALSE,FALSE,FALSE,FALSE,FALSE,0.0,disease
1.910551,559.0423,0.950917,L,P,-54,0,-5.4,0,FALSE,FALSE,FALSE,FALSE,FALSE,FALSE,FALSE,FALSE,FALSE,FALSE,FALSE,FALSE,FALSE,FALSE,FALSE,0.03,neutral
1.910551,559.0423,0.950917,M,R,10.5,0,-6.4,1,FALSE,FALSE,FALSE,FALSE,FALSE,FALSE,FALSE,FALSE,FALSE,FALSE,FALSE,FALSE,FALSE,FALSE,FALSE,0.0,disease
1.910551,559.0423,0.950917,S,L,77.7,0,4.6,0,FALSE,FALSE,FALSE,FALSE,FALSE,FALSE,FALSE,FALSE,FALSE,FALSE,FALSE,FALSE,FALSE,FALSE,FALSE,0.0,disease
1.910551,559.0423,0,R,Q,-29.6,0,1,-1,FALSE,FALSE,TRUE,FALSE,FALSE,FALSE,TRUE,FALSE,FALSE,FALSE,FALSE,FALSE,FALSE,FALSE,FALSE,0.03,disease
1.910551,559.0423,0.950917,C,Y,85.1,0,-3.8,0,FALSE,FALSE,FALSE,FALSE,FALSE,FALSE,FALSE,FALSE,FALSE,FALSE,FALSE,FALSE,FALSE,FALSE,FALSE,0.0,disease
1.910551,559.0423,0.950917,R,W,54.4,0,3.6,-1,FALSE,FALSE,FALSE,FALSE,FALSE,FALSE,FALSE,FALSE,FALSE,FALSE,FALSE,FALSE,FALSE,FALSE,FALSE,0.0,disease
1.910551,559.0423,0.950917,L,P,-54,0,-5.4,0,FALSE,FALSE,FALSE,FALSE,FALSE,FALSE,FALSE,FALSE,FALSE,FALSE,FALSE,FALSE,FALSE,FALSE,FALSE,0.0,disease
1.910551,559.0423,0.950917,R,P,-60.7,0,2.9,-1,FALSE,FALSE,FALSE,FALSE,FALSE,FALSE,FALSE,FALSE,FALSE,FALSE,FALSE,FALSE,FALSE,FALSE,FALSE,0.0,disease
1.910551,559.0423,0.950917,P,R,60.7,0,-2.9,1,FALSE,FALSE,FALSE,FALSE,FALSE,FALSE,FALSE,FALSE,FALSE,FALSE,FALSE,FALSE,FALSE,FALSE,FALSE,0.0,disease
1.910551,559.0423,0.950917,R,P,-60.7,0,2.9,-1,FALSE,FALSE,FALSE,FALSE,FALSE,FALSE,FALSE,FALSE,FALSE,FALSE,FALSE,FALSE,FALSE,FALSE,FALSE,0.0,disease
1.910551,559.0423,0,W,G,-167.7,0,0.5,0,FALSE,FALSE,TRUE,FALSE,FALSE,FALSE,TRUE,FALSE,FALSE,FALSE,FALSE,FALSE,FALSE,FALSE,FALSE,0.66,disease
1.910551,559.0423,0.950917,R,Q,-29.6,0,1,-1,TRUE,FALSE,FALSE,FALSE,FALSE,FALSE,FALSE,FALSE,FALSE,FALSE,FALSE,FALSE,FALSE,FALSE,FALSE,0.0,disease
1.910551,559.0423,0.950917,H,Y,40.4,0,1.9,-1,FALSE,FALSE,FALSE,FALSE,FALSE,FALSE,FALSE,FALSE,FALSE,FALSE,FALSE,FALSE,FALSE,FALSE,FALSE,0.0,disease
1.910551,559.0423,0.950917,R,W,54.4,0,3.6,-1,TRUE,FALSE,FALSE,FALSE,FALSE,FALSE,FALSE,FALSE,FALSE,FALSE,FALSE,FALSE,FALSE,FALSE,FALSE,0.0,disease
1.910551,559.0423,0,H,P,-40.5,0,1.6,-1,FALSE,FALSE,TRUE,FALSE,FALSE,FALSE,TRUE,FALSE,FALSE,FALSE,FALSE,FALSE,FALSE,FALSE,FALSE,0.33,disease
1.910551,559.0423,0,N,S,-25.1,0,2.7,0,FALSE,FALSE,FALSE,FALSE,FALSE,FALSE,FALSE,FALSE,FALSE,FALSE,FALSE,FALSE,FALSE,FALSE,FALSE,0.0749,disease
1.910551,559.0423,0.950917,W,G,-167.7,0,0.5,0,FALSE,FALSE,FALSE,FALSE,FALSE,FALSE,FALSE,FALSE,FALSE,FALSE,FALSE,FALSE,FALSE,FALSE,FALSE,0.0,disease
1.910551,559.0423,0,C,W,119.3,0,-3.4,0,FALSE,FALSE,TRUE,FALSE,FALSE,FALSE,TRUE,FALSE,FALSE,FALSE,FALSE,FALSE,FALSE,FALSE,FALSE,0.02,disease
1.910551,559.0423,0.950917,I,N,-52.6,-1,-8,0,FALSE,FALSE,FALSE,FALSE,FALSE,FALSE,FALSE,FALSE,FALSE,FALSE,FALSE,FALSE,FALSE,FALSE,FALSE,0.0,disease
1.910551,559.0423,0,W,C,-119.3,0,3.4,0,FALSE,FALSE,TRUE,FALSE,FALSE,FALSE,TRUE,FALSE,FALSE,FALSE,FALSE,FALSE,FALSE,FALSE,FALSE,0.16,disease
1.910551,559.0423,59.442795,T,I,50.6,0,5.2,0,FALSE,FALSE,FALSE,FALSE,FALSE,FALSE,FALSE,FALSE,FALSE,FALSE,FALSE,FALSE,FALSE,FALSE,FALSE,0.0,disease
1.910551,559.0423,0.950917,H,Q,-9.39999999999998,0,-0.3,-1,FALSE,FALSE,FALSE,FALSE,FALSE,FALSE,FALSE,FALSE,FALSE,FALSE,FALSE,FALSE,FALSE,FALSE,FALSE,0.0,disease
1.910551,559.0423,0.950917,M,V,-22.9,1,2.3,0,FALSE,FALSE,FALSE,FALSE,FALSE,FALSE,FALSE,FALSE,FALSE,FALSE,FALSE,FALSE,FALSE,FALSE,FALSE,0.0,disease
1.910551,559.0423,0.950917,L,P,-54,0,-5.4,0,TRUE,FALSE,FALSE,FALSE,FALSE,FALSE,FALSE,FALSE,FALSE,FALSE,FALSE,FALSE,FALSE,FALSE,FALSE,0.0,disease
1.910551,559.0423,0.950917,P,L,54,0,5.4,0,FALSE,FALSE,FALSE,FALSE,FALSE,FALSE,FALSE,FALSE,FALSE,FALSE,FALSE,FALSE,FALSE,FALSE,FALSE,0.0,disease
1.910551,559.0423,0.950917,F,L,-23.2,0,1,0,FALSE,FALSE,FALSE,FALSE,FALSE,FALSE,FALSE,FALSE,FALSE,FALSE,FALSE,FALSE,FALSE,FALSE,FALSE,0.0,disease
1.910551,559.0423,0.950917,R,W,54.4,0,3.6,-1,FALSE,FALSE,FALSE,FALSE,FALSE,FALSE,FALSE,FALSE,FALSE,FALSE,FALSE,FALSE,FALSE,FALSE,FALSE,0.0,disease
1.910551,559.0423,0.950917,V,E,-1.59999999999999,-1,-7.7,-1,FALSE,FALSE,FALSE,FALSE,FALSE,FALSE,FALSE,FALSE,FALSE,FALSE,FALSE,FALSE,FALSE,FALSE,FALSE,0.0,disease
1.910551,559.0423,0.950917,I,L,0,-1,-0.7,0,FALSE,FALSE,FALSE,FALSE,FALSE,FALSE,FALSE,FALSE,FALSE,FALSE,FALSE,FALSE,FALSE,FALSE,FALSE,0.0,disease
1.910551,559.0423,0,C,Y,85.1,0,-3.8,0,TRUE,FALSE,TRUE,FALSE,FALSE,FALSE,TRUE,FALSE,FALSE,FALSE,FALSE,FALSE,FALSE,FALSE,FALSE,0.02,disease
1.910551,559.0423,0.950917,E,K,30.2,0,-0.4,2,FALSE,FALSE,FALSE,FALSE,FALSE,FALSE,FALSE,FALSE,FALSE,FALSE,FALSE,FALSE,FALSE,FALSE,FALSE,0.0,disease
1.910551,559.0423,0,N,D,-3,0,0,-1,FALSE,FALSE,FALSE,FALSE,FALSE,FALSE,FALSE,FALSE,FALSE,FALSE,FALSE,FALSE,FALSE,FALSE,FALSE,0.0749,disease
1.910551,559.0423,0.950917,E,K,30.2,0,-0.4,2,FALSE,FALSE,TRUE,FALSE,FALSE,FALSE,FALSE,FALSE,FALSE,TRUE,FALSE,FALSE,FALSE,FALSE,FALSE,0.0,disease
1.910551,559.0423,0,S,C,19.5,0,3.3,0,FALSE,FALSE,TRUE,FALSE,FALSE,FALSE,TRUE,FALSE,FALSE,FALSE,FALSE,FALSE,FALSE,FALSE,FALSE,0.08,neutral
1.910551,559.0423,0.950917,K,T,-52.5,1,3.2,-1,FALSE,FALSE,FALSE,FALSE,FALSE,FALSE,FALSE,FALSE,FALSE,FALSE,FALSE,FALSE,FALSE,FALSE,FALSE,0.0,disease
1.910551,559.0423,0.950917,L,P,-54,0,-5.4,0,FALSE,FALSE,FALSE,FALSE,FALSE,FALSE,FALSE,FALSE,FALSE,FALSE,FALSE,FALSE,FALSE,FALSE,FALSE,0.0,disease
1.910551,559.0423,0.950917,L,R,6.70000000000002,0,-8.3,1,FALSE,FALSE,FALSE,FALSE,FALSE,FALSE,FALSE,FALSE,FALSE,FALSE,FALSE,FALSE,FALSE,FALSE,FALSE,0.0,disease
1.910551,559.0423,0.950917,Y,C,-85.1,0,3.8,0,FALSE,FALSE,FALSE,FALSE,FALSE,FALSE,FALSE,FALSE,FALSE,FALSE,FALSE,FALSE,FALSE,FALSE,FALSE,0.0,disease
1.910551,559.0423,0.950917,N,H,39.1,0,0.3,1,TRUE,FALSE,FALSE,FALSE,FALSE,FALSE,FALSE,FALSE,FALSE,FALSE,FALSE,FALSE,FALSE,FALSE,FALSE,0.0,disease
1.910551,559.0423,0.950917,Q,K,24.8,0,-0.4,1,FALSE,FALSE,FALSE,FALSE,FALSE,FALSE,FALSE,FALSE,FALSE,FALSE,FALSE,FALSE,FALSE,FALSE,FALSE,0.49,disease
1.910551,559.0423,0.950917,G,S,28.9,0,-0.4,0,FALSE,FALSE,FALSE,FALSE,FALSE,FALSE,FALSE,FALSE,FALSE,FALSE,FALSE,FALSE,FALSE,FALSE,FALSE,0.01,disease
1.910551,559.0423,0.950917,G,R,113.3,0,-4.1,1,FALSE,FALSE,FALSE,FALSE,FALSE,FALSE,FALSE,FALSE,FALSE,FALSE,FALSE,FALSE,FALSE,FALSE,FALSE,0.0,disease
0.628591,-184.8470,0,V,M,22.9,-1,-2.3,0,FALSE,FALSE,FALSE,FALSE,FALSE,FALSE,FALSE,FALSE,FALSE,FALSE,FALSE,FALSE,FALSE,FALSE,FALSE,0.09,neutral
0.628591,-184.8470,0,S,N,25.1,0,-2.7,0,FALSE,FALSE,FALSE,FALSE,FALSE,FALSE,FALSE,FALSE,FALSE,FALSE,FALSE,FALSE,FALSE,FALSE,FALSE,0.12,neutral
0.628591,-184.8470,0,K,R,4.80000000000001,0,-0.6,0,FALSE,FALSE,FALSE,FALSE,FALSE,FALSE,FALSE,FALSE,FALSE,FALSE,FALSE,FALSE,FALSE,FALSE,FALSE,0.28,neutral
0.628591,-184.8470,0,T,A,-27.5,-1,2.5,0,FALSE,FALSE,FALSE,FALSE,FALSE,FALSE,FALSE,FALSE,FALSE,FALSE,FALSE,FALSE,FALSE,FALSE,FALSE,0.58,neutral
0.628591,-184.8470,0,R,H,-20.2,0,1.3,0,FALSE,FALSE,FALSE,FALSE,FALSE,FALSE,FALSE,FALSE,FALSE,FALSE,FALSE,FALSE,FALSE,FALSE,FALSE,0.05,neutral
0.628591,-184.8470,0,P,R,60.7,0,-2.9,1,FALSE,FALSE,FALSE,FALSE,FALSE,FALSE,FALSE,FALSE,FALSE,FALSE,FALSE,FALSE,FALSE,FALSE,FALSE,0.13,neutral
0.628591,-184.8470,0,T,S,-27.1,-1,-0.1,0,FALSE,FALSE,FALSE,FALSE,FALSE,FALSE,FALSE,FALSE,FALSE,FALSE,FALSE,FALSE,FALSE,FALSE,FALSE,0.54,neutral
-2.263566,-808.3316,0.950917,A,G,-28.5,0,-2.2,0,FALSE,FALSE,FALSE,FALSE,FALSE,FALSE,FALSE,FALSE,FALSE,FALSE,FALSE,FALSE,FALSE,FALSE,FALSE,0.0,neutral
-2.263566,-808.3316,0,A,S,0.400000000000006,0,-2.6,0,FALSE,FALSE,FALSE,FALSE,FALSE,FALSE,FALSE,FALSE,FALSE,FALSE,FALSE,FALSE,FALSE,FALSE,FALSE,0.19,neutral
0.628591,-79.4935,0,S,L,77.7,0,4.6,0,FALSE,FALSE,FALSE,FALSE,FALSE,FALSE,FALSE,FALSE,FALSE,FALSE,FALSE,FALSE,FALSE,FALSE,FALSE,0.8,neutral
1.910551,-58.1014,-57.057019,R,C,-64.9,0,7,-1,FALSE,FALSE,FALSE,FALSE,FALSE,FALSE,FALSE,FALSE,FALSE,FALSE,FALSE,FALSE,FALSE,FALSE,FALSE,0.0,neutral
1.910551,-58.1014,-56.057019,D,N,3,0,0,1,FALSE,FALSE,FALSE,FALSE,FALSE,FALSE,FALSE,FALSE,FALSE,FALSE,FALSE,FALSE,FALSE,FALSE,FALSE,0.48,neutral
1.910551,-58.1014,0.950917,R,C,-64.9,0,7,-1,FALSE,FALSE,FALSE,FALSE,FALSE,FALSE,FALSE,FALSE,FALSE,FALSE,FALSE,FALSE,FALSE,FALSE,FALSE,0.0,neutral
1.910551,-58.1014,0.950917,R,H,-20.2,0,1.3,0,FALSE,FALSE,FALSE,FALSE,FALSE,FALSE,FALSE,FALSE,FALSE,FALSE,FALSE,FALSE,FALSE,FALSE,FALSE,0.0,neutral
1.910551,-58.1014,-56.057019,G,S,28.9,0,-0.4,0,FALSE,FALSE,FALSE,FALSE,FALSE,FALSE,FALSE,FALSE,FALSE,FALSE,FALSE,FALSE,FALSE,FALSE,FALSE,1.0,neutral
1.910551,-58.1014,0,P,R,60.7,0,-2.9,1,FALSE,FALSE,FALSE,FALSE,FALSE,FALSE,FALSE,FALSE,FALSE,FALSE,FALSE,FALSE,FALSE,FALSE,FALSE,0.15,neutral
-1.646646,-1307.1610,0.950917,L,I,0,1,0.7,0,FALSE,FALSE,FALSE,FALSE,FALSE,FALSE,FALSE,FALSE,FALSE,FALSE,FALSE,FALSE,FALSE,FALSE,FALSE,0.0749,neutral
-1.646646,-1307.1610,0.950917,S,F,100.9,0,3.6,0,FALSE,FALSE,FALSE,FALSE,FALSE,FALSE,FALSE,FALSE,FALSE,FALSE,FALSE,FALSE,FALSE,FALSE,FALSE,0.0749,neutral
-1.646646,-1307.1610,0.950917,T,P,-3.39999999999999,-1,-0.9,0,FALSE,FALSE,FALSE,FALSE,FALSE,FALSE,FALSE,FALSE,FALSE,FALSE,FALSE,FALSE,FALSE,FALSE,FALSE,0.0749,neutral
-1.646646,-1307.1610,0.950917,S,N,25.1,0,-2.7,0,FALSE,FALSE,FALSE,FALSE,FALSE,FALSE,FALSE,FALSE,FALSE,FALSE,FALSE,FALSE,FALSE,FALSE,FALSE,0.0749,neutral
-1.646646,-1307.1610,0.950917,P,T,3.39999999999999,1,0.9,0,FALSE,FALSE,FALSE,FALSE,FALSE,FALSE,FALSE,FALSE,FALSE,FALSE,FALSE,FALSE,FALSE,FALSE,FALSE,0.0749,neutral
-1.646646,-1307.1610,0,P,L,54,0,5.4,0,FALSE,FALSE,FALSE,FALSE,FALSE,FALSE,FALSE,FALSE,FALSE,FALSE,FALSE,FALSE,FALSE,FALSE,FALSE,0.32,neutral
-1.557641,-1618.7624,0,A,V,51.4,1,2.4,0,FALSE,FALSE,FALSE,FALSE,FALSE,FALSE,FALSE,FALSE,FALSE,FALSE,FALSE,FALSE,FALSE,FALSE,FALSE,0.45,neutral
-1.557641,-1618.7624,0.950917,A,T,27.5,1,-2.5,0,FALSE,FALSE,FALSE,FALSE,FALSE,FALSE,FALSE,FALSE,FALSE,FALSE,FALSE,FALSE,FALSE,FALSE,FALSE,0.18,neutral
-1.557641,-1618.7624,0,P,R,60.7,0,-2.9,1,FALSE,FALSE,FALSE,FALSE,FALSE,FALSE,FALSE,FALSE,FALSE,FALSE,FALSE,FALSE,FALSE,FALSE,FALSE,0.66,neutral
-1.557641,-1618.7624,0.950917,T,M,46.8,-1,2.6,0,FALSE,FALSE,FALSE,FALSE,FALSE,FALSE,FALSE,FALSE,FALSE,FALSE,FALSE,FALSE,FALSE,FALSE,FALSE,0.06,neutral
-1.557641,-3232.5085,0,N,S,-25.1,0,2.7,0,FALSE,FALSE,FALSE,FALSE,FALSE,FALSE,FALSE,FALSE,FALSE,FALSE,FALSE,FALSE,FALSE,FALSE,FALSE,0.09,neutral
-1.557641,-3232.5085,0.950917,R,W,54.4,0,3.6,-1,FALSE,FALSE,FALSE,FALSE,FALSE,FALSE,FALSE,FALSE,FALSE,FALSE,FALSE,FALSE,FALSE,FALSE,FALSE,0.18,neutral
-1.557641,-3232.5085,0.950917,M,V,-22.9,1,2.3,0,FALSE,FALSE,FALSE,FALSE,FALSE,FALSE,FALSE,FALSE,FALSE,FALSE,FALSE,FALSE,FALSE,FALSE,FALSE,0.0,neutral
-1.557641,-3232.5085,0.950917,V,M,22.9,-1,-2.3,0,FALSE,FALSE,FALSE,FALSE,FALSE,FALSE,FALSE,FALSE,FALSE,FALSE,FALSE,FALSE,FALSE,FALSE,FALSE,0.22,neutral
-1.557641,-3232.5085,0.950917,L,F,23.2,0,-1,0,FALSE,FALSE,FALSE,FALSE,FALSE,FALSE,FALSE,FALSE,FALSE,FALSE,FALSE,FALSE,FALSE,FALSE,FALSE,0.0,neutral
-1.557641,-3232.5085,0.950917,F,S,-100.9,0,-3.6,0,FALSE,FALSE,FALSE,FALSE,FALSE,FALSE,FALSE,FALSE,FALSE,FALSE,FALSE,FALSE,FALSE,FALSE,FALSE,0.0,neutral
0.628591,68.1354,1.918650,V,M,22.9,-1,-2.3,0,FALSE,FALSE,FALSE,FALSE,FALSE,FALSE,FALSE,FALSE,FALSE,FALSE,FALSE,FALSE,FALSE,FALSE,FALSE,0.03,neutral
0.628591,68.1354,-3.179009,R,H,-20.2,0,1.3,0,FALSE,FALSE,FALSE,FALSE,FALSE,FALSE,FALSE,FALSE,FALSE,FALSE,FALSE,FALSE,FALSE,FALSE,FALSE,0.62,neutral
0.628591,68.1354,0.950917,Q,E,-5.40000000000001,0,0,-1,FALSE,FALSE,FALSE,FALSE,FALSE,FALSE,FALSE,FALSE,FALSE,FALSE,FALSE,FALSE,FALSE,FALSE,FALSE,0.59,neutral
0.628591,68.1354,0,N,S,-25.1,0,2.7,0,FALSE,FALSE,FALSE,FALSE,FALSE,FALSE,FALSE,FALSE,FALSE,FALSE,FALSE,FALSE,FALSE,FALSE,FALSE,0.43,neutral
0.628591,68.1354,0.950917,S,C,19.5,0,3.3,0,FALSE,FALSE,FALSE,FALSE,FALSE,FALSE,FALSE,FALSE,FALSE,FALSE,FALSE,FALSE,FALSE,FALSE,FALSE,0.0,disease
0.628591,68.1354,0,I,T,-50.6,0,-5.2,0,FALSE,FALSE,FALSE,FALSE,FALSE,FALSE,FALSE,FALSE,FALSE,FALSE,FALSE,FALSE,FALSE,FALSE,FALSE,0.02,disease
0.628591,68.1354,-3.179009,V,L,26.7,-1,-0.4,0,FALSE,FALSE,FALSE,FALSE,FALSE,FALSE,FALSE,FALSE,FALSE,FALSE,FALSE,FALSE,FALSE,FALSE,FALSE,0.38,neutral
0.628591,68.1354,0,I,V,-26.7,0,-0.3,0,FALSE,FALSE,TRUE,FALSE,FALSE,FALSE,FALSE,FALSE,FALSE,FALSE,FALSE,FALSE,FALSE,TRUE,FALSE,0.89,neutral
0.628591,68.1354,0,V,I,26.7,0,0.3,0,FALSE,FALSE,FALSE,FALSE,FALSE,FALSE,FALSE,FALSE,FALSE,FALSE,FALSE,FALSE,FALSE,FALSE,FALSE,0.74,neutral
0.628591,68.1354,0,A,T,27.5,1,-2.5,0,FALSE,FALSE,FALSE,FALSE,FALSE,FALSE,FALSE,FALSE,FALSE,FALSE,FALSE,FALSE,FALSE,FALSE,FALSE,0.01,neutral
0.628591,68.1354,-3.179009,R,K,-4.80000000000001,0,0.6,0,FALSE,FALSE,FALSE,FALSE,FALSE,FALSE,FALSE,FALSE,FALSE,FALSE,FALSE,FALSE,FALSE,FALSE,FALSE,1.0,neutral
0.628591,68.1354,0.950917,E,Q,5.40000000000001,0,0,1,FALSE,FALSE,FALSE,FALSE,FALSE,FALSE,FALSE,FALSE,FALSE,FALSE,FALSE,FALSE,FALSE,FALSE,FALSE,0.27,neutral
0.628591,68.1354,-3.179009,N,S,-25.1,0,2.7,0,FALSE,FALSE,TRUE,FALSE,FALSE,TRUE,FALSE,FALSE,FALSE,FALSE,FALSE,FALSE,FALSE,FALSE,FALSE,0.65,neutral
0.628591,68.1354,0,R,W,54.4,0,3.6,-1,FALSE,FALSE,FALSE,FALSE,FALSE,FALSE,FALSE,FALSE,FALSE,FALSE,FALSE,FALSE,FALSE,FALSE,FALSE,0.01,neutral
0.628591,68.1354,1.918650,S,N,25.1,0,-2.7,0,FALSE,FALSE,TRUE,FALSE,FALSE,FALSE,TRUE,FALSE,FALSE,FALSE,FALSE,FALSE,FALSE,FALSE,FALSE,0.41,neutral
0.628591,68.1354,0,I,V,-26.7,0,-0.3,0,FALSE,FALSE,FALSE,FALSE,FALSE,FALSE,FALSE,FALSE,FALSE,FALSE,FALSE,FALSE,FALSE,FALSE,FALSE,0.04,neutral
0.628591,68.1354,0,E,K,30.2,0,-0.4,2,FALSE,FALSE,FALSE,FALSE,FALSE,FALSE,FALSE,FALSE,FALSE,FALSE,FALSE,FALSE,FALSE,FALSE,FALSE,0.52,disease
0.628591,68.1354,-3.179009,E,K,30.2,0,-0.4,2,FALSE,FALSE,FALSE,FALSE,FALSE,FALSE,FALSE,FALSE,FALSE,FALSE,FALSE,FALSE,FALSE,FALSE,FALSE,0.2,neutral
0.628591,68.1354,0,P,L,54,0,5.4,0,FALSE,FALSE,FALSE,FALSE,FALSE,FALSE,FALSE,FALSE,FALSE,FALSE,FALSE,FALSE,FALSE,FALSE,FALSE,0.23,neutral
0.628591,68.1354,0,R,S,-84.4,0,3.7,-1,FALSE,FALSE,TRUE,FALSE,FALSE,FALSE,FALSE,FALSE,FALSE,FALSE,FALSE,TRUE,FALSE,FALSE,FALSE,0.15,neutral
0.104205,176.0858,0.007264,G,E,78.3,0,-3.1,-1,FALSE,FALSE,FALSE,FALSE,FALSE,FALSE,FALSE,FALSE,FALSE,FALSE,FALSE,FALSE,FALSE,FALSE,FALSE,0.01,disease
0.104205,176.0858,0,R,W,54.4,0,3.6,-1,FALSE,FALSE,FALSE,FALSE,FALSE,FALSE,FALSE,FALSE,FALSE,FALSE,FALSE,FALSE,FALSE,FALSE,FALSE,0.0,neutral
0.104205,176.0858,0,V,G,-79.9,-1,-4.6,0,FALSE,FALSE,FALSE,FALSE,FALSE,FALSE,FALSE,FALSE,FALSE,FALSE,FALSE,FALSE,FALSE,FALSE,FALSE,0.0,disease
0.104205,176.0858,0,G,D,51,0,-3.1,-1,FALSE,FALSE,FALSE,FALSE,FALSE,FALSE,FALSE,FALSE,FALSE,FALSE,FALSE,FALSE,FALSE,FALSE,FALSE,0.72,neutral
0.104205,176.0858,0,L,P,-54,0,-5.4,0,FALSE,FALSE,FALSE,FALSE,FALSE,FALSE,FALSE,FALSE,FALSE,FALSE,FALSE,FALSE,FALSE,FALSE,FALSE,0.03,disease
0.104205,176.0858,0,S,P,23.7,0,-0.8,0,FALSE,FALSE,FALSE,FALSE,FALSE,FALSE,FALSE,FALSE,FALSE,FALSE,FALSE,FALSE,FALSE,FALSE,FALSE,0.26,neutral
0.104205,176.0858,0,N,D,-3,0,0,-1,FALSE,FALSE,FALSE,FALSE,FALSE,FALSE,FALSE,FALSE,FALSE,FALSE,FALSE,FALSE,FALSE,FALSE,FALSE,0.17,disease
0.104205,176.0858,0,Y,C,-85.1,0,3.8,0,FALSE,FALSE,FALSE,FALSE,FALSE,FALSE,FALSE,FALSE,FALSE,FALSE,FALSE,FALSE,FALSE,FALSE,FALSE,0.17,neutral
0.104205,176.0858,0,P,S,-23.7,0,0.8,0,FALSE,FALSE,FALSE,FALSE,FALSE,FALSE,FALSE,FALSE,FALSE,FALSE,FALSE,FALSE,FALSE,FALSE,FALSE,0.76,neutral
0.104205,176.0858,2.096269,F,C,-81.4,0,-0.3,0,FALSE,FALSE,FALSE,FALSE,FALSE,FALSE,FALSE,FALSE,FALSE,FALSE,FALSE,FALSE,FALSE,FALSE,FALSE,0.0,disease
0.104205,176.0858,2.096269,A,V,51.4,1,2.4,0,FALSE,FALSE,FALSE,FALSE,FALSE,FALSE,FALSE,FALSE,FALSE,FALSE,FALSE,FALSE,FALSE,FALSE,FALSE,0.0,disease
0.104205,176.0858,0.007264,V,G,-79.9,-1,-4.6,0,FALSE,FALSE,FALSE,FALSE,FALSE,FALSE,FALSE,FALSE,FALSE,FALSE,FALSE,FALSE,FALSE,FALSE,FALSE,0.01,disease
0.104205,176.0858,0,P,S,-23.7,0,0.8,0,FALSE,FALSE,FALSE,FALSE,FALSE,FALSE,FALSE,FALSE,FALSE,FALSE,FALSE,FALSE,FALSE,FALSE,FALSE,0.73,neutral
0.104205,176.0858,0.007264,R,Q,-29.6,0,1,-1,FALSE,FALSE,FALSE,FALSE,FALSE,FALSE,FALSE,FALSE,FALSE,FALSE,FALSE,FALSE,FALSE,FALSE,FALSE,0.61,neutral
0.104205,176.0858,0,S,C,19.5,0,3.3,0,FALSE,FALSE,FALSE,FALSE,FALSE,FALSE,FALSE,FALSE,FALSE,FALSE,FALSE,FALSE,FALSE,FALSE,FALSE,0.0,neutral
0.104205,176.0858,0,D,E,27.3,0,0,0,FALSE,FALSE,FALSE,FALSE,FALSE,FALSE,FALSE,FALSE,FALSE,FALSE,FALSE,FALSE,FALSE,FALSE,FALSE,0.78,neutral
0.104205,176.0858,0,H,Y,40.4,0,1.9,-1,FALSE,FALSE,FALSE,FALSE,FALSE,FALSE,FALSE,FALSE,FALSE,FALSE,FALSE,FALSE,FALSE,FALSE,FALSE,1.0,neutral
0.104205,176.0858,0.007264,T,K,52.5,-1,-3.2,1,FALSE,FALSE,FALSE,FALSE,FALSE,FALSE,FALSE,FALSE,FALSE,FALSE,FALSE,FALSE,FALSE,FALSE,FALSE,0.03,neutral
0.104205,176.0858,0,L,F,23.2,0,-1,0,FALSE,FALSE,FALSE,FALSE,FALSE,FALSE,FALSE,FALSE,FALSE,FALSE,FALSE,FALSE,FALSE,FALSE,FALSE,0.15,neutral
0.104205,176.0858,0,E,G,-78.3,0,3.1,1,FALSE,FALSE,FALSE,FALSE,FALSE,FALSE,FALSE,FALSE,FALSE,FALSE,FALSE,FALSE,FALSE,FALSE,FALSE,0.37,neutral
0.104205,176.0858,0,V,L,26.7,-1,-0.4,0,FALSE,FALSE,FALSE,FALSE,FALSE,FALSE,FALSE,FALSE,FALSE,FALSE,FALSE,FALSE,FALSE,FALSE,FALSE,0.34,neutral
0.104205,176.0858,0.007264,C,R,64.9,0,-7,1,FALSE,FALSE,FALSE,FALSE,FALSE,FALSE,FALSE,FALSE,FALSE,FALSE,FALSE,FALSE,FALSE,FALSE,FALSE,0.36,neutral
0.104205,176.0858,0,T,S,-27.1,-1,-0.1,0,FALSE,FALSE,FALSE,FALSE,FALSE,FALSE,FALSE,FALSE,FALSE,FALSE,FALSE,FALSE,FALSE,FALSE,FALSE,1.0,neutral
0.104205,176.0858,0,F,S,-100.9,0,-3.6,0,FALSE,FALSE,FALSE,FALSE,FALSE,FALSE,FALSE,FALSE,FALSE,FALSE,FALSE,FALSE,FALSE,FALSE,FALSE,0.41,disease
0.104205,176.0858,0.007264,H,D,-42.1,0,-0.3,-2,FALSE,FALSE,FALSE,FALSE,FALSE,FALSE,FALSE,FALSE,FALSE,FALSE,FALSE,FALSE,FALSE,FALSE,FALSE,0.01,disease
0.104205,176.0858,0,D,E,27.3,0,0,0,FALSE,FALSE,FALSE,FALSE,FALSE,FALSE,FALSE,FALSE,FALSE,FALSE,FALSE,FALSE,FALSE,FALSE,FALSE,0.11,neutral
0.104205,176.0858,0,G,S,28.9,0,-0.4,0,FALSE,FALSE,FALSE,FALSE,FALSE,FALSE,FALSE,FALSE,FALSE,FALSE,FALSE,FALSE,FALSE,FALSE,FALSE,0.0,neutral
0.104205,176.0858,0,D,N,3,0,0,1,FALSE,FALSE,FALSE,FALSE,FALSE,FALSE,FALSE,FALSE,FALSE,FALSE,FALSE,FALSE,FALSE,FALSE,FALSE,0.23,neutral
0.104205,176.0858,0,T,M,46.8,-1,2.6,0,FALSE,FALSE,FALSE,FALSE,FALSE,FALSE,FALSE,FALSE,FALSE,FALSE,FALSE,FALSE,FALSE,FALSE,FALSE,0.12,neutral
0.104205,176.0858,0.007264,Y,D,-82.5,0,-2.2,-1,FALSE,FALSE,FALSE,FALSE,FALSE,FALSE,FALSE,FALSE,FALSE,FALSE,FALSE,FALSE,FALSE,FALSE,FALSE,0.01,disease
0.104205,176.0858,2.096269,E,G,-78.3,0,3.1,1,FALSE,FALSE,FALSE,FALSE,FALSE,FALSE,FALSE,FALSE,FALSE,FALSE,FALSE,FALSE,FALSE,FALSE,FALSE,0.0,disease
0.104205,176.0858,0,M,I,3.79999999999998,1,2.6,0,FALSE,FALSE,FALSE,FALSE,FALSE,FALSE,FALSE,FALSE,FALSE,FALSE,FALSE,FALSE,FALSE,FALSE,FALSE,0.45,neutral
0.104205,176.0858,2.096269,D,N,3,0,0,1,FALSE,FALSE,FALSE,FALSE,FALSE,FALSE,FALSE,FALSE,FALSE,FALSE,FALSE,FALSE,FALSE,FALSE,FALSE,0.0,neutral
0.104205,176.0858,0,H,L,13.5,0,7,-1,FALSE,FALSE,FALSE,FALSE,FALSE,FALSE,FALSE,FALSE,FALSE,FALSE,FALSE,FALSE,FALSE,FALSE,FALSE,0.19,disease
0.104205,176.0858,0.007264,R,C,-64.9,0,7,-1,FALSE,FALSE,FALSE,FALSE,FALSE,FALSE,FALSE,FALSE,FALSE,FALSE,FALSE,FALSE,FALSE,FALSE,FALSE,0.0,disease
0.104205,176.0858,0,R,C,-64.9,0,7,-1,FALSE,FALSE,FALSE,FALSE,FALSE,FALSE,FALSE,FALSE,FALSE,FALSE,FALSE,FALSE,FALSE,FALSE,FALSE,0.0,disease
0.104205,176.0858,0,L,F,23.2,0,-1,0,FALSE,FALSE,FALSE,FALSE,FALSE,FALSE,FALSE,FALSE,FALSE,FALSE,FALSE,FALSE,FALSE,FALSE,FALSE,0.2,neutral
0.104205,176.0858,0.007264,T,I,50.6,0,5.2,0,FALSE,FALSE,FALSE,FALSE,FALSE,FALSE,FALSE,FALSE,FALSE,FALSE,FALSE,FALSE,FALSE,FALSE,FALSE,0.4,neutral
0.104205,176.0858,0.007264,S,C,19.5,0,3.3,0,FALSE,FALSE,FALSE,FALSE,FALSE,FALSE,FALSE,FALSE,FALSE,FALSE,FALSE,FALSE,FALSE,FALSE,FALSE,0.06,disease
0.104205,176.0858,0,P,R,60.7,0,-2.9,1,FALSE,FALSE,FALSE,FALSE,FALSE,FALSE,FALSE,FALSE,FALSE,FALSE,FALSE,FALSE,FALSE,FALSE,FALSE,0.0,neutral
0.104205,176.0858,0,E,G,-78.3,0,3.1,1,FALSE,FALSE,FALSE,FALSE,FALSE,FALSE,FALSE,FALSE,FALSE,FALSE,FALSE,FALSE,FALSE,FALSE,FALSE,0.05,disease
0.104205,176.0858,0,D,Q,32.7,0,0,1,FALSE,FALSE,FALSE,FALSE,FALSE,FALSE,FALSE,FALSE,FALSE,FALSE,FALSE,FALSE,FALSE,FALSE,FALSE,0.0749,disease
0.104205,176.0858,0.007264,G,A,28.5,0,2.2,0,FALSE,FALSE,FALSE,FALSE,FALSE,FALSE,FALSE,FALSE,FALSE,FALSE,FALSE,FALSE,FALSE,FALSE,FALSE,0.52,neutral
0.104205,176.0858,0,L,V,-26.7,1,0.4,0,FALSE,FALSE,FALSE,FALSE,FALSE,FALSE,FALSE,FALSE,FALSE,FALSE,FALSE,FALSE,FALSE,FALSE,FALSE,0.08,neutral
0.104205,176.0858,2.096269,S,R,84.4,0,-3.7,1,FALSE,FALSE,FALSE,FALSE,FALSE,FALSE,FALSE,FALSE,FALSE,FALSE,FALSE,FALSE,FALSE,FALSE,FALSE,0.0,disease
0.104205,176.0858,2.096269,R,H,-20.2,0,1.3,0,FALSE,FALSE,FALSE,FALSE,FALSE,FALSE,FALSE,FALSE,FALSE,FALSE,FALSE,FALSE,FALSE,FALSE,FALSE,0.03,neutral
0.104205,176.0858,0,V,L,26.7,-1,-0.4,0,FALSE,FALSE,FALSE,FALSE,FALSE,FALSE,FALSE,FALSE,FALSE,FALSE,FALSE,FALSE,FALSE,FALSE,FALSE,0.63,neutral
0.104205,176.0858,0,E,D,-27.3,0,0,0,FALSE,FALSE,FALSE,FALSE,FALSE,FALSE,FALSE,FALSE,FALSE,FALSE,FALSE,FALSE,FALSE,FALSE,FALSE,0.56,disease
0.104205,176.0858,0,T,I,50.6,0,5.2,0,FALSE,FALSE,FALSE,FALSE,FALSE,FALSE,FALSE,FALSE,FALSE,FALSE,FALSE,FALSE,FALSE,FALSE,FALSE,0.18,neutral
0.104205,176.0858,0,R,Q,-29.6,0,1,-1,FALSE,FALSE,FALSE,FALSE,FALSE,FALSE,FALSE,FALSE,FALSE,FALSE,FALSE,FALSE,FALSE,FALSE,FALSE,0.63,neutral
0.104205,176.0858,0,I,V,-26.7,0,-0.3,0,FALSE,FALSE,FALSE,FALSE,FALSE,FALSE,FALSE,FALSE,FALSE,FALSE,FALSE,FALSE,FALSE,FALSE,FALSE,0.2,disease
0.104205,176.0858,0,S,R,84.4,0,-3.7,1,FALSE,FALSE,FALSE,FALSE,FALSE,FALSE,FALSE,FALSE,FALSE,FALSE,FALSE,FALSE,FALSE,FALSE,FALSE,0.35,neutral
0.104205,176.0858,2.096269,C,Y,85.1,0,-3.8,0,FALSE,FALSE,FALSE,FALSE,FALSE,FALSE,FALSE,FALSE,FALSE,FALSE,FALSE,FALSE,FALSE,FALSE,FALSE,0.0,disease
0.104205,176.0858,0.007264,D,G,-51,0,3.1,1,FALSE,FALSE,FALSE,FALSE,FALSE,FALSE,FALSE,FALSE,FALSE,FALSE,FALSE,FALSE,FALSE,FALSE,FALSE,0.0,disease
0.104205,176.0858,2.096269,R,C,-64.9,0,7,-1,FALSE,FALSE,FALSE,FALSE,FALSE,FALSE,FALSE,FALSE,FALSE,FALSE,FALSE,FALSE,FALSE,FALSE,FALSE,0.0,disease
0.104205,176.0858,0,F,L,-23.2,0,1,0,FALSE,FALSE,FALSE,FALSE,FALSE,FALSE,FALSE,FALSE,FALSE,FALSE,FALSE,FALSE,FALSE,FALSE,FALSE,0.71,neutral
0.104205,176.0858,0,L,P,-54,0,-5.4,0,FALSE,FALSE,FALSE,FALSE,FALSE,FALSE,FALSE,FALSE,FALSE,FALSE,FALSE,FALSE,FALSE,FALSE,FALSE,0.14,disease
0.104205,176.0858,0,K,N,-54.5,0,0.4,-1,FALSE,FALSE,FALSE,FALSE,FALSE,FALSE,FALSE,FALSE,FALSE,FALSE,FALSE,FALSE,FALSE,FALSE,FALSE,0.34,neutral
0.104205,176.0858,0,S,F,100.9,0,3.6,0,FALSE,FALSE,FALSE,FALSE,FALSE,FALSE,FALSE,FALSE,FALSE,FALSE,FALSE,FALSE,FALSE,FALSE,FALSE,0.01,neutral
0.104205,176.0858,0,F,L,-23.2,0,1,0,FALSE,FALSE,FALSE,FALSE,FALSE,FALSE,FALSE,FALSE,FALSE,FALSE,FALSE,FALSE,FALSE,FALSE,FALSE,0.13,neutral
0.104205,176.0858,0,D,V,28.9,1,7.7,1,FALSE,FALSE,FALSE,FALSE,FALSE,FALSE,FALSE,FALSE,FALSE,FALSE,FALSE,FALSE,FALSE,FALSE,FALSE,0.02,neutral
0.104205,176.0858,0.007264,W,R,-54.4,0,-3.6,1,FALSE,FALSE,FALSE,FALSE,FALSE,FALSE,FALSE,FALSE,FALSE,FALSE,FALSE,FALSE,FALSE,FALSE,FALSE,0.0,disease
0.104205,176.0858,0,P,R,60.7,0,-2.9,1,FALSE,FALSE,FALSE,FALSE,FALSE,FALSE,FALSE,FALSE,FALSE,FALSE,FALSE,FALSE,FALSE,FALSE,FALSE,0.01,disease
0.104205,176.0858,0.007264,Y,C,-85.1,0,3.8,0,FALSE,FALSE,FALSE,FALSE,FALSE,FALSE,FALSE,FALSE,FALSE,FALSE,FALSE,FALSE,FALSE,FALSE,FALSE,0.03,neutral
0.104205,176.0858,0.007264,A,D,22.5,0,-5.3,-1,FALSE,FALSE,FALSE,FALSE,FALSE,FALSE,FALSE,FALSE,FALSE,FALSE,FALSE,FALSE,FALSE,FALSE,FALSE,0.01,disease
0.104205,176.0858,0,T,I,50.6,0,5.2,0,FALSE,FALSE,FALSE,FALSE,FALSE,FALSE,FALSE,FALSE,FALSE,FALSE,FALSE,FALSE,FALSE,FALSE,FALSE,0.04,disease
0.104205,176.0858,0.007264,S,N,25.1,0,-2.7,0,FALSE,FALSE,TRUE,FALSE,FALSE,FALSE,FALSE,FALSE,TRUE,FALSE,FALSE,FALSE,FALSE,FALSE,FALSE,0.0749,neutral
0.104205,176.0858,0,L,R,6.70000000000002,0,-8.3,1,FALSE,FALSE,FALSE,FALSE,FALSE,FALSE,FALSE,FALSE,FALSE,FALSE,FALSE,FALSE,FALSE,FALSE,FALSE,0.0,disease
0.104205,176.0858,0,I,R,6.70000000000002,-1,-9,1,FALSE,FALSE,FALSE,FALSE,FALSE,FALSE,FALSE,FALSE,FALSE,FALSE,FALSE,FALSE,FALSE,FALSE,FALSE,0.0,disease
0.104205,176.0858,0,K,E,-30.2,0,0.4,-2,FALSE,FALSE,FALSE,FALSE,FALSE,FALSE,FALSE,FALSE,FALSE,FALSE,FALSE,FALSE,FALSE,FALSE,FALSE,0.02,disease
0.104205,176.0858,0.007264,L,P,-54,0,-5.4,0,FALSE,FALSE,FALSE,FALSE,FALSE,FALSE,FALSE,FALSE,FALSE,FALSE,FALSE,FALSE,FALSE,FALSE,FALSE,0.33,neutral
0.104205,176.0858,2.096269,R,P,-60.7,0,2.9,-1,FALSE,FALSE,FALSE,FALSE,FALSE,FALSE,FALSE,FALSE,FALSE,FALSE,FALSE,FALSE,FALSE,FALSE,FALSE,0.0,disease
0.104205,176.0858,0,A,T,27.5,1,-2.5,0,FALSE,FALSE,FALSE,FALSE,FALSE,FALSE,FALSE,FALSE,FALSE,FALSE,FALSE,FALSE,FALSE,FALSE,FALSE,0.47,neutral
0.104205,176.0858,2.096269,G,R,113.3,0,-4.1,1,FALSE,FALSE,FALSE,FALSE,FALSE,FALSE,FALSE,FALSE,FALSE,FALSE,FALSE,FALSE,FALSE,FALSE,FALSE,0.0,disease
0.104205,176.0858,0.007264,V,I,26.7,0,0.3,0,FALSE,FALSE,FALSE,FALSE,FALSE,FALSE,FALSE,FALSE,FALSE,FALSE,FALSE,FALSE,FALSE,FALSE,FALSE,0.53,neutral
0.104205,176.0858,2.096269,P,L,54,0,5.4,0,FALSE,FALSE,FALSE,FALSE,FALSE,FALSE,FALSE,FALSE,FALSE,FALSE,FALSE,FALSE,FALSE,FALSE,FALSE,0.0,disease
0.104205,176.0858,0,R,C,-64.9,0,7,-1,FALSE,FALSE,FALSE,FALSE,FALSE,FALSE,FALSE,FALSE,FALSE,FALSE,FALSE,FALSE,FALSE,FALSE,FALSE,0.05,disease
0.104205,176.0858,0,N,S,-25.1,0,2.7,0,FALSE,FALSE,FALSE,FALSE,FALSE,FALSE,FALSE,FALSE,FALSE,FALSE,FALSE,FALSE,FALSE,FALSE,FALSE,0.82,neutral
0.104205,176.0858,0,T,A,-27.5,-1,2.5,0,FALSE,FALSE,FALSE,FALSE,FALSE,FALSE,FALSE,FALSE,FALSE,FALSE,FALSE,FALSE,FALSE,FALSE,FALSE,0.78,neutral
0.104205,176.0858,0,N,S,-25.1,0,2.7,0,FALSE,FALSE,FALSE,FALSE,FALSE,FALSE,FALSE,FALSE,FALSE,FALSE,FALSE,FALSE,FALSE,FALSE,FALSE,0.89,neutral
0.104205,176.0858,0,P,L,54,0,5.4,0,FALSE,FALSE,FALSE,FALSE,FALSE,FALSE,FALSE,FALSE,FALSE,FALSE,FALSE,FALSE,FALSE,FALSE,FALSE,0.0,disease
0.104205,176.0858,0,V,A,-51.4,-1,-2.4,0,FALSE,FALSE,FALSE,FALSE,FALSE,FALSE,FALSE,FALSE,FALSE,FALSE,FALSE,FALSE,FALSE,FALSE,FALSE,1.0,neutral
0.104205,176.0858,0,D,H,42.1,0,0.3,2,FALSE,FALSE,FALSE,FALSE,FALSE,FALSE,FALSE,FALSE,FALSE,FALSE,FALSE,FALSE,FALSE,FALSE,FALSE,0.02,neutral
0.104205,176.0858,0,L,P,-54,0,-5.4,0,FALSE,FALSE,FALSE,FALSE,FALSE,FALSE,FALSE,FALSE,FALSE,FALSE,FALSE,FALSE,FALSE,FALSE,FALSE,0.0,disease
0.104205,176.0858,0,E,Q,5.40000000000001,0,0,1,FALSE,FALSE,FALSE,FALSE,FALSE,FALSE,FALSE,FALSE,FALSE,FALSE,FALSE,FALSE,FALSE,FALSE,FALSE,0.3,neutral
0.104205,176.0858,0,V,A,-51.4,-1,-2.4,0,FALSE,FALSE,FALSE,FALSE,FALSE,FALSE,FALSE,FALSE,FALSE,FALSE,FALSE,FALSE,FALSE,FALSE,FALSE,0.0,neutral
0.104205,176.0858,0,L,F,23.2,0,-1,0,FALSE,FALSE,FALSE,FALSE,FALSE,FALSE,FALSE,FALSE,FALSE,FALSE,FALSE,FALSE,FALSE,FALSE,FALSE,0.04,neutral
0.104205,176.0858,2.096269,R,G,-113.3,0,4.1,-1,FALSE,FALSE,FALSE,FALSE,FALSE,FALSE,FALSE,FALSE,FALSE,FALSE,FALSE,FALSE,FALSE,FALSE,FALSE,0.0,disease
0.104205,176.0858,0,L,Q,-22.9,0,-7.3,0,FALSE,FALSE,FALSE,FALSE,FALSE,FALSE,FALSE,FALSE,FALSE,FALSE,FALSE,FALSE,FALSE,FALSE,FALSE,0.0,disease
0.104205,176.0858,0.007264,L,F,23.2,0,-1,0,FALSE,FALSE,FALSE,FALSE,FALSE,FALSE,FALSE,FALSE,FALSE,FALSE,FALSE,FALSE,FALSE,FALSE,FALSE,0.07,neutral
0.104205,176.0858,0,R,W,54.4,0,3.6,-1,FALSE,FALSE,FALSE,FALSE,FALSE,FALSE,FALSE,FALSE,FALSE,FALSE,FALSE,FALSE,FALSE,FALSE,FALSE,0.0,neutral
0.104205,176.0858,0.007264,L,R,6.70000000000002,0,-8.3,1,FALSE,FALSE,FALSE,FALSE,FALSE,FALSE,FALSE,FALSE,FALSE,FALSE,FALSE,FALSE,FALSE,FALSE,FALSE,0.0,neutral
1.910551,289.8814,0,V,I,26.7,0,0.3,0,FALSE,FALSE,FALSE,FALSE,FALSE,FALSE,FALSE,FALSE,FALSE,FALSE,FALSE,FALSE,FALSE,FALSE,FALSE,0.19,disease
1.910551,289.8814,0,R,H,-20.2,0,1.3,0,FALSE,FALSE,TRUE,FALSE,FALSE,FALSE,TRUE,FALSE,FALSE,FALSE,FALSE,FALSE,FALSE,FALSE,FALSE,0.1,disease
1.910551,289.8814,0,P,R,60.7,0,-2.9,1,FALSE,FALSE,FALSE,FALSE,FALSE,FALSE,FALSE,FALSE,FALSE,FALSE,FALSE,FALSE,FALSE,FALSE,FALSE,0.0,neutral
1.910551,289.8814,0.950917,E,D,-27.3,0,0,0,FALSE,FALSE,FALSE,FALSE,FALSE,FALSE,FALSE,FALSE,FALSE,FALSE,FALSE,FALSE,FALSE,FALSE,FALSE,0.17,neutral
-0.421579,-95.7721,0,N,T,2,1,2.8,0,FALSE,FALSE,FALSE,FALSE,FALSE,FALSE,FALSE,FALSE,FALSE,FALSE,FALSE,FALSE,FALSE,FALSE,FALSE,0.2,neutral
-0.421579,-95.7721,0,A,T,27.5,1,-2.5,0,FALSE,FALSE,FALSE,FALSE,FALSE,FALSE,FALSE,FALSE,FALSE,FALSE,FALSE,FALSE,FALSE,FALSE,FALSE,0.68,neutral
-1.646646,47.3129,0.950917,R,H,-20.2,0,1.3,0,FALSE,FALSE,FALSE,FALSE,FALSE,FALSE,FALSE,FALSE,FALSE,FALSE,FALSE,FALSE,FALSE,FALSE,FALSE,0.24,neutral
0.628591,255.1253,1.918650,N,Y,79.5,0,2.2,0,FALSE,FALSE,TRUE,FALSE,FALSE,TRUE,TRUE,FALSE,FALSE,FALSE,FALSE,FALSE,FALSE,FALSE,FALSE,0.02,neutral
0.628591,255.1253,0.950917,G,V,79.9,1,4.6,0,FALSE,FALSE,TRUE,FALSE,FALSE,FALSE,FALSE,FALSE,FALSE,TRUE,FALSE,FALSE,FALSE,FALSE,FALSE,0.0749,neutral
0.628591,255.1253,0.950917,Y,C,-85.1,0,3.8,0,FALSE,FALSE,TRUE,FALSE,FALSE,FALSE,FALSE,FALSE,TRUE,FALSE,FALSE,FALSE,TRUE,FALSE,FALSE,0.0749,disease
0.628591,255.1253,1.918650,G,R,113.3,0,-4.1,1,FALSE,FALSE,TRUE,FALSE,FALSE,FALSE,TRUE,FALSE,FALSE,FALSE,FALSE,FALSE,FALSE,FALSE,FALSE,0.0,neutral
1.037852,3.3182,0,R,S,-84.4,0,3.7,-1,FALSE,FALSE,FALSE,FALSE,FALSE,FALSE,FALSE,FALSE,FALSE,FALSE,FALSE,FALSE,FALSE,FALSE,FALSE,0.84,neutral
-1.557641,-242.3144,0,R,H,-20.2,0,1.3,0,FALSE,FALSE,FALSE,FALSE,FALSE,FALSE,FALSE,FALSE,FALSE,FALSE,FALSE,FALSE,FALSE,FALSE,FALSE,0.0749,neutral
-1.557641,-242.3144,0,T,M,46.8,-1,2.6,0,FALSE,FALSE,FALSE,FALSE,FALSE,FALSE,FALSE,FALSE,FALSE,FALSE,FALSE,FALSE,FALSE,FALSE,FALSE,0.16,neutral
-1.557641,-242.3144,-58.378947,A,V,51.4,1,2.4,0,FALSE,FALSE,FALSE,FALSE,FALSE,FALSE,FALSE,FALSE,FALSE,FALSE,FALSE,FALSE,FALSE,FALSE,FALSE,0.0749,neutral
-1.557641,-242.3144,0,I,T,-50.6,0,-5.2,0,FALSE,FALSE,FALSE,FALSE,FALSE,FALSE,FALSE,FALSE,FALSE,FALSE,FALSE,FALSE,FALSE,FALSE,FALSE,0.31,neutral
-1.557641,-242.3144,2.449906,A,T,27.5,1,-2.5,0,FALSE,FALSE,FALSE,FALSE,FALSE,FALSE,FALSE,FALSE,FALSE,FALSE,FALSE,FALSE,FALSE,FALSE,FALSE,0.0749,neutral
-1.557641,-242.3144,0,Y,C,-85.1,0,3.8,0,FALSE,FALSE,FALSE,FALSE,FALSE,FALSE,FALSE,FALSE,FALSE,FALSE,FALSE,FALSE,FALSE,FALSE,FALSE,0.19,neutral
-1.557641,-242.3144,0,A,V,51.4,1,2.4,0,FALSE,FALSE,FALSE,FALSE,FALSE,FALSE,FALSE,FALSE,FALSE,FALSE,FALSE,FALSE,FALSE,FALSE,FALSE,1.0,neutral
-1.557641,-242.3144,0,A,V,51.4,1,2.4,0,FALSE,FALSE,FALSE,FALSE,FALSE,FALSE,FALSE,FALSE,FALSE,FALSE,FALSE,FALSE,FALSE,FALSE,FALSE,0.0749,neutral
-1.557641,-242.3144,0.950917,T,M,46.8,-1,2.6,0,FALSE,FALSE,FALSE,FALSE,FALSE,FALSE,FALSE,FALSE,FALSE,FALSE,FALSE,FALSE,FALSE,FALSE,FALSE,0.4,neutral
-1.557641,-242.3144,-58.378947,V,I,26.7,0,0.3,0,FALSE,FALSE,FALSE,FALSE,FALSE,FALSE,FALSE,FALSE,FALSE,FALSE,FALSE,FALSE,FALSE,FALSE,FALSE,0.0749,neutral
-1.557641,-242.3144,0,T,A,-27.5,-1,2.5,0,FALSE,FALSE,FALSE,FALSE,FALSE,FALSE,FALSE,FALSE,FALSE,FALSE,FALSE,FALSE,FALSE,FALSE,FALSE,0.0749,neutral
-1.557641,-242.3144,-58.378947,I,K,1.90000000000001,-1,-8.4,1,FALSE,FALSE,FALSE,FALSE,FALSE,FALSE,FALSE,FALSE,FALSE,FALSE,FALSE,FALSE,FALSE,FALSE,FALSE,0.0749,neutral
-2.263566,-29.8480,0.950917,V,M,22.9,-1,-2.3,0,FALSE,FALSE,FALSE,FALSE,FALSE,FALSE,FALSE,FALSE,FALSE,FALSE,FALSE,FALSE,FALSE,FALSE,FALSE,0.0,neutral
-2.263566,-29.8480,0.950917,Q,R,29.6,0,-1,1,FALSE,FALSE,FALSE,FALSE,FALSE,FALSE,FALSE,FALSE,FALSE,FALSE,FALSE,FALSE,FALSE,FALSE,FALSE,0.0749,neutral
-2.263566,-29.8480,0.950917,Y,C,-85.1,0,3.8,0,FALSE,FALSE,FALSE,FALSE,FALSE,FALSE,FALSE,FALSE,FALSE,FALSE,FALSE,FALSE,FALSE,FALSE,FALSE,0.0,neutral
-2.263566,-29.8480,0,T,M,46.8,-1,2.6,0,FALSE,FALSE,FALSE,FALSE,FALSE,FALSE,FALSE,FALSE,FALSE,FALSE,FALSE,FALSE,FALSE,FALSE,FALSE,0.0749,neutral
-2.263566,-29.8480,0.950917,H,Y,40.4,0,1.9,-1,TRUE,FALSE,TRUE,FALSE,FALSE,FALSE,FALSE,FALSE,FALSE,TRUE,FALSE,FALSE,FALSE,FALSE,FALSE,0.0,neutral
0.628591,-203.3445,0,A,V,51.4,1,2.4,0,FALSE,FALSE,FALSE,FALSE,FALSE,FALSE,FALSE,FALSE,FALSE,FALSE,FALSE,FALSE,FALSE,FALSE,FALSE,0.22,neutral
0.628591,-203.3445,0.950917,K,R,4.80000000000001,0,-0.6,0,FALSE,FALSE,FALSE,FALSE,FALSE,FALSE,FALSE,FALSE,FALSE,FALSE,FALSE,FALSE,FALSE,FALSE,FALSE,0.24,neutral
0.628591,-203.3445,0,A,V,51.4,1,2.4,0,FALSE,FALSE,FALSE,FALSE,FALSE,FALSE,FALSE,FALSE,FALSE,FALSE,FALSE,FALSE,FALSE,FALSE,FALSE,0.19,neutral
0.628591,-203.3445,0.950917,I,V,-26.7,0,-0.3,0,FALSE,FALSE,FALSE,FALSE,FALSE,FALSE,FALSE,FALSE,FALSE,FALSE,FALSE,FALSE,FALSE,FALSE,FALSE,0.52,neutral
-3.314664,-54.6337,0.950917,T,A,-27.5,-1,2.5,0,FALSE,FALSE,FALSE,FALSE,FALSE,FALSE,FALSE,FALSE,FALSE,FALSE,FALSE,FALSE,FALSE,FALSE,FALSE,0.81,neutral
-3.314664,-54.6337,0.950917,H,L,13.5,0,7,-1,FALSE,FALSE,FALSE,FALSE,FALSE,FALSE,FALSE,FALSE,FALSE,FALSE,FALSE,FALSE,FALSE,FALSE,FALSE,0.0,neutral
-3.314664,-54.6337,0.950917,S,G,-28.9,0,0.4,0,FALSE,FALSE,FALSE,FALSE,FALSE,FALSE,FALSE,FALSE,FALSE,FALSE,FALSE,FALSE,FALSE,FALSE,FALSE,0.57,neutral
-3.314664,-54.6337,0.950917,R,C,-64.9,0,7,-1,FALSE,FALSE,FALSE,FALSE,FALSE,FALSE,FALSE,FALSE,FALSE,FALSE,FALSE,FALSE,FALSE,FALSE,FALSE,0.0,neutral
-3.314664,-54.6337,0.950917,F,L,-23.2,0,1,0,FALSE,FALSE,FALSE,FALSE,FALSE,FALSE,FALSE,FALSE,FALSE,FALSE,FALSE,FALSE,FALSE,FALSE,FALSE,1.0,neutral
-3.314664,-54.6337,0.950917,S,P,23.7,0,-0.8,0,FALSE,FALSE,FALSE,FALSE,FALSE,FALSE,FALSE,FALSE,FALSE,FALSE,FALSE,FALSE,FALSE,FALSE,FALSE,0.32,neutral
-3.314664,-54.6337,0,S,F,100.9,0,3.6,0,FALSE,TRUE,TRUE,FALSE,FALSE,FALSE,FALSE,FALSE,TRUE,FALSE,FALSE,FALSE,FALSE,FALSE,FALSE,0.03,neutral
-3.314664,-54.6337,0,P,T,3.39999999999999,1,0.9,0,FALSE,FALSE,FALSE,FALSE,FALSE,FALSE,FALSE,FALSE,FALSE,FALSE,FALSE,FALSE,FALSE,FALSE,FALSE,0.23,neutral
-3.314664,-54.6337,0.950917,S,L,77.7,0,4.6,0,FALSE,FALSE,FALSE,FALSE,FALSE,FALSE,FALSE,FALSE,FALSE,FALSE,FALSE,FALSE,FALSE,FALSE,FALSE,0.08,neutral
-3.314664,-54.6337,0.950917,C,Y,85.1,0,-3.8,0,FALSE,FALSE,FALSE,FALSE,FALSE,FALSE,FALSE,FALSE,FALSE,FALSE,FALSE,FALSE,FALSE,FALSE,FALSE,0.49,neutral
-1.646646,4.4394,0.950917,S,L,77.7,0,4.6,0,FALSE,FALSE,FALSE,FALSE,FALSE,FALSE,FALSE,FALSE,FALSE,FALSE,FALSE,FALSE,FALSE,FALSE,FALSE,0.77,neutral
-1.646646,4.4394,0.950917,S,N,25.1,0,-2.7,0,FALSE,FALSE,FALSE,FALSE,FALSE,FALSE,FALSE,FALSE,FALSE,FALSE,FALSE,FALSE,FALSE,FALSE,FALSE,0.02,neutral
-1.646646,4.4394,0.950917,K,R,4.80000000000001,0,-0.6,0,FALSE,FALSE,FALSE,FALSE,FALSE,FALSE,FALSE,FALSE,FALSE,FALSE,FALSE,FALSE,FALSE,FALSE,FALSE,0.31,neutral
-1.646646,4.4394,0.950917,A,T,27.5,1,-2.5,0,FALSE,FALSE,FALSE,FALSE,FALSE,FALSE,FALSE,FALSE,FALSE,FALSE,FALSE,FALSE,FALSE,FALSE,FALSE,0.57,neutral
1.910551,-823.0220,0.950917,I,V,-26.7,0,-0.3,0,FALSE,FALSE,FALSE,FALSE,FALSE,FALSE,FALSE,FALSE,FALSE,FALSE,FALSE,FALSE,FALSE,FALSE,FALSE,0.01,neutral
1.910551,-823.0220,0.950917,I,V,-26.7,0,-0.3,0,FALSE,FALSE,FALSE,FALSE,FALSE,FALSE,FALSE,FALSE,FALSE,FALSE,FALSE,FALSE,FALSE,FALSE,FALSE,0.82,neutral
1.910551,-823.0220,0.950917,I,T,-50.6,0,-5.2,0,FALSE,FALSE,FALSE,FALSE,FALSE,FALSE,FALSE,FALSE,FALSE,FALSE,FALSE,FALSE,FALSE,FALSE,FALSE,0.0,neutral
1.910551,-823.0220,0.950917,G,R,113.3,0,-4.1,1,FALSE,FALSE,FALSE,FALSE,FALSE,FALSE,FALSE,FALSE,FALSE,FALSE,FALSE,FALSE,FALSE,FALSE,FALSE,0.0,neutral
0.628591,-177.2904,0,R,C,-64.9,0,7,-1,FALSE,FALSE,FALSE,FALSE,FALSE,FALSE,FALSE,FALSE,FALSE,FALSE,FALSE,FALSE,FALSE,FALSE,FALSE,0.01,neutral
0.628591,-177.2904,0.950917,I,M,-3.79999999999998,-1,-2.6,0,FALSE,FALSE,FALSE,FALSE,FALSE,FALSE,FALSE,FALSE,FALSE,FALSE,FALSE,FALSE,FALSE,FALSE,FALSE,0.17,neutral
0.628591,-177.2904,0.950917,D,N,3,0,0,1,FALSE,FALSE,FALSE,FALSE,FALSE,FALSE,FALSE,FALSE,FALSE,FALSE,FALSE,FALSE,FALSE,FALSE,FALSE,0.51,neutral
0.628591,-177.2904,0.950917,R,L,-6.70000000000002,0,8.3,-1,FALSE,FALSE,FALSE,FALSE,FALSE,FALSE,FALSE,FALSE,FALSE,FALSE,FALSE,FALSE,FALSE,FALSE,FALSE,0.93,neutral
0.628591,-177.2904,-56.057019,K,N,-54.5,0,0.4,-1,FALSE,FALSE,FALSE,FALSE,FALSE,FALSE,FALSE,FALSE,FALSE,FALSE,FALSE,FALSE,FALSE,FALSE,FALSE,0.4,neutral
0.628591,-177.2904,0.950917,Q,E,-5.40000000000001,0,0,-1,FALSE,FALSE,FALSE,FALSE,FALSE,FALSE,FALSE,FALSE,FALSE,FALSE,FALSE,FALSE,FALSE,FALSE,FALSE,1.0,neutral
0.628591,-177.2904,0,T,M,46.8,-1,2.6,0,FALSE,FALSE,FALSE,FALSE,FALSE,FALSE,FALSE,FALSE,FALSE,FALSE,FALSE,FALSE,FALSE,FALSE,FALSE,0.08,neutral
0.628591,-177.2904,-56.057019,M,I,3.79999999999998,1,2.6,0,FALSE,FALSE,FALSE,FALSE,FALSE,FALSE,FALSE,FALSE,FALSE,FALSE,FALSE,FALSE,FALSE,FALSE,FALSE,0.04,neutral
-1.557641,-121.7874,0.950917,L,P,-54,0,-5.4,0,FALSE,FALSE,FALSE,FALSE,FALSE,FALSE,FALSE,FALSE,FALSE,FALSE,FALSE,FALSE,FALSE,FALSE,FALSE,0.0749,neutral
-2.263566,-109.8174,0,V,I,26.7,0,0.3,0,FALSE,FALSE,FALSE,FALSE,FALSE,FALSE,FALSE,FALSE,FALSE,FALSE,FALSE,FALSE,FALSE,FALSE,FALSE,0.19,neutral
-2.263566,-109.8174,0.950917,E,Q,5.40000000000001,0,0,1,FALSE,FALSE,FALSE,FALSE,FALSE,FALSE,FALSE,FALSE,FALSE,FALSE,FALSE,FALSE,FALSE,FALSE,FALSE,0.32,neutral
-2.263566,-353.4309,0,G,D,51,0,-3.1,-1,FALSE,FALSE,FALSE,FALSE,FALSE,FALSE,FALSE,FALSE,FALSE,FALSE,FALSE,FALSE,FALSE,FALSE,FALSE,0.53,neutral
-2.263566,-353.4309,0,R,H,-20.2,0,1.3,0,FALSE,FALSE,FALSE,FALSE,FALSE,FALSE,FALSE,FALSE,FALSE,FALSE,FALSE,FALSE,FALSE,FALSE,FALSE,0.21,neutral
-2.263566,-353.4309,0,P,S,-23.7,0,0.8,0,FALSE,FALSE,FALSE,FALSE,FALSE,FALSE,FALSE,FALSE,FALSE,FALSE,FALSE,FALSE,FALSE,FALSE,FALSE,0.0749,neutral
-2.263566,-353.4309,0,L,S,-77.7,0,-4.6,0,FALSE,FALSE,FALSE,FALSE,FALSE,FALSE,FALSE,FALSE,FALSE,FALSE,FALSE,FALSE,FALSE,FALSE,FALSE,0.42,neutral
-2.263566,-353.4309,0,P,Q,31.1,0,-1.9,0,FALSE,FALSE,FALSE,FALSE,FALSE,FALSE,FALSE,FALSE,FALSE,FALSE,FALSE,FALSE,FALSE,FALSE,FALSE,0.08,neutral
-2.263566,-353.4309,0,V,I,26.7,0,0.3,0,FALSE,FALSE,FALSE,FALSE,FALSE,FALSE,FALSE,FALSE,FALSE,FALSE,FALSE,FALSE,FALSE,FALSE,FALSE,1.0,neutral
-2.263566,-353.4309,0,T,A,-27.5,-1,2.5,0,FALSE,FALSE,FALSE,FALSE,FALSE,FALSE,FALSE,FALSE,FALSE,FALSE,FALSE,FALSE,FALSE,FALSE,FALSE,0.66,neutral
-2.263566,-353.4309,0.950917,V,M,22.9,-1,-2.3,0,FALSE,FALSE,FALSE,FALSE,FALSE,FALSE,FALSE,FALSE,FALSE,FALSE,FALSE,FALSE,FALSE,FALSE,FALSE,0.0749,neutral
-2.263566,-353.4309,0,V,M,22.9,-1,-2.3,0,FALSE,FALSE,FALSE,FALSE,FALSE,FALSE,FALSE,FALSE,FALSE,FALSE,FALSE,FALSE,FALSE,FALSE,FALSE,0.06,neutral
-2.263566,-353.4309,0,P,R,60.7,0,-2.9,1,FALSE,FALSE,FALSE,FALSE,FALSE,FALSE,FALSE,FALSE,FALSE,FALSE,FALSE,FALSE,FALSE,FALSE,FALSE,0.55,neutral
-2.263566,-353.4309,0,E,K,30.2,0,-0.4,2,FALSE,FALSE,FALSE,FALSE,FALSE,FALSE,FALSE,FALSE,FALSE,FALSE,FALSE,FALSE,FALSE,FALSE,FALSE,0.01,neutral
-2.263566,-353.4309,0,F,C,-81.4,0,-0.3,0,FALSE,FALSE,FALSE,FALSE,FALSE,FALSE,FALSE,FALSE,FALSE,FALSE,FALSE,FALSE,FALSE,FALSE,FALSE,0.0749,neutral
-2.263566,-353.4309,0,Q,R,29.6,0,-1,1,FALSE,FALSE,FALSE,FALSE,FALSE,FALSE,FALSE,FALSE,FALSE,FALSE,FALSE,FALSE,FALSE,FALSE,FALSE,0.2,neutral
-2.727566,61.6187,0,V,M,22.9,-1,-2.3,0,FALSE,FALSE,FALSE,FALSE,FALSE,FALSE,FALSE,FALSE,FALSE,FALSE,FALSE,FALSE,FALSE,FALSE,FALSE,0.0749,neutral
-2.727566,61.6187,0.950917,A,G,-28.5,0,-2.2,0,FALSE,FALSE,FALSE,FALSE,FALSE,FALSE,FALSE,FALSE,FALSE,FALSE,FALSE,FALSE,FALSE,FALSE,FALSE,0.0749,neutral
-2.727566,61.6187,0,A,G,-28.5,0,-2.2,0,FALSE,FALSE,FALSE,FALSE,FALSE,FALSE,FALSE,FALSE,FALSE,FALSE,FALSE,FALSE,FALSE,FALSE,FALSE,0.0749,neutral
-2.263566,8.0463,0,E,D,-27.3,0,0,0,FALSE,FALSE,FALSE,FALSE,FALSE,FALSE,FALSE,FALSE,FALSE,FALSE,FALSE,FALSE,FALSE,FALSE,FALSE,0.22,neutral
-2.263566,8.0463,0,A,E,49.8,0,-5.3,-1,FALSE,FALSE,FALSE,FALSE,FALSE,FALSE,FALSE,FALSE,FALSE,FALSE,FALSE,FALSE,FALSE,FALSE,FALSE,0.81,neutral
-2.263566,8.0463,0,A,T,27.5,1,-2.5,0,FALSE,FALSE,FALSE,FALSE,FALSE,FALSE,FALSE,FALSE,FALSE,FALSE,FALSE,FALSE,FALSE,FALSE,FALSE,0.61,neutral
-2.263566,8.0463,0,D,E,27.3,0,0,0,FALSE,FALSE,FALSE,FALSE,FALSE,FALSE,FALSE,FALSE,FALSE,FALSE,FALSE,FALSE,FALSE,FALSE,FALSE,0.36,neutral
-2.263566,8.0463,0,K,E,-30.2,0,0.4,-2,FALSE,FALSE,FALSE,FALSE,FALSE,FALSE,FALSE,FALSE,FALSE,FALSE,FALSE,FALSE,FALSE,FALSE,FALSE,0.05,neutral
0.628591,7.4338,0.950917,D,E,27.3,0,0,0,FALSE,FALSE,FALSE,FALSE,FALSE,FALSE,FALSE,FALSE,FALSE,FALSE,FALSE,FALSE,FALSE,FALSE,FALSE,0.34,neutral
0.628591,7.4338,0.950917,S,T,27.1,1,0.1,0,FALSE,FALSE,FALSE,FALSE,FALSE,FALSE,FALSE,FALSE,FALSE,FALSE,FALSE,FALSE,FALSE,FALSE,FALSE,0.13,neutral
0.628591,7.4338,-58.641981,R,C,-64.9,0,7,-1,FALSE,FALSE,FALSE,FALSE,FALSE,FALSE,FALSE,FALSE,FALSE,FALSE,FALSE,FALSE,FALSE,FALSE,FALSE,0.0,neutral
0.628591,7.4338,0.950917,V,L,26.7,-1,-0.4,0,FALSE,FALSE,FALSE,FALSE,FALSE,FALSE,FALSE,FALSE,FALSE,FALSE,FALSE,FALSE,FALSE,FALSE,FALSE,0.01,neutral
0.628591,7.4338,-58.641981,G,R,113.3,0,-4.1,1,FALSE,FALSE,FALSE,FALSE,FALSE,FALSE,FALSE,FALSE,FALSE,FALSE,FALSE,FALSE,FALSE,FALSE,FALSE,0.01,neutral
0.628591,7.4338,-58.641981,I,V,-26.7,0,-0.3,0,FALSE,FALSE,FALSE,FALSE,FALSE,FALSE,FALSE,FALSE,FALSE,FALSE,FALSE,FALSE,FALSE,FALSE,FALSE,0.0,neutral
0.628591,7.4338,0,P,L,54,0,5.4,0,FALSE,FALSE,FALSE,FALSE,FALSE,FALSE,FALSE,FALSE,FALSE,FALSE,FALSE,FALSE,FALSE,FALSE,FALSE,0.21,neutral
0.628591,7.4338,0.950917,A,V,51.4,1,2.4,0,FALSE,FALSE,FALSE,FALSE,FALSE,FALSE,FALSE,FALSE,FALSE,FALSE,FALSE,FALSE,FALSE,FALSE,FALSE,0.0,neutral
0.628591,7.4338,0.950917,P,L,54,0,5.4,0,FALSE,FALSE,FALSE,FALSE,FALSE,FALSE,FALSE,FALSE,FALSE,FALSE,FALSE,FALSE,FALSE,FALSE,FALSE,0.0,neutral
0.628591,7.4338,0.950917,A,T,27.5,1,-2.5,0,FALSE,FALSE,FALSE,FALSE,FALSE,FALSE,FALSE,FALSE,FALSE,FALSE,FALSE,FALSE,FALSE,FALSE,FALSE,0.15,neutral
0.628591,7.4338,0.950917,P,L,54,0,5.4,0,FALSE,FALSE,FALSE,FALSE,FALSE,FALSE,FALSE,FALSE,FALSE,FALSE,FALSE,FALSE,FALSE,FALSE,FALSE,0.0,neutral
0.628591,7.4338,0.950917,V,M,22.9,-1,-2.3,0,FALSE,FALSE,FALSE,FALSE,FALSE,FALSE,FALSE,FALSE,FALSE,FALSE,FALSE,FALSE,FALSE,FALSE,FALSE,0.0,neutral
0.628591,7.4338,0.950917,V,L,26.7,-1,-0.4,0,FALSE,FALSE,FALSE,FALSE,FALSE,FALSE,FALSE,FALSE,FALSE,FALSE,FALSE,FALSE,FALSE,FALSE,FALSE,0.0,neutral
-2.727566,27.0594,0.950917,E,K,30.2,0,-0.4,2,FALSE,FALSE,FALSE,FALSE,FALSE,FALSE,FALSE,FALSE,FALSE,FALSE,FALSE,FALSE,FALSE,FALSE,FALSE,0.0,neutral
-2.727566,27.0594,0,P,L,54,0,5.4,0,FALSE,FALSE,FALSE,FALSE,FALSE,FALSE,FALSE,FALSE,FALSE,FALSE,FALSE,FALSE,FALSE,FALSE,FALSE,0.35,neutral
-2.727566,27.0594,0,T,M,46.8,-1,2.6,0,FALSE,FALSE,FALSE,FALSE,FALSE,FALSE,FALSE,FALSE,FALSE,FALSE,FALSE,FALSE,FALSE,FALSE,FALSE,0.16,neutral
-2.727566,27.0594,0,R,C,-64.9,0,7,-1,FALSE,FALSE,FALSE,FALSE,FALSE,FALSE,FALSE,FALSE,FALSE,FALSE,FALSE,FALSE,FALSE,FALSE,FALSE,0.03,neutral
-2.727566,27.0594,0,E,K,30.2,0,-0.4,2,FALSE,FALSE,FALSE,FALSE,FALSE,FALSE,FALSE,FALSE,FALSE,FALSE,FALSE,FALSE,FALSE,FALSE,FALSE,0.14,neutral
-2.727566,27.0594,0,P,T,3.39999999999999,1,0.9,0,FALSE,FALSE,FALSE,FALSE,FALSE,FALSE,FALSE,FALSE,FALSE,FALSE,FALSE,FALSE,FALSE,FALSE,FALSE,0.57,neutral
-2.727566,27.0594,0,H,R,20.2,0,-1.3,0,FALSE,FALSE,FALSE,FALSE,FALSE,FALSE,FALSE,FALSE,FALSE,FALSE,FALSE,FALSE,FALSE,FALSE,FALSE,0.69,neutral
-2.727566,27.0594,0,A,V,51.4,1,2.4,0,FALSE,FALSE,FALSE,FALSE,FALSE,FALSE,FALSE,FALSE,FALSE,FALSE,FALSE,FALSE,FALSE,FALSE,FALSE,0.05,neutral
-2.727566,27.0594,0,M,V,-22.9,1,2.3,0,FALSE,FALSE,FALSE,FALSE,FALSE,FALSE,FALSE,FALSE,FALSE,FALSE,FALSE,FALSE,FALSE,FALSE,FALSE,0.53,neutral
-2.727566,27.0594,0,T,I,50.6,0,5.2,0,FALSE,FALSE,FALSE,FALSE,FALSE,FALSE,FALSE,FALSE,FALSE,FALSE,FALSE,FALSE,FALSE,FALSE,FALSE,0.14,neutral
-2.727566,27.0594,0,G,E,78.3,0,-3.1,-1,FALSE,FALSE,FALSE,FALSE,FALSE,FALSE,FALSE,FALSE,FALSE,FALSE,FALSE,FALSE,FALSE,FALSE,FALSE,1.0,neutral
0.628591,-532.7644,0,E,K,30.2,0,-0.4,2,FALSE,FALSE,FALSE,FALSE,FALSE,FALSE,FALSE,FALSE,FALSE,FALSE,FALSE,FALSE,FALSE,FALSE,FALSE,0.92,neutral
0.628591,-532.7644,0,P,L,54,0,5.4,0,FALSE,FALSE,FALSE,FALSE,FALSE,FALSE,FALSE,FALSE,FALSE,FALSE,FALSE,FALSE,FALSE,FALSE,FALSE,0.0,neutral
0.628591,15.9600,0.950917,A,V,51.4,1,2.4,0,FALSE,FALSE,FALSE,FALSE,FALSE,FALSE,FALSE,FALSE,FALSE,FALSE,FALSE,FALSE,FALSE,FALSE,FALSE,0.0749,neutral
0.628591,15.9600,0.950917,F,S,-100.9,0,-3.6,0,FALSE,FALSE,FALSE,FALSE,FALSE,FALSE,FALSE,FALSE,FALSE,FALSE,FALSE,FALSE,FALSE,FALSE,FALSE,0.0749,neutral
-1.646646,5.9295,0,Q,R,29.6,0,-1,1,FALSE,FALSE,FALSE,FALSE,FALSE,FALSE,FALSE,FALSE,FALSE,FALSE,FALSE,FALSE,FALSE,FALSE,FALSE,0.9,neutral
-1.646646,5.9295,0.950917,R,H,-20.2,0,1.3,0,FALSE,FALSE,FALSE,FALSE,FALSE,FALSE,FALSE,FALSE,FALSE,FALSE,FALSE,FALSE,FALSE,FALSE,FALSE,0.66,neutral
-1.646646,5.9295,0.950917,P,S,-23.7,0,0.8,0,FALSE,FALSE,FALSE,FALSE,FALSE,FALSE,FALSE,FALSE,FALSE,FALSE,FALSE,FALSE,FALSE,FALSE,FALSE,0.43,neutral
-1.646646,5.9295,0.950917,K,R,4.80000000000001,0,-0.6,0,FALSE,FALSE,FALSE,FALSE,FALSE,FALSE,FALSE,FALSE,FALSE,FALSE,FALSE,FALSE,FALSE,FALSE,FALSE,0.11,neutral
-1.646646,5.9295,0.950917,V,I,26.7,0,0.3,0,FALSE,FALSE,FALSE,FALSE,FALSE,FALSE,FALSE,FALSE,FALSE,FALSE,FALSE,FALSE,FALSE,FALSE,FALSE,0.53,neutral
-1.646646,5.9295,0.950917,D,N,3,0,0,1,FALSE,FALSE,FALSE,FALSE,FALSE,FALSE,FALSE,FALSE,FALSE,FALSE,FALSE,FALSE,FALSE,FALSE,FALSE,0.01,neutral
-1.557641,-131.1927,0,R,Q,-29.6,0,1,-1,FALSE,FALSE,FALSE,FALSE,FALSE,FALSE,FALSE,FALSE,FALSE,FALSE,FALSE,FALSE,FALSE,FALSE,FALSE,0.57,neutral
-1.557641,-131.1927,0,I,V,-26.7,0,-0.3,0,FALSE,FALSE,FALSE,FALSE,FALSE,FALSE,FALSE,FALSE,FALSE,FALSE,FALSE,FALSE,FALSE,FALSE,FALSE,1.0,neutral
-1.557641,-131.1927,2.449906,R,K,-4.80000000000001,0,0.6,0,FALSE,FALSE,FALSE,FALSE,FALSE,FALSE,FALSE,FALSE,FALSE,FALSE,FALSE,FALSE,FALSE,FALSE,FALSE,0.23,neutral
-1.557641,-131.1927,0,S,Y,104.6,0,-0.5,0,FALSE,FALSE,FALSE,FALSE,FALSE,FALSE,FALSE,FALSE,FALSE,FALSE,FALSE,FALSE,FALSE,FALSE,FALSE,0.07,neutral
-1.557641,-131.1927,0,R,Q,-29.6,0,1,-1,FALSE,FALSE,FALSE,FALSE,FALSE,FALSE,FALSE,FALSE,FALSE,FALSE,FALSE,FALSE,FALSE,FALSE,FALSE,0.12,neutral
