# Supplementary material for: KinMutRF: a random forest classifier of sequence variants in the human protein kinase superfamily
Source: BMC Genomics. 2016 Jun 23;17(Suppl 2):396. doi: 10.1186/s12864-016-2723-1 (PMC4928150; doi:10.1186/s12864-016-2723-1)
Supplement: Additional file 2: — Supplementary File S1. Training datasets used for 10-fold cross-validation experiment. File formats include weka and plain text. (ZIP 482 kb) [file 12864_2016_2723_MOESM2_ESM.zip › cross_validation_sets/vectors.weka.6.predictions.txt]

1 2:neutral 2:neutral 0.989 (-1.557641	-610.3747	0.950917	L	F	23.2	0	-1	0	FALSE	FALSE	FALSE	FALSE	FALSE	FALSE	FALSE	FALSE	FALSE	FALSE	FALSE	FALSE	FALSE	FALSE	FALSE	0.0749)
2 2:neutral 2:neutral 0.885 (-1.557641	-610.3747	0	G	E	78.3	0	-3.1	-1	FALSE	FALSE	FALSE	FALSE	FALSE	FALSE	FALSE	FALSE	FALSE	FALSE	FALSE	FALSE	FALSE	FALSE	FALSE	0.01)
3 2:neutral 2:neutral 1 (-1.557641	-610.3747	0	R	Q	-29.6	0	1	-1	FALSE	FALSE	FALSE	FALSE	FALSE	FALSE	FALSE	FALSE	FALSE	FALSE	FALSE	FALSE	FALSE	FALSE	FALSE	0.05)
4 2:neutral 2:neutral 1 (-2.263566	-433.527	0	R	H	-20.2	0	1.3	0	FALSE	FALSE	FALSE	FALSE	FALSE	FALSE	FALSE	FALSE	FALSE	FALSE	FALSE	FALSE	FALSE	FALSE	FALSE	0.06)
5 2:neutral 2:neutral 1 (-2.263566	-138.7985	-56.641981	E	D	-27.3	0	0	0	FALSE	FALSE	FALSE	FALSE	FALSE	FALSE	FALSE	FALSE	FALSE	FALSE	FALSE	FALSE	FALSE	FALSE	FALSE	0.21)
6 2:neutral 2:neutral 0.962 (-2.263566	-138.7985	0	S	L	77.7	0	4.6	0	FALSE	FALSE	TRUE	FALSE	FALSE	FALSE	FALSE	FALSE	FALSE	FALSE	TRUE	FALSE	FALSE	FALSE	FALSE	0.0749)
7 2:neutral 2:neutral 0.977 (-2.263566	-138.7985	-56.641981	R	M	-10.5	0	6.4	-1	FALSE	FALSE	FALSE	FALSE	FALSE	FALSE	FALSE	FALSE	FALSE	FALSE	FALSE	FALSE	FALSE	FALSE	FALSE	0.0749)
8 2:neutral 2:neutral 0.923 (0.628591	-190.0542	0.950917	H	R	20.2	0	-1.3	0	FALSE	FALSE	FALSE	FALSE	FALSE	FALSE	FALSE	FALSE	FALSE	FALSE	FALSE	FALSE	FALSE	FALSE	FALSE	0.53)
9 2:neutral 2:neutral 1 (0.628591	-190.0542	0.950917	R	W	54.4	0	3.6	-1	FALSE	FALSE	FALSE	FALSE	FALSE	FALSE	FALSE	FALSE	FALSE	FALSE	FALSE	FALSE	FALSE	FALSE	FALSE	0.04)
10 2:neutral 2:neutral 1 (0.628591	-190.0542	0.950917	I	V	-26.7	0	-0.3	0	FALSE	FALSE	FALSE	FALSE	FALSE	FALSE	FALSE	FALSE	FALSE	FALSE	FALSE	FALSE	FALSE	FALSE	FALSE	0.48)
11 2:neutral 2:neutral 0.846 (0.628591	-190.0542	0.950917	E	K	30.2	0	-0.4	2	FALSE	FALSE	FALSE	FALSE	FALSE	FALSE	FALSE	FALSE	FALSE	FALSE	FALSE	FALSE	FALSE	FALSE	FALSE	0.05)
12 2:neutral 2:neutral 1 (0.628591	-190.0542	0.950917	P	L	54	0	5.4	0	FALSE	FALSE	FALSE	FALSE	FALSE	FALSE	FALSE	FALSE	FALSE	FALSE	FALSE	FALSE	FALSE	FALSE	FALSE	0.01)
13 2:neutral 2:neutral 1 (-2.727566	-45.2808	0	S	T	27.1	1	0.1	0	FALSE	FALSE	TRUE	FALSE	FALSE	FALSE	FALSE	FALSE	TRUE	FALSE	FALSE	FALSE	FALSE	FALSE	FALSE	0.44)
14 2:neutral 1:disease + 0.812 (-1.557641	140.3896	0.950917	H	Q	-9.4	0	-0.3	-1	FALSE	FALSE	FALSE	FALSE	FALSE	FALSE	FALSE	FALSE	FALSE	FALSE	FALSE	FALSE	FALSE	FALSE	FALSE	0.01)
15 1:disease 1:disease 0.634 (-1.557641	140.3896	0	H	Y	40.4	0	1.9	-1	TRUE	FALSE	TRUE	FALSE	FALSE	FALSE	FALSE	FALSE	FALSE	FALSE	FALSE	FALSE	FALSE	FALSE	TRUE	0)
16 2:neutral 2:neutral 0.829 (-1.557641	140.3896	-1.614224	R	S	-84.4	0	3.7	-1	FALSE	FALSE	FALSE	FALSE	FALSE	FALSE	FALSE	FALSE	FALSE	FALSE	FALSE	FALSE	FALSE	FALSE	FALSE	0.21)
17 1:disease 1:disease 0.695 (-1.557641	140.3896	0	G	D	51	0	-3.1	-1	FALSE	FALSE	TRUE	FALSE	FALSE	FALSE	FALSE	FALSE	FALSE	FALSE	FALSE	FALSE	FALSE	FALSE	TRUE	0)
18 1:disease 2:neutral + 0.601 (-1.557641	140.3896	0	S	P	23.7	0	-0.8	0	FALSE	FALSE	TRUE	FALSE	FALSE	FALSE	FALSE	FALSE	FALSE	FALSE	FALSE	FALSE	FALSE	FALSE	TRUE	0.02)
19 2:neutral 2:neutral 0.551 (-1.557641	140.3896	0	R	C	-64.9	0	7	-1	FALSE	FALSE	TRUE	FALSE	FALSE	FALSE	FALSE	FALSE	FALSE	FALSE	FALSE	FALSE	FALSE	FALSE	TRUE	0)
20 2:neutral 1:disease + 0.873 (-1.557641	140.3896	0.950917	A	D	22.5	0	-5.3	-1	FALSE	FALSE	FALSE	FALSE	FALSE	FALSE	FALSE	FALSE	FALSE	FALSE	FALSE	FALSE	FALSE	FALSE	FALSE	0)
21 1:disease 2:neutral + 0.679 (0.628591	290.4797	0.950917	V	L	26.7	-1	-0.4	0	FALSE	FALSE	FALSE	FALSE	FALSE	FALSE	FALSE	FALSE	FALSE	FALSE	FALSE	FALSE	FALSE	FALSE	FALSE	0.0749)
22 2:neutral 2:neutral 0.649 (0.628591	290.4797	-59.057019	I	M	-3.8	-1	-2.6	0	FALSE	FALSE	TRUE	FALSE	FALSE	FALSE	TRUE	FALSE	FALSE	FALSE	FALSE	FALSE	FALSE	FALSE	FALSE	0.01)
23 1:disease 1:disease 0.546 (0.628591	290.4797	0.950917	H	D	-42.1	0	-0.3	-2	TRUE	FALSE	FALSE	FALSE	FALSE	FALSE	FALSE	FALSE	FALSE	FALSE	FALSE	FALSE	FALSE	FALSE	FALSE	0)
24 2:neutral 1:disease + 0.538 (0.628591	290.4797	-59.057019	R	Q	-29.6	0	1	-1	FALSE	FALSE	TRUE	FALSE	FALSE	FALSE	TRUE	FALSE	FALSE	FALSE	FALSE	FALSE	FALSE	FALSE	FALSE	0.04)
25 1:disease 2:neutral + 0.692 (0.628591	290.4797	0.950917	L	V	-26.7	1	0.4	0	FALSE	FALSE	FALSE	FALSE	FALSE	FALSE	FALSE	FALSE	FALSE	FALSE	FALSE	FALSE	FALSE	FALSE	FALSE	0.0749)
26 1:disease 1:disease 0.846 (0.628591	290.4797	0.950917	Y	C	-85.1	0	3.8	0	FALSE	TRUE	TRUE	FALSE	FALSE	FALSE	FALSE	FALSE	TRUE	FALSE	FALSE	FALSE	FALSE	FALSE	FALSE	0.0749)
27 1:disease 2:neutral + 0.577 (0.628591	290.4797	0.950917	H	R	20.2	0	-1.3	0	FALSE	FALSE	FALSE	FALSE	FALSE	FALSE	FALSE	FALSE	FALSE	FALSE	FALSE	FALSE	FALSE	FALSE	FALSE	0.0749)
28 1:disease 2:neutral + 0.538 (0.628591	290.4797	0.950917	M	T	-46.8	1	-2.6	0	FALSE	FALSE	FALSE	FALSE	FALSE	FALSE	FALSE	FALSE	FALSE	FALSE	FALSE	FALSE	FALSE	FALSE	FALSE	0.0749)
29 2:neutral 2:neutral 0.654 (0.628591	290.4797	-59.057019	S	L	77.7	0	4.6	0	FALSE	FALSE	TRUE	FALSE	FALSE	FALSE	TRUE	FALSE	FALSE	FALSE	FALSE	FALSE	FALSE	FALSE	FALSE	0.05)
30 1:disease 1:disease 0.646 (0.628591	290.4797	0.950917	T	I	50.6	0	5.2	0	FALSE	FALSE	FALSE	FALSE	FALSE	FALSE	FALSE	FALSE	FALSE	FALSE	FALSE	FALSE	FALSE	FALSE	FALSE	0.0749)
31 1:disease 2:neutral + 0.712 (0.628591	290.4797	0.950917	D	N	3	0	0	1	FALSE	FALSE	FALSE	FALSE	FALSE	FALSE	FALSE	FALSE	FALSE	FALSE	FALSE	FALSE	FALSE	FALSE	FALSE	0.0749)
32 1:disease 1:disease 0.838 (0.628591	290.4797	0.950917	M	I	3.8	1	2.6	0	FALSE	FALSE	FALSE	FALSE	FALSE	FALSE	FALSE	FALSE	FALSE	FALSE	FALSE	FALSE	FALSE	FALSE	FALSE	0.0749)
33 1:disease 1:disease 0.737 (0.628591	290.4797	0.950917	Y	H	-40.4	0	-1.9	1	FALSE	TRUE	TRUE	FALSE	FALSE	FALSE	FALSE	FALSE	TRUE	FALSE	FALSE	FALSE	FALSE	FALSE	FALSE	0.0749)
34 2:neutral 2:neutral 0.808 (0.628591	290.4797	-59.057019	E	D	-27.3	0	0	0	FALSE	FALSE	FALSE	FALSE	FALSE	FALSE	FALSE	FALSE	FALSE	FALSE	FALSE	FALSE	FALSE	FALSE	FALSE	0.54)
35 2:neutral 1:disease + 0.538 (0.628591	290.4797	0	R	C	-64.9	0	7	-1	FALSE	FALSE	FALSE	FALSE	FALSE	FALSE	FALSE	FALSE	FALSE	FALSE	FALSE	FALSE	FALSE	FALSE	FALSE	0.0749)
36 1:disease 2:neutral + 0.692 (0.628591	290.4797	0.950917	H	Y	40.4	0	1.9	-1	FALSE	FALSE	FALSE	FALSE	FALSE	FALSE	FALSE	FALSE	FALSE	FALSE	FALSE	FALSE	FALSE	FALSE	FALSE	0.0749)
37 1:disease 2:neutral + 0.78 (0.628591	290.4797	0.950917	K	R	4.8	0	-0.6	0	FALSE	FALSE	FALSE	FALSE	FALSE	FALSE	FALSE	FALSE	FALSE	FALSE	FALSE	FALSE	FALSE	FALSE	FALSE	0.0749)
38 1:disease 2:neutral + 0.538 (0.628591	290.4797	0.950917	M	T	-46.8	1	-2.6	0	FALSE	FALSE	FALSE	FALSE	FALSE	FALSE	FALSE	FALSE	FALSE	FALSE	FALSE	FALSE	FALSE	FALSE	FALSE	0.0749)
39 1:disease 2:neutral + 0.654 (0.628591	290.4797	0.950917	V	I	26.7	0	0.3	0	FALSE	FALSE	FALSE	FALSE	FALSE	FALSE	FALSE	FALSE	FALSE	FALSE	FALSE	FALSE	FALSE	FALSE	FALSE	0.0749)
40 1:disease 2:neutral + 0.825 (0.628591	290.4797	0.950917	V	I	26.7	0	0.3	0	FALSE	FALSE	TRUE	FALSE	FALSE	FALSE	FALSE	FALSE	FALSE	TRUE	FALSE	FALSE	FALSE	FALSE	FALSE	0.0749)
41 2:neutral 2:neutral 0.679 (0.628591	290.4797	-59.057019	N	S	-25.1	0	2.7	0	FALSE	FALSE	FALSE	FALSE	FALSE	FALSE	FALSE	FALSE	FALSE	FALSE	FALSE	FALSE	FALSE	FALSE	FALSE	0.16)
42 2:neutral 2:neutral 0.615 (0.628591	290.4797	-59.057019	A	V	51.4	1	2.4	0	FALSE	FALSE	TRUE	FALSE	FALSE	FALSE	TRUE	FALSE	FALSE	FALSE	FALSE	FALSE	FALSE	FALSE	FALSE	0)
43 2:neutral 1:disease + 0.548 (0.628591	290.4797	0	T	I	50.6	0	5.2	0	FALSE	TRUE	FALSE	FALSE	FALSE	FALSE	FALSE	FALSE	FALSE	FALSE	FALSE	FALSE	FALSE	FALSE	FALSE	0.0749)
44 1:disease 2:neutral + 0.531 (0.628591	290.4797	0.950917	D	H	42.1	0	0.3	2	FALSE	FALSE	FALSE	FALSE	FALSE	FALSE	FALSE	FALSE	FALSE	FALSE	FALSE	FALSE	FALSE	FALSE	FALSE	0.0749)
45 1:disease 1:disease 0.652 (0.628591	290.4797	0.950917	H	L	13.5	0	7	-1	FALSE	FALSE	FALSE	FALSE	FALSE	FALSE	FALSE	FALSE	FALSE	FALSE	FALSE	FALSE	FALSE	FALSE	FALSE	0.0749)
46 2:neutral 1:disease + 0.68 (0.628591	290.4797	-59.057019	L	S	-77.7	0	-4.6	0	FALSE	FALSE	FALSE	FALSE	FALSE	FALSE	FALSE	FALSE	FALSE	FALSE	FALSE	FALSE	FALSE	FALSE	FALSE	0)
47 1:disease 1:disease 0.678 (0.628591	290.4797	0.950917	Y	D	-82.5	0	-2.2	-1	FALSE	TRUE	TRUE	FALSE	FALSE	FALSE	FALSE	FALSE	TRUE	FALSE	FALSE	FALSE	FALSE	FALSE	FALSE	0.0749)
48 1:disease 1:disease 0.751 (0.628591	720.147	1.91865	L	S	-77.7	0	-4.6	0	FALSE	FALSE	FALSE	FALSE	FALSE	FALSE	FALSE	FALSE	FALSE	FALSE	FALSE	FALSE	FALSE	FALSE	FALSE	0)
49 1:disease 1:disease 0.962 (0.628591	720.147	1.91865	E	G	-78.3	0	3.1	1	FALSE	FALSE	FALSE	FALSE	FALSE	FALSE	FALSE	FALSE	FALSE	FALSE	FALSE	FALSE	FALSE	FALSE	FALSE	0)
50 1:disease 1:disease 0.962 (0.628591	720.147	0	R	W	54.4	0	3.6	-1	FALSE	FALSE	FALSE	FALSE	FALSE	FALSE	FALSE	FALSE	FALSE	FALSE	FALSE	FALSE	FALSE	FALSE	FALSE	0)
51 1:disease 1:disease 0.877 (0.628591	720.147	0.950917	D	Y	82.5	0	2.2	1	TRUE	FALSE	TRUE	TRUE	FALSE	FALSE	FALSE	FALSE	FALSE	FALSE	FALSE	FALSE	FALSE	FALSE	FALSE	0)
52 1:disease 1:disease 0.5 (0.628591	720.147	0.950917	G	S	28.9	0	-0.4	0	FALSE	FALSE	FALSE	FALSE	FALSE	FALSE	FALSE	FALSE	FALSE	FALSE	FALSE	FALSE	FALSE	FALSE	FALSE	0.38)
53 1:disease 1:disease 0.517 (0.628591	720.147	0.950917	I	F	23.2	-1	-1.7	0	FALSE	FALSE	FALSE	FALSE	FALSE	FALSE	FALSE	FALSE	FALSE	FALSE	FALSE	FALSE	FALSE	FALSE	FALSE	0)
54 1:disease 1:disease 0.532 (0.628591	720.147	1.91865	I	T	-50.6	0	-5.2	0	FALSE	FALSE	TRUE	FALSE	FALSE	FALSE	TRUE	FALSE	FALSE	FALSE	FALSE	FALSE	FALSE	FALSE	FALSE	0.08)
55 2:neutral 1:disease + 0.718 (0.628591	720.147	1.91865	N	K	54.5	0	-0.4	1	FALSE	FALSE	TRUE	FALSE	FALSE	TRUE	TRUE	FALSE	FALSE	FALSE	FALSE	FALSE	FALSE	FALSE	FALSE	0.06)
56 1:disease 1:disease 1 (0.628591	720.147	0.950917	R	G	-113.3	0	4.1	-1	FALSE	FALSE	FALSE	FALSE	FALSE	FALSE	FALSE	FALSE	FALSE	FALSE	FALSE	FALSE	FALSE	FALSE	FALSE	0)
57 1:disease 1:disease 0.926 (0.628591	720.147	0	D	A	-22.5	0	5.3	1	FALSE	FALSE	FALSE	FALSE	FALSE	FALSE	FALSE	FALSE	FALSE	FALSE	FALSE	FALSE	FALSE	FALSE	FALSE	0.01)
58 1:disease 1:disease 0.633 (0.628591	720.147	0	P	R	60.7	0	-2.9	1	FALSE	FALSE	FALSE	FALSE	FALSE	FALSE	FALSE	FALSE	FALSE	FALSE	FALSE	FALSE	FALSE	FALSE	FALSE	0.05)
59 1:disease 1:disease 1 (0.628591	720.147	0.950917	A	P	24.1	0	-3.4	0	FALSE	FALSE	FALSE	FALSE	FALSE	FALSE	FALSE	FALSE	FALSE	FALSE	FALSE	FALSE	FALSE	FALSE	FALSE	0)
60 1:disease 2:neutral + 0.582 (0.628591	720.147	1.91865	G	D	51	0	-3.1	-1	FALSE	FALSE	FALSE	FALSE	FALSE	FALSE	FALSE	FALSE	FALSE	FALSE	FALSE	FALSE	FALSE	FALSE	FALSE	0.03)
61 1:disease 1:disease 0.777 (0.628591	720.147	1.91865	A	V	51.4	1	2.4	0	FALSE	FALSE	FALSE	FALSE	FALSE	FALSE	FALSE	FALSE	FALSE	FALSE	FALSE	FALSE	FALSE	FALSE	FALSE	0.25)
62 1:disease 1:disease 1 (0.628591	720.147	0.950917	E	K	30.2	0	-0.4	2	FALSE	FALSE	FALSE	FALSE	FALSE	FALSE	FALSE	FALSE	FALSE	FALSE	FALSE	FALSE	FALSE	FALSE	FALSE	0)
63 1:disease 1:disease 1 (0.628591	720.147	0.950917	G	R	113.3	0	-4.1	1	FALSE	FALSE	FALSE	FALSE	FALSE	FALSE	FALSE	FALSE	FALSE	FALSE	FALSE	FALSE	FALSE	FALSE	FALSE	0)
64 1:disease 1:disease 0.923 (0.628591	720.147	0.950917	C	Y	85.1	0	-3.8	0	FALSE	FALSE	FALSE	FALSE	FALSE	FALSE	FALSE	FALSE	FALSE	FALSE	FALSE	FALSE	FALSE	FALSE	FALSE	0)
65 1:disease 1:disease 0.751 (0.628591	720.147	1.91865	L	S	-77.7	0	-4.6	0	FALSE	FALSE	FALSE	FALSE	FALSE	FALSE	FALSE	FALSE	FALSE	FALSE	FALSE	FALSE	FALSE	FALSE	FALSE	0)
66 1:disease 2:neutral + 0.562 (0.628591	720.147	1.91865	N	S	-25.1	0	2.7	0	FALSE	FALSE	TRUE	FALSE	FALSE	TRUE	FALSE	FALSE	FALSE	FALSE	FALSE	FALSE	FALSE	FALSE	FALSE	0.47)
67 1:disease 1:disease 0.777 (0.628591	720.147	0	V	I	26.7	0	0.3	0	FALSE	FALSE	FALSE	FALSE	FALSE	FALSE	FALSE	FALSE	FALSE	FALSE	FALSE	FALSE	FALSE	FALSE	FALSE	0)
68 1:disease 1:disease 0.916 (0.628591	720.147	1.91865	S	C	19.5	0	3.3	0	FALSE	FALSE	TRUE	FALSE	FALSE	FALSE	TRUE	FALSE	FALSE	FALSE	FALSE	FALSE	FALSE	FALSE	FALSE	0)
69 1:disease 1:disease 0.572 (0.628591	720.147	1.91865	G	D	51	0	-3.1	-1	FALSE	FALSE	TRUE	FALSE	FALSE	FALSE	TRUE	FALSE	FALSE	FALSE	FALSE	FALSE	FALSE	FALSE	FALSE	0)
70 1:disease 1:disease 1 (0.628591	720.147	1.91865	Y	C	-85.1	0	3.8	0	FALSE	FALSE	TRUE	FALSE	FALSE	FALSE	TRUE	FALSE	FALSE	FALSE	FALSE	FALSE	FALSE	FALSE	FALSE	0)
71 1:disease 1:disease 0.962 (0.628591	720.147	0.950917	P	S	-23.7	0	0.8	0	FALSE	FALSE	FALSE	FALSE	FALSE	FALSE	FALSE	FALSE	FALSE	FALSE	FALSE	FALSE	FALSE	FALSE	FALSE	0)
72 1:disease 1:disease 1 (0.628591	720.147	0	R	Q	-29.6	0	1	-1	FALSE	FALSE	FALSE	FALSE	FALSE	FALSE	FALSE	FALSE	FALSE	FALSE	FALSE	FALSE	FALSE	FALSE	FALSE	0)
73 1:disease 1:disease 1 (0.628591	720.147	0.950917	G	R	113.3	0	-4.1	1	FALSE	FALSE	FALSE	FALSE	FALSE	FALSE	FALSE	FALSE	FALSE	FALSE	FALSE	FALSE	FALSE	FALSE	FALSE	0)
74 1:disease 1:disease 1 (0.628591	720.147	1.91865	S	C	19.5	0	3.3	0	FALSE	FALSE	FALSE	FALSE	FALSE	FALSE	FALSE	FALSE	FALSE	FALSE	FALSE	FALSE	FALSE	FALSE	FALSE	0.01)
75 1:disease 1:disease 0.962 (0.628591	720.147	0.950917	G	R	113.3	0	-4.1	1	FALSE	FALSE	TRUE	FALSE	FALSE	FALSE	FALSE	FALSE	FALSE	TRUE	FALSE	FALSE	FALSE	FALSE	FALSE	0)
76 1:disease 1:disease 0.962 (0.628591	720.147	0.950917	E	G	-78.3	0	3.1	1	FALSE	FALSE	FALSE	FALSE	FALSE	FALSE	FALSE	FALSE	FALSE	FALSE	FALSE	FALSE	FALSE	FALSE	FALSE	0)
77 1:disease 1:disease 0.877 (0.628591	720.147	0.950917	K	N	-54.5	0	0.4	-1	FALSE	FALSE	FALSE	FALSE	FALSE	FALSE	FALSE	FALSE	FALSE	FALSE	FALSE	FALSE	FALSE	FALSE	FALSE	0)
78 2:neutral 2:neutral 0.505 (0.628591	720.147	0	R	S	-84.4	0	3.7	-1	FALSE	FALSE	FALSE	FALSE	FALSE	FALSE	FALSE	FALSE	FALSE	FALSE	FALSE	FALSE	FALSE	FALSE	FALSE	0.04)
79 1:disease 1:disease 0.923 (0.628591	720.147	0	C	R	64.9	0	-7	1	FALSE	FALSE	TRUE	FALSE	FALSE	FALSE	FALSE	FALSE	FALSE	FALSE	FALSE	FALSE	FALSE	TRUE	FALSE	0)
80 1:disease 1:disease 0.808 (0.628591	720.147	0.950917	N	K	54.5	0	-0.4	1	FALSE	FALSE	FALSE	FALSE	FALSE	FALSE	FALSE	FALSE	FALSE	FALSE	FALSE	FALSE	FALSE	FALSE	FALSE	0.02)
81 1:disease 1:disease 0.885 (0.628591	720.147	1.91865	G	R	113.3	0	-4.1	1	FALSE	FALSE	FALSE	FALSE	FALSE	FALSE	FALSE	FALSE	FALSE	FALSE	FALSE	FALSE	FALSE	FALSE	FALSE	0)
82 1:disease 1:disease 0.776 (0.628591	720.147	0	R	L	-6.7	0	8.3	-1	FALSE	FALSE	FALSE	FALSE	FALSE	FALSE	FALSE	FALSE	FALSE	FALSE	FALSE	FALSE	FALSE	FALSE	FALSE	0.24)
83 1:disease 1:disease 0.923 (0.628591	720.147	1.91865	G	S	28.9	0	-0.4	0	FALSE	FALSE	FALSE	FALSE	FALSE	FALSE	FALSE	FALSE	FALSE	FALSE	FALSE	FALSE	FALSE	FALSE	FALSE	0)
84 1:disease 1:disease 0.644 (0.628591	720.147	0.950917	P	H	40.5	0	-1.6	1	FALSE	FALSE	FALSE	FALSE	FALSE	FALSE	FALSE	FALSE	FALSE	FALSE	FALSE	FALSE	FALSE	FALSE	FALSE	0)
85 1:disease 1:disease 0.765 (0.628591	720.147	0	D	Y	82.5	0	2.2	1	FALSE	FALSE	FALSE	FALSE	FALSE	FALSE	FALSE	FALSE	FALSE	FALSE	FALSE	FALSE	FALSE	FALSE	FALSE	0)
86 2:neutral 1:disease + 0.885 (0.628591	720.147	0	L	V	-26.7	1	0.4	0	FALSE	FALSE	FALSE	FALSE	FALSE	FALSE	FALSE	FALSE	FALSE	FALSE	FALSE	FALSE	FALSE	FALSE	FALSE	0.01)
87 1:disease 1:disease 0.615 (0.628591	720.147	0.950917	I	V	-26.7	0	-0.3	0	FALSE	FALSE	FALSE	FALSE	FALSE	FALSE	FALSE	FALSE	FALSE	FALSE	FALSE	FALSE	FALSE	FALSE	FALSE	0.09)
88 2:neutral 1:disease + 0.962 (0.628591	720.147	1.91865	W	G	-167.7	0	0.5	0	FALSE	FALSE	TRUE	FALSE	FALSE	FALSE	TRUE	FALSE	FALSE	FALSE	FALSE	FALSE	FALSE	FALSE	FALSE	0)
89 1:disease 1:disease 0.669 (0.628591	720.147	1.91865	I	T	-50.6	0	-5.2	0	FALSE	FALSE	FALSE	FALSE	FALSE	FALSE	FALSE	FALSE	FALSE	FALSE	FALSE	FALSE	FALSE	FALSE	FALSE	0)
90 1:disease 1:disease 0.962 (0.628591	720.147	0.950917	P	S	-23.7	0	0.8	0	FALSE	FALSE	FALSE	FALSE	FALSE	FALSE	FALSE	FALSE	FALSE	FALSE	FALSE	FALSE	FALSE	FALSE	FALSE	0)
91 2:neutral 1:disease + 1 (0.628591	720.147	0	R	C	-64.9	0	7	-1	FALSE	FALSE	FALSE	FALSE	FALSE	FALSE	FALSE	FALSE	FALSE	FALSE	FALSE	FALSE	FALSE	FALSE	FALSE	0)
92 1:disease 1:disease 0.726 (0.628591	720.147	1.91865	G	D	51	0	-3.1	-1	FALSE	FALSE	FALSE	FALSE	FALSE	FALSE	FALSE	FALSE	FALSE	FALSE	FALSE	FALSE	FALSE	FALSE	FALSE	0)
93 2:neutral 1:disease + 0.615 (0.628591	720.147	0	G	R	113.3	0	-4.1	1	FALSE	FALSE	FALSE	FALSE	FALSE	FALSE	FALSE	FALSE	FALSE	FALSE	FALSE	FALSE	FALSE	FALSE	FALSE	0.07)
94 1:disease 1:disease 0.654 (0.628591	720.147	1.91865	V	M	22.9	-1	-2.3	0	FALSE	FALSE	FALSE	FALSE	FALSE	FALSE	FALSE	FALSE	FALSE	FALSE	FALSE	FALSE	FALSE	FALSE	FALSE	0)
95 1:disease 1:disease 0.537 (0.628591	720.147	1.91865	D	H	42.1	0	0.3	2	FALSE	FALSE	TRUE	FALSE	FALSE	FALSE	TRUE	FALSE	FALSE	FALSE	FALSE	FALSE	FALSE	FALSE	FALSE	0)
96 1:disease 1:disease 1 (0.628591	720.147	0.950917	R	Q	-29.6	0	1	-1	FALSE	FALSE	FALSE	FALSE	FALSE	FALSE	FALSE	FALSE	FALSE	FALSE	FALSE	FALSE	FALSE	FALSE	FALSE	0)
97 1:disease 1:disease 1 (0.628591	720.147	1.91865	Y	C	-85.1	0	3.8	0	FALSE	FALSE	TRUE	FALSE	FALSE	FALSE	TRUE	FALSE	FALSE	FALSE	FALSE	FALSE	FALSE	FALSE	FALSE	0)
98 1:disease 1:disease 0.923 (0.628591	720.147	0	P	L	54	0	5.4	0	FALSE	FALSE	FALSE	FALSE	FALSE	FALSE	FALSE	FALSE	FALSE	FALSE	FALSE	FALSE	FALSE	FALSE	FALSE	0.22)
99 1:disease 1:disease 0.877 (0.628591	720.147	0.950917	W	R	-54.4	0	-3.6	1	FALSE	FALSE	FALSE	FALSE	FALSE	FALSE	FALSE	FALSE	FALSE	FALSE	FALSE	FALSE	FALSE	FALSE	FALSE	0)
100 1:disease 1:disease 0.924 (0.628591	720.147	1.91865	C	Y	85.1	0	-3.8	0	FALSE	FALSE	TRUE	FALSE	FALSE	FALSE	TRUE	FALSE	FALSE	FALSE	FALSE	FALSE	FALSE	FALSE	FALSE	0)
101 1:disease 1:disease 0.692 (0.628591	720.147	0.950917	V	M	22.9	-1	-2.3	0	FALSE	FALSE	FALSE	FALSE	FALSE	FALSE	FALSE	FALSE	FALSE	FALSE	FALSE	FALSE	FALSE	FALSE	FALSE	0)
102 1:disease 1:disease 1 (0.628591	720.147	0	R	Q	-29.6	0	1	-1	FALSE	FALSE	FALSE	FALSE	FALSE	FALSE	FALSE	FALSE	FALSE	FALSE	FALSE	FALSE	FALSE	FALSE	FALSE	0.01)
103 1:disease 1:disease 0.688 (0.628591	720.147	1.91865	Y	D	-82.5	0	-2.2	-1	FALSE	FALSE	TRUE	FALSE	FALSE	FALSE	TRUE	FALSE	FALSE	FALSE	FALSE	FALSE	FALSE	FALSE	FALSE	0)
104 1:disease 1:disease 0.769 (0.628591	720.147	1.91865	N	I	52.6	1	8	0	FALSE	FALSE	TRUE	FALSE	FALSE	TRUE	TRUE	FALSE	FALSE	FALSE	FALSE	FALSE	FALSE	FALSE	FALSE	0.01)
105 1:disease 1:disease 1 (0.628591	720.147	1.91865	L	P	-54	0	-5.4	0	FALSE	FALSE	FALSE	FALSE	FALSE	FALSE	FALSE	FALSE	FALSE	FALSE	FALSE	FALSE	FALSE	FALSE	FALSE	0)
106 1:disease 1:disease 0.962 (0.628591	720.147	0.950917	N	K	54.5	0	-0.4	1	TRUE	FALSE	FALSE	FALSE	FALSE	FALSE	FALSE	FALSE	FALSE	FALSE	FALSE	FALSE	FALSE	FALSE	FALSE	0)
107 1:disease 1:disease 0.923 (0.628591	720.147	0.950917	S	F	100.9	0	3.6	0	FALSE	FALSE	FALSE	FALSE	FALSE	FALSE	FALSE	FALSE	FALSE	FALSE	FALSE	FALSE	FALSE	FALSE	FALSE	0)
108 1:disease 1:disease 0.901 (0.628591	720.147	1.91865	C	F	81.4	0	0.3	0	FALSE	FALSE	TRUE	FALSE	FALSE	FALSE	TRUE	FALSE	FALSE	FALSE	FALSE	FALSE	FALSE	FALSE	FALSE	0)
109 1:disease 1:disease 0.923 (0.628591	720.147	1.91865	G	S	28.9	0	-0.4	0	FALSE	FALSE	FALSE	FALSE	FALSE	FALSE	FALSE	FALSE	FALSE	FALSE	FALSE	FALSE	FALSE	FALSE	FALSE	0)
110 1:disease 1:disease 0.923 (0.628591	720.147	1.91865	R	C	-64.9	0	7	-1	FALSE	FALSE	TRUE	FALSE	FALSE	FALSE	TRUE	FALSE	FALSE	FALSE	FALSE	FALSE	FALSE	FALSE	FALSE	0)
111 1:disease 1:disease 0.846 (0.628591	720.147	0	Y	C	-85.1	0	3.8	0	FALSE	FALSE	FALSE	FALSE	FALSE	FALSE	FALSE	FALSE	FALSE	FALSE	FALSE	FALSE	FALSE	FALSE	FALSE	0.01)
112 1:disease 1:disease 0.977 (0.628591	720.147	0.950917	P	T	3.4	1	0.9	0	FALSE	FALSE	FALSE	FALSE	FALSE	FALSE	FALSE	FALSE	FALSE	FALSE	FALSE	FALSE	FALSE	FALSE	FALSE	0)
113 1:disease 1:disease 0.689 (0.628591	720.147	1.91865	A	S	0.4	0	-2.6	0	FALSE	FALSE	FALSE	FALSE	FALSE	FALSE	FALSE	FALSE	FALSE	FALSE	FALSE	FALSE	FALSE	FALSE	FALSE	0)
114 1:disease 1:disease 0.571 (0.628591	720.147	0.950917	A	T	27.5	1	-2.5	0	FALSE	FALSE	FALSE	FALSE	FALSE	FALSE	FALSE	FALSE	FALSE	FALSE	FALSE	FALSE	FALSE	FALSE	FALSE	0)
115 1:disease 2:neutral + 0.769 (0.628591	720.147	1.91865	V	I	26.7	0	0.3	0	FALSE	FALSE	FALSE	FALSE	FALSE	FALSE	FALSE	FALSE	FALSE	FALSE	FALSE	FALSE	FALSE	FALSE	FALSE	0.22)
116 1:disease 1:disease 0.808 (0.628591	720.147	1.91865	C	S	-19.5	0	-3.3	0	FALSE	FALSE	TRUE	FALSE	FALSE	FALSE	TRUE	FALSE	FALSE	FALSE	FALSE	FALSE	FALSE	FALSE	FALSE	0)
117 1:disease 1:disease 0.975 (0.628591	720.147	0.950917	M	R	10.5	0	-6.4	1	FALSE	FALSE	FALSE	FALSE	FALSE	FALSE	FALSE	FALSE	FALSE	FALSE	FALSE	FALSE	FALSE	FALSE	FALSE	0)
118 1:disease 1:disease 0.685 (0.628591	720.147	1.91865	P	R	60.7	0	-2.9	1	FALSE	FALSE	TRUE	FALSE	FALSE	FALSE	TRUE	FALSE	FALSE	FALSE	FALSE	FALSE	FALSE	FALSE	FALSE	0.01)
119 1:disease 1:disease 0.769 (0.628591	720.147	0.950917	H	R	20.2	0	-1.3	0	FALSE	FALSE	FALSE	FALSE	FALSE	FALSE	FALSE	FALSE	FALSE	FALSE	FALSE	FALSE	FALSE	FALSE	FALSE	0)
120 1:disease 1:disease 0.885 (0.628591	720.147	0	P	S	-23.7	0	0.8	0	FALSE	FALSE	FALSE	FALSE	FALSE	FALSE	FALSE	FALSE	FALSE	FALSE	FALSE	FALSE	FALSE	FALSE	FALSE	0.06)
121 1:disease 1:disease 0.696 (0.628591	720.147	1.91865	L	S	-77.7	0	-4.6	0	FALSE	FALSE	TRUE	FALSE	FALSE	FALSE	TRUE	FALSE	FALSE	FALSE	FALSE	FALSE	FALSE	FALSE	FALSE	0)
122 2:neutral 2:neutral 1 (-1.557641	-2910.8742	0.950917	M	V	-22.9	1	2.3	0	FALSE	FALSE	FALSE	FALSE	FALSE	FALSE	FALSE	FALSE	FALSE	FALSE	FALSE	FALSE	FALSE	FALSE	FALSE	0.21)
123 2:neutral 2:neutral 1 (-1.557641	-2910.8742	0.950917	V	I	26.7	0	0.3	0	FALSE	FALSE	FALSE	FALSE	FALSE	FALSE	FALSE	FALSE	FALSE	FALSE	FALSE	FALSE	FALSE	FALSE	FALSE	1)
124 2:neutral 2:neutral 0.99 (0.628591	-306.8518	0	T	K	52.5	-1	-3.2	1	FALSE	FALSE	FALSE	FALSE	FALSE	FALSE	FALSE	FALSE	FALSE	FALSE	FALSE	FALSE	FALSE	FALSE	FALSE	0.52)
125 2:neutral 2:neutral 1 (0.628591	-306.8518	0	T	I	50.6	0	5.2	0	FALSE	FALSE	FALSE	FALSE	FALSE	FALSE	FALSE	FALSE	FALSE	FALSE	FALSE	FALSE	FALSE	FALSE	FALSE	0.44)
126 2:neutral 2:neutral 0.692 (0.628591	-306.8518	0	S	Y	104.6	0	-0.5	0	FALSE	FALSE	FALSE	FALSE	FALSE	FALSE	FALSE	FALSE	FALSE	FALSE	FALSE	FALSE	FALSE	FALSE	FALSE	0.05)
127 2:neutral 2:neutral 1 (0.628591	-306.8518	0	K	R	4.8	0	-0.6	0	FALSE	FALSE	FALSE	FALSE	FALSE	FALSE	FALSE	FALSE	FALSE	FALSE	FALSE	FALSE	FALSE	FALSE	FALSE	0.44)
128 2:neutral 2:neutral 0.998 (0.628591	-306.8518	0	L	I	0	1	0.7	0	FALSE	FALSE	FALSE	FALSE	FALSE	FALSE	FALSE	FALSE	FALSE	FALSE	FALSE	FALSE	FALSE	FALSE	FALSE	0.18)
129 2:neutral 2:neutral 0.962 (0.628591	-306.8518	0	N	S	-25.1	0	2.7	0	FALSE	FALSE	FALSE	FALSE	FALSE	FALSE	FALSE	FALSE	FALSE	FALSE	FALSE	FALSE	FALSE	FALSE	FALSE	0.32)
130 2:neutral 2:neutral 1 (0.628591	-306.8518	0	R	W	54.4	0	3.6	-1	FALSE	FALSE	FALSE	FALSE	FALSE	FALSE	FALSE	FALSE	FALSE	FALSE	FALSE	FALSE	FALSE	FALSE	FALSE	0)
131 2:neutral 2:neutral 1 (0.628591	-306.8518	0	G	S	28.9	0	-0.4	0	FALSE	FALSE	FALSE	FALSE	FALSE	FALSE	FALSE	FALSE	FALSE	FALSE	FALSE	FALSE	FALSE	FALSE	FALSE	0.28)
132 2:neutral 2:neutral 1 (0.628591	-306.8518	0	S	C	19.5	0	3.3	0	FALSE	FALSE	FALSE	FALSE	FALSE	FALSE	FALSE	FALSE	FALSE	FALSE	FALSE	FALSE	FALSE	FALSE	FALSE	0.07)
133 2:neutral 2:neutral 0.846 (0.628591	-306.8518	0.950917	I	T	-50.6	0	-5.2	0	TRUE	FALSE	FALSE	FALSE	FALSE	FALSE	FALSE	FALSE	FALSE	FALSE	FALSE	FALSE	FALSE	FALSE	FALSE	0)
134 2:neutral 2:neutral 0.923 (0.628591	-306.8518	0.950917	S	L	77.7	0	4.6	0	TRUE	FALSE	TRUE	FALSE	FALSE	FALSE	FALSE	FALSE	FALSE	TRUE	FALSE	FALSE	FALSE	FALSE	FALSE	0.02)
135 2:neutral 2:neutral 1 (0.628591	-306.8518	0	R	H	-20.2	0	1.3	0	FALSE	FALSE	FALSE	FALSE	FALSE	FALSE	FALSE	FALSE	FALSE	FALSE	FALSE	FALSE	FALSE	FALSE	FALSE	0.12)
136 2:neutral 2:neutral 1 (0.628591	-306.8518	0	P	L	54	0	5.4	0	FALSE	FALSE	TRUE	FALSE	FALSE	FALSE	TRUE	FALSE	FALSE	FALSE	FALSE	FALSE	FALSE	FALSE	FALSE	0.08)
137 2:neutral 2:neutral 1 (-1.557641	-994.6847	0	I	T	-50.6	0	-5.2	0	FALSE	FALSE	FALSE	FALSE	FALSE	FALSE	FALSE	FALSE	FALSE	FALSE	FALSE	FALSE	FALSE	FALSE	FALSE	0.11)
138 2:neutral 2:neutral 0.81 (0.628591	-8.2572	0.950917	S	I	77.7	1	5.3	0	FALSE	FALSE	FALSE	FALSE	FALSE	FALSE	FALSE	FALSE	FALSE	FALSE	FALSE	FALSE	FALSE	FALSE	FALSE	0.01)
139 2:neutral 2:neutral 0.769 (0.628591	-8.2572	0	G	C	48.4	0	2.9	0	FALSE	FALSE	FALSE	FALSE	FALSE	FALSE	FALSE	FALSE	FALSE	FALSE	FALSE	FALSE	FALSE	FALSE	FALSE	0.03)
140 2:neutral 2:neutral 1 (-1.557641	-178.9621	0.950917	V	M	22.9	-1	-2.3	0	FALSE	FALSE	FALSE	FALSE	FALSE	FALSE	FALSE	FALSE	FALSE	FALSE	FALSE	FALSE	FALSE	FALSE	FALSE	0.14)
141 2:neutral 2:neutral 1 (-1.557641	-178.9621	0	R	S	-84.4	0	3.7	-1	FALSE	FALSE	FALSE	FALSE	FALSE	FALSE	FALSE	FALSE	FALSE	FALSE	FALSE	FALSE	FALSE	FALSE	FALSE	0.97)
142 2:neutral 2:neutral 0.962 (-1.557641	-178.9621	-58.96391	N	S	-25.1	0	2.7	0	FALSE	FALSE	FALSE	FALSE	FALSE	FALSE	FALSE	FALSE	FALSE	FALSE	FALSE	FALSE	FALSE	FALSE	FALSE	0.38)
143 2:neutral 2:neutral 0.808 (0.628591	-1138.5389	0.950917	H	R	20.2	0	-1.3	0	FALSE	FALSE	FALSE	FALSE	FALSE	FALSE	FALSE	FALSE	FALSE	FALSE	FALSE	FALSE	FALSE	FALSE	FALSE	0.01)
144 2:neutral 2:neutral 0.885 (0.628591	-1138.5389	0.950917	G	D	51	0	-3.1	-1	FALSE	FALSE	FALSE	FALSE	FALSE	FALSE	FALSE	FALSE	FALSE	FALSE	FALSE	FALSE	FALSE	FALSE	FALSE	0.25)
145 2:neutral 2:neutral 1 (0.628591	-1138.5389	-58.641981	P	L	54	0	5.4	0	FALSE	FALSE	FALSE	FALSE	FALSE	FALSE	FALSE	FALSE	FALSE	FALSE	FALSE	FALSE	FALSE	FALSE	FALSE	0)
146 2:neutral 2:neutral 1 (0.628591	-1138.5389	0.950917	R	Q	-29.6	0	1	-1	FALSE	FALSE	FALSE	FALSE	FALSE	FALSE	FALSE	FALSE	FALSE	FALSE	FALSE	FALSE	FALSE	FALSE	FALSE	1)
147 2:neutral 2:neutral 1 (-1.557641	-3.7655	-58.96391	T	M	46.8	-1	2.6	0	FALSE	FALSE	FALSE	FALSE	FALSE	FALSE	FALSE	FALSE	FALSE	FALSE	FALSE	FALSE	FALSE	FALSE	FALSE	0)
148 2:neutral 2:neutral 1 (-1.646646	-40.4427	0	N	D	-3	0	0	-1	FALSE	FALSE	FALSE	FALSE	FALSE	FALSE	FALSE	FALSE	FALSE	FALSE	FALSE	FALSE	FALSE	FALSE	FALSE	0.64)
149 2:neutral 2:neutral 0.962 (-1.646646	-40.4427	0.950917	P	S	-23.7	0	0.8	0	FALSE	FALSE	FALSE	FALSE	FALSE	FALSE	FALSE	FALSE	FALSE	FALSE	FALSE	FALSE	FALSE	FALSE	FALSE	0.77)
150 2:neutral 2:neutral 0.923 (-1.646646	-40.4427	0.950917	M	T	-46.8	1	-2.6	0	FALSE	FALSE	FALSE	FALSE	FALSE	FALSE	FALSE	FALSE	FALSE	FALSE	FALSE	FALSE	FALSE	FALSE	FALSE	0.01)
151 2:neutral 2:neutral 1 (-1.646646	-40.4427	0	R	G	-113.3	0	4.1	-1	FALSE	FALSE	FALSE	FALSE	FALSE	FALSE	FALSE	FALSE	FALSE	FALSE	FALSE	FALSE	FALSE	FALSE	FALSE	0.04)
152 2:neutral 2:neutral 0.958 (-1.646646	-40.4427	0.950917	E	G	-78.3	0	3.1	1	FALSE	FALSE	FALSE	FALSE	FALSE	FALSE	FALSE	FALSE	FALSE	FALSE	FALSE	FALSE	FALSE	FALSE	FALSE	0.01)
153 2:neutral 2:neutral 0.923 (-1.646646	-40.4427	0	S	F	100.9	0	3.6	0	FALSE	FALSE	TRUE	FALSE	FALSE	FALSE	FALSE	FALSE	TRUE	FALSE	FALSE	FALSE	FALSE	FALSE	FALSE	0.15)
154 2:neutral 1:disease + 0.731 (1.267131	52.3754	0	R	Q	-29.6	0	1	-1	FALSE	FALSE	FALSE	FALSE	FALSE	FALSE	FALSE	FALSE	FALSE	FALSE	FALSE	FALSE	FALSE	FALSE	FALSE	0.32)
155 2:neutral 2:neutral 0.923 (1.267131	52.3754	0	G	R	113.3	0	-4.1	1	FALSE	FALSE	FALSE	FALSE	FALSE	FALSE	FALSE	FALSE	FALSE	FALSE	FALSE	FALSE	FALSE	FALSE	FALSE	0.52)
156 2:neutral 2:neutral 0.562 (1.267131	52.3754	0	Q	H	9.4	0	0.3	1	FALSE	FALSE	FALSE	FALSE	FALSE	FALSE	FALSE	FALSE	FALSE	FALSE	FALSE	FALSE	FALSE	FALSE	FALSE	0.19)
157 2:neutral 1:disease + 0.808 (1.267131	52.3754	0	L	P	-54	0	-5.4	0	FALSE	FALSE	FALSE	FALSE	FALSE	FALSE	FALSE	FALSE	FALSE	FALSE	FALSE	FALSE	FALSE	FALSE	FALSE	0.21)
158 2:neutral 2:neutral 0.591 (1.267131	52.3754	0.950917	V	L	26.7	-1	-0.4	0	TRUE	FALSE	FALSE	FALSE	FALSE	FALSE	FALSE	FALSE	FALSE	FALSE	FALSE	FALSE	FALSE	FALSE	FALSE	0.77)
159 2:neutral 2:neutral 0.846 (1.267131	52.3754	0	R	W	54.4	0	3.6	-1	FALSE	FALSE	FALSE	FALSE	FALSE	FALSE	FALSE	FALSE	FALSE	FALSE	FALSE	FALSE	FALSE	FALSE	FALSE	0.02)
160 2:neutral 2:neutral 0.538 (1.267131	52.3754	1.385776	A	V	51.4	1	2.4	0	FALSE	FALSE	FALSE	FALSE	FALSE	FALSE	FALSE	FALSE	FALSE	FALSE	FALSE	FALSE	FALSE	FALSE	FALSE	0)
161 2:neutral 2:neutral 0.577 (1.267131	52.3754	0	R	Q	-29.6	0	1	-1	FALSE	FALSE	FALSE	FALSE	FALSE	FALSE	FALSE	FALSE	FALSE	FALSE	FALSE	FALSE	FALSE	FALSE	FALSE	0.65)
162 2:neutral 2:neutral 0.776 (1.267131	52.3754	0	S	C	19.5	0	3.3	0	FALSE	FALSE	TRUE	FALSE	FALSE	FALSE	FALSE	FALSE	FALSE	FALSE	FALSE	TRUE	FALSE	FALSE	FALSE	0.18)
163 2:neutral 1:disease + 0.923 (1.267131	52.3754	0.950917	R	Q	-29.6	0	1	-1	FALSE	FALSE	FALSE	FALSE	FALSE	FALSE	FALSE	FALSE	FALSE	FALSE	FALSE	FALSE	FALSE	FALSE	FALSE	0)
164 2:neutral 2:neutral 0.731 (1.267131	52.3754	0	I	N	-52.6	-1	-8	0	FALSE	FALSE	FALSE	FALSE	FALSE	FALSE	FALSE	FALSE	FALSE	FALSE	FALSE	FALSE	FALSE	FALSE	FALSE	0.59)
165 2:neutral 1:disease + 0.846 (1.267131	52.3754	0.950917	E	K	30.2	0	-0.4	2	FALSE	FALSE	FALSE	FALSE	FALSE	FALSE	FALSE	FALSE	FALSE	FALSE	FALSE	FALSE	FALSE	FALSE	FALSE	0)
166 2:neutral 1:disease + 0.538 (1.267131	52.3754	0	Y	C	-85.1	0	3.8	0	FALSE	FALSE	FALSE	FALSE	FALSE	FALSE	FALSE	FALSE	FALSE	FALSE	FALSE	FALSE	FALSE	FALSE	FALSE	0.02)
167 2:neutral 1:disease + 0.881 (1.267131	52.3754	0	G	D	51	0	-3.1	-1	FALSE	FALSE	FALSE	FALSE	FALSE	FALSE	FALSE	FALSE	FALSE	FALSE	FALSE	FALSE	FALSE	FALSE	FALSE	0)
168 2:neutral 2:neutral 1 (0.628591	63.1576	0	I	V	-26.7	0	-0.3	0	FALSE	FALSE	TRUE	FALSE	FALSE	FALSE	FALSE	FALSE	FALSE	FALSE	FALSE	FALSE	FALSE	TRUE	FALSE	0.4)
169 2:neutral 2:neutral 0.821 (0.628591	63.1576	0	I	L	0	-1	-0.7	0	FALSE	FALSE	FALSE	FALSE	FALSE	FALSE	FALSE	FALSE	FALSE	FALSE	FALSE	FALSE	FALSE	FALSE	FALSE	0.68)
170 2:neutral 1:disease + 0.654 (0.628591	63.1576	-3.179009	R	C	-64.9	0	7	-1	FALSE	FALSE	FALSE	FALSE	FALSE	FALSE	FALSE	FALSE	FALSE	FALSE	FALSE	FALSE	FALSE	FALSE	FALSE	0.01)
171 2:neutral 2:neutral 1 (0.104205	-1523.2946	0.007264	T	S	-27.1	-1	-0.1	0	FALSE	FALSE	FALSE	FALSE	FALSE	FALSE	FALSE	FALSE	FALSE	FALSE	FALSE	FALSE	FALSE	FALSE	FALSE	0.0749)
172 2:neutral 2:neutral 0.997 (0.104205	-1523.2946	0	L	M	-3.8	0	-1.9	0	FALSE	FALSE	FALSE	FALSE	FALSE	FALSE	FALSE	FALSE	FALSE	FALSE	FALSE	FALSE	FALSE	FALSE	FALSE	0.0749)
173 2:neutral 2:neutral 1 (0.104205	-1523.2946	0	A	G	-28.5	0	-2.2	0	FALSE	FALSE	FALSE	FALSE	FALSE	FALSE	FALSE	FALSE	FALSE	FALSE	FALSE	FALSE	FALSE	FALSE	FALSE	0.0749)
174 2:neutral 2:neutral 1 (0.104205	-1523.2946	2.096269	M	V	-22.9	1	2.3	0	FALSE	FALSE	FALSE	FALSE	FALSE	FALSE	FALSE	FALSE	FALSE	FALSE	FALSE	FALSE	FALSE	FALSE	FALSE	0.0749)
175 2:neutral 2:neutral 1 (0.104205	-1523.2946	0	P	S	-23.7	0	0.8	0	FALSE	FALSE	FALSE	FALSE	FALSE	FALSE	FALSE	FALSE	FALSE	FALSE	FALSE	FALSE	FALSE	FALSE	FALSE	0.54)
176 2:neutral 2:neutral 0.962 (0.104205	-1523.2946	0	Q	H	9.4	0	0.3	1	FALSE	FALSE	FALSE	FALSE	FALSE	FALSE	FALSE	FALSE	FALSE	FALSE	FALSE	FALSE	FALSE	FALSE	FALSE	0.0749)
177 2:neutral 2:neutral 1 (0.104205	-1523.2946	0	P	L	54	0	5.4	0	FALSE	FALSE	FALSE	FALSE	FALSE	FALSE	FALSE	FALSE	FALSE	FALSE	FALSE	FALSE	FALSE	FALSE	FALSE	0.0749)
178 2:neutral 2:neutral 0.962 (0.104205	-1523.2946	0	G	V	79.9	1	4.6	0	FALSE	FALSE	FALSE	FALSE	FALSE	FALSE	FALSE	FALSE	FALSE	FALSE	FALSE	FALSE	FALSE	FALSE	FALSE	0.0749)
179 2:neutral 2:neutral 1 (0.104205	-1523.2946	0	V	I	26.7	0	0.3	0	FALSE	FALSE	FALSE	FALSE	FALSE	FALSE	FALSE	FALSE	FALSE	FALSE	FALSE	FALSE	FALSE	FALSE	FALSE	0.16)
180 2:neutral 2:neutral 0.846 (0.104205	-1523.2946	2.096269	G	S	28.9	0	-0.4	0	FALSE	FALSE	FALSE	FALSE	FALSE	FALSE	FALSE	FALSE	FALSE	FALSE	FALSE	FALSE	FALSE	FALSE	FALSE	0.0749)
181 2:neutral 2:neutral 0.962 (0.104205	-1523.2946	0	N	S	-25.1	0	2.7	0	FALSE	FALSE	FALSE	FALSE	FALSE	FALSE	FALSE	FALSE	FALSE	FALSE	FALSE	FALSE	FALSE	FALSE	FALSE	0.39)
182 2:neutral 2:neutral 0.923 (0.104205	-1523.2946	0	I	M	-3.8	-1	-2.6	0	FALSE	FALSE	FALSE	FALSE	FALSE	FALSE	FALSE	FALSE	FALSE	FALSE	FALSE	FALSE	FALSE	FALSE	FALSE	0.14)
183 2:neutral 2:neutral 0.923 (0.104205	-1523.2946	0.007264	E	D	-27.3	0	0	0	FALSE	FALSE	FALSE	FALSE	FALSE	FALSE	FALSE	FALSE	FALSE	FALSE	FALSE	FALSE	FALSE	FALSE	FALSE	0.0749)
184 2:neutral 2:neutral 0.846 (0.104205	-1523.2946	0.007264	I	T	-50.6	0	-5.2	0	FALSE	FALSE	FALSE	FALSE	FALSE	FALSE	FALSE	FALSE	FALSE	FALSE	FALSE	FALSE	FALSE	FALSE	FALSE	0.0749)
185 2:neutral 2:neutral 1 (0.104205	-1523.2946	0	A	T	27.5	1	-2.5	0	FALSE	FALSE	FALSE	FALSE	FALSE	FALSE	FALSE	FALSE	FALSE	FALSE	FALSE	FALSE	FALSE	FALSE	FALSE	0.26)
186 2:neutral 2:neutral 1 (0.104205	-1523.2946	0.007264	R	C	-64.9	0	7	-1	FALSE	FALSE	FALSE	FALSE	FALSE	FALSE	FALSE	FALSE	FALSE	FALSE	FALSE	FALSE	FALSE	FALSE	FALSE	0.0749)
187 2:neutral 2:neutral 0.962 (0.104205	-1523.2946	0	F	L	-23.2	0	1	0	FALSE	FALSE	FALSE	FALSE	FALSE	FALSE	FALSE	FALSE	FALSE	FALSE	FALSE	FALSE	FALSE	FALSE	FALSE	0.42)
188 2:neutral 2:neutral 1 (0.104205	-1523.2946	0	A	V	51.4	1	2.4	0	FALSE	FALSE	FALSE	FALSE	FALSE	FALSE	FALSE	FALSE	FALSE	FALSE	FALSE	FALSE	FALSE	FALSE	FALSE	0.0749)
189 2:neutral 2:neutral 1 (0.104205	-1523.2946	0	S	P	23.7	0	-0.8	0	FALSE	FALSE	FALSE	FALSE	FALSE	FALSE	FALSE	FALSE	FALSE	FALSE	FALSE	FALSE	FALSE	FALSE	FALSE	0.0749)
190 2:neutral 2:neutral 1 (0.104205	-1523.2946	0	L	F	23.2	0	-1	0	FALSE	FALSE	FALSE	FALSE	FALSE	FALSE	FALSE	FALSE	FALSE	FALSE	FALSE	FALSE	FALSE	FALSE	FALSE	0.0749)
191 2:neutral 2:neutral 1 (0.104205	-1523.2946	0	M	I	3.8	1	2.6	0	FALSE	FALSE	FALSE	FALSE	FALSE	FALSE	FALSE	FALSE	FALSE	FALSE	FALSE	FALSE	FALSE	FALSE	FALSE	0.41)
192 2:neutral 2:neutral 1 (0.104205	-1523.2946	2.096269	V	M	22.9	-1	-2.3	0	FALSE	FALSE	FALSE	FALSE	FALSE	FALSE	FALSE	FALSE	FALSE	FALSE	FALSE	FALSE	FALSE	FALSE	FALSE	0.0749)
193 2:neutral 2:neutral 1 (0.104205	-1523.2946	0	R	Q	-29.6	0	1	-1	FALSE	FALSE	FALSE	FALSE	FALSE	FALSE	FALSE	FALSE	FALSE	FALSE	FALSE	FALSE	FALSE	FALSE	FALSE	0.0749)
194 2:neutral 2:neutral 1 (0.104205	-1523.2946	0	T	S	-27.1	-1	-0.1	0	FALSE	FALSE	FALSE	FALSE	FALSE	FALSE	FALSE	FALSE	FALSE	FALSE	FALSE	FALSE	FALSE	FALSE	FALSE	0.51)
195 2:neutral 2:neutral 1 (0.104205	-1523.2946	0	D	V	28.9	1	7.7	1	FALSE	FALSE	FALSE	FALSE	FALSE	FALSE	FALSE	FALSE	FALSE	FALSE	FALSE	FALSE	FALSE	FALSE	FALSE	0.0749)
196 2:neutral 2:neutral 1 (0.104205	-1523.2946	0.007264	P	S	-23.7	0	0.8	0	FALSE	FALSE	FALSE	FALSE	FALSE	FALSE	FALSE	FALSE	FALSE	FALSE	FALSE	FALSE	FALSE	FALSE	FALSE	0.0749)
197 2:neutral 2:neutral 0.962 (0.104205	-1523.2946	2.096269	L	I	0	1	0.7	0	FALSE	FALSE	FALSE	FALSE	FALSE	FALSE	FALSE	FALSE	FALSE	FALSE	FALSE	FALSE	FALSE	FALSE	FALSE	0.0749)
198 2:neutral 2:neutral 0.923 (0.104205	-1523.2946	0	K	E	-30.2	0	0.4	-2	FALSE	FALSE	FALSE	FALSE	FALSE	FALSE	FALSE	FALSE	FALSE	FALSE	FALSE	FALSE	FALSE	FALSE	FALSE	0.02)
199 2:neutral 2:neutral 0.962 (0.104205	-1523.2946	0.007264	G	D	51	0	-3.1	-1	FALSE	FALSE	FALSE	FALSE	FALSE	FALSE	FALSE	FALSE	FALSE	FALSE	FALSE	FALSE	FALSE	FALSE	FALSE	0.0749)
200 2:neutral 2:neutral 0.885 (0.104205	-1523.2946	2.096269	P	L	54	0	5.4	0	FALSE	FALSE	FALSE	FALSE	FALSE	FALSE	FALSE	FALSE	FALSE	FALSE	FALSE	FALSE	FALSE	FALSE	FALSE	0.0749)
201 2:neutral 2:neutral 1 (0.104205	-1523.2946	0	A	S	0.4	0	-2.6	0	FALSE	FALSE	FALSE	FALSE	FALSE	FALSE	FALSE	FALSE	FALSE	FALSE	FALSE	FALSE	FALSE	FALSE	FALSE	0.6)
202 2:neutral 2:neutral 1 (0.104205	-1523.2946	0.007264	N	S	-25.1	0	2.7	0	FALSE	FALSE	FALSE	FALSE	FALSE	FALSE	FALSE	FALSE	FALSE	FALSE	FALSE	FALSE	FALSE	FALSE	FALSE	0.0749)
203 2:neutral 2:neutral 1 (0.104205	-1523.2946	0	L	F	23.2	0	-1	0	FALSE	FALSE	FALSE	FALSE	FALSE	FALSE	FALSE	FALSE	FALSE	FALSE	FALSE	FALSE	FALSE	FALSE	FALSE	0.0749)
204 2:neutral 2:neutral 1 (0.104205	-1523.2946	0	L	V	-26.7	1	0.4	0	FALSE	FALSE	FALSE	FALSE	FALSE	FALSE	FALSE	FALSE	FALSE	FALSE	FALSE	FALSE	FALSE	FALSE	FALSE	0.01)
205 2:neutral 2:neutral 0.846 (0.104205	-1523.2946	0.007264	G	E	78.3	0	-3.1	-1	FALSE	FALSE	FALSE	FALSE	FALSE	FALSE	FALSE	FALSE	FALSE	FALSE	FALSE	FALSE	FALSE	FALSE	FALSE	0.0749)
206 1:disease 2:neutral + 0.564 (0.628591	276.7408	0.950917	V	L	26.7	-1	-0.4	0	FALSE	FALSE	FALSE	FALSE	FALSE	FALSE	FALSE	FALSE	FALSE	FALSE	FALSE	FALSE	FALSE	FALSE	FALSE	0.02)
207 1:disease 2:neutral + 0.538 (0.628591	276.7408	0	K	N	-54.5	0	0.4	-1	FALSE	FALSE	FALSE	FALSE	FALSE	FALSE	FALSE	FALSE	FALSE	FALSE	FALSE	FALSE	FALSE	FALSE	FALSE	0.1)
208 1:disease 1:disease 0.654 (0.628591	276.7408	0.950917	Y	C	-85.1	0	3.8	0	FALSE	TRUE	FALSE	FALSE	FALSE	FALSE	FALSE	FALSE	FALSE	FALSE	FALSE	FALSE	FALSE	FALSE	FALSE	0.04)
209 2:neutral 1:disease + 0.614 (0.628591	276.7408	0	I	T	-50.6	0	-5.2	0	FALSE	FALSE	FALSE	FALSE	FALSE	FALSE	FALSE	FALSE	FALSE	FALSE	FALSE	FALSE	FALSE	FALSE	FALSE	0.41)
210 1:disease 1:disease 0.692 (0.628591	276.7408	0.950917	R	H	-20.2	0	1.3	0	FALSE	FALSE	FALSE	FALSE	FALSE	FALSE	FALSE	FALSE	FALSE	FALSE	FALSE	FALSE	FALSE	FALSE	FALSE	0)
211 1:disease 2:neutral + 0.586 (0.628591	276.7408	0.950917	R	W	54.4	0	3.6	-1	FALSE	FALSE	FALSE	FALSE	FALSE	FALSE	FALSE	FALSE	FALSE	FALSE	FALSE	FALSE	FALSE	FALSE	FALSE	0.01)
212 1:disease 1:disease 1 (0.628591	276.7408	0.950917	R	C	-64.9	0	7	-1	FALSE	FALSE	FALSE	FALSE	FALSE	FALSE	FALSE	FALSE	FALSE	FALSE	FALSE	FALSE	FALSE	FALSE	FALSE	0)
213 2:neutral 2:neutral 0.846 (0.628591	276.7408	-55.057019	A	V	51.4	1	2.4	0	FALSE	FALSE	TRUE	FALSE	FALSE	FALSE	TRUE	FALSE	FALSE	FALSE	FALSE	FALSE	FALSE	FALSE	FALSE	0.3)
214 2:neutral 2:neutral 0.595 (0.628591	276.7408	1.91865	T	I	50.6	0	5.2	0	FALSE	FALSE	TRUE	FALSE	FALSE	FALSE	TRUE	FALSE	FALSE	FALSE	FALSE	FALSE	FALSE	FALSE	FALSE	0.02)
215 1:disease 1:disease 0.633 (0.628591	276.7408	0.950917	Y	S	-104.6	0	0.5	0	FALSE	TRUE	FALSE	FALSE	FALSE	FALSE	FALSE	FALSE	FALSE	FALSE	FALSE	FALSE	FALSE	FALSE	FALSE	0.07)
216 1:disease 2:neutral + 0.531 (0.628591	276.7408	0.950917	A	S	0.4	0	-2.6	0	FALSE	FALSE	FALSE	FALSE	FALSE	FALSE	FALSE	FALSE	FALSE	FALSE	FALSE	FALSE	FALSE	FALSE	FALSE	0.04)
217 2:neutral 2:neutral 0.923 (0.628591	276.7408	-3.179009	V	I	26.7	0	0.3	0	FALSE	FALSE	FALSE	FALSE	FALSE	FALSE	FALSE	FALSE	FALSE	FALSE	FALSE	FALSE	FALSE	FALSE	FALSE	0.4)
218 2:neutral 2:neutral 1 (0.628591	276.7408	-3.179009	A	T	27.5	1	-2.5	0	FALSE	FALSE	FALSE	FALSE	FALSE	FALSE	FALSE	FALSE	FALSE	FALSE	FALSE	FALSE	FALSE	FALSE	FALSE	0.16)
219 2:neutral 1:disease + 0.549 (0.628591	276.7408	0	Q	P	-31.1	0	1.9	0	FALSE	FALSE	FALSE	FALSE	FALSE	FALSE	FALSE	FALSE	FALSE	FALSE	FALSE	FALSE	FALSE	FALSE	FALSE	1)
220 2:neutral 2:neutral 0.769 (0.628591	276.7408	-3.179009	V	L	26.7	-1	-0.4	0	FALSE	FALSE	FALSE	FALSE	FALSE	FALSE	FALSE	FALSE	FALSE	FALSE	FALSE	FALSE	FALSE	FALSE	FALSE	0.25)
221 2:neutral 2:neutral 0.808 (0.628591	276.7408	-3.179009	L	F	23.2	0	-1	0	FALSE	FALSE	FALSE	FALSE	FALSE	FALSE	FALSE	FALSE	FALSE	FALSE	FALSE	FALSE	FALSE	FALSE	FALSE	0.22)
222 2:neutral 2:neutral 0.654 (0.628591	276.7408	-3.179009	V	I	26.7	0	0.3	0	FALSE	FALSE	FALSE	FALSE	FALSE	FALSE	FALSE	FALSE	FALSE	FALSE	FALSE	FALSE	FALSE	FALSE	FALSE	0.18)
223 1:disease 1:disease 0.904 (0.628591	408.6379	0	C	S	-19.5	0	-3.3	0	TRUE	FALSE	TRUE	FALSE	FALSE	FALSE	FALSE	TRUE	FALSE	FALSE	FALSE	FALSE	FALSE	FALSE	TRUE	0)
224 1:disease 1:disease 1 (0.628591	408.6379	0.950917	R	P	-60.7	0	2.9	-1	FALSE	FALSE	FALSE	FALSE	FALSE	FALSE	FALSE	FALSE	FALSE	FALSE	FALSE	FALSE	FALSE	FALSE	FALSE	0)
225 1:disease 1:disease 1 (0.628591	408.6379	0.950917	R	W	54.4	0	3.6	-1	FALSE	FALSE	FALSE	FALSE	FALSE	FALSE	FALSE	FALSE	FALSE	FALSE	FALSE	FALSE	FALSE	FALSE	FALSE	0)
226 1:disease 1:disease 0.962 (0.628591	408.6379	2.449906	R	P	-60.7	0	2.9	-1	TRUE	FALSE	TRUE	FALSE	TRUE	FALSE	FALSE	FALSE	FALSE	FALSE	FALSE	FALSE	FALSE	FALSE	FALSE	0)
227 1:disease 1:disease 0.706 (0.628591	408.6379	2.449906	V	F	49.9	-1	-1.4	0	FALSE	FALSE	FALSE	FALSE	FALSE	FALSE	FALSE	FALSE	FALSE	FALSE	FALSE	FALSE	FALSE	FALSE	FALSE	0)
228 1:disease 1:disease 0.923 (0.628591	408.6379	0.950917	R	C	-64.9	0	7	-1	FALSE	FALSE	FALSE	FALSE	FALSE	FALSE	FALSE	FALSE	FALSE	FALSE	FALSE	FALSE	FALSE	FALSE	FALSE	0)
229 1:disease 1:disease 0.545 (0.628591	408.6379	0.950917	Y	H	-40.4	0	-1.9	1	FALSE	FALSE	FALSE	FALSE	FALSE	FALSE	FALSE	FALSE	FALSE	FALSE	FALSE	FALSE	FALSE	FALSE	FALSE	0.19)
230 1:disease 1:disease 0.731 (0.628591	408.6379	2.449906	T	P	-3.4	-1	-0.9	0	FALSE	FALSE	FALSE	FALSE	FALSE	FALSE	FALSE	FALSE	FALSE	FALSE	FALSE	FALSE	FALSE	FALSE	FALSE	0.09)
231 1:disease 1:disease 0.718 (0.628591	408.6379	0.950917	Y	D	-82.5	0	-2.2	-1	TRUE	FALSE	FALSE	FALSE	FALSE	FALSE	FALSE	FALSE	FALSE	FALSE	FALSE	FALSE	FALSE	FALSE	FALSE	0)
232 1:disease 1:disease 0.841 (0.628591	408.6379	0.950917	A	D	22.5	0	-5.3	-1	FALSE	FALSE	FALSE	FALSE	FALSE	FALSE	FALSE	FALSE	FALSE	FALSE	FALSE	FALSE	FALSE	FALSE	FALSE	0)
233 1:disease 1:disease 0.922 (0.628591	408.6379	0.950917	M	V	-22.9	1	2.3	0	FALSE	FALSE	FALSE	FALSE	FALSE	FALSE	FALSE	FALSE	FALSE	FALSE	FALSE	FALSE	FALSE	FALSE	FALSE	0)
234 1:disease 1:disease 0.962 (0.628591	408.6379	0.950917	P	T	3.4	1	0.9	0	FALSE	FALSE	FALSE	FALSE	FALSE	FALSE	FALSE	FALSE	FALSE	FALSE	FALSE	FALSE	FALSE	FALSE	FALSE	0)
235 1:disease 1:disease 0.692 (0.628591	408.6379	0	T	P	-3.4	-1	-0.9	0	FALSE	FALSE	FALSE	FALSE	FALSE	FALSE	FALSE	FALSE	FALSE	FALSE	FALSE	FALSE	FALSE	FALSE	FALSE	0.12)
236 1:disease 1:disease 0.995 (0.628591	408.6379	0.950917	K	E	-30.2	0	0.4	-2	TRUE	FALSE	TRUE	FALSE	TRUE	FALSE	FALSE	FALSE	FALSE	FALSE	FALSE	FALSE	FALSE	FALSE	FALSE	0)
237 1:disease 1:disease 1 (0.628591	408.6379	2.449906	L	P	-54	0	-5.4	0	FALSE	FALSE	FALSE	FALSE	FALSE	FALSE	FALSE	FALSE	FALSE	FALSE	FALSE	FALSE	FALSE	FALSE	FALSE	0)
238 1:disease 1:disease 0.846 (0.628591	408.6379	2.248272	R	G	-113.3	0	4.1	-1	FALSE	FALSE	FALSE	FALSE	FALSE	FALSE	FALSE	FALSE	FALSE	FALSE	FALSE	FALSE	FALSE	FALSE	FALSE	0.01)
239 1:disease 1:disease 1 (0.628591	408.6379	0.950917	L	P	-54	0	-5.4	0	FALSE	FALSE	FALSE	FALSE	FALSE	FALSE	FALSE	FALSE	FALSE	FALSE	FALSE	FALSE	FALSE	FALSE	FALSE	0)
240 1:disease 1:disease 0.962 (0.628591	408.6379	0.950917	A	V	51.4	1	2.4	0	FALSE	FALSE	FALSE	FALSE	FALSE	FALSE	FALSE	FALSE	FALSE	FALSE	FALSE	FALSE	FALSE	FALSE	FALSE	0)
241 1:disease 1:disease 0.885 (0.628591	408.6379	2.248272	L	F	23.2	0	-1	0	FALSE	FALSE	FALSE	FALSE	FALSE	FALSE	FALSE	FALSE	FALSE	FALSE	FALSE	FALSE	FALSE	FALSE	FALSE	0)
242 1:disease 1:disease 0.962 (0.628591	408.6379	0.950917	L	P	-54	0	-5.4	0	FALSE	FALSE	TRUE	FALSE	TRUE	FALSE	FALSE	FALSE	FALSE	FALSE	FALSE	FALSE	FALSE	FALSE	FALSE	0)
243 1:disease 1:disease 0.779 (0.628591	408.6379	2.248272	S	F	100.9	0	3.6	0	FALSE	FALSE	FALSE	FALSE	FALSE	FALSE	FALSE	FALSE	FALSE	FALSE	FALSE	FALSE	FALSE	FALSE	FALSE	0)
244 1:disease 1:disease 0.885 (0.628591	408.6379	2.248272	L	F	23.2	0	-1	0	FALSE	FALSE	FALSE	FALSE	FALSE	FALSE	FALSE	FALSE	FALSE	FALSE	FALSE	FALSE	FALSE	FALSE	FALSE	0)
245 1:disease 1:disease 0.885 (0.628591	408.6379	0.950917	A	E	49.8	0	-5.3	-1	TRUE	FALSE	FALSE	FALSE	FALSE	FALSE	FALSE	FALSE	FALSE	FALSE	FALSE	FALSE	FALSE	FALSE	FALSE	0)
246 1:disease 1:disease 0.692 (0.628591	408.6379	0.950917	W	L	-61.1	0	4.7	0	FALSE	FALSE	FALSE	FALSE	FALSE	FALSE	FALSE	FALSE	FALSE	FALSE	FALSE	FALSE	FALSE	FALSE	FALSE	0)
247 1:disease 1:disease 0.829 (0.628591	408.6379	2.449906	I	N	-52.6	-1	-8	0	FALSE	FALSE	FALSE	FALSE	FALSE	FALSE	FALSE	FALSE	FALSE	FALSE	FALSE	FALSE	FALSE	FALSE	FALSE	0)
248 1:disease 1:disease 0.786 (0.628591	408.6379	0.950917	C	F	81.4	0	0.3	0	FALSE	FALSE	FALSE	FALSE	FALSE	FALSE	FALSE	FALSE	FALSE	FALSE	FALSE	FALSE	FALSE	FALSE	FALSE	0)
249 1:disease 1:disease 0.962 (0.628591	408.6379	0	C	G	-48.4	0	-2.9	0	TRUE	FALSE	TRUE	FALSE	FALSE	FALSE	FALSE	TRUE	FALSE	FALSE	FALSE	FALSE	FALSE	FALSE	TRUE	0)
250 1:disease 1:disease 0.734 (0.628591	408.6379	2.449906	V	D	-28.9	-1	-7.7	-1	FALSE	FALSE	FALSE	FALSE	FALSE	FALSE	FALSE	FALSE	FALSE	FALSE	FALSE	FALSE	FALSE	FALSE	FALSE	0)
251 1:disease 2:neutral + 0.616 (0.628591	408.6379	0.950917	R	K	-4.8	0	0.6	0	TRUE	FALSE	FALSE	FALSE	FALSE	FALSE	FALSE	FALSE	FALSE	FALSE	FALSE	FALSE	FALSE	FALSE	FALSE	0.0749)
252 1:disease 1:disease 0.973 (0.628591	408.6379	0.950917	R	G	-113.3	0	4.1	-1	TRUE	FALSE	FALSE	FALSE	FALSE	FALSE	FALSE	FALSE	FALSE	FALSE	FALSE	FALSE	FALSE	FALSE	FALSE	0)
253 1:disease 1:disease 1 (0.628591	408.6379	2.449906	K	E	-30.2	0	0.4	-2	FALSE	FALSE	FALSE	FALSE	FALSE	FALSE	FALSE	FALSE	FALSE	FALSE	FALSE	FALSE	FALSE	FALSE	FALSE	0.01)
254 1:disease 1:disease 0.769 (0.628591	408.6379	0.950917	S	P	23.7	0	-0.8	0	FALSE	FALSE	FALSE	FALSE	FALSE	FALSE	FALSE	FALSE	FALSE	FALSE	FALSE	FALSE	FALSE	FALSE	FALSE	0)
255 1:disease 1:disease 0.559 (0.628591	408.6379	2.449906	Q	H	9.4	0	0.3	1	FALSE	FALSE	FALSE	FALSE	FALSE	FALSE	FALSE	FALSE	FALSE	FALSE	FALSE	FALSE	FALSE	FALSE	FALSE	0.04)
256 2:neutral 1:disease + 0.798 (0.628591	408.6379	0.950917	M	I	3.8	1	2.6	0	FALSE	FALSE	FALSE	FALSE	FALSE	FALSE	FALSE	FALSE	FALSE	FALSE	FALSE	FALSE	FALSE	FALSE	FALSE	0)
257 1:disease 1:disease 0.577 (0.628591	408.6379	0.950917	Y	C	-85.1	0	3.8	0	FALSE	FALSE	FALSE	FALSE	FALSE	FALSE	FALSE	FALSE	FALSE	FALSE	FALSE	FALSE	FALSE	FALSE	FALSE	0)
258 1:disease 1:disease 0.885 (0.628591	408.6379	2.248272	Y	C	-85.1	0	3.8	0	FALSE	FALSE	TRUE	FALSE	FALSE	FALSE	FALSE	FALSE	TRUE	FALSE	FALSE	FALSE	FALSE	FALSE	FALSE	0)
259 1:disease 1:disease 1 (0.628591	408.6379	2.248272	L	P	-54	0	-5.4	0	FALSE	FALSE	FALSE	FALSE	FALSE	FALSE	FALSE	FALSE	FALSE	FALSE	FALSE	FALSE	FALSE	FALSE	FALSE	0)
260 1:disease 1:disease 0.841 (0.628591	408.6379	0.950917	A	D	22.5	0	-5.3	-1	FALSE	FALSE	FALSE	FALSE	FALSE	FALSE	FALSE	FALSE	FALSE	FALSE	FALSE	FALSE	FALSE	FALSE	FALSE	0)
261 1:disease 1:disease 1 (0.628591	408.6379	0.950917	E	K	30.2	0	-0.4	2	FALSE	FALSE	FALSE	FALSE	FALSE	FALSE	FALSE	FALSE	FALSE	FALSE	FALSE	FALSE	FALSE	FALSE	FALSE	0.01)
262 1:disease 1:disease 0.798 (0.628591	408.6379	2.248272	H	Q	-9.4	0	-0.3	-1	FALSE	FALSE	FALSE	FALSE	FALSE	FALSE	FALSE	FALSE	FALSE	FALSE	FALSE	FALSE	FALSE	FALSE	FALSE	0)
263 1:disease 1:disease 1 (0.628591	408.6379	0.950917	G	E	78.3	0	-3.1	-1	FALSE	FALSE	FALSE	FALSE	FALSE	FALSE	FALSE	FALSE	FALSE	FALSE	FALSE	FALSE	FALSE	FALSE	FALSE	0)
264 1:disease 1:disease 0.964 (0.628591	408.6379	0.950917	F	L	-23.2	0	1	0	FALSE	FALSE	FALSE	FALSE	FALSE	FALSE	FALSE	FALSE	FALSE	FALSE	FALSE	FALSE	FALSE	FALSE	FALSE	0.01)
265 1:disease 1:disease 0.779 (0.628591	408.6379	2.449906	S	F	100.9	0	3.6	0	TRUE	FALSE	FALSE	FALSE	FALSE	FALSE	FALSE	FALSE	FALSE	FALSE	FALSE	FALSE	FALSE	FALSE	FALSE	0)
266 1:disease 1:disease 0.923 (0.628591	408.6379	0.950917	N	K	54.5	0	-0.4	1	TRUE	FALSE	FALSE	FALSE	FALSE	FALSE	FALSE	FALSE	FALSE	FALSE	FALSE	FALSE	FALSE	FALSE	FALSE	0)
267 1:disease 1:disease 0.798 (0.628591	408.6379	0.950917	M	I	3.8	1	2.6	0	FALSE	FALSE	FALSE	FALSE	FALSE	FALSE	FALSE	FALSE	FALSE	FALSE	FALSE	FALSE	FALSE	FALSE	FALSE	0)
268 1:disease 1:disease 0.945 (0.628591	408.6379	0.950917	M	R	10.5	0	-6.4	1	TRUE	FALSE	TRUE	FALSE	TRUE	FALSE	FALSE	FALSE	FALSE	FALSE	FALSE	FALSE	FALSE	FALSE	FALSE	0)
269 1:disease 1:disease 0.846 (0.628591	408.6379	0.950917	R	H	-20.2	0	1.3	0	FALSE	FALSE	FALSE	FALSE	FALSE	FALSE	FALSE	FALSE	FALSE	FALSE	FALSE	FALSE	FALSE	FALSE	FALSE	0)
270 1:disease 2:neutral + 0.619 (0.628591	408.6379	2.248272	N	Y	79.5	0	2.2	0	FALSE	FALSE	FALSE	FALSE	FALSE	FALSE	FALSE	FALSE	FALSE	FALSE	FALSE	FALSE	FALSE	FALSE	FALSE	0)
271 1:disease 1:disease 1 (0.628591	408.6379	0.950917	E	K	30.2	0	-0.4	2	FALSE	FALSE	FALSE	FALSE	FALSE	FALSE	FALSE	FALSE	FALSE	FALSE	FALSE	FALSE	FALSE	FALSE	FALSE	0)
272 1:disease 1:disease 0.962 (0.628591	408.6379	0.950917	F	S	-100.9	0	-3.6	0	FALSE	FALSE	FALSE	FALSE	FALSE	FALSE	FALSE	FALSE	FALSE	FALSE	FALSE	FALSE	FALSE	FALSE	FALSE	0)
273 1:disease 1:disease 0.918 (0.628591	408.6379	0.950917	E	D	-27.3	0	0	0	FALSE	FALSE	FALSE	FALSE	FALSE	FALSE	FALSE	FALSE	FALSE	FALSE	FALSE	FALSE	FALSE	FALSE	FALSE	0)
274 1:disease 1:disease 0.669 (0.628591	408.6379	2.248272	H	P	-40.5	0	1.6	-1	FALSE	FALSE	FALSE	FALSE	FALSE	FALSE	FALSE	FALSE	FALSE	FALSE	FALSE	FALSE	FALSE	FALSE	FALSE	0)
275 1:disease 1:disease 0.843 (0.628591	408.6379	0.950917	L	R	6.7	0	-8.3	1	TRUE	FALSE	FALSE	FALSE	FALSE	FALSE	FALSE	FALSE	FALSE	FALSE	FALSE	FALSE	FALSE	FALSE	FALSE	0)
276 1:disease 1:disease 0.872 (0.628591	408.6379	0.950917	M	K	5.7	0	-5.8	1	FALSE	FALSE	FALSE	FALSE	FALSE	FALSE	FALSE	FALSE	FALSE	FALSE	FALSE	FALSE	FALSE	FALSE	FALSE	0)
277 1:disease 1:disease 0.761 (0.628591	408.6379	2.449906	K	R	4.8	0	-0.6	0	TRUE	FALSE	FALSE	FALSE	FALSE	FALSE	FALSE	FALSE	FALSE	FALSE	FALSE	FALSE	FALSE	FALSE	FALSE	0)
278 1:disease 1:disease 0.962 (0.628591	408.6379	0.950917	F	S	-100.9	0	-3.6	0	FALSE	FALSE	FALSE	FALSE	FALSE	FALSE	FALSE	FALSE	FALSE	FALSE	FALSE	FALSE	FALSE	FALSE	FALSE	0)
279 1:disease 1:disease 0.708 (0.628591	408.6379	2.248272	Y	S	-104.6	0	0.5	0	FALSE	FALSE	FALSE	FALSE	FALSE	FALSE	FALSE	FALSE	FALSE	FALSE	FALSE	FALSE	FALSE	FALSE	FALSE	0)
280 1:disease 1:disease 0.923 (0.628591	408.6379	0.950917	C	Y	85.1	0	-3.8	0	FALSE	FALSE	FALSE	FALSE	FALSE	FALSE	FALSE	FALSE	FALSE	FALSE	FALSE	FALSE	FALSE	FALSE	FALSE	0)
281 1:disease 1:disease 1 (0.628591	408.6379	0.950917	L	P	-54	0	-5.4	0	FALSE	FALSE	FALSE	FALSE	FALSE	FALSE	FALSE	FALSE	FALSE	FALSE	FALSE	FALSE	FALSE	FALSE	FALSE	0)
282 1:disease 1:disease 0.949 (0.628591	408.6379	0.950917	M	T	-46.8	1	-2.6	0	FALSE	FALSE	FALSE	FALSE	FALSE	FALSE	FALSE	FALSE	FALSE	FALSE	FALSE	FALSE	FALSE	FALSE	FALSE	0)
283 1:disease 1:disease 0.846 (0.628591	408.6379	2.248272	G	R	113.3	0	-4.1	1	FALSE	FALSE	FALSE	FALSE	FALSE	FALSE	FALSE	FALSE	FALSE	FALSE	FALSE	FALSE	FALSE	FALSE	FALSE	0)
284 1:disease 1:disease 0.882 (0.628591	408.6379	0.950917	D	G	-51	0	3.1	1	TRUE	FALSE	TRUE	TRUE	FALSE	FALSE	FALSE	FALSE	FALSE	FALSE	FALSE	FALSE	FALSE	FALSE	FALSE	0)
285 1:disease 1:disease 0.546 (0.628591	408.6379	0.950917	D	H	42.1	0	0.3	2	TRUE	FALSE	TRUE	TRUE	FALSE	FALSE	FALSE	FALSE	FALSE	FALSE	FALSE	FALSE	FALSE	FALSE	FALSE	0)
286 1:disease 1:disease 0.973 (0.628591	408.6379	0.950917	R	G	-113.3	0	4.1	-1	TRUE	FALSE	FALSE	FALSE	FALSE	FALSE	FALSE	FALSE	FALSE	FALSE	FALSE	FALSE	FALSE	FALSE	FALSE	0)
287 1:disease 1:disease 0.808 (0.628591	408.6379	0.950917	R	Q	-29.6	0	1	-1	TRUE	FALSE	FALSE	FALSE	FALSE	FALSE	FALSE	FALSE	FALSE	FALSE	FALSE	FALSE	FALSE	FALSE	FALSE	0)
288 1:disease 1:disease 0.923 (0.628591	408.6379	2.449906	T	P	-3.4	-1	-0.9	0	FALSE	FALSE	FALSE	FALSE	FALSE	FALSE	FALSE	FALSE	FALSE	FALSE	FALSE	FALSE	FALSE	FALSE	FALSE	0.01)
289 1:disease 1:disease 0.615 (0.628591	408.6379	0.950917	L	P	-54	0	-5.4	0	FALSE	FALSE	FALSE	FALSE	FALSE	FALSE	FALSE	FALSE	FALSE	FALSE	FALSE	FALSE	FALSE	FALSE	FALSE	0.24)
290 1:disease 2:neutral + 0.558 (0.628591	408.6379	0.950917	P	A	-24.1	0	3.4	0	FALSE	FALSE	FALSE	FALSE	FALSE	FALSE	FALSE	FALSE	FALSE	FALSE	FALSE	FALSE	FALSE	FALSE	FALSE	0)
291 1:disease 1:disease 0.769 (0.628591	408.6379	2.449906	S	F	100.9	0	3.6	0	FALSE	FALSE	TRUE	FALSE	FALSE	FALSE	FALSE	FALSE	TRUE	FALSE	FALSE	FALSE	FALSE	FALSE	FALSE	0)
292 1:disease 1:disease 0.596 (0.628591	408.6379	2.248272	I	M	-3.8	-1	-2.6	0	FALSE	FALSE	FALSE	FALSE	FALSE	FALSE	FALSE	FALSE	FALSE	FALSE	FALSE	FALSE	FALSE	FALSE	FALSE	0.01)
293 1:disease 1:disease 0.514 (0.628591	408.6379	0.950917	M	L	3.8	0	1.9	0	FALSE	FALSE	FALSE	FALSE	FALSE	FALSE	FALSE	FALSE	FALSE	FALSE	FALSE	FALSE	FALSE	FALSE	FALSE	0.12)
294 2:neutral 2:neutral 0.603 (0.628591	408.6379	2.449906	R	K	-4.8	0	0.6	0	FALSE	FALSE	FALSE	FALSE	FALSE	FALSE	FALSE	FALSE	FALSE	FALSE	FALSE	FALSE	FALSE	FALSE	FALSE	1)
295 1:disease 1:disease 0.868 (0.628591	408.6379	0.950917	I	N	-52.6	-1	-8	0	FALSE	FALSE	FALSE	FALSE	FALSE	FALSE	FALSE	FALSE	FALSE	FALSE	FALSE	FALSE	FALSE	FALSE	FALSE	0)
296 1:disease 2:neutral + 0.516 (0.628591	408.6379	0.950917	D	N	3	0	0	1	TRUE	FALSE	TRUE	TRUE	FALSE	FALSE	FALSE	FALSE	FALSE	FALSE	FALSE	FALSE	FALSE	FALSE	FALSE	0.02)
297 1:disease 1:disease 0.962 (0.628591	408.6379	2.248272	G	E	78.3	0	-3.1	-1	FALSE	FALSE	FALSE	FALSE	FALSE	FALSE	FALSE	FALSE	FALSE	FALSE	FALSE	FALSE	FALSE	FALSE	FALSE	0)
298 1:disease 1:disease 0.73 (0.628591	408.6379	2.449906	Y	S	-104.6	0	0.5	0	TRUE	FALSE	TRUE	FALSE	TRUE	FALSE	FALSE	FALSE	FALSE	FALSE	FALSE	FALSE	FALSE	FALSE	FALSE	0)
299 1:disease 1:disease 1 (0.628591	408.6379	0	C	R	64.9	0	-7	1	TRUE	FALSE	TRUE	FALSE	FALSE	FALSE	FALSE	TRUE	FALSE	FALSE	FALSE	FALSE	FALSE	FALSE	TRUE	0)
300 1:disease 1:disease 1 (0.628591	408.6379	2.449906	R	C	-64.9	0	7	-1	TRUE	FALSE	TRUE	FALSE	TRUE	FALSE	FALSE	FALSE	FALSE	FALSE	FALSE	FALSE	FALSE	FALSE	FALSE	0)
301 1:disease 1:disease 0.962 (0.628591	408.6379	0.950917	E	G	-78.3	0	3.1	1	FALSE	FALSE	FALSE	FALSE	FALSE	FALSE	FALSE	FALSE	FALSE	FALSE	FALSE	FALSE	FALSE	FALSE	FALSE	0)
302 1:disease 1:disease 0.88 (0.628591	408.6379	0.950917	G	D	51	0	-3.1	-1	FALSE	FALSE	FALSE	FALSE	FALSE	FALSE	FALSE	FALSE	FALSE	FALSE	FALSE	FALSE	FALSE	FALSE	FALSE	0)
303 1:disease 1:disease 0.768 (0.628591	408.6379	0.950917	L	Q	-22.9	0	-7.3	0	FALSE	FALSE	FALSE	FALSE	FALSE	FALSE	FALSE	FALSE	FALSE	FALSE	FALSE	FALSE	FALSE	FALSE	FALSE	0)
304 1:disease 1:disease 0.808 (0.628591	408.6379	0.950917	R	Q	-29.6	0	1	-1	TRUE	FALSE	FALSE	FALSE	FALSE	FALSE	FALSE	FALSE	FALSE	FALSE	FALSE	FALSE	FALSE	FALSE	FALSE	0)
305 1:disease 1:disease 1 (0.628591	408.6379	0.950917	A	P	24.1	0	-3.4	0	FALSE	FALSE	FALSE	FALSE	FALSE	FALSE	FALSE	FALSE	FALSE	FALSE	FALSE	FALSE	FALSE	FALSE	FALSE	0.01)
306 1:disease 1:disease 0.885 (0.628591	408.6379	2.449906	Y	C	-85.1	0	3.8	0	FALSE	FALSE	TRUE	FALSE	FALSE	FALSE	FALSE	FALSE	TRUE	FALSE	FALSE	FALSE	FALSE	FALSE	FALSE	0)
307 1:disease 1:disease 0.923 (0.628591	408.6379	0.950917	C	W	119.3	0	-3.4	0	FALSE	FALSE	FALSE	FALSE	FALSE	FALSE	FALSE	FALSE	FALSE	FALSE	FALSE	FALSE	FALSE	FALSE	FALSE	0)
308 1:disease 1:disease 0.877 (0.628591	408.6379	2.449906	R	H	-20.2	0	1.3	0	TRUE	FALSE	TRUE	FALSE	TRUE	FALSE	FALSE	FALSE	FALSE	FALSE	FALSE	FALSE	FALSE	FALSE	FALSE	0)
309 1:disease 1:disease 0.923 (0.628591	408.6379	0.950917	E	D	-27.3	0	0	0	FALSE	FALSE	TRUE	FALSE	TRUE	FALSE	FALSE	FALSE	FALSE	FALSE	FALSE	FALSE	FALSE	FALSE	FALSE	0)
310 1:disease 2:neutral + 0.755 (0.628591	408.6379	2.248272	D	E	27.3	0	0	0	FALSE	FALSE	FALSE	FALSE	FALSE	FALSE	FALSE	FALSE	FALSE	FALSE	FALSE	FALSE	FALSE	FALSE	FALSE	0.21)
311 1:disease 1:disease 0.962 (0.628591	408.6379	0.950917	G	V	79.9	1	4.6	0	FALSE	FALSE	FALSE	FALSE	FALSE	FALSE	FALSE	FALSE	FALSE	FALSE	FALSE	FALSE	FALSE	FALSE	FALSE	0)
312 1:disease 2:neutral + 0.617 (0.628591	408.6379	0.950917	S	Y	104.6	0	-0.5	0	FALSE	FALSE	FALSE	FALSE	FALSE	FALSE	FALSE	FALSE	FALSE	FALSE	FALSE	FALSE	FALSE	FALSE	FALSE	0)
313 1:disease 1:disease 1 (0.628591	408.6379	2.248272	R	W	54.4	0	3.6	-1	FALSE	FALSE	FALSE	FALSE	FALSE	FALSE	FALSE	FALSE	FALSE	FALSE	FALSE	FALSE	FALSE	FALSE	FALSE	0)
314 1:disease 1:disease 0.944 (0.628591	408.6379	0.950917	L	P	-54	0	-5.4	0	TRUE	FALSE	TRUE	FALSE	FALSE	FALSE	FALSE	FALSE	FALSE	TRUE	FALSE	FALSE	FALSE	FALSE	FALSE	0)
315 1:disease 1:disease 1 (0.628591	408.6379	2.248272	R	G	-113.3	0	4.1	-1	FALSE	FALSE	FALSE	FALSE	FALSE	FALSE	FALSE	FALSE	FALSE	FALSE	FALSE	FALSE	FALSE	FALSE	FALSE	0)
316 1:disease 1:disease 0.581 (0.628591	408.6379	0.950917	V	G	-79.9	-1	-4.6	0	FALSE	FALSE	FALSE	FALSE	FALSE	FALSE	FALSE	FALSE	FALSE	FALSE	FALSE	FALSE	FALSE	FALSE	FALSE	0)
317 1:disease 2:neutral + 0.559 (0.628591	408.6379	2.449906	K	R	4.8	0	-0.6	0	FALSE	FALSE	FALSE	FALSE	FALSE	FALSE	FALSE	FALSE	FALSE	FALSE	FALSE	FALSE	FALSE	FALSE	FALSE	0.05)
318 1:disease 1:disease 1 (0.628591	408.6379	0.950917	G	R	113.3	0	-4.1	1	FALSE	FALSE	FALSE	FALSE	FALSE	FALSE	FALSE	FALSE	FALSE	FALSE	FALSE	FALSE	FALSE	FALSE	FALSE	0)
319 1:disease 1:disease 1 (0.628591	408.6379	0.950917	R	P	-60.7	0	2.9	-1	TRUE	FALSE	FALSE	FALSE	FALSE	FALSE	FALSE	FALSE	FALSE	FALSE	FALSE	FALSE	FALSE	FALSE	FALSE	0)
320 1:disease 1:disease 0.962 (0.628591	408.6379	0.950917	P	S	-23.7	0	0.8	0	FALSE	FALSE	FALSE	FALSE	FALSE	FALSE	FALSE	FALSE	FALSE	FALSE	FALSE	FALSE	FALSE	FALSE	FALSE	0)
321 1:disease 1:disease 0.962 (0.628591	408.6379	2.449906	F	S	-100.9	0	-3.6	0	FALSE	FALSE	FALSE	FALSE	FALSE	FALSE	FALSE	FALSE	FALSE	FALSE	FALSE	FALSE	FALSE	FALSE	FALSE	0)
322 1:disease 1:disease 0.706 (0.628591	408.6379	0.950917	V	F	49.9	-1	-1.4	0	FALSE	FALSE	FALSE	FALSE	FALSE	FALSE	FALSE	FALSE	FALSE	FALSE	FALSE	FALSE	FALSE	FALSE	FALSE	0)
323 1:disease 1:disease 0.962 (0.628591	408.6379	2.248272	R	Q	-29.6	0	1	-1	FALSE	FALSE	FALSE	FALSE	FALSE	FALSE	FALSE	FALSE	FALSE	FALSE	FALSE	FALSE	FALSE	FALSE	FALSE	0)
324 1:disease 1:disease 0.962 (0.628591	408.6379	0.950917	F	S	-100.9	0	-3.6	0	FALSE	FALSE	FALSE	FALSE	FALSE	FALSE	FALSE	FALSE	FALSE	FALSE	FALSE	FALSE	FALSE	FALSE	FALSE	0)
325 1:disease 1:disease 0.692 (0.628591	408.6379	2.248272	V	A	-51.4	-1	-2.4	0	FALSE	FALSE	FALSE	FALSE	FALSE	FALSE	FALSE	FALSE	FALSE	FALSE	FALSE	FALSE	FALSE	FALSE	FALSE	0)
326 1:disease 1:disease 0.877 (0.628591	408.6379	0.950917	W	R	-54.4	0	-3.6	1	FALSE	FALSE	FALSE	FALSE	FALSE	FALSE	FALSE	FALSE	FALSE	FALSE	FALSE	FALSE	FALSE	FALSE	FALSE	0)
327 1:disease 1:disease 0.962 (0.628591	408.6379	0.950917	C	R	64.9	0	-7	1	FALSE	FALSE	FALSE	FALSE	FALSE	FALSE	FALSE	FALSE	FALSE	FALSE	FALSE	FALSE	FALSE	FALSE	FALSE	0)
328 1:disease 1:disease 0.734 (0.628591	408.6379	2.449906	V	D	-28.9	-1	-7.7	-1	FALSE	FALSE	FALSE	FALSE	FALSE	FALSE	FALSE	FALSE	FALSE	FALSE	FALSE	FALSE	FALSE	FALSE	FALSE	0)
329 1:disease 1:disease 0.601 (0.628591	408.6379	2.248272	R	T	-57.3	1	3.8	-1	FALSE	FALSE	FALSE	FALSE	FALSE	FALSE	FALSE	FALSE	FALSE	FALSE	FALSE	FALSE	FALSE	FALSE	FALSE	0)
330 1:disease 1:disease 0.923 (0.628591	408.6379	0.950917	C	Y	85.1	0	-3.8	0	FALSE	FALSE	FALSE	FALSE	FALSE	FALSE	FALSE	FALSE	FALSE	FALSE	FALSE	FALSE	FALSE	FALSE	FALSE	0)
331 1:disease 1:disease 0.962 (0.628591	408.6379	0.950917	G	R	113.3	0	-4.1	1	FALSE	FALSE	TRUE	FALSE	FALSE	FALSE	FALSE	FALSE	FALSE	TRUE	FALSE	FALSE	FALSE	FALSE	FALSE	0)
332 1:disease 1:disease 0.799 (0.628591	408.6379	2.449906	Y	N	-79.5	0	-2.2	0	FALSE	FALSE	TRUE	FALSE	FALSE	FALSE	FALSE	FALSE	TRUE	FALSE	FALSE	FALSE	FALSE	FALSE	FALSE	0)
333 1:disease 1:disease 0.88 (0.628591	408.6379	0.950917	G	D	51	0	-3.1	-1	FALSE	FALSE	FALSE	FALSE	FALSE	FALSE	FALSE	FALSE	FALSE	FALSE	FALSE	FALSE	FALSE	FALSE	FALSE	0)
334 1:disease 1:disease 0.743 (0.628591	408.6379	0.950917	K	R	4.8	0	-0.6	0	TRUE	FALSE	TRUE	FALSE	TRUE	FALSE	FALSE	FALSE	FALSE	FALSE	FALSE	FALSE	FALSE	FALSE	FALSE	0.04)
335 2:neutral 2:neutral 1 (-2.263566	-2809.3868	0	M	L	3.8	0	1.9	0	FALSE	FALSE	FALSE	FALSE	FALSE	FALSE	FALSE	FALSE	FALSE	FALSE	FALSE	FALSE	FALSE	FALSE	FALSE	0.03)
336 2:neutral 2:neutral 0.913 (0.628591	-81.8915	0	T	K	52.5	-1	-3.2	1	FALSE	TRUE	TRUE	FALSE	FALSE	FALSE	FALSE	FALSE	TRUE	FALSE	FALSE	FALSE	FALSE	FALSE	FALSE	0.0749)
337 2:neutral 2:neutral 1 (0.628591	-81.8915	0	S	C	19.5	0	3.3	0	FALSE	FALSE	FALSE	FALSE	FALSE	FALSE	FALSE	FALSE	FALSE	FALSE	FALSE	FALSE	FALSE	FALSE	FALSE	0.0749)
338 2:neutral 2:neutral 1 (0.628591	-81.8915	0	R	C	-64.9	0	7	-1	FALSE	FALSE	FALSE	FALSE	FALSE	FALSE	FALSE	FALSE	FALSE	FALSE	FALSE	FALSE	FALSE	FALSE	FALSE	0.0749)
339 2:neutral 2:neutral 0.962 (0.628591	-81.8915	0.950917	V	I	26.7	0	0.3	0	FALSE	FALSE	FALSE	FALSE	FALSE	FALSE	FALSE	FALSE	FALSE	FALSE	FALSE	FALSE	FALSE	FALSE	FALSE	0.0749)
340 2:neutral 2:neutral 1 (0.628591	-81.8915	0	V	M	22.9	-1	-2.3	0	FALSE	FALSE	FALSE	FALSE	FALSE	FALSE	FALSE	FALSE	FALSE	FALSE	FALSE	FALSE	FALSE	FALSE	FALSE	0.0749)
341 2:neutral 2:neutral 0.962 (0.628591	-157.8931	0.950917	A	T	27.5	1	-2.5	0	FALSE	FALSE	FALSE	FALSE	FALSE	FALSE	FALSE	FALSE	FALSE	FALSE	FALSE	FALSE	FALSE	FALSE	FALSE	0.53)
342 2:neutral 2:neutral 1 (-1.646646	-161.0983	0	R	H	-20.2	0	1.3	0	FALSE	FALSE	FALSE	FALSE	FALSE	FALSE	FALSE	FALSE	FALSE	FALSE	FALSE	FALSE	FALSE	FALSE	FALSE	0.23)
343 2:neutral 2:neutral 1 (-1.646646	-161.0983	0	C	Y	85.1	0	-3.8	0	FALSE	FALSE	FALSE	FALSE	FALSE	FALSE	FALSE	FALSE	FALSE	FALSE	FALSE	FALSE	FALSE	FALSE	FALSE	0.41)
344 2:neutral 2:neutral 0.962 (-1.646646	-161.0983	0.950917	P	L	54	0	5.4	0	FALSE	FALSE	FALSE	FALSE	FALSE	FALSE	FALSE	FALSE	FALSE	FALSE	FALSE	FALSE	FALSE	FALSE	FALSE	0.02)
345 2:neutral 2:neutral 0.731 (-1.646646	-161.0983	0.950917	N	S	-25.1	0	2.7	0	TRUE	FALSE	FALSE	FALSE	FALSE	FALSE	FALSE	FALSE	FALSE	FALSE	FALSE	FALSE	FALSE	FALSE	FALSE	0.01)
346 1:disease 1:disease 0.705 (-2.263566	607.0242	0.950917	R	K	-4.8	0	0.6	0	FALSE	FALSE	FALSE	FALSE	FALSE	FALSE	FALSE	FALSE	FALSE	FALSE	FALSE	FALSE	FALSE	FALSE	FALSE	0)
347 1:disease 2:neutral + 0.612 (-2.263566	607.0242	0	E	G	-78.3	0	3.1	1	FALSE	FALSE	FALSE	FALSE	FALSE	FALSE	FALSE	FALSE	FALSE	FALSE	FALSE	FALSE	FALSE	FALSE	FALSE	0.01)
348 1:disease 1:disease 0.588 (-2.263566	607.0242	0.950917	D	N	3	0	0	1	TRUE	FALSE	FALSE	FALSE	FALSE	FALSE	FALSE	FALSE	FALSE	FALSE	FALSE	FALSE	FALSE	FALSE	FALSE	0)
349 1:disease 1:disease 0.689 (-2.263566	607.0242	0.950917	L	P	-54	0	-5.4	0	FALSE	FALSE	FALSE	FALSE	FALSE	FALSE	FALSE	FALSE	FALSE	FALSE	FALSE	FALSE	FALSE	FALSE	FALSE	0.15)
350 1:disease 1:disease 0.641 (-2.263566	607.0242	0.950917	W	C	-119.3	0	3.4	0	FALSE	FALSE	FALSE	FALSE	FALSE	FALSE	FALSE	FALSE	FALSE	FALSE	FALSE	FALSE	FALSE	FALSE	FALSE	0)
351 1:disease 1:disease 0.615 (-2.263566	607.0242	0	P	S	-23.7	0	0.8	0	FALSE	FALSE	FALSE	FALSE	FALSE	FALSE	FALSE	FALSE	FALSE	FALSE	FALSE	FALSE	FALSE	FALSE	FALSE	0.73)
352 1:disease 1:disease 0.789 (-2.263566	607.0242	0.950917	G	D	51	0	-3.1	-1	FALSE	FALSE	FALSE	FALSE	FALSE	FALSE	FALSE	FALSE	FALSE	FALSE	FALSE	FALSE	FALSE	FALSE	FALSE	0)
353 2:neutral 2:neutral 0.846 (-0.421579	-85.1729	0	D	G	-51	0	3.1	1	FALSE	FALSE	FALSE	FALSE	FALSE	FALSE	FALSE	FALSE	FALSE	FALSE	FALSE	FALSE	FALSE	FALSE	FALSE	0.09)
354 2:neutral 2:neutral 1 (-0.421579	-85.1729	0	L	M	-3.8	0	-1.9	0	FALSE	FALSE	FALSE	FALSE	FALSE	FALSE	FALSE	FALSE	FALSE	FALSE	FALSE	FALSE	FALSE	FALSE	FALSE	0.11)
355 2:neutral 2:neutral 1 (-0.421579	-85.1729	0	A	V	51.4	1	2.4	0	FALSE	FALSE	FALSE	FALSE	FALSE	FALSE	FALSE	FALSE	FALSE	FALSE	FALSE	FALSE	FALSE	FALSE	FALSE	0.25)
356 2:neutral 2:neutral 0.846 (-2.727566	42.134	0	E	Q	5.4	0	0	1	FALSE	FALSE	FALSE	FALSE	FALSE	FALSE	FALSE	FALSE	FALSE	FALSE	FALSE	FALSE	FALSE	FALSE	FALSE	0)
357 2:neutral 2:neutral 0.885 (-2.727566	42.134	0	T	I	50.6	0	5.2	0	FALSE	FALSE	FALSE	FALSE	FALSE	FALSE	FALSE	FALSE	FALSE	FALSE	FALSE	FALSE	FALSE	FALSE	FALSE	0)
358 2:neutral 2:neutral 0.962 (-2.727566	42.134	0	E	G	-78.3	0	3.1	1	FALSE	FALSE	FALSE	FALSE	FALSE	FALSE	FALSE	FALSE	FALSE	FALSE	FALSE	FALSE	FALSE	FALSE	FALSE	0.11)
359 2:neutral 2:neutral 0.962 (-3.314664	-178.1033	0	R	P	-60.7	0	2.9	-1	FALSE	FALSE	FALSE	FALSE	FALSE	FALSE	FALSE	FALSE	FALSE	FALSE	FALSE	FALSE	FALSE	FALSE	FALSE	0.16)
360 2:neutral 2:neutral 0.808 (-3.314664	-178.1033	0.950917	R	Q	-29.6	0	1	-1	FALSE	FALSE	FALSE	FALSE	FALSE	FALSE	FALSE	FALSE	FALSE	FALSE	FALSE	FALSE	FALSE	FALSE	FALSE	0)
361 2:neutral 2:neutral 1 (-3.314664	-178.1033	0	T	A	-27.5	-1	2.5	0	FALSE	FALSE	FALSE	FALSE	FALSE	FALSE	FALSE	FALSE	FALSE	FALSE	FALSE	FALSE	FALSE	FALSE	FALSE	0.26)
362 2:neutral 2:neutral 0.962 (-3.314664	-178.1033	0	V	M	22.9	-1	-2.3	0	FALSE	FALSE	FALSE	FALSE	FALSE	FALSE	FALSE	FALSE	FALSE	FALSE	FALSE	FALSE	FALSE	FALSE	FALSE	0)
363 2:neutral 2:neutral 1 (-3.314664	-178.1033	0	T	M	46.8	-1	2.6	0	FALSE	FALSE	FALSE	FALSE	FALSE	FALSE	FALSE	FALSE	FALSE	FALSE	FALSE	FALSE	FALSE	FALSE	FALSE	0.06)
364 2:neutral 2:neutral 1 (-3.314664	-178.1033	0	V	A	-51.4	-1	-2.4	0	FALSE	FALSE	FALSE	FALSE	FALSE	FALSE	FALSE	FALSE	FALSE	FALSE	FALSE	FALSE	FALSE	FALSE	FALSE	0.01)
365 2:neutral 2:neutral 0.994 (-3.314664	-178.1033	0	P	R	60.7	0	-2.9	1	FALSE	FALSE	FALSE	FALSE	FALSE	FALSE	FALSE	FALSE	FALSE	FALSE	FALSE	FALSE	FALSE	FALSE	FALSE	0)
366 2:neutral 2:neutral 0.962 (-3.314664	-178.1033	0	T	I	50.6	0	5.2	0	FALSE	FALSE	FALSE	FALSE	FALSE	FALSE	FALSE	FALSE	FALSE	FALSE	FALSE	FALSE	FALSE	FALSE	FALSE	0)
367 2:neutral 2:neutral 0.962 (-3.314664	-178.1033	0	L	P	-54	0	-5.4	0	FALSE	FALSE	FALSE	FALSE	FALSE	FALSE	FALSE	FALSE	FALSE	FALSE	FALSE	FALSE	FALSE	FALSE	FALSE	0.35)
368 2:neutral 2:neutral 0.92 (-3.314664	-178.1033	0	K	T	-52.5	1	3.2	-1	FALSE	FALSE	FALSE	FALSE	FALSE	FALSE	FALSE	FALSE	FALSE	FALSE	FALSE	FALSE	FALSE	FALSE	FALSE	0)
369 2:neutral 2:neutral 0.9 (0.628591	-166.7785	0	S	R	84.4	0	-3.7	1	FALSE	FALSE	FALSE	FALSE	FALSE	FALSE	FALSE	FALSE	FALSE	FALSE	FALSE	FALSE	FALSE	FALSE	FALSE	0)
370 2:neutral 2:neutral 1 (0.628591	-166.7785	0	S	L	77.7	0	4.6	0	FALSE	FALSE	FALSE	FALSE	FALSE	FALSE	FALSE	FALSE	FALSE	FALSE	FALSE	FALSE	FALSE	FALSE	FALSE	0.02)
371 2:neutral 2:neutral 0.885 (0.628591	-166.7785	0	G	C	48.4	0	2.9	0	FALSE	FALSE	FALSE	FALSE	FALSE	FALSE	FALSE	FALSE	FALSE	FALSE	FALSE	FALSE	FALSE	FALSE	FALSE	0.18)
372 2:neutral 2:neutral 1 (0.628591	-166.7785	0	A	T	27.5	1	-2.5	0	FALSE	FALSE	FALSE	FALSE	FALSE	FALSE	FALSE	FALSE	FALSE	FALSE	FALSE	FALSE	FALSE	FALSE	FALSE	0.03)
373 2:neutral 2:neutral 0.885 (0.628591	-166.7785	0	F	S	-100.9	0	-3.6	0	FALSE	FALSE	FALSE	FALSE	FALSE	FALSE	FALSE	FALSE	FALSE	FALSE	FALSE	FALSE	FALSE	FALSE	FALSE	0.55)
374 2:neutral 2:neutral 1 (0.628591	-166.7785	0	T	M	46.8	-1	2.6	0	FALSE	FALSE	FALSE	FALSE	FALSE	FALSE	FALSE	FALSE	FALSE	FALSE	FALSE	FALSE	FALSE	FALSE	FALSE	0.0749)
375 2:neutral 2:neutral 1 (0.628591	-166.7785	0	P	S	-23.7	0	0.8	0	FALSE	FALSE	FALSE	FALSE	FALSE	FALSE	FALSE	FALSE	FALSE	FALSE	FALSE	FALSE	FALSE	FALSE	FALSE	0.23)
376 2:neutral 2:neutral 1 (0.628591	-166.7785	0	E	K	30.2	0	-0.4	2	FALSE	FALSE	FALSE	FALSE	FALSE	FALSE	FALSE	FALSE	FALSE	FALSE	FALSE	FALSE	FALSE	FALSE	FALSE	0.01)
377 2:neutral 2:neutral 1 (-5.057168	-0.6631	0	T	I	50.6	0	5.2	0	FALSE	FALSE	FALSE	FALSE	FALSE	FALSE	FALSE	FALSE	FALSE	FALSE	FALSE	FALSE	FALSE	FALSE	FALSE	0.26)
378 2:neutral 2:neutral 1 (-5.057168	-0.6631	0	H	Q	-9.4	0	-0.3	-1	FALSE	FALSE	FALSE	FALSE	FALSE	FALSE	FALSE	FALSE	FALSE	FALSE	FALSE	FALSE	FALSE	FALSE	FALSE	1)
379 2:neutral 2:neutral 0.999 (-5.057168	-0.6631	0	H	P	-40.5	0	1.6	-1	FALSE	FALSE	FALSE	FALSE	FALSE	FALSE	FALSE	FALSE	FALSE	FALSE	FALSE	FALSE	FALSE	FALSE	FALSE	0.14)
380 2:neutral 2:neutral 1 (-5.057168	-0.6631	0	P	S	-23.7	0	0.8	0	FALSE	FALSE	FALSE	FALSE	FALSE	FALSE	FALSE	FALSE	FALSE	FALSE	FALSE	FALSE	FALSE	FALSE	FALSE	0.14)
381 2:neutral 2:neutral 1 (-5.057168	-0.6631	0	K	N	-54.5	0	0.4	-1	FALSE	FALSE	FALSE	FALSE	FALSE	FALSE	FALSE	FALSE	FALSE	FALSE	FALSE	FALSE	FALSE	FALSE	FALSE	0.06)
382 2:neutral 2:neutral 0.962 (-5.057168	-0.6631	0	H	Y	40.4	0	1.9	-1	FALSE	FALSE	FALSE	FALSE	FALSE	FALSE	FALSE	FALSE	FALSE	FALSE	FALSE	FALSE	FALSE	FALSE	FALSE	1)
383 2:neutral 2:neutral 0.997 (-5.057168	-0.6631	0	K	T	-52.5	1	3.2	-1	FALSE	FALSE	FALSE	FALSE	FALSE	FALSE	FALSE	FALSE	FALSE	FALSE	FALSE	FALSE	FALSE	FALSE	FALSE	1)
384 2:neutral 2:neutral 1 (-5.057168	-0.6631	0	R	C	-64.9	0	7	-1	FALSE	FALSE	FALSE	FALSE	FALSE	FALSE	FALSE	FALSE	FALSE	FALSE	FALSE	FALSE	FALSE	FALSE	FALSE	0.01)
385 2:neutral 2:neutral 1 (-5.057168	-0.6631	0	N	K	54.5	0	-0.4	1	FALSE	FALSE	FALSE	FALSE	FALSE	FALSE	FALSE	FALSE	FALSE	FALSE	FALSE	FALSE	FALSE	FALSE	FALSE	0.06)
386 2:neutral 2:neutral 1 (-5.057168	-0.6631	0	L	V	-26.7	1	0.4	0	FALSE	FALSE	FALSE	FALSE	FALSE	FALSE	FALSE	FALSE	FALSE	FALSE	FALSE	FALSE	FALSE	FALSE	FALSE	0.4)
387 2:neutral 2:neutral 0.615 (-5.057168	-0.6631	0	S	L	77.7	0	4.6	0	FALSE	FALSE	FALSE	FALSE	FALSE	FALSE	FALSE	FALSE	FALSE	FALSE	FALSE	FALSE	FALSE	FALSE	FALSE	0.18)
388 2:neutral 2:neutral 0.962 (-5.057168	-0.6631	0	K	E	-30.2	0	0.4	-2	FALSE	FALSE	FALSE	FALSE	FALSE	FALSE	FALSE	FALSE	FALSE	FALSE	FALSE	FALSE	FALSE	FALSE	FALSE	0.12)
389 2:neutral 2:neutral 1 (-5.057168	-0.6631	0	Q	R	29.6	0	-1	1	FALSE	FALSE	FALSE	FALSE	FALSE	FALSE	FALSE	FALSE	FALSE	FALSE	FALSE	FALSE	FALSE	FALSE	FALSE	0.31)
390 2:neutral 2:neutral 1 (-5.057168	-0.6631	0	K	E	-30.2	0	0.4	-2	FALSE	FALSE	FALSE	FALSE	FALSE	FALSE	FALSE	FALSE	FALSE	FALSE	FALSE	FALSE	FALSE	FALSE	FALSE	0.02)
391 2:neutral 2:neutral 1 (-5.057168	-0.6631	0	I	V	-26.7	0	-0.3	0	FALSE	FALSE	FALSE	FALSE	FALSE	FALSE	FALSE	FALSE	FALSE	FALSE	FALSE	FALSE	FALSE	FALSE	FALSE	1)
392 2:neutral 2:neutral 1 (-5.057168	-0.6631	0	L	V	-26.7	1	0.4	0	FALSE	FALSE	FALSE	FALSE	FALSE	FALSE	FALSE	FALSE	FALSE	FALSE	FALSE	FALSE	FALSE	FALSE	FALSE	1)
393 2:neutral 2:neutral 1 (-5.057168	-0.6631	0	K	N	-54.5	0	0.4	-1	FALSE	FALSE	FALSE	FALSE	FALSE	FALSE	FALSE	FALSE	FALSE	FALSE	FALSE	FALSE	FALSE	FALSE	FALSE	0.04)
394 2:neutral 2:neutral 1 (-5.057168	-0.6631	0	A	S	0.4	0	-2.6	0	FALSE	FALSE	FALSE	FALSE	FALSE	FALSE	FALSE	FALSE	FALSE	FALSE	FALSE	FALSE	FALSE	FALSE	FALSE	0.53)
395 2:neutral 2:neutral 0.999 (-5.057168	-0.6631	0	R	T	-57.3	1	3.8	-1	FALSE	FALSE	FALSE	FALSE	FALSE	FALSE	FALSE	FALSE	FALSE	FALSE	FALSE	FALSE	FALSE	FALSE	FALSE	0.4)
396 2:neutral 2:neutral 1 (-5.057168	-0.6631	0	R	S	-84.4	0	3.7	-1	FALSE	FALSE	FALSE	FALSE	FALSE	FALSE	FALSE	FALSE	FALSE	FALSE	FALSE	FALSE	FALSE	FALSE	FALSE	0.5)
397 2:neutral 2:neutral 0.962 (-5.057168	-0.6631	-57.378947	E	K	30.2	0	-0.4	2	FALSE	FALSE	FALSE	FALSE	FALSE	FALSE	FALSE	FALSE	FALSE	FALSE	FALSE	FALSE	FALSE	FALSE	FALSE	0.01)
398 2:neutral 2:neutral 0.962 (-5.057168	-0.6631	0	S	T	27.1	1	0.1	0	FALSE	FALSE	FALSE	FALSE	FALSE	FALSE	FALSE	FALSE	FALSE	FALSE	FALSE	FALSE	FALSE	FALSE	FALSE	0.18)
399 2:neutral 2:neutral 0.885 (-5.057168	-0.6631	0	G	V	79.9	1	4.6	0	FALSE	FALSE	FALSE	FALSE	FALSE	FALSE	FALSE	FALSE	FALSE	FALSE	FALSE	FALSE	FALSE	FALSE	FALSE	0.01)
400 2:neutral 2:neutral 1 (-5.057168	-0.6631	0	G	S	28.9	0	-0.4	0	FALSE	FALSE	FALSE	FALSE	FALSE	FALSE	FALSE	FALSE	FALSE	FALSE	FALSE	FALSE	FALSE	FALSE	FALSE	0.15)
401 2:neutral 2:neutral 0.962 (1.910551	7.1805	0	V	A	-51.4	-1	-2.4	0	FALSE	FALSE	TRUE	FALSE	FALSE	FALSE	FALSE	FALSE	FALSE	FALSE	FALSE	FALSE	FALSE	FALSE	TRUE	0.0749)
402 2:neutral 2:neutral 0.655 (1.910551	7.1805	0.950917	Q	H	9.4	0	0.3	1	FALSE	FALSE	FALSE	FALSE	FALSE	FALSE	FALSE	FALSE	FALSE	FALSE	FALSE	FALSE	FALSE	FALSE	FALSE	0.0749)
403 2:neutral 2:neutral 1 (1.910551	7.1805	0	S	P	23.7	0	-0.8	0	FALSE	FALSE	FALSE	FALSE	FALSE	FALSE	FALSE	FALSE	FALSE	FALSE	FALSE	FALSE	FALSE	FALSE	FALSE	0.0749)
404 2:neutral 2:neutral 1 (-2.727566	-416.5571	0	P	L	54	0	5.4	0	FALSE	FALSE	FALSE	FALSE	FALSE	FALSE	FALSE	FALSE	FALSE	FALSE	FALSE	FALSE	FALSE	FALSE	FALSE	0.27)
405 2:neutral 2:neutral 1 (-2.727566	-416.5571	0	V	A	-51.4	-1	-2.4	0	FALSE	FALSE	FALSE	FALSE	FALSE	FALSE	FALSE	FALSE	FALSE	FALSE	FALSE	FALSE	FALSE	FALSE	FALSE	0.0749)
406 2:neutral 2:neutral 1 (-2.727566	-416.5571	-58.378947	I	V	-26.7	0	-0.3	0	FALSE	FALSE	FALSE	FALSE	FALSE	FALSE	FALSE	FALSE	FALSE	FALSE	FALSE	FALSE	FALSE	FALSE	FALSE	0.09)
407 2:neutral 2:neutral 1 (-2.727566	-416.5571	0	A	T	27.5	1	-2.5	0	FALSE	FALSE	FALSE	FALSE	FALSE	FALSE	FALSE	FALSE	FALSE	FALSE	FALSE	FALSE	FALSE	FALSE	FALSE	0.28)
408 2:neutral 2:neutral 1 (-2.727566	-416.5571	0	V	I	26.7	0	0.3	0	FALSE	FALSE	FALSE	FALSE	FALSE	FALSE	FALSE	FALSE	FALSE	FALSE	FALSE	FALSE	FALSE	FALSE	FALSE	0.04)
409 2:neutral 2:neutral 0.751 (1.910551	-0.6631	0	H	Q	-9.4	0	-0.3	-1	FALSE	FALSE	TRUE	FALSE	FALSE	FALSE	FALSE	FALSE	FALSE	FALSE	TRUE	FALSE	FALSE	FALSE	FALSE	0.02)
410 2:neutral 2:neutral 0.923 (1.910551	-0.6631	0	L	F	23.2	0	-1	0	FALSE	FALSE	TRUE	FALSE	FALSE	FALSE	FALSE	FALSE	FALSE	FALSE	TRUE	FALSE	FALSE	FALSE	FALSE	0)
411 2:neutral 2:neutral 0.923 (1.910551	-0.6631	0	G	R	113.3	0	-4.1	1	FALSE	FALSE	TRUE	FALSE	FALSE	FALSE	FALSE	FALSE	FALSE	FALSE	TRUE	FALSE	FALSE	FALSE	FALSE	0.66)
412 2:neutral 2:neutral 0.962 (1.910551	-0.6631	0.950917	A	T	27.5	1	-2.5	0	FALSE	FALSE	FALSE	FALSE	FALSE	FALSE	FALSE	FALSE	FALSE	FALSE	FALSE	FALSE	FALSE	FALSE	FALSE	0.13)
413 2:neutral 2:neutral 0.962 (1.910551	-0.6631	0	E	K	30.2	0	-0.4	2	FALSE	FALSE	FALSE	FALSE	FALSE	FALSE	FALSE	FALSE	FALSE	FALSE	FALSE	FALSE	FALSE	FALSE	FALSE	0.42)
414 2:neutral 2:neutral 1 (1.910551	-0.6631	0	H	R	20.2	0	-1.3	0	FALSE	FALSE	FALSE	FALSE	FALSE	FALSE	FALSE	FALSE	FALSE	FALSE	FALSE	FALSE	FALSE	FALSE	FALSE	0.75)
415 2:neutral 2:neutral 0.885 (1.910551	-0.6631	0	E	K	30.2	0	-0.4	2	FALSE	FALSE	TRUE	FALSE	FALSE	FALSE	FALSE	FALSE	FALSE	FALSE	TRUE	FALSE	FALSE	FALSE	FALSE	0.94)
416 2:neutral 2:neutral 0.846 (1.910551	-0.6631	0	E	K	30.2	0	-0.4	2	FALSE	FALSE	TRUE	FALSE	FALSE	FALSE	FALSE	FALSE	FALSE	FALSE	TRUE	FALSE	FALSE	FALSE	FALSE	0.13)
417 2:neutral 2:neutral 0.994 (1.910551	-0.6631	0	P	L	54	0	5.4	0	FALSE	FALSE	TRUE	FALSE	FALSE	FALSE	FALSE	FALSE	FALSE	FALSE	TRUE	FALSE	FALSE	FALSE	FALSE	0.01)
418 2:neutral 2:neutral 0.846 (1.910551	-0.6631	0.950917	P	L	54	0	5.4	0	FALSE	FALSE	FALSE	FALSE	FALSE	FALSE	FALSE	FALSE	FALSE	FALSE	FALSE	FALSE	FALSE	FALSE	FALSE	0.11)
419 2:neutral 2:neutral 0.846 (1.910551	-0.6631	0.950917	R	H	-20.2	0	1.3	0	FALSE	FALSE	FALSE	FALSE	FALSE	FALSE	FALSE	FALSE	FALSE	FALSE	FALSE	FALSE	FALSE	FALSE	FALSE	0.08)
420 2:neutral 2:neutral 1 (1.910551	-0.6631	0	G	R	113.3	0	-4.1	1	FALSE	FALSE	FALSE	FALSE	FALSE	FALSE	FALSE	FALSE	FALSE	FALSE	FALSE	FALSE	FALSE	FALSE	FALSE	0.57)
421 2:neutral 2:neutral 0.962 (1.910551	-0.6631	0	D	Y	82.5	0	2.2	1	FALSE	FALSE	FALSE	FALSE	FALSE	FALSE	FALSE	FALSE	FALSE	FALSE	FALSE	FALSE	FALSE	FALSE	FALSE	0.06)
422 2:neutral 2:neutral 0.885 (1.910551	-0.6631	0	G	R	113.3	0	-4.1	1	FALSE	FALSE	TRUE	FALSE	FALSE	FALSE	FALSE	FALSE	FALSE	FALSE	TRUE	FALSE	FALSE	FALSE	FALSE	0.09)
423 2:neutral 2:neutral 0.731 (1.910551	-0.6631	0	T	I	50.6	0	5.2	0	FALSE	FALSE	TRUE	FALSE	FALSE	FALSE	FALSE	FALSE	FALSE	FALSE	TRUE	FALSE	FALSE	FALSE	FALSE	0.06)
424 2:neutral 2:neutral 0.846 (1.910551	-0.6631	0	N	S	-25.1	0	2.7	0	FALSE	FALSE	TRUE	FALSE	FALSE	FALSE	FALSE	FALSE	FALSE	FALSE	TRUE	FALSE	FALSE	FALSE	FALSE	0.05)
425 2:neutral 2:neutral 0.923 (1.910551	-0.6631	0	S	G	-28.9	0	0.4	0	FALSE	FALSE	TRUE	FALSE	FALSE	FALSE	FALSE	FALSE	FALSE	FALSE	TRUE	FALSE	FALSE	FALSE	FALSE	1)
426 2:neutral 2:neutral 1 (-1.557641	3.5016	0.950917	V	M	22.9	-1	-2.3	0	FALSE	FALSE	FALSE	FALSE	FALSE	FALSE	FALSE	FALSE	FALSE	FALSE	FALSE	FALSE	FALSE	FALSE	FALSE	0)
427 2:neutral 2:neutral 1 (-1.557641	3.5016	-58.96391	S	T	27.1	1	0.1	0	FALSE	FALSE	FALSE	FALSE	FALSE	FALSE	FALSE	FALSE	FALSE	FALSE	FALSE	FALSE	FALSE	FALSE	FALSE	0.29)
428 2:neutral 2:neutral 0.923 (-1.557641	3.5016	0.950917	R	W	54.4	0	3.6	-1	FALSE	FALSE	FALSE	FALSE	FALSE	FALSE	FALSE	FALSE	FALSE	FALSE	FALSE	FALSE	FALSE	FALSE	FALSE	0)
429 2:neutral 2:neutral 0.962 (-1.557641	3.5016	-1.614224	R	C	-64.9	0	7	-1	FALSE	FALSE	FALSE	FALSE	FALSE	FALSE	FALSE	FALSE	FALSE	FALSE	FALSE	FALSE	FALSE	FALSE	FALSE	0)
430 2:neutral 2:neutral 1 (-1.557641	3.5016	-1.614224	P	T	3.4	1	0.9	0	FALSE	FALSE	FALSE	FALSE	FALSE	FALSE	FALSE	FALSE	FALSE	FALSE	FALSE	FALSE	FALSE	FALSE	FALSE	0.11)
431 2:neutral 2:neutral 0.885 (-1.557641	3.5016	0.950917	E	Q	5.4	0	0	1	FALSE	FALSE	FALSE	FALSE	FALSE	FALSE	FALSE	FALSE	FALSE	FALSE	FALSE	FALSE	FALSE	FALSE	FALSE	0.85)
432 2:neutral 2:neutral 1 (-1.557641	3.5016	0.950917	V	I	26.7	0	0.3	0	FALSE	FALSE	FALSE	FALSE	FALSE	FALSE	FALSE	FALSE	FALSE	FALSE	FALSE	FALSE	FALSE	FALSE	FALSE	0.28)
433 2:neutral 2:neutral 0.769 (-1.557641	3.5016	0.950917	V	G	-79.9	-1	-4.6	0	FALSE	FALSE	FALSE	FALSE	FALSE	FALSE	FALSE	FALSE	FALSE	FALSE	FALSE	FALSE	FALSE	FALSE	FALSE	0)
434 2:neutral 2:neutral 0.923 (-1.557641	3.5016	0.950917	E	G	-78.3	0	3.1	1	FALSE	FALSE	FALSE	FALSE	FALSE	FALSE	FALSE	FALSE	FALSE	FALSE	FALSE	FALSE	FALSE	FALSE	FALSE	1)
435 2:neutral 2:neutral 1 (-1.557641	3.5016	-58.96391	S	C	19.5	0	3.3	0	FALSE	FALSE	FALSE	FALSE	FALSE	FALSE	FALSE	FALSE	FALSE	FALSE	FALSE	FALSE	FALSE	FALSE	FALSE	0.05)
436 2:neutral 2:neutral 1 (-1.557641	3.5016	-58.96391	R	H	-20.2	0	1.3	0	FALSE	FALSE	FALSE	FALSE	FALSE	FALSE	FALSE	FALSE	FALSE	FALSE	FALSE	FALSE	FALSE	FALSE	FALSE	0.21)
437 2:neutral 2:neutral 0.851 (-1.557641	3.5016	-58.96391	C	W	119.3	0	-3.4	0	FALSE	FALSE	FALSE	FALSE	FALSE	FALSE	FALSE	FALSE	FALSE	FALSE	FALSE	FALSE	FALSE	FALSE	FALSE	0.05)
438 1:disease 2:neutral + 0.923 (1.037852	8.2896	0.950917	R	W	54.4	0	3.6	-1	FALSE	FALSE	FALSE	FALSE	FALSE	FALSE	FALSE	FALSE	FALSE	FALSE	FALSE	FALSE	FALSE	FALSE	FALSE	0)
439 2:neutral 2:neutral 1 (1.037852	8.2896	0	H	R	20.2	0	-1.3	0	FALSE	FALSE	FALSE	FALSE	FALSE	FALSE	FALSE	FALSE	FALSE	FALSE	FALSE	FALSE	FALSE	FALSE	FALSE	0.55)
440 2:neutral 2:neutral 0.801 (1.037852	8.2896	0.950917	T	R	57.3	-1	-3.8	1	FALSE	FALSE	FALSE	FALSE	FALSE	FALSE	FALSE	FALSE	FALSE	FALSE	FALSE	FALSE	FALSE	FALSE	FALSE	1)
441 1:disease 2:neutral + 0.808 (1.037852	8.2896	0	R	Q	-29.6	0	1	-1	FALSE	FALSE	FALSE	FALSE	FALSE	FALSE	FALSE	FALSE	FALSE	FALSE	FALSE	FALSE	FALSE	FALSE	FALSE	0)
442 2:neutral 2:neutral 0.885 (1.037852	8.2896	0	R	C	-64.9	0	7	-1	FALSE	FALSE	FALSE	FALSE	FALSE	FALSE	FALSE	FALSE	FALSE	FALSE	FALSE	FALSE	FALSE	FALSE	FALSE	0.01)
443 2:neutral 2:neutral 0.885 (1.037852	8.2896	0	T	M	46.8	-1	2.6	0	FALSE	FALSE	FALSE	FALSE	FALSE	FALSE	FALSE	FALSE	FALSE	FALSE	FALSE	FALSE	FALSE	FALSE	FALSE	0.07)
444 1:disease 2:neutral + 0.765 (1.037852	8.2896	0.950917	D	G	-51	0	3.1	1	FALSE	FALSE	FALSE	FALSE	FALSE	FALSE	FALSE	FALSE	FALSE	FALSE	FALSE	FALSE	FALSE	FALSE	FALSE	0)
445 2:neutral 2:neutral 0.808 (1.037852	8.2896	0.950917	T	M	46.8	-1	2.6	0	FALSE	FALSE	FALSE	FALSE	FALSE	FALSE	FALSE	FALSE	FALSE	FALSE	FALSE	FALSE	FALSE	FALSE	FALSE	0.01)
446 1:disease 2:neutral + 0.923 (1.037852	8.2896	0.950917	R	W	54.4	0	3.6	-1	FALSE	FALSE	FALSE	FALSE	FALSE	FALSE	FALSE	FALSE	FALSE	FALSE	FALSE	FALSE	FALSE	FALSE	FALSE	0)
447 1:disease 2:neutral + 0.885 (1.037852	8.2896	0	R	W	54.4	0	3.6	-1	FALSE	FALSE	FALSE	FALSE	FALSE	FALSE	FALSE	FALSE	FALSE	FALSE	FALSE	FALSE	FALSE	FALSE	FALSE	0)
448 2:neutral 2:neutral 0.962 (-2.263566	8.4392	0.950917	I	V	-26.7	0	-0.3	0	TRUE	FALSE	FALSE	FALSE	FALSE	FALSE	FALSE	FALSE	FALSE	FALSE	FALSE	FALSE	FALSE	FALSE	FALSE	0.59)
449 2:neutral 2:neutral 0.864 (-2.263566	8.4392	0.950917	A	T	27.5	1	-2.5	0	FALSE	FALSE	FALSE	FALSE	FALSE	FALSE	FALSE	FALSE	FALSE	FALSE	FALSE	FALSE	FALSE	FALSE	FALSE	0)
450 2:neutral 2:neutral 0.962 (-2.263566	8.4392	0.950917	S	L	77.7	0	4.6	0	FALSE	FALSE	FALSE	FALSE	FALSE	FALSE	FALSE	FALSE	FALSE	FALSE	FALSE	FALSE	FALSE	FALSE	FALSE	0)
451 2:neutral 2:neutral 1 (-2.263566	-420.1878	0.950917	Q	R	29.6	0	-1	1	FALSE	FALSE	FALSE	FALSE	FALSE	FALSE	FALSE	FALSE	FALSE	FALSE	FALSE	FALSE	FALSE	FALSE	FALSE	0.5)
452 2:neutral 2:neutral 0.996 (-2.263566	-420.1878	0.950917	R	H	-20.2	0	1.3	0	FALSE	FALSE	FALSE	FALSE	FALSE	FALSE	FALSE	FALSE	FALSE	FALSE	FALSE	FALSE	FALSE	FALSE	FALSE	0.01)
453 2:neutral 2:neutral 1 (-2.263566	-420.1878	0	E	K	30.2	0	-0.4	2	FALSE	FALSE	FALSE	FALSE	FALSE	FALSE	FALSE	FALSE	FALSE	FALSE	FALSE	FALSE	FALSE	FALSE	FALSE	0.08)
454 2:neutral 2:neutral 1 (-2.263566	-420.1878	0.950917	R	H	-20.2	0	1.3	0	FALSE	FALSE	FALSE	FALSE	FALSE	FALSE	FALSE	FALSE	FALSE	FALSE	FALSE	FALSE	FALSE	FALSE	FALSE	0.06)
455 2:neutral 2:neutral 1 (-58.864374	-0.6631	0.950917	V	I	26.7	0	0.3	0	FALSE	FALSE	FALSE	FALSE	FALSE	FALSE	FALSE	FALSE	FALSE	FALSE	FALSE	FALSE	FALSE	FALSE	FALSE	0.24)
456 2:neutral 2:neutral 0.923 (-2.263566	-0.1703	0	E	D	-27.3	0	0	0	FALSE	FALSE	FALSE	FALSE	FALSE	FALSE	FALSE	FALSE	FALSE	FALSE	FALSE	FALSE	FALSE	FALSE	FALSE	0)
457 2:neutral 2:neutral 0.791 (-2.263566	-0.1703	0	R	Q	-29.6	0	1	-1	FALSE	FALSE	FALSE	FALSE	FALSE	FALSE	FALSE	FALSE	FALSE	FALSE	FALSE	FALSE	FALSE	FALSE	FALSE	0.06)
458 2:neutral 2:neutral 0.962 (0.628591	-223.541	0	T	P	-3.4	-1	-0.9	0	FALSE	FALSE	FALSE	FALSE	FALSE	FALSE	FALSE	FALSE	FALSE	FALSE	FALSE	FALSE	FALSE	FALSE	FALSE	0.0749)
459 2:neutral 2:neutral 1 (0.628591	-223.541	0	T	A	-27.5	-1	2.5	0	FALSE	FALSE	FALSE	FALSE	FALSE	FALSE	FALSE	FALSE	FALSE	FALSE	FALSE	FALSE	FALSE	FALSE	FALSE	0.83)
460 2:neutral 2:neutral 1 (0.628591	-223.541	0	A	V	51.4	1	2.4	0	FALSE	FALSE	FALSE	FALSE	FALSE	FALSE	FALSE	FALSE	FALSE	FALSE	FALSE	FALSE	FALSE	FALSE	FALSE	0.36)
461 2:neutral 2:neutral 0.846 (0.628591	-223.541	0	M	I	3.8	1	2.6	0	FALSE	FALSE	FALSE	FALSE	FALSE	FALSE	FALSE	FALSE	FALSE	FALSE	FALSE	FALSE	FALSE	FALSE	FALSE	0.0749)
462 2:neutral 2:neutral 1 (0.628591	-223.541	0	A	T	27.5	1	-2.5	0	FALSE	FALSE	FALSE	FALSE	FALSE	FALSE	FALSE	FALSE	FALSE	FALSE	FALSE	FALSE	FALSE	FALSE	FALSE	0.09)
463 2:neutral 2:neutral 0.977 (0.628591	-223.541	0	H	R	20.2	0	-1.3	0	FALSE	FALSE	FALSE	FALSE	FALSE	FALSE	FALSE	FALSE	FALSE	FALSE	FALSE	FALSE	FALSE	FALSE	FALSE	0.0749)
464 2:neutral 2:neutral 0.923 (0.628591	-223.541	0	R	W	54.4	0	3.6	-1	FALSE	FALSE	FALSE	FALSE	FALSE	FALSE	FALSE	FALSE	FALSE	FALSE	FALSE	FALSE	FALSE	FALSE	FALSE	0.0749)
465 2:neutral 2:neutral 1 (0.628591	-223.541	0	T	I	50.6	0	5.2	0	FALSE	FALSE	FALSE	FALSE	FALSE	FALSE	FALSE	FALSE	FALSE	FALSE	FALSE	FALSE	FALSE	FALSE	FALSE	0.15)
466 2:neutral 2:neutral 0.962 (0.628591	-223.541	0	D	G	-51	0	3.1	1	FALSE	FALSE	FALSE	FALSE	FALSE	FALSE	FALSE	FALSE	FALSE	FALSE	FALSE	FALSE	FALSE	FALSE	FALSE	0.01)
467 2:neutral 2:neutral 1 (0.628591	-223.541	0	P	L	54	0	5.4	0	FALSE	FALSE	FALSE	FALSE	FALSE	FALSE	FALSE	FALSE	FALSE	FALSE	FALSE	FALSE	FALSE	FALSE	FALSE	0.0749)
468 2:neutral 2:neutral 1 (0.628591	-223.541	0	R	H	-20.2	0	1.3	0	FALSE	FALSE	FALSE	FALSE	FALSE	FALSE	FALSE	FALSE	FALSE	FALSE	FALSE	FALSE	FALSE	FALSE	FALSE	0.0749)
469 2:neutral 2:neutral 0.923 (0.628591	-223.541	0	I	T	-50.6	0	-5.2	0	FALSE	FALSE	FALSE	FALSE	FALSE	FALSE	FALSE	FALSE	FALSE	FALSE	FALSE	FALSE	FALSE	FALSE	FALSE	0.28)
470 2:neutral 2:neutral 0.923 (0.628591	-223.541	0	C	S	-19.5	0	-3.3	0	FALSE	FALSE	FALSE	FALSE	FALSE	FALSE	FALSE	FALSE	FALSE	FALSE	FALSE	FALSE	FALSE	FALSE	FALSE	0.0749)
471 2:neutral 2:neutral 1 (0.628591	-223.541	0	A	V	51.4	1	2.4	0	FALSE	FALSE	FALSE	FALSE	FALSE	FALSE	FALSE	FALSE	FALSE	FALSE	FALSE	FALSE	FALSE	FALSE	FALSE	0.0749)
472 2:neutral 1:disease + 0.5 (-2.263566	11.7226	0.950917	L	S	-77.7	0	-4.6	0	FALSE	FALSE	FALSE	FALSE	FALSE	FALSE	FALSE	FALSE	FALSE	FALSE	FALSE	FALSE	FALSE	FALSE	FALSE	0)
473 2:neutral 2:neutral 1 (-2.263566	11.7226	0	P	S	-23.7	0	0.8	0	FALSE	FALSE	FALSE	FALSE	FALSE	FALSE	FALSE	FALSE	FALSE	FALSE	FALSE	FALSE	FALSE	FALSE	FALSE	0.18)
474 2:neutral 2:neutral 1 (-2.263566	-442.2402	0	P	L	54	0	5.4	0	FALSE	FALSE	FALSE	FALSE	FALSE	FALSE	FALSE	FALSE	FALSE	FALSE	FALSE	FALSE	FALSE	FALSE	FALSE	0.07)
475 2:neutral 2:neutral 1 (-2.263566	-442.2402	0	V	M	22.9	-1	-2.3	0	FALSE	FALSE	FALSE	FALSE	FALSE	FALSE	FALSE	FALSE	FALSE	FALSE	FALSE	FALSE	FALSE	FALSE	FALSE	0.22)
476 2:neutral 2:neutral 1 (-2.263566	-442.2402	0	E	G	-78.3	0	3.1	1	FALSE	FALSE	FALSE	FALSE	FALSE	FALSE	FALSE	FALSE	FALSE	FALSE	FALSE	FALSE	FALSE	FALSE	FALSE	0.08)
477 2:neutral 2:neutral 1 (-2.263566	-442.2402	0	R	G	-113.3	0	4.1	-1	FALSE	FALSE	FALSE	FALSE	FALSE	FALSE	FALSE	FALSE	FALSE	FALSE	FALSE	FALSE	FALSE	FALSE	FALSE	0.27)
478 2:neutral 2:neutral 0.962 (0.628591	-258.4662	0	V	I	26.7	0	0.3	0	FALSE	FALSE	FALSE	FALSE	FALSE	FALSE	FALSE	FALSE	FALSE	FALSE	FALSE	FALSE	FALSE	FALSE	FALSE	0.2)
479 2:neutral 2:neutral 1 (0.628591	-258.4662	0	H	R	20.2	0	-1.3	0	FALSE	FALSE	FALSE	FALSE	FALSE	FALSE	FALSE	FALSE	FALSE	FALSE	FALSE	FALSE	FALSE	FALSE	FALSE	0.36)
480 1:disease 2:neutral + 0.747 (-1.557641	68.2109	-1.614224	R	W	54.4	0	3.6	-1	FALSE	FALSE	FALSE	FALSE	FALSE	FALSE	FALSE	FALSE	FALSE	FALSE	FALSE	FALSE	FALSE	FALSE	FALSE	0.01)
481 1:disease 2:neutral + 0.771 (-1.557641	68.2109	0.950917	N	S	-25.1	0	2.7	0	FALSE	FALSE	FALSE	FALSE	FALSE	FALSE	FALSE	FALSE	FALSE	FALSE	FALSE	FALSE	FALSE	FALSE	FALSE	0)
482 1:disease 1:disease 0.885 (-1.557641	68.2109	2.449906	E	K	30.2	0	-0.4	2	TRUE	FALSE	FALSE	FALSE	FALSE	FALSE	FALSE	FALSE	FALSE	FALSE	FALSE	FALSE	FALSE	FALSE	FALSE	0.01)
483 2:neutral 2:neutral 0.692 (-2.727566	-175.1027	0	A	V	51.4	1	2.4	0	FALSE	FALSE	FALSE	FALSE	FALSE	FALSE	FALSE	FALSE	FALSE	FALSE	FALSE	FALSE	FALSE	FALSE	FALSE	0.05)
484 2:neutral 2:neutral 0.984 (-2.727566	-175.1027	0	L	I	0	1	0.7	0	FALSE	FALSE	FALSE	FALSE	FALSE	FALSE	FALSE	FALSE	FALSE	FALSE	FALSE	FALSE	FALSE	FALSE	FALSE	0.25)
