# Supplementary material for: KinMutRF: a random forest classifier of sequence variants in the human protein kinase superfamily
Source: BMC Genomics. 2016 Jun 23;17(Suppl 2):396. doi: 10.1186/s12864-016-2723-1 (PMC4928150; doi:10.1186/s12864-016-2723-1)
Supplement: Additional file 2: — Supplementary File S1. Training datasets used for 10-fold cross-validation experiment. File formats include weka and plain text. (ZIP 482 kb) [file 12864_2016_2723_MOESM2_ESM.zip › cross_validation_sets/vectors.weka.8.predictions.txt]

1 2:neutral 2:neutral 1 (-2.727566	-196.7342	0	N	S	-25.1	0	2.7	0	FALSE	FALSE	FALSE	FALSE	FALSE	FALSE	FALSE	FALSE	FALSE	FALSE	FALSE	FALSE	FALSE	FALSE	FALSE	0.0749)
2 2:neutral 2:neutral 1 (-2.727566	-196.7342	0.950917	A	T	27.5	1	-2.5	0	FALSE	FALSE	FALSE	FALSE	FALSE	FALSE	FALSE	FALSE	FALSE	FALSE	FALSE	FALSE	FALSE	FALSE	FALSE	0.0749)
3 2:neutral 2:neutral 1 (-2.727566	-196.7342	0.950917	R	C	-64.9	0	7	-1	FALSE	FALSE	FALSE	FALSE	FALSE	FALSE	FALSE	FALSE	FALSE	FALSE	FALSE	FALSE	FALSE	FALSE	FALSE	0.0749)
4 2:neutral 2:neutral 0.927 (-2.727566	-196.7342	0.950917	L	F	23.2	0	-1	0	TRUE	FALSE	FALSE	FALSE	FALSE	FALSE	FALSE	FALSE	FALSE	FALSE	FALSE	FALSE	FALSE	FALSE	FALSE	0.0749)
5 1:disease 2:neutral + 0.885 (0.628591	94.7919	0.950917	M	I	3.8	1	2.6	0	FALSE	FALSE	FALSE	FALSE	FALSE	FALSE	FALSE	FALSE	FALSE	FALSE	FALSE	FALSE	FALSE	FALSE	FALSE	0.0749)
6 2:neutral 2:neutral 0.538 (0.628591	94.7919	0	R	H	-20.2	0	1.3	0	FALSE	FALSE	FALSE	FALSE	FALSE	FALSE	FALSE	FALSE	FALSE	FALSE	FALSE	FALSE	FALSE	FALSE	FALSE	0.0749)
7 1:disease 2:neutral + 0.626 (0.628591	94.7919	0.950917	A	V	51.4	1	2.4	0	TRUE	FALSE	FALSE	FALSE	FALSE	FALSE	FALSE	FALSE	FALSE	FALSE	FALSE	FALSE	FALSE	FALSE	FALSE	0.0749)
8 2:neutral 2:neutral 0.731 (0.628591	94.7919	0.950917	N	S	-25.1	0	2.7	0	FALSE	FALSE	FALSE	FALSE	FALSE	FALSE	FALSE	FALSE	FALSE	FALSE	FALSE	FALSE	FALSE	FALSE	FALSE	0.0749)
9 2:neutral 2:neutral 0.962 (0.628591	94.7919	-3.292296	T	M	46.8	-1	2.6	0	FALSE	FALSE	TRUE	FALSE	FALSE	FALSE	TRUE	FALSE	FALSE	FALSE	FALSE	FALSE	FALSE	FALSE	FALSE	0.1)
10 2:neutral 2:neutral 0.716 (0.628591	94.7919	0.950917	V	L	26.7	-1	-0.4	0	FALSE	FALSE	FALSE	FALSE	FALSE	FALSE	FALSE	FALSE	FALSE	FALSE	FALSE	FALSE	FALSE	FALSE	FALSE	0.0749)
11 2:neutral 2:neutral 0.654 (0.628591	94.7919	0.950917	V	A	-51.4	-1	-2.4	0	FALSE	FALSE	FALSE	FALSE	FALSE	FALSE	FALSE	FALSE	FALSE	FALSE	FALSE	FALSE	FALSE	FALSE	FALSE	0.0749)
12 2:neutral 2:neutral 0.672 (0.628591	94.7919	0.950917	L	F	23.2	0	-1	0	FALSE	FALSE	FALSE	FALSE	FALSE	FALSE	FALSE	FALSE	FALSE	FALSE	FALSE	FALSE	FALSE	FALSE	FALSE	0.0749)
13 2:neutral 2:neutral 0.808 (0.628591	94.7919	-3.292296	G	E	78.3	0	-3.1	-1	FALSE	FALSE	TRUE	FALSE	FALSE	FALSE	TRUE	FALSE	FALSE	FALSE	FALSE	FALSE	FALSE	FALSE	FALSE	1)
14 2:neutral 2:neutral 0.714 (0.628591	94.7919	0.950917	E	D	-27.3	0	0	0	FALSE	FALSE	FALSE	FALSE	FALSE	FALSE	FALSE	FALSE	FALSE	FALSE	FALSE	FALSE	FALSE	FALSE	FALSE	0.0749)
15 1:disease 2:neutral + 0.775 (0.628591	94.7919	0.950917	V	M	22.9	-1	-2.3	0	FALSE	FALSE	FALSE	FALSE	FALSE	FALSE	FALSE	FALSE	FALSE	FALSE	FALSE	FALSE	FALSE	FALSE	FALSE	0.0749)
16 2:neutral 2:neutral 0.907 (0.628591	94.7919	-3.292296	S	G	-28.9	0	0.4	0	FALSE	FALSE	TRUE	FALSE	FALSE	FALSE	TRUE	FALSE	FALSE	FALSE	FALSE	FALSE	FALSE	FALSE	FALSE	0.3)
17 2:neutral 2:neutral 0.827 (0.628591	94.7919	0.950917	P	L	54	0	5.4	0	FALSE	FALSE	FALSE	FALSE	FALSE	FALSE	FALSE	FALSE	FALSE	FALSE	FALSE	FALSE	FALSE	FALSE	FALSE	0.0749)
18 2:neutral 2:neutral 0.838 (0.628591	94.7919	1.385776	M	I	3.8	1	2.6	0	FALSE	FALSE	TRUE	FALSE	FALSE	FALSE	TRUE	FALSE	FALSE	FALSE	FALSE	FALSE	FALSE	FALSE	FALSE	0.0749)
19 2:neutral 2:neutral 0.603 (0.628591	94.7919	0	A	G	-28.5	0	-2.2	0	FALSE	FALSE	FALSE	FALSE	FALSE	FALSE	FALSE	FALSE	FALSE	FALSE	FALSE	FALSE	FALSE	FALSE	FALSE	0.0749)
20 2:neutral 2:neutral 0.962 (0.628591	94.7919	-3.292296	N	S	-25.1	0	2.7	0	FALSE	FALSE	TRUE	FALSE	FALSE	TRUE	FALSE	FALSE	FALSE	FALSE	FALSE	FALSE	FALSE	FALSE	FALSE	0.71)
21 2:neutral 2:neutral 1 (-1.557641	-0.6754	0	G	S	28.9	0	-0.4	0	FALSE	FALSE	FALSE	FALSE	FALSE	FALSE	FALSE	FALSE	FALSE	FALSE	FALSE	FALSE	FALSE	FALSE	FALSE	1)
22 2:neutral 2:neutral 1 (-1.557641	-0.6754	0	G	S	28.9	0	-0.4	0	FALSE	FALSE	FALSE	FALSE	FALSE	FALSE	FALSE	FALSE	FALSE	FALSE	FALSE	FALSE	FALSE	FALSE	FALSE	0.96)
23 2:neutral 2:neutral 1 (-1.557641	-0.6754	0	R	Q	-29.6	0	1	-1	FALSE	FALSE	FALSE	FALSE	FALSE	FALSE	FALSE	FALSE	FALSE	FALSE	FALSE	FALSE	FALSE	FALSE	FALSE	0.29)
24 2:neutral 2:neutral 1 (-2.263566	-195.7615	0	A	T	27.5	1	-2.5	0	FALSE	FALSE	FALSE	FALSE	FALSE	FALSE	FALSE	FALSE	FALSE	FALSE	FALSE	FALSE	FALSE	FALSE	FALSE	0.53)
25 2:neutral 2:neutral 1 (-2.263566	-195.7615	0	T	M	46.8	-1	2.6	0	FALSE	FALSE	FALSE	FALSE	FALSE	FALSE	FALSE	FALSE	FALSE	FALSE	FALSE	FALSE	FALSE	FALSE	FALSE	0.17)
26 2:neutral 2:neutral 0.859 (-2.263566	-195.7615	0	D	E	27.3	0	0	0	FALSE	FALSE	TRUE	FALSE	FALSE	FALSE	FALSE	FALSE	FALSE	FALSE	TRUE	FALSE	FALSE	FALSE	FALSE	0.01)
27 2:neutral 2:neutral 1 (-2.263566	-195.7615	-58.641981	T	M	46.8	-1	2.6	0	FALSE	FALSE	FALSE	FALSE	FALSE	FALSE	FALSE	FALSE	FALSE	FALSE	FALSE	FALSE	FALSE	FALSE	FALSE	0.11)
28 2:neutral 2:neutral 1 (-2.263566	-195.7615	0	S	T	27.1	1	0.1	0	FALSE	FALSE	FALSE	FALSE	FALSE	FALSE	FALSE	FALSE	FALSE	FALSE	FALSE	FALSE	FALSE	FALSE	FALSE	0.48)
29 2:neutral 2:neutral 1 (-2.263566	-195.7615	2.449906	T	M	46.8	-1	2.6	0	FALSE	FALSE	FALSE	FALSE	FALSE	FALSE	FALSE	FALSE	FALSE	FALSE	FALSE	FALSE	FALSE	FALSE	FALSE	0.1)
30 2:neutral 2:neutral 1 (-2.263566	-195.7615	-58.641981	H	R	20.2	0	-1.3	0	FALSE	FALSE	FALSE	FALSE	FALSE	FALSE	FALSE	FALSE	FALSE	FALSE	FALSE	FALSE	FALSE	FALSE	FALSE	0.38)
31 2:neutral 2:neutral 1 (-2.263566	-195.7615	-56.641981	D	V	28.9	1	7.7	1	FALSE	FALSE	FALSE	FALSE	FALSE	FALSE	FALSE	FALSE	FALSE	FALSE	FALSE	FALSE	FALSE	FALSE	FALSE	0.27)
32 2:neutral 2:neutral 1 (-2.727566	-41.7532	0	A	T	27.5	1	-2.5	0	FALSE	FALSE	FALSE	FALSE	FALSE	FALSE	FALSE	FALSE	FALSE	FALSE	FALSE	FALSE	FALSE	FALSE	FALSE	0.59)
33 2:neutral 2:neutral 1 (-2.727566	-41.7532	0	R	Q	-29.6	0	1	-1	FALSE	FALSE	FALSE	FALSE	FALSE	FALSE	FALSE	FALSE	FALSE	FALSE	FALSE	FALSE	FALSE	FALSE	FALSE	0.62)
34 1:disease 1:disease 0.769 (0.628591	434.1734	0.950917	A	T	27.5	1	-2.5	0	TRUE	FALSE	FALSE	FALSE	FALSE	FALSE	FALSE	FALSE	FALSE	FALSE	FALSE	FALSE	FALSE	FALSE	FALSE	0)
35 1:disease 1:disease 1 (0.628591	434.1734	0.950917	R	Q	-29.6	0	1	-1	FALSE	FALSE	FALSE	FALSE	FALSE	FALSE	FALSE	FALSE	FALSE	FALSE	FALSE	FALSE	FALSE	FALSE	FALSE	0)
36 1:disease 1:disease 0.923 (0.628591	434.1734	0	L	P	-54	0	-5.4	0	FALSE	FALSE	FALSE	FALSE	FALSE	FALSE	FALSE	FALSE	FALSE	FALSE	FALSE	FALSE	FALSE	FALSE	FALSE	0)
37 1:disease 1:disease 1 (0.628591	434.1734	0.950917	R	Q	-29.6	0	1	-1	FALSE	FALSE	FALSE	FALSE	FALSE	FALSE	FALSE	FALSE	FALSE	FALSE	FALSE	FALSE	FALSE	FALSE	FALSE	0)
38 2:neutral 1:disease + 0.805 (0.628591	434.1734	0	V	M	22.9	-1	-2.3	0	FALSE	FALSE	FALSE	FALSE	FALSE	FALSE	FALSE	FALSE	FALSE	FALSE	FALSE	FALSE	FALSE	FALSE	FALSE	0)
39 1:disease 1:disease 0.849 (0.628591	434.1734	0.950917	W	S	-138.8	0	0.1	0	FALSE	FALSE	FALSE	FALSE	FALSE	FALSE	FALSE	FALSE	FALSE	FALSE	FALSE	FALSE	FALSE	FALSE	FALSE	0)
40 2:neutral 2:neutral 0.74 (0.628591	434.1734	-3.179009	G	S	28.9	0	-0.4	0	FALSE	FALSE	TRUE	FALSE	FALSE	FALSE	TRUE	FALSE	FALSE	FALSE	FALSE	FALSE	FALSE	FALSE	FALSE	0.2)
41 2:neutral 1:disease + 0.692 (0.628591	434.1734	-3.179009	P	L	54	0	5.4	0	FALSE	FALSE	TRUE	FALSE	FALSE	FALSE	TRUE	FALSE	FALSE	FALSE	FALSE	FALSE	FALSE	FALSE	FALSE	0.15)
42 1:disease 1:disease 1 (0.628591	434.1734	0.950917	R	W	54.4	0	3.6	-1	FALSE	FALSE	FALSE	FALSE	FALSE	FALSE	FALSE	FALSE	FALSE	FALSE	FALSE	FALSE	FALSE	FALSE	FALSE	0)
43 2:neutral 1:disease + 0.909 (0.628591	434.1734	0	Y	C	-85.1	0	3.8	0	FALSE	TRUE	TRUE	FALSE	FALSE	FALSE	FALSE	FALSE	TRUE	FALSE	FALSE	FALSE	FALSE	FALSE	FALSE	0.09)
44 1:disease 1:disease 0.808 (0.628591	434.1734	0	G	R	113.3	0	-4.1	1	FALSE	FALSE	FALSE	FALSE	FALSE	FALSE	FALSE	FALSE	FALSE	FALSE	FALSE	FALSE	FALSE	FALSE	FALSE	0)
45 1:disease 1:disease 0.885 (0.628591	434.1734	0.950917	I	T	-50.6	0	-5.2	0	FALSE	FALSE	FALSE	FALSE	FALSE	FALSE	FALSE	FALSE	FALSE	FALSE	FALSE	FALSE	FALSE	FALSE	FALSE	0)
46 1:disease 1:disease 0.842 (0.628591	434.1734	0	L	P	-54	0	-5.4	0	FALSE	FALSE	TRUE	FALSE	FALSE	FALSE	TRUE	FALSE	FALSE	FALSE	FALSE	FALSE	FALSE	FALSE	FALSE	0.2)
47 1:disease 2:neutral + 0.654 (0.628591	434.1734	-3.179009	I	T	-50.6	0	-5.2	0	FALSE	FALSE	FALSE	FALSE	FALSE	FALSE	FALSE	FALSE	FALSE	FALSE	FALSE	FALSE	FALSE	FALSE	FALSE	0)
48 1:disease 1:disease 0.784 (0.628591	434.1734	0.950917	W	L	-61.1	0	4.7	0	FALSE	FALSE	FALSE	FALSE	FALSE	FALSE	FALSE	FALSE	FALSE	FALSE	FALSE	FALSE	FALSE	FALSE	FALSE	0.0749)
49 1:disease 1:disease 0.808 (0.628591	434.1734	0.950917	A	E	49.8	0	-5.3	-1	FALSE	FALSE	FALSE	FALSE	FALSE	FALSE	FALSE	FALSE	FALSE	FALSE	FALSE	FALSE	FALSE	FALSE	FALSE	0)
50 2:neutral 1:disease + 0.745 (0.628591	434.1734	0	Q	K	24.8	0	-0.4	1	FALSE	FALSE	TRUE	FALSE	FALSE	FALSE	TRUE	FALSE	FALSE	FALSE	FALSE	FALSE	FALSE	FALSE	FALSE	0.29)
51 1:disease 2:neutral + 0.63 (0.628591	434.1734	0	G	S	28.9	0	-0.4	0	FALSE	FALSE	FALSE	FALSE	FALSE	FALSE	FALSE	FALSE	FALSE	FALSE	FALSE	FALSE	FALSE	FALSE	FALSE	0.19)
52 2:neutral 2:neutral 0.668 (0.628591	434.1734	-3.179009	Q	R	29.6	0	-1	1	FALSE	FALSE	TRUE	FALSE	FALSE	FALSE	TRUE	FALSE	FALSE	FALSE	FALSE	FALSE	FALSE	FALSE	FALSE	0.51)
53 1:disease 2:neutral + 0.731 (0.628591	434.1734	0	R	Q	-29.6	0	1	-1	FALSE	FALSE	FALSE	FALSE	FALSE	FALSE	FALSE	FALSE	FALSE	FALSE	FALSE	FALSE	FALSE	FALSE	FALSE	1)
54 1:disease 1:disease 0.826 (0.628591	434.1734	0	F	V	-49.9	1	1.4	0	FALSE	FALSE	FALSE	FALSE	FALSE	FALSE	FALSE	FALSE	FALSE	FALSE	FALSE	FALSE	FALSE	FALSE	FALSE	0.01)
55 1:disease 1:disease 0.801 (0.628591	434.1734	0	P	T	3.4	1	0.9	0	FALSE	FALSE	FALSE	FALSE	FALSE	FALSE	FALSE	FALSE	FALSE	FALSE	FALSE	FALSE	FALSE	FALSE	FALSE	0)
56 1:disease 2:neutral + 0.531 (0.628591	434.1734	-3.179009	T	A	-27.5	-1	2.5	0	FALSE	FALSE	TRUE	FALSE	FALSE	FALSE	TRUE	FALSE	FALSE	FALSE	FALSE	FALSE	FALSE	FALSE	FALSE	0.19)
57 1:disease 1:disease 0.735 (0.628591	434.1734	0	I	M	-3.8	-1	-2.6	0	FALSE	FALSE	FALSE	FALSE	FALSE	FALSE	FALSE	FALSE	FALSE	FALSE	FALSE	FALSE	FALSE	FALSE	FALSE	0)
58 1:disease 1:disease 0.808 (0.628591	434.1734	0	C	Y	85.1	0	-3.8	0	FALSE	FALSE	TRUE	FALSE	FALSE	FALSE	TRUE	FALSE	FALSE	FALSE	FALSE	FALSE	FALSE	FALSE	FALSE	1)
59 1:disease 1:disease 1 (0.628591	434.1734	0.950917	R	Q	-29.6	0	1	-1	FALSE	FALSE	FALSE	FALSE	FALSE	FALSE	FALSE	FALSE	FALSE	FALSE	FALSE	FALSE	FALSE	FALSE	FALSE	0)
60 1:disease 1:disease 0.76 (0.628591	434.1734	0	N	S	-25.1	0	2.7	0	FALSE	FALSE	TRUE	FALSE	FALSE	FALSE	TRUE	FALSE	FALSE	FALSE	FALSE	FALSE	FALSE	FALSE	FALSE	0)
61 1:disease 1:disease 0.76 (0.628591	434.1734	0	R	H	-20.2	0	1.3	0	FALSE	FALSE	TRUE	FALSE	FALSE	FALSE	TRUE	FALSE	FALSE	FALSE	FALSE	FALSE	FALSE	FALSE	FALSE	0)
62 1:disease 1:disease 0.86 (0.628591	434.1734	0	L	Q	-22.9	0	-7.3	0	FALSE	FALSE	FALSE	FALSE	FALSE	FALSE	FALSE	FALSE	FALSE	FALSE	FALSE	FALSE	FALSE	FALSE	FALSE	0)
63 1:disease 1:disease 0.585 (0.628591	434.1734	0	D	G	-51	0	3.1	1	FALSE	FALSE	FALSE	FALSE	FALSE	FALSE	FALSE	FALSE	FALSE	FALSE	FALSE	FALSE	FALSE	FALSE	FALSE	0.26)
64 1:disease 1:disease 0.962 (0.628591	434.1734	0.950917	P	L	54	0	5.4	0	FALSE	FALSE	FALSE	FALSE	FALSE	FALSE	FALSE	FALSE	FALSE	FALSE	FALSE	FALSE	FALSE	FALSE	FALSE	0)
65 2:neutral 1:disease + 0.808 (0.628591	434.1734	0.950917	T	A	-27.5	-1	2.5	0	FALSE	FALSE	FALSE	FALSE	FALSE	FALSE	FALSE	FALSE	FALSE	FALSE	FALSE	FALSE	FALSE	FALSE	FALSE	0.07)
66 1:disease 1:disease 0.683 (0.628591	434.1734	0	N	D	-3	0	0	-1	FALSE	FALSE	FALSE	FALSE	FALSE	FALSE	FALSE	FALSE	FALSE	FALSE	FALSE	FALSE	FALSE	FALSE	FALSE	0)
67 1:disease 2:neutral + 0.7 (0.628591	434.1734	0	V	L	26.7	-1	-0.4	0	FALSE	FALSE	TRUE	FALSE	FALSE	FALSE	TRUE	FALSE	FALSE	FALSE	FALSE	FALSE	FALSE	FALSE	FALSE	0.31)
68 1:disease 1:disease 1 (0.628591	434.1734	0.950917	R	W	54.4	0	3.6	-1	FALSE	FALSE	FALSE	FALSE	FALSE	FALSE	FALSE	FALSE	FALSE	FALSE	FALSE	FALSE	FALSE	FALSE	FALSE	0)
69 1:disease 1:disease 0.808 (0.628591	434.1734	0	G	R	113.3	0	-4.1	1	FALSE	FALSE	FALSE	FALSE	FALSE	FALSE	FALSE	FALSE	FALSE	FALSE	FALSE	FALSE	FALSE	FALSE	FALSE	0)
70 1:disease 1:disease 1 (0.628591	434.1734	0	C	Y	85.1	0	-3.8	0	FALSE	FALSE	TRUE	FALSE	FALSE	FALSE	TRUE	FALSE	FALSE	FALSE	FALSE	FALSE	FALSE	FALSE	FALSE	0)
71 1:disease 1:disease 0.744 (0.628591	434.1734	0	K	E	-30.2	0	0.4	-2	FALSE	FALSE	TRUE	FALSE	FALSE	FALSE	TRUE	FALSE	FALSE	FALSE	FALSE	FALSE	FALSE	FALSE	FALSE	0.18)
72 1:disease 2:neutral + 0.655 (0.628591	434.1734	-3.179009	T	M	46.8	-1	2.6	0	FALSE	FALSE	FALSE	FALSE	FALSE	FALSE	FALSE	FALSE	FALSE	FALSE	FALSE	FALSE	FALSE	FALSE	FALSE	0)
73 1:disease 1:disease 0.715 (0.628591	434.1734	0	W	S	-138.8	0	0.1	0	FALSE	FALSE	FALSE	FALSE	FALSE	FALSE	FALSE	FALSE	FALSE	FALSE	FALSE	FALSE	FALSE	FALSE	FALSE	0)
74 1:disease 1:disease 0.654 (0.628591	434.1734	-3.179009	R	W	54.4	0	3.6	-1	FALSE	FALSE	FALSE	FALSE	FALSE	FALSE	FALSE	FALSE	FALSE	FALSE	FALSE	FALSE	FALSE	FALSE	FALSE	0)
75 2:neutral 1:disease + 0.712 (0.628591	434.1734	0.950917	L	V	-26.7	1	0.4	0	FALSE	FALSE	FALSE	FALSE	FALSE	FALSE	FALSE	FALSE	FALSE	FALSE	FALSE	FALSE	FALSE	FALSE	FALSE	1)
76 1:disease 1:disease 0.605 (0.628591	434.1734	0	H	R	20.2	0	-1.3	0	FALSE	FALSE	TRUE	FALSE	FALSE	FALSE	TRUE	FALSE	FALSE	FALSE	FALSE	FALSE	FALSE	FALSE	FALSE	0.01)
77 1:disease 1:disease 0.878 (0.628591	434.1734	0	N	K	54.5	0	-0.4	1	FALSE	FALSE	TRUE	FALSE	FALSE	FALSE	TRUE	FALSE	FALSE	FALSE	FALSE	FALSE	FALSE	FALSE	FALSE	0)
78 2:neutral 2:neutral 0.538 (0.628591	434.1734	0	I	T	-50.6	0	-5.2	0	FALSE	FALSE	FALSE	FALSE	FALSE	FALSE	FALSE	FALSE	FALSE	FALSE	FALSE	FALSE	FALSE	FALSE	FALSE	0)
79 1:disease 1:disease 1 (0.628591	434.1734	0.950917	A	V	51.4	1	2.4	0	TRUE	FALSE	FALSE	FALSE	FALSE	FALSE	FALSE	FALSE	FALSE	FALSE	FALSE	FALSE	FALSE	FALSE	FALSE	0)
80 1:disease 1:disease 1 (0.628591	434.1734	0.950917	G	V	79.9	1	4.6	0	FALSE	FALSE	FALSE	FALSE	FALSE	FALSE	FALSE	FALSE	FALSE	FALSE	FALSE	FALSE	FALSE	FALSE	FALSE	0)
81 2:neutral 1:disease + 0.538 (0.628591	434.1734	0	A	G	-28.5	0	-2.2	0	FALSE	FALSE	TRUE	FALSE	FALSE	FALSE	FALSE	FALSE	FALSE	FALSE	FALSE	TRUE	FALSE	FALSE	FALSE	1)
82 1:disease 1:disease 1 (0.628591	434.1734	0.950917	E	K	30.2	0	-0.4	2	FALSE	FALSE	FALSE	FALSE	FALSE	FALSE	FALSE	FALSE	FALSE	FALSE	FALSE	FALSE	FALSE	FALSE	FALSE	0)
83 1:disease 1:disease 0.8 (0.628591	434.1734	0	R	C	-64.9	0	7	-1	FALSE	FALSE	TRUE	FALSE	FALSE	FALSE	TRUE	FALSE	FALSE	FALSE	FALSE	FALSE	FALSE	FALSE	FALSE	0)
84 1:disease 1:disease 1 (0.628591	434.1734	0.950917	R	W	54.4	0	3.6	-1	FALSE	FALSE	FALSE	FALSE	FALSE	FALSE	FALSE	FALSE	FALSE	FALSE	FALSE	FALSE	FALSE	FALSE	FALSE	0)
85 1:disease 1:disease 0.577 (0.628591	434.1734	0	R	P	-60.7	0	2.9	-1	FALSE	FALSE	FALSE	FALSE	FALSE	FALSE	FALSE	FALSE	FALSE	FALSE	FALSE	FALSE	FALSE	FALSE	FALSE	0.2)
86 1:disease 1:disease 0.962 (0.628591	434.1734	0.950917	E	D	-27.3	0	0	0	FALSE	FALSE	FALSE	FALSE	FALSE	FALSE	FALSE	FALSE	FALSE	FALSE	FALSE	FALSE	FALSE	FALSE	FALSE	0)
87 1:disease 1:disease 0.692 (0.628591	434.1734	0	S	L	77.7	0	4.6	0	FALSE	FALSE	TRUE	FALSE	FALSE	FALSE	TRUE	FALSE	FALSE	FALSE	FALSE	FALSE	FALSE	FALSE	FALSE	0)
88 1:disease 1:disease 0.962 (0.628591	434.1734	0	V	A	-51.4	-1	-2.4	0	FALSE	FALSE	FALSE	FALSE	FALSE	FALSE	FALSE	FALSE	FALSE	FALSE	FALSE	FALSE	FALSE	FALSE	FALSE	0)
89 2:neutral 1:disease + 0.803 (0.628591	434.1734	0	Y	H	-40.4	0	-1.9	1	FALSE	FALSE	TRUE	FALSE	FALSE	FALSE	TRUE	FALSE	FALSE	FALSE	FALSE	FALSE	FALSE	FALSE	FALSE	0.35)
90 2:neutral 1:disease + 0.885 (0.628591	434.1734	0.950917	I	F	23.2	-1	-1.7	0	FALSE	FALSE	FALSE	FALSE	FALSE	FALSE	FALSE	FALSE	FALSE	FALSE	FALSE	FALSE	FALSE	FALSE	FALSE	0)
91 1:disease 1:disease 0.577 (0.628591	434.1734	0	A	V	51.4	1	2.4	0	FALSE	FALSE	FALSE	FALSE	FALSE	FALSE	FALSE	FALSE	FALSE	FALSE	FALSE	FALSE	FALSE	FALSE	FALSE	0)
92 1:disease 1:disease 0.594 (0.628591	434.1734	-3.179009	R	S	-84.4	0	3.7	-1	FALSE	FALSE	TRUE	FALSE	FALSE	FALSE	TRUE	FALSE	FALSE	FALSE	FALSE	FALSE	FALSE	FALSE	FALSE	0)
93 1:disease 1:disease 1 (0.628591	434.1734	0.950917	A	D	22.5	0	-5.3	-1	FALSE	FALSE	FALSE	FALSE	FALSE	FALSE	FALSE	FALSE	FALSE	FALSE	FALSE	FALSE	FALSE	FALSE	FALSE	0)
94 1:disease 1:disease 1 (0.628591	434.1734	0	R	Q	-29.6	0	1	-1	FALSE	FALSE	FALSE	FALSE	FALSE	FALSE	FALSE	FALSE	FALSE	FALSE	FALSE	FALSE	FALSE	FALSE	FALSE	0)
95 2:neutral 2:neutral 1 (0.628591	-185.6553	0.950917	D	E	27.3	0	0	0	FALSE	FALSE	FALSE	FALSE	FALSE	FALSE	FALSE	FALSE	FALSE	FALSE	FALSE	FALSE	FALSE	FALSE	FALSE	0.58)
96 2:neutral 2:neutral 1 (0.628591	-185.6553	-3.179009	P	S	-23.7	0	0.8	0	FALSE	FALSE	FALSE	FALSE	FALSE	FALSE	FALSE	FALSE	FALSE	FALSE	FALSE	FALSE	FALSE	FALSE	FALSE	0.11)
97 2:neutral 2:neutral 0.846 (0.628591	-185.6553	-3.179009	T	P	-3.4	-1	-0.9	0	FALSE	FALSE	FALSE	FALSE	FALSE	FALSE	FALSE	FALSE	FALSE	FALSE	FALSE	FALSE	FALSE	FALSE	FALSE	0.15)
98 2:neutral 2:neutral 0.962 (0.628591	-185.6553	0.950917	R	H	-20.2	0	1.3	0	FALSE	FALSE	FALSE	FALSE	FALSE	FALSE	FALSE	FALSE	FALSE	FALSE	FALSE	FALSE	FALSE	FALSE	FALSE	0)
99 2:neutral 2:neutral 1 (0.628591	-185.6553	-3.179009	D	H	42.1	0	0.3	2	FALSE	FALSE	FALSE	FALSE	FALSE	FALSE	FALSE	FALSE	FALSE	FALSE	FALSE	FALSE	FALSE	FALSE	FALSE	0.05)
100 2:neutral 2:neutral 0.846 (0.628591	-185.6553	0	N	K	54.5	0	-0.4	1	FALSE	FALSE	FALSE	FALSE	FALSE	FALSE	FALSE	FALSE	FALSE	FALSE	FALSE	FALSE	FALSE	FALSE	FALSE	0.01)
101 2:neutral 2:neutral 0.923 (0.628591	-185.6553	-3.179009	S	F	100.9	0	3.6	0	FALSE	FALSE	FALSE	FALSE	FALSE	FALSE	FALSE	FALSE	FALSE	FALSE	FALSE	FALSE	FALSE	FALSE	FALSE	0)
102 2:neutral 2:neutral 0.92 (0.628591	-185.6553	0	Y	C	-85.1	0	3.8	0	FALSE	FALSE	FALSE	FALSE	FALSE	FALSE	FALSE	FALSE	FALSE	FALSE	FALSE	FALSE	FALSE	FALSE	FALSE	0)
103 2:neutral 2:neutral 0.962 (0.628591	-185.6553	0	K	Q	-24.8	0	0.4	-1	FALSE	FALSE	FALSE	FALSE	FALSE	FALSE	FALSE	FALSE	FALSE	FALSE	FALSE	FALSE	FALSE	FALSE	FALSE	0.41)
104 2:neutral 2:neutral 1 (0.628591	-185.6553	-3.179009	S	L	77.7	0	4.6	0	FALSE	FALSE	FALSE	FALSE	FALSE	FALSE	FALSE	FALSE	FALSE	FALSE	FALSE	FALSE	FALSE	FALSE	FALSE	0.07)
105 2:neutral 2:neutral 0.962 (0.628591	-185.6553	-3.179009	G	V	79.9	1	4.6	0	FALSE	FALSE	FALSE	FALSE	FALSE	FALSE	FALSE	FALSE	FALSE	FALSE	FALSE	FALSE	FALSE	FALSE	FALSE	0.01)
106 2:neutral 2:neutral 0.962 (0.628591	-185.6553	-3.179009	R	Q	-29.6	0	1	-1	FALSE	FALSE	FALSE	FALSE	FALSE	FALSE	FALSE	FALSE	FALSE	FALSE	FALSE	FALSE	FALSE	FALSE	FALSE	0.06)
107 2:neutral 2:neutral 0.874 (0.628591	-185.6553	0	Y	F	-3.7	0	4.1	0	FALSE	FALSE	FALSE	FALSE	FALSE	FALSE	FALSE	FALSE	FALSE	FALSE	FALSE	FALSE	FALSE	FALSE	FALSE	0.37)
108 2:neutral 2:neutral 0.551 (0.628591	-185.6553	0	F	S	-100.9	0	-3.6	0	FALSE	FALSE	FALSE	FALSE	FALSE	FALSE	FALSE	FALSE	FALSE	FALSE	FALSE	FALSE	FALSE	FALSE	FALSE	0)
109 2:neutral 2:neutral 0.991 (0.628591	-185.6553	0	N	S	-25.1	0	2.7	0	FALSE	FALSE	FALSE	FALSE	FALSE	FALSE	FALSE	FALSE	FALSE	FALSE	FALSE	FALSE	FALSE	FALSE	FALSE	0.05)
110 2:neutral 2:neutral 1 (0.628591	-185.6553	0	I	M	-3.8	-1	-2.6	0	FALSE	FALSE	FALSE	FALSE	FALSE	FALSE	FALSE	FALSE	FALSE	FALSE	FALSE	FALSE	FALSE	FALSE	FALSE	0.28)
111 2:neutral 2:neutral 1 (0.628591	-185.6553	0.950917	D	N	3	0	0	1	FALSE	FALSE	FALSE	FALSE	FALSE	FALSE	FALSE	FALSE	FALSE	FALSE	FALSE	FALSE	FALSE	FALSE	FALSE	0.06)
112 2:neutral 2:neutral 0.808 (0.628591	-185.6553	0	Y	S	-104.6	0	0.5	0	FALSE	FALSE	FALSE	FALSE	FALSE	FALSE	FALSE	FALSE	FALSE	FALSE	FALSE	FALSE	FALSE	FALSE	FALSE	0)
113 2:neutral 2:neutral 0.731 (0.628591	-185.6553	0	C	R	64.9	0	-7	1	FALSE	FALSE	FALSE	FALSE	FALSE	FALSE	FALSE	FALSE	FALSE	FALSE	FALSE	FALSE	FALSE	FALSE	FALSE	0)
114 2:neutral 2:neutral 1 (0.628591	-185.6553	0	N	S	-25.1	0	2.7	0	FALSE	FALSE	TRUE	FALSE	FALSE	FALSE	FALSE	FALSE	FALSE	FALSE	FALSE	TRUE	FALSE	FALSE	FALSE	0.48)
115 2:neutral 2:neutral 0.798 (0.628591	-185.6553	0.950917	H	N	-39.1	0	-0.3	-1	FALSE	FALSE	FALSE	FALSE	FALSE	FALSE	FALSE	FALSE	FALSE	FALSE	FALSE	FALSE	FALSE	FALSE	FALSE	0.09)
116 2:neutral 2:neutral 1 (0.628591	-185.6553	0	S	C	19.5	0	3.3	0	FALSE	FALSE	FALSE	FALSE	FALSE	FALSE	FALSE	FALSE	FALSE	FALSE	FALSE	FALSE	FALSE	FALSE	FALSE	0.25)
117 2:neutral 2:neutral 1 (0.628591	-185.6553	-3.179009	R	G	-113.3	0	4.1	-1	FALSE	FALSE	FALSE	FALSE	FALSE	FALSE	FALSE	FALSE	FALSE	FALSE	FALSE	FALSE	FALSE	FALSE	FALSE	0.11)
118 2:neutral 2:neutral 1 (0.628591	-185.6553	0	S	P	23.7	0	-0.8	0	FALSE	FALSE	FALSE	FALSE	FALSE	FALSE	FALSE	FALSE	FALSE	FALSE	FALSE	FALSE	FALSE	FALSE	FALSE	0.15)
119 2:neutral 2:neutral 1 (0.628591	-185.6553	0	K	R	4.8	0	-0.6	0	FALSE	FALSE	FALSE	FALSE	FALSE	FALSE	FALSE	FALSE	FALSE	FALSE	FALSE	FALSE	FALSE	FALSE	FALSE	0.78)
120 2:neutral 2:neutral 1 (0.628591	-185.6553	0.950917	D	N	3	0	0	1	FALSE	FALSE	FALSE	FALSE	FALSE	FALSE	FALSE	FALSE	FALSE	FALSE	FALSE	FALSE	FALSE	FALSE	FALSE	0.51)
121 2:neutral 2:neutral 1 (0.628591	-185.6553	0	E	K	30.2	0	-0.4	2	FALSE	FALSE	FALSE	FALSE	FALSE	FALSE	FALSE	FALSE	FALSE	FALSE	FALSE	FALSE	FALSE	FALSE	FALSE	0.19)
122 1:disease 1:disease 0.5 (-1.646646	89.6848	0.950917	R	H	-20.2	0	1.3	0	FALSE	FALSE	FALSE	FALSE	FALSE	FALSE	FALSE	FALSE	FALSE	FALSE	FALSE	FALSE	FALSE	FALSE	FALSE	0)
123 2:neutral 2:neutral 0.673 (-1.646646	89.6848	0.950917	R	Q	-29.6	0	1	-1	FALSE	FALSE	FALSE	FALSE	FALSE	FALSE	FALSE	FALSE	FALSE	FALSE	FALSE	FALSE	FALSE	FALSE	FALSE	0.11)
124 1:disease 2:neutral + 0.692 (-1.646646	89.6848	0.950917	N	S	-25.1	0	2.7	0	FALSE	FALSE	FALSE	FALSE	FALSE	FALSE	FALSE	FALSE	FALSE	FALSE	FALSE	FALSE	FALSE	FALSE	FALSE	1)
125 2:neutral 2:neutral 0.635 (-1.646646	89.6848	0.950917	R	H	-20.2	0	1.3	0	FALSE	FALSE	FALSE	FALSE	FALSE	FALSE	FALSE	FALSE	FALSE	FALSE	FALSE	FALSE	FALSE	FALSE	FALSE	0.21)
126 1:disease 1:disease 0.5 (-1.646646	89.6848	0.950917	R	C	-64.9	0	7	-1	FALSE	FALSE	FALSE	FALSE	FALSE	FALSE	FALSE	FALSE	FALSE	FALSE	FALSE	FALSE	FALSE	FALSE	FALSE	0)
127 2:neutral 2:neutral 0.968 (0.628591	-214.3015	0.950917	E	A	-49.8	0	5.3	1	FALSE	FALSE	FALSE	FALSE	FALSE	FALSE	FALSE	FALSE	FALSE	FALSE	FALSE	FALSE	FALSE	FALSE	FALSE	0.58)
128 2:neutral 2:neutral 0.962 (0.628591	-214.3015	1.91865	R	Q	-29.6	0	1	-1	FALSE	FALSE	TRUE	FALSE	FALSE	FALSE	TRUE	FALSE	FALSE	FALSE	FALSE	FALSE	FALSE	FALSE	FALSE	0.6)
129 2:neutral 2:neutral 0.887 (0.628591	-214.3015	0	I	L	0	-1	-0.7	0	FALSE	FALSE	FALSE	FALSE	FALSE	FALSE	FALSE	FALSE	FALSE	FALSE	FALSE	FALSE	FALSE	FALSE	FALSE	0)
130 2:neutral 2:neutral 0.923 (0.628591	-214.3015	0.950917	M	V	-22.9	1	2.3	0	FALSE	FALSE	FALSE	FALSE	FALSE	FALSE	FALSE	FALSE	FALSE	FALSE	FALSE	FALSE	FALSE	FALSE	FALSE	0.59)
131 2:neutral 2:neutral 1 (0.628591	-214.3015	0	E	K	30.2	0	-0.4	2	FALSE	FALSE	FALSE	FALSE	FALSE	FALSE	FALSE	FALSE	FALSE	FALSE	FALSE	FALSE	FALSE	FALSE	FALSE	0.71)
132 2:neutral 2:neutral 0.846 (0.628591	-214.3015	1.91865	K	T	-52.5	1	3.2	-1	FALSE	FALSE	TRUE	FALSE	FALSE	FALSE	TRUE	FALSE	FALSE	FALSE	FALSE	FALSE	FALSE	FALSE	FALSE	0.31)
133 2:neutral 1:disease + 0.647 (0.628591	529.0176	0.950917	D	N	3	0	0	1	FALSE	FALSE	FALSE	FALSE	FALSE	FALSE	FALSE	FALSE	FALSE	FALSE	FALSE	FALSE	FALSE	FALSE	FALSE	0.0749)
134 1:disease 1:disease 0.808 (0.628591	529.0176	0	S	C	19.5	0	3.3	0	FALSE	FALSE	FALSE	FALSE	FALSE	FALSE	FALSE	FALSE	FALSE	FALSE	FALSE	FALSE	FALSE	FALSE	FALSE	0.01)
135 2:neutral 1:disease + 0.641 (0.628591	529.0176	0.950917	A	T	27.5	1	-2.5	0	FALSE	FALSE	FALSE	FALSE	FALSE	FALSE	FALSE	FALSE	FALSE	FALSE	FALSE	FALSE	FALSE	FALSE	FALSE	0.0749)
136 2:neutral 1:disease + 0.747 (0.628591	529.0176	1.91865	G	R	113.3	0	-4.1	1	FALSE	FALSE	TRUE	FALSE	FALSE	FALSE	TRUE	FALSE	FALSE	FALSE	FALSE	FALSE	FALSE	FALSE	FALSE	0.12)
137 1:disease 1:disease 0.731 (0.628591	529.0176	0	G	R	113.3	0	-4.1	1	FALSE	FALSE	TRUE	FALSE	FALSE	FALSE	FALSE	FALSE	FALSE	FALSE	FALSE	FALSE	FALSE	TRUE	FALSE	0.0749)
138 1:disease 1:disease 0.676 (0.628591	529.0176	0.950917	R	H	-20.2	0	1.3	0	TRUE	FALSE	FALSE	FALSE	FALSE	FALSE	FALSE	FALSE	FALSE	FALSE	FALSE	FALSE	FALSE	FALSE	FALSE	0.0749)
139 1:disease 2:neutral + 0.506 (0.628591	529.0176	0	S	C	19.5	0	3.3	0	FALSE	FALSE	FALSE	FALSE	FALSE	FALSE	FALSE	FALSE	FALSE	FALSE	FALSE	FALSE	FALSE	FALSE	FALSE	0.0749)
140 2:neutral 1:disease + 0.5 (0.628591	529.0176	0	A	T	27.5	1	-2.5	0	FALSE	FALSE	FALSE	FALSE	FALSE	FALSE	FALSE	FALSE	FALSE	FALSE	FALSE	FALSE	FALSE	FALSE	FALSE	0.0749)
141 1:disease 1:disease 0.59 (0.628591	529.0176	0	G	C	48.4	0	2.9	0	FALSE	FALSE	FALSE	FALSE	FALSE	FALSE	FALSE	FALSE	FALSE	FALSE	FALSE	FALSE	FALSE	FALSE	FALSE	0.0749)
142 1:disease 1:disease 0.769 (0.628591	529.0176	0	R	C	-64.9	0	7	-1	FALSE	FALSE	FALSE	FALSE	FALSE	FALSE	FALSE	FALSE	FALSE	FALSE	FALSE	FALSE	FALSE	FALSE	FALSE	0)
143 2:neutral 1:disease + 0.721 (0.628591	529.0176	0	F	L	-23.2	0	1	0	FALSE	FALSE	TRUE	FALSE	FALSE	FALSE	FALSE	FALSE	FALSE	FALSE	FALSE	FALSE	FALSE	TRUE	FALSE	0.0749)
144 1:disease 1:disease 0.788 (0.628591	529.0176	0	Y	C	-85.1	0	3.8	0	FALSE	FALSE	FALSE	FALSE	FALSE	FALSE	FALSE	FALSE	FALSE	FALSE	FALSE	FALSE	FALSE	FALSE	FALSE	0.0749)
145 1:disease 1:disease 0.684 (0.628591	529.0176	0	A	E	49.8	0	-5.3	-1	FALSE	FALSE	TRUE	FALSE	FALSE	FALSE	FALSE	FALSE	FALSE	FALSE	FALSE	FALSE	FALSE	TRUE	FALSE	0.0749)
146 1:disease 1:disease 0.818 (0.628591	529.0176	0.950917	K	Q	-24.8	0	0.4	-1	FALSE	FALSE	FALSE	FALSE	FALSE	FALSE	FALSE	FALSE	FALSE	FALSE	FALSE	FALSE	FALSE	FALSE	FALSE	0.0749)
147 1:disease 1:disease 0.956 (0.628591	529.0176	0.950917	K	E	-30.2	0	0.4	-2	FALSE	FALSE	FALSE	FALSE	FALSE	FALSE	FALSE	FALSE	FALSE	FALSE	FALSE	FALSE	FALSE	FALSE	FALSE	0.0749)
148 2:neutral 2:neutral 0.791 (0.628591	529.0176	1.91865	T	M	46.8	-1	2.6	0	FALSE	FALSE	TRUE	FALSE	FALSE	FALSE	TRUE	FALSE	FALSE	FALSE	FALSE	FALSE	FALSE	FALSE	FALSE	0.0749)
149 1:disease 1:disease 0.802 (0.628591	529.0176	0	P	R	60.7	0	-2.9	1	FALSE	FALSE	FALSE	FALSE	FALSE	FALSE	FALSE	FALSE	FALSE	FALSE	FALSE	FALSE	FALSE	FALSE	FALSE	0)
150 2:neutral 1:disease + 0.846 (0.628591	529.0176	0.950917	I	F	23.2	-1	-1.7	0	FALSE	FALSE	FALSE	FALSE	FALSE	FALSE	FALSE	FALSE	FALSE	FALSE	FALSE	FALSE	FALSE	FALSE	FALSE	0.0749)
151 1:disease 1:disease 0.692 (0.628591	529.0176	0.950917	N	S	-25.1	0	2.7	0	FALSE	FALSE	FALSE	FALSE	FALSE	FALSE	FALSE	FALSE	FALSE	FALSE	FALSE	FALSE	FALSE	FALSE	FALSE	0.0749)
152 1:disease 1:disease 0.59 (0.628591	529.0176	0	G	C	48.4	0	2.9	0	FALSE	FALSE	FALSE	FALSE	FALSE	FALSE	FALSE	FALSE	FALSE	FALSE	FALSE	FALSE	FALSE	FALSE	FALSE	0.0749)
153 1:disease 1:disease 0.647 (0.628591	529.0176	0.950917	D	N	3	0	0	1	FALSE	FALSE	FALSE	FALSE	FALSE	FALSE	FALSE	FALSE	FALSE	FALSE	FALSE	FALSE	FALSE	FALSE	FALSE	0.0749)
154 1:disease 1:disease 0.641 (0.628591	529.0176	0.950917	K	M	-5.7	0	5.8	-1	FALSE	FALSE	FALSE	FALSE	FALSE	FALSE	FALSE	FALSE	FALSE	FALSE	FALSE	FALSE	FALSE	FALSE	FALSE	0.0749)
155 1:disease 1:disease 0.543 (0.628591	529.0176	0.950917	N	K	54.5	0	-0.4	1	FALSE	FALSE	FALSE	FALSE	FALSE	FALSE	FALSE	FALSE	FALSE	FALSE	FALSE	FALSE	FALSE	FALSE	FALSE	0.0749)
156 1:disease 1:disease 0.609 (0.628591	529.0176	0.950917	I	V	-26.7	0	-0.3	0	FALSE	FALSE	FALSE	FALSE	FALSE	FALSE	FALSE	FALSE	FALSE	FALSE	FALSE	FALSE	FALSE	FALSE	FALSE	0.0749)
157 1:disease 1:disease 0.694 (0.628591	529.0176	0.950917	N	T	2	1	2.8	0	FALSE	FALSE	FALSE	FALSE	FALSE	FALSE	FALSE	FALSE	FALSE	FALSE	FALSE	FALSE	FALSE	FALSE	FALSE	0.0749)
158 2:neutral 2:neutral 0.846 (-1.646646	-1366.1865	0.950917	E	K	30.2	0	-0.4	2	FALSE	FALSE	FALSE	FALSE	FALSE	FALSE	FALSE	FALSE	FALSE	FALSE	FALSE	FALSE	FALSE	FALSE	FALSE	0)
159 2:neutral 2:neutral 0.962 (-1.646646	-41.0487	0.950917	V	M	22.9	-1	-2.3	0	FALSE	FALSE	FALSE	FALSE	FALSE	FALSE	FALSE	FALSE	FALSE	FALSE	FALSE	FALSE	FALSE	FALSE	FALSE	0.08)
160 2:neutral 2:neutral 1 (-1.646646	-41.0487	0	R	P	-60.7	0	2.9	-1	FALSE	FALSE	FALSE	FALSE	FALSE	FALSE	FALSE	FALSE	FALSE	FALSE	FALSE	FALSE	FALSE	FALSE	FALSE	0.16)
161 2:neutral 2:neutral 0.692 (0.628591	234.2809	0.950917	V	I	26.7	0	0.3	0	FALSE	FALSE	FALSE	FALSE	FALSE	FALSE	FALSE	FALSE	FALSE	FALSE	FALSE	FALSE	FALSE	FALSE	FALSE	0.25)
162 2:neutral 1:disease + 0.755 (0.628591	234.2809	0.950917	V	E	-1.6	-1	-7.7	-1	TRUE	FALSE	TRUE	FALSE	FALSE	FALSE	FALSE	FALSE	FALSE	TRUE	FALSE	FALSE	FALSE	FALSE	FALSE	0)
163 2:neutral 2:neutral 0.923 (0.628591	234.2809	1.91865	T	M	46.8	-1	2.6	0	FALSE	FALSE	TRUE	FALSE	FALSE	FALSE	TRUE	FALSE	FALSE	FALSE	FALSE	FALSE	FALSE	FALSE	FALSE	0.11)
164 2:neutral 1:disease + 0.523 (0.628591	234.2809	1.91865	G	R	113.3	0	-4.1	1	FALSE	FALSE	FALSE	FALSE	FALSE	FALSE	FALSE	FALSE	FALSE	FALSE	FALSE	FALSE	FALSE	FALSE	FALSE	0.18)
165 1:disease 1:disease 0.577 (0.628591	234.2809	0.950917	P	S	-23.7	0	0.8	0	FALSE	FALSE	FALSE	FALSE	FALSE	FALSE	FALSE	FALSE	FALSE	FALSE	FALSE	FALSE	FALSE	FALSE	FALSE	0.03)
166 2:neutral 2:neutral 0.532 (0.628591	234.2809	0.950917	A	T	27.5	1	-2.5	0	FALSE	FALSE	FALSE	FALSE	FALSE	FALSE	FALSE	FALSE	FALSE	FALSE	FALSE	FALSE	FALSE	FALSE	FALSE	0.1)
167 2:neutral 1:disease + 0.769 (0.628591	234.2809	1.91865	C	R	64.9	0	-7	1	FALSE	FALSE	TRUE	FALSE	FALSE	FALSE	TRUE	FALSE	FALSE	FALSE	FALSE	FALSE	FALSE	FALSE	FALSE	0.16)
168 2:neutral 2:neutral 0.773 (0.628591	234.2809	0	V	M	22.9	-1	-2.3	0	FALSE	FALSE	FALSE	FALSE	FALSE	FALSE	FALSE	FALSE	FALSE	FALSE	FALSE	FALSE	FALSE	FALSE	FALSE	0.02)
169 2:neutral 1:disease + 0.544 (0.628591	234.2809	1.91865	L	V	-26.7	1	0.4	0	FALSE	FALSE	TRUE	FALSE	FALSE	FALSE	TRUE	FALSE	FALSE	FALSE	FALSE	FALSE	FALSE	FALSE	FALSE	0.19)
170 2:neutral 1:disease + 0.539 (0.628591	234.2809	1.91865	Q	H	9.4	0	0.3	1	FALSE	FALSE	TRUE	FALSE	FALSE	FALSE	TRUE	FALSE	FALSE	FALSE	FALSE	FALSE	FALSE	FALSE	FALSE	0.35)
171 2:neutral 2:neutral 0.571 (0.628591	234.2809	1.91865	V	I	26.7	0	0.3	0	FALSE	FALSE	TRUE	FALSE	FALSE	FALSE	TRUE	FALSE	FALSE	FALSE	FALSE	FALSE	FALSE	FALSE	FALSE	0.09)
172 2:neutral 1:disease + 0.56 (0.628591	234.2809	0	D	N	3	0	0	1	FALSE	FALSE	FALSE	FALSE	FALSE	FALSE	FALSE	FALSE	FALSE	FALSE	FALSE	FALSE	FALSE	FALSE	FALSE	0.01)
173 2:neutral 2:neutral 1 (-1.557641	-1454.0802	0	R	C	-64.9	0	7	-1	FALSE	FALSE	FALSE	FALSE	FALSE	FALSE	FALSE	FALSE	FALSE	FALSE	FALSE	FALSE	FALSE	FALSE	FALSE	0.0749)
174 2:neutral 2:neutral 0.923 (0.628591	-4030.0418	2.248272	R	H	-20.2	0	1.3	0	FALSE	FALSE	FALSE	FALSE	FALSE	FALSE	FALSE	FALSE	FALSE	FALSE	FALSE	FALSE	FALSE	FALSE	FALSE	0.08)
175 2:neutral 2:neutral 1 (-1.646646	-2470.0941	0	Q	E	-5.4	0	0	-1	FALSE	FALSE	FALSE	FALSE	FALSE	FALSE	FALSE	FALSE	FALSE	FALSE	FALSE	FALSE	FALSE	FALSE	FALSE	0.07)
176 2:neutral 2:neutral 0.962 (-1.646646	-2470.0941	0	L	F	23.2	0	-1	0	FALSE	FALSE	FALSE	FALSE	FALSE	FALSE	FALSE	FALSE	FALSE	FALSE	FALSE	FALSE	FALSE	FALSE	FALSE	0.13)
177 2:neutral 2:neutral 0.878 (-1.784149	2.552	0.950917	R	H	-20.2	0	1.3	0	TRUE	FALSE	FALSE	FALSE	FALSE	FALSE	FALSE	FALSE	FALSE	FALSE	FALSE	FALSE	FALSE	FALSE	FALSE	0.45)
178 2:neutral 2:neutral 1 (-1.784149	2.552	0.950917	P	L	54	0	5.4	0	FALSE	FALSE	FALSE	FALSE	FALSE	FALSE	FALSE	FALSE	FALSE	FALSE	FALSE	FALSE	FALSE	FALSE	FALSE	0)
179 2:neutral 2:neutral 1 (-1.784149	2.552	0	R	G	-113.3	0	4.1	-1	FALSE	FALSE	FALSE	FALSE	FALSE	FALSE	FALSE	FALSE	FALSE	FALSE	FALSE	FALSE	FALSE	FALSE	FALSE	0.17)
180 2:neutral 2:neutral 0.923 (-1.784149	2.552	0	E	K	30.2	0	-0.4	2	FALSE	FALSE	FALSE	FALSE	FALSE	FALSE	FALSE	FALSE	FALSE	FALSE	FALSE	FALSE	FALSE	FALSE	FALSE	0.01)
181 2:neutral 2:neutral 0.744 (-1.784149	2.552	0.950917	H	L	13.5	0	7	-1	FALSE	FALSE	FALSE	FALSE	FALSE	FALSE	FALSE	FALSE	FALSE	FALSE	FALSE	FALSE	FALSE	FALSE	FALSE	0.12)
182 2:neutral 2:neutral 0.885 (-1.784149	2.552	0.950917	P	R	60.7	0	-2.9	1	FALSE	FALSE	FALSE	FALSE	FALSE	FALSE	FALSE	FALSE	FALSE	FALSE	FALSE	FALSE	FALSE	FALSE	FALSE	0.01)
183 2:neutral 2:neutral 1 (-1.784149	2.552	0	D	N	3	0	0	1	FALSE	FALSE	FALSE	FALSE	FALSE	FALSE	FALSE	FALSE	FALSE	FALSE	FALSE	FALSE	FALSE	FALSE	FALSE	0.02)
184 2:neutral 2:neutral 1 (-1.784149	2.552	0	E	D	-27.3	0	0	0	FALSE	FALSE	FALSE	FALSE	FALSE	FALSE	FALSE	FALSE	FALSE	FALSE	FALSE	FALSE	FALSE	FALSE	FALSE	0.51)
185 2:neutral 2:neutral 1 (0.628591	49.7221	0.950917	E	D	-27.3	0	0	0	FALSE	FALSE	FALSE	FALSE	FALSE	FALSE	FALSE	FALSE	FALSE	FALSE	FALSE	FALSE	FALSE	FALSE	FALSE	0.59)
186 2:neutral 2:neutral 0.825 (0.628591	49.7221	0.950917	A	T	27.5	1	-2.5	0	FALSE	FALSE	FALSE	FALSE	FALSE	FALSE	FALSE	FALSE	FALSE	FALSE	FALSE	FALSE	FALSE	FALSE	FALSE	0.19)
187 2:neutral 2:neutral 0.962 (0.628591	49.7221	-2.521115	P	L	54	0	5.4	0	FALSE	FALSE	TRUE	FALSE	FALSE	FALSE	TRUE	FALSE	FALSE	FALSE	FALSE	FALSE	FALSE	FALSE	FALSE	0.01)
188 2:neutral 2:neutral 0.962 (0.628591	49.7221	-3.179009	A	V	51.4	1	2.4	0	FALSE	FALSE	FALSE	FALSE	FALSE	FALSE	FALSE	FALSE	FALSE	FALSE	FALSE	FALSE	FALSE	FALSE	FALSE	0.36)
189 2:neutral 2:neutral 0.885 (0.628591	49.7221	0	D	E	27.3	0	0	0	FALSE	FALSE	FALSE	FALSE	FALSE	FALSE	FALSE	FALSE	FALSE	FALSE	FALSE	FALSE	FALSE	FALSE	FALSE	0.46)
190 2:neutral 2:neutral 0.678 (0.628591	49.7221	-2.521115	V	I	26.7	0	0.3	0	FALSE	FALSE	TRUE	FALSE	FALSE	FALSE	TRUE	FALSE	FALSE	FALSE	FALSE	FALSE	FALSE	FALSE	FALSE	0)
191 2:neutral 2:neutral 0.731 (0.628591	49.7221	0.950917	R	H	-20.2	0	1.3	0	FALSE	FALSE	FALSE	FALSE	FALSE	FALSE	FALSE	FALSE	FALSE	FALSE	FALSE	FALSE	FALSE	FALSE	FALSE	0.64)
192 2:neutral 2:neutral 1 (-1.646646	-68.8066	0.950917	M	T	-46.8	1	-2.6	0	FALSE	FALSE	FALSE	FALSE	FALSE	FALSE	FALSE	FALSE	FALSE	FALSE	FALSE	FALSE	FALSE	FALSE	FALSE	0.13)
193 2:neutral 2:neutral 0.923 (-1.646646	-68.8066	0.950917	T	I	50.6	0	5.2	0	FALSE	FALSE	FALSE	FALSE	FALSE	FALSE	FALSE	FALSE	FALSE	FALSE	FALSE	FALSE	FALSE	FALSE	FALSE	0.66)
194 2:neutral 2:neutral 0.923 (-1.646646	-68.8066	0.950917	I	T	-50.6	0	-5.2	0	TRUE	FALSE	FALSE	FALSE	FALSE	FALSE	FALSE	FALSE	FALSE	FALSE	FALSE	FALSE	FALSE	FALSE	FALSE	0)
195 2:neutral 2:neutral 0.846 (-1.646646	-68.8066	0.950917	R	H	-20.2	0	1.3	0	FALSE	FALSE	FALSE	FALSE	FALSE	FALSE	FALSE	FALSE	FALSE	FALSE	FALSE	FALSE	FALSE	FALSE	FALSE	0)
196 1:disease 2:neutral + 0.962 (1.267131	52.3754	0	E	D	-27.3	0	0	0	FALSE	FALSE	FALSE	FALSE	FALSE	FALSE	FALSE	FALSE	FALSE	FALSE	FALSE	FALSE	FALSE	FALSE	FALSE	0.11)
197 1:disease 2:neutral + 0.923 (1.267131	52.3754	0	L	P	-54	0	-5.4	0	FALSE	FALSE	FALSE	FALSE	FALSE	FALSE	FALSE	FALSE	FALSE	FALSE	FALSE	FALSE	FALSE	FALSE	FALSE	0.19)
198 1:disease 1:disease 0.649 (1.267131	52.3754	0	C	Y	85.1	0	-3.8	0	FALSE	FALSE	FALSE	FALSE	FALSE	FALSE	FALSE	FALSE	FALSE	FALSE	FALSE	FALSE	FALSE	FALSE	FALSE	0)
199 1:disease 2:neutral + 0.808 (1.267131	52.3754	0.950917	R	Q	-29.6	0	1	-1	FALSE	FALSE	FALSE	FALSE	FALSE	FALSE	FALSE	FALSE	FALSE	FALSE	FALSE	FALSE	FALSE	FALSE	FALSE	0.02)
200 2:neutral 2:neutral 0.923 (1.267131	52.3754	0.950917	P	S	-23.7	0	0.8	0	FALSE	FALSE	FALSE	FALSE	FALSE	FALSE	FALSE	FALSE	FALSE	FALSE	FALSE	FALSE	FALSE	FALSE	FALSE	0.45)
201 1:disease 2:neutral + 0.633 (1.267131	52.3754	0.950917	D	H	42.1	0	0.3	2	FALSE	FALSE	FALSE	FALSE	FALSE	FALSE	FALSE	FALSE	FALSE	FALSE	FALSE	FALSE	FALSE	FALSE	FALSE	0)
202 1:disease 1:disease 0.671 (1.267131	52.3754	0.950917	M	R	10.5	0	-6.4	1	FALSE	FALSE	FALSE	FALSE	FALSE	FALSE	FALSE	FALSE	FALSE	FALSE	FALSE	FALSE	FALSE	FALSE	FALSE	0)
203 1:disease 1:disease 0.538 (1.267131	52.3754	0	R	C	-64.9	0	7	-1	FALSE	FALSE	FALSE	FALSE	FALSE	FALSE	FALSE	FALSE	FALSE	FALSE	FALSE	FALSE	FALSE	FALSE	FALSE	0)
204 1:disease 2:neutral + 0.654 (1.267131	52.3754	0.950917	R	Q	-29.6	0	1	-1	FALSE	FALSE	FALSE	FALSE	FALSE	FALSE	FALSE	FALSE	FALSE	FALSE	FALSE	FALSE	FALSE	FALSE	FALSE	0)
205 2:neutral 1:disease + 0.527 (1.267131	52.3754	0	W	R	-54.4	0	-3.6	1	FALSE	FALSE	TRUE	FALSE	FALSE	FALSE	FALSE	FALSE	FALSE	FALSE	FALSE	TRUE	FALSE	FALSE	FALSE	0.9)
206 2:neutral 2:neutral 0.983 (1.267131	52.3754	0	R	S	-84.4	0	3.7	-1	FALSE	FALSE	FALSE	FALSE	FALSE	FALSE	FALSE	FALSE	FALSE	FALSE	FALSE	FALSE	FALSE	FALSE	FALSE	0.65)
207 1:disease 2:neutral + 0.962 (1.267131	52.3754	0	R	C	-64.9	0	7	-1	FALSE	FALSE	FALSE	FALSE	FALSE	FALSE	FALSE	FALSE	FALSE	FALSE	FALSE	FALSE	FALSE	FALSE	FALSE	0.18)
208 1:disease 2:neutral + 0.615 (1.267131	52.3754	0	T	M	46.8	-1	2.6	0	FALSE	FALSE	FALSE	FALSE	FALSE	FALSE	FALSE	FALSE	FALSE	FALSE	FALSE	FALSE	FALSE	FALSE	FALSE	0.01)
209 1:disease 2:neutral + 0.885 (1.267131	52.3754	0	A	S	0.4	0	-2.6	0	FALSE	FALSE	FALSE	FALSE	FALSE	FALSE	FALSE	FALSE	FALSE	FALSE	FALSE	FALSE	FALSE	FALSE	FALSE	0.25)
210 1:disease 2:neutral + 0.808 (1.267131	52.3754	0	P	S	-23.7	0	0.8	0	FALSE	FALSE	FALSE	FALSE	FALSE	FALSE	FALSE	FALSE	FALSE	FALSE	FALSE	FALSE	FALSE	FALSE	FALSE	0)
211 1:disease 2:neutral + 0.641 (1.267131	52.3754	1.385776	S	L	77.7	0	4.6	0	FALSE	FALSE	FALSE	FALSE	FALSE	FALSE	FALSE	FALSE	FALSE	FALSE	FALSE	FALSE	FALSE	FALSE	FALSE	0)
212 2:neutral 2:neutral 0.654 (1.267131	52.3754	0.950917	R	W	54.4	0	3.6	-1	FALSE	FALSE	FALSE	FALSE	FALSE	FALSE	FALSE	FALSE	FALSE	FALSE	FALSE	FALSE	FALSE	FALSE	FALSE	0.02)
213 1:disease 2:neutral + 0.948 (1.267131	52.3754	0	E	V	1.6	1	7.7	1	FALSE	FALSE	FALSE	FALSE	FALSE	FALSE	FALSE	FALSE	FALSE	FALSE	FALSE	FALSE	FALSE	FALSE	FALSE	0.16)
214 1:disease 2:neutral + 0.836 (1.267131	52.3754	0.950917	F	S	-100.9	0	-3.6	0	FALSE	FALSE	FALSE	FALSE	FALSE	FALSE	FALSE	FALSE	FALSE	FALSE	FALSE	FALSE	FALSE	FALSE	FALSE	0.12)
215 1:disease 2:neutral + 0.647 (1.267131	52.3754	0.950917	I	A	-78.1	-1	-2.7	0	FALSE	FALSE	FALSE	FALSE	FALSE	FALSE	FALSE	FALSE	FALSE	FALSE	FALSE	FALSE	FALSE	FALSE	FALSE	0.0749)
216 2:neutral 1:disease + 0.577 (1.267131	52.3754	0.950917	A	E	49.8	0	-5.3	-1	FALSE	FALSE	FALSE	FALSE	FALSE	FALSE	FALSE	FALSE	FALSE	FALSE	FALSE	FALSE	FALSE	FALSE	FALSE	0.95)
217 2:neutral 2:neutral 0.692 (1.267131	52.3754	0.950917	R	W	54.4	0	3.6	-1	FALSE	FALSE	FALSE	FALSE	FALSE	FALSE	FALSE	FALSE	FALSE	FALSE	FALSE	FALSE	FALSE	FALSE	FALSE	0.18)
218 2:neutral 2:neutral 0.962 (1.267131	52.3754	0	A	V	51.4	1	2.4	0	FALSE	FALSE	FALSE	FALSE	FALSE	FALSE	FALSE	FALSE	FALSE	FALSE	FALSE	FALSE	FALSE	FALSE	FALSE	1)
219 1:disease 2:neutral + 0.962 (1.267131	52.3754	0.950917	I	V	-26.7	0	-0.3	0	FALSE	FALSE	FALSE	FALSE	FALSE	FALSE	FALSE	FALSE	FALSE	FALSE	FALSE	FALSE	FALSE	FALSE	FALSE	0.19)
220 1:disease 2:neutral + 0.861 (1.267131	52.3754	0	R	H	-20.2	0	1.3	0	FALSE	FALSE	FALSE	FALSE	FALSE	FALSE	FALSE	FALSE	FALSE	FALSE	FALSE	FALSE	FALSE	FALSE	FALSE	0)
221 1:disease 1:disease 0.936 (1.267131	52.3754	1.385776	L	P	-54	0	-5.4	0	FALSE	FALSE	FALSE	FALSE	FALSE	FALSE	FALSE	FALSE	FALSE	FALSE	FALSE	FALSE	FALSE	FALSE	FALSE	0)
222 1:disease 2:neutral + 0.846 (1.267131	52.3754	0	T	M	46.8	-1	2.6	0	FALSE	FALSE	FALSE	FALSE	FALSE	FALSE	FALSE	FALSE	FALSE	FALSE	FALSE	FALSE	FALSE	FALSE	FALSE	0.03)
223 2:neutral 2:neutral 1 (1.267131	52.3754	0	V	M	22.9	-1	-2.3	0	FALSE	FALSE	FALSE	FALSE	FALSE	FALSE	FALSE	FALSE	FALSE	FALSE	FALSE	FALSE	FALSE	FALSE	FALSE	0.19)
224 1:disease 2:neutral + 0.707 (1.267131	52.3754	0.950917	W	L	-61.1	0	4.7	0	FALSE	FALSE	FALSE	FALSE	FALSE	FALSE	FALSE	FALSE	FALSE	FALSE	FALSE	FALSE	FALSE	FALSE	FALSE	0.54)
225 1:disease 1:disease 0.923 (1.267131	52.3754	0.950917	R	W	54.4	0	3.6	-1	FALSE	FALSE	FALSE	FALSE	FALSE	FALSE	FALSE	FALSE	FALSE	FALSE	FALSE	FALSE	FALSE	FALSE	FALSE	0)
226 2:neutral 2:neutral 0.885 (1.267131	52.3754	0.950917	L	H	-13.5	0	-7	1	FALSE	FALSE	FALSE	FALSE	FALSE	FALSE	FALSE	FALSE	FALSE	FALSE	FALSE	FALSE	FALSE	FALSE	FALSE	0.31)
227 2:neutral 2:neutral 1 (-1.646646	-1.9108	0	G	S	28.9	0	-0.4	0	FALSE	FALSE	FALSE	FALSE	FALSE	FALSE	FALSE	FALSE	FALSE	FALSE	FALSE	FALSE	FALSE	FALSE	FALSE	0.0749)
228 2:neutral 2:neutral 1 (-1.646646	-1.9108	0.950917	T	M	46.8	-1	2.6	0	FALSE	FALSE	FALSE	FALSE	FALSE	FALSE	FALSE	FALSE	FALSE	FALSE	FALSE	FALSE	FALSE	FALSE	FALSE	0.0749)
229 2:neutral 2:neutral 0.923 (-1.646646	-1.9108	0	G	R	113.3	0	-4.1	1	FALSE	FALSE	FALSE	FALSE	FALSE	FALSE	FALSE	FALSE	FALSE	FALSE	FALSE	FALSE	FALSE	FALSE	FALSE	0.0749)
230 2:neutral 2:neutral 1 (-2.727566	-969.4452	0	H	R	20.2	0	-1.3	0	FALSE	FALSE	FALSE	FALSE	FALSE	FALSE	FALSE	FALSE	FALSE	FALSE	FALSE	FALSE	FALSE	FALSE	FALSE	0.51)
231 2:neutral 2:neutral 1 (-2.727566	-969.4452	0	A	T	27.5	1	-2.5	0	FALSE	FALSE	FALSE	FALSE	FALSE	FALSE	FALSE	FALSE	FALSE	FALSE	FALSE	FALSE	FALSE	FALSE	FALSE	0.44)
232 2:neutral 2:neutral 0.962 (-2.727566	-969.4452	0	A	V	51.4	1	2.4	0	FALSE	FALSE	FALSE	FALSE	FALSE	FALSE	FALSE	FALSE	FALSE	FALSE	FALSE	FALSE	FALSE	FALSE	FALSE	0.49)
233 2:neutral 2:neutral 0.923 (0.104205	41.5974	0	T	A	-27.5	-1	2.5	0	FALSE	FALSE	FALSE	FALSE	FALSE	FALSE	FALSE	FALSE	FALSE	FALSE	FALSE	FALSE	FALSE	FALSE	FALSE	0.15)
234 2:neutral 2:neutral 1 (0.104205	41.5974	0	N	S	-25.1	0	2.7	0	FALSE	FALSE	FALSE	FALSE	FALSE	FALSE	FALSE	FALSE	FALSE	FALSE	FALSE	FALSE	FALSE	FALSE	FALSE	0.69)
235 1:disease 2:neutral + 0.695 (0.104205	41.5974	0.007264	Q	R	29.6	0	-1	1	FALSE	FALSE	FALSE	FALSE	FALSE	FALSE	FALSE	FALSE	FALSE	FALSE	FALSE	FALSE	FALSE	FALSE	FALSE	0)
236 2:neutral 2:neutral 0.705 (0.104205	41.5974	0.007264	Y	D	-82.5	0	-2.2	-1	FALSE	FALSE	FALSE	FALSE	FALSE	FALSE	FALSE	FALSE	FALSE	FALSE	FALSE	FALSE	FALSE	FALSE	FALSE	0.39)
237 2:neutral 2:neutral 0.84 (0.104205	41.5974	0	H	Y	40.4	0	1.9	-1	FALSE	FALSE	FALSE	FALSE	FALSE	FALSE	FALSE	FALSE	FALSE	FALSE	FALSE	FALSE	FALSE	FALSE	FALSE	0.04)
238 2:neutral 2:neutral 0.923 (0.104205	41.5974	0	M	T	-46.8	1	-2.6	0	FALSE	FALSE	FALSE	FALSE	FALSE	FALSE	FALSE	FALSE	FALSE	FALSE	FALSE	FALSE	FALSE	FALSE	FALSE	1)
239 2:neutral 2:neutral 1 (0.104205	41.5974	0	S	N	25.1	0	-2.7	0	FALSE	FALSE	FALSE	FALSE	FALSE	FALSE	FALSE	FALSE	FALSE	FALSE	FALSE	FALSE	FALSE	FALSE	FALSE	0.56)
240 2:neutral 2:neutral 0.929 (0.104205	41.5974	0	Y	H	-40.4	0	-1.9	1	FALSE	FALSE	FALSE	FALSE	FALSE	FALSE	FALSE	FALSE	FALSE	FALSE	FALSE	FALSE	FALSE	FALSE	FALSE	0.52)
241 2:neutral 2:neutral 0.923 (0.104205	41.5974	2.096269	P	A	-24.1	0	3.4	0	FALSE	FALSE	FALSE	FALSE	FALSE	FALSE	FALSE	FALSE	FALSE	FALSE	FALSE	FALSE	FALSE	FALSE	FALSE	0.04)
242 2:neutral 2:neutral 0.654 (0.104205	41.5974	2.096269	R	Q	-29.6	0	1	-1	FALSE	FALSE	FALSE	FALSE	FALSE	FALSE	FALSE	FALSE	FALSE	FALSE	FALSE	FALSE	FALSE	FALSE	FALSE	0.52)
243 2:neutral 2:neutral 1 (0.104205	41.5974	0.007264	G	A	28.5	0	2.2	0	FALSE	FALSE	FALSE	FALSE	FALSE	FALSE	FALSE	FALSE	FALSE	FALSE	FALSE	FALSE	FALSE	FALSE	FALSE	0.79)
244 2:neutral 2:neutral 1 (0.104205	41.5974	0	V	I	26.7	0	0.3	0	FALSE	FALSE	FALSE	FALSE	FALSE	FALSE	FALSE	FALSE	FALSE	FALSE	FALSE	FALSE	FALSE	FALSE	FALSE	0.13)
245 2:neutral 2:neutral 1 (0.104205	41.5974	0	V	M	22.9	-1	-2.3	0	FALSE	FALSE	FALSE	FALSE	FALSE	FALSE	FALSE	FALSE	FALSE	FALSE	FALSE	FALSE	FALSE	FALSE	FALSE	0.66)
246 2:neutral 2:neutral 0.962 (0.104205	41.5974	0	I	V	-26.7	0	-0.3	0	FALSE	FALSE	FALSE	FALSE	FALSE	FALSE	FALSE	FALSE	FALSE	FALSE	FALSE	FALSE	FALSE	FALSE	FALSE	0.38)
247 2:neutral 2:neutral 0.956 (0.104205	41.5974	0	K	N	-54.5	0	0.4	-1	FALSE	FALSE	FALSE	FALSE	FALSE	FALSE	FALSE	FALSE	FALSE	FALSE	FALSE	FALSE	FALSE	FALSE	FALSE	0.08)
248 2:neutral 2:neutral 0.992 (0.104205	41.5974	0	S	G	-28.9	0	0.4	0	FALSE	FALSE	FALSE	FALSE	FALSE	FALSE	FALSE	FALSE	FALSE	FALSE	FALSE	FALSE	FALSE	FALSE	FALSE	0.34)
249 2:neutral 2:neutral 1 (-1.646646	-781.9052	0	P	A	-24.1	0	3.4	0	FALSE	FALSE	FALSE	FALSE	FALSE	FALSE	FALSE	FALSE	FALSE	FALSE	FALSE	FALSE	FALSE	FALSE	FALSE	0.0749)
250 2:neutral 2:neutral 1 (-1.646646	-781.9052	0	T	A	-27.5	-1	2.5	0	FALSE	FALSE	FALSE	FALSE	FALSE	FALSE	FALSE	FALSE	FALSE	FALSE	FALSE	FALSE	FALSE	FALSE	FALSE	0.0749)
251 2:neutral 2:neutral 1 (-1.646646	-781.9052	0	R	Q	-29.6	0	1	-1	FALSE	FALSE	FALSE	FALSE	FALSE	FALSE	FALSE	FALSE	FALSE	FALSE	FALSE	FALSE	FALSE	FALSE	FALSE	0.0749)
252 2:neutral 2:neutral 0.962 (-1.646646	-781.9052	0	L	F	23.2	0	-1	0	FALSE	FALSE	FALSE	FALSE	FALSE	FALSE	FALSE	FALSE	FALSE	FALSE	FALSE	FALSE	FALSE	FALSE	FALSE	0.0749)
253 2:neutral 2:neutral 0.885 (-1.646646	-781.9052	0	S	F	100.9	0	3.6	0	FALSE	TRUE	TRUE	FALSE	FALSE	FALSE	FALSE	FALSE	TRUE	FALSE	FALSE	FALSE	FALSE	FALSE	FALSE	0.0749)
254 2:neutral 2:neutral 0.962 (-1.646646	-781.9052	0	R	L	-6.7	0	8.3	-1	FALSE	FALSE	FALSE	FALSE	FALSE	FALSE	FALSE	FALSE	FALSE	FALSE	FALSE	FALSE	FALSE	FALSE	FALSE	0.0749)
255 2:neutral 2:neutral 0.999 (-1.646646	-781.9052	0	T	R	57.3	-1	-3.8	1	FALSE	FALSE	FALSE	FALSE	FALSE	FALSE	FALSE	FALSE	FALSE	FALSE	FALSE	FALSE	FALSE	FALSE	FALSE	0.0749)
256 2:neutral 2:neutral 0.923 (-1.646646	-781.9052	0	V	M	22.9	-1	-2.3	0	FALSE	FALSE	FALSE	FALSE	FALSE	FALSE	FALSE	FALSE	FALSE	FALSE	FALSE	FALSE	FALSE	FALSE	FALSE	0.0749)
257 2:neutral 2:neutral 1 (-1.646646	-781.9052	0	T	A	-27.5	-1	2.5	0	FALSE	FALSE	FALSE	FALSE	FALSE	FALSE	FALSE	FALSE	FALSE	FALSE	FALSE	FALSE	FALSE	FALSE	FALSE	0.0749)
258 2:neutral 2:neutral 0.923 (-1.646646	-781.9052	0	V	M	22.9	-1	-2.3	0	FALSE	FALSE	FALSE	FALSE	FALSE	FALSE	FALSE	FALSE	FALSE	FALSE	FALSE	FALSE	FALSE	FALSE	FALSE	0.0749)
259 2:neutral 2:neutral 1 (-1.646646	-781.9052	0	S	G	-28.9	0	0.4	0	FALSE	FALSE	FALSE	FALSE	FALSE	FALSE	FALSE	FALSE	FALSE	FALSE	FALSE	FALSE	FALSE	FALSE	FALSE	0.0749)
260 2:neutral 2:neutral 1 (-1.557641	-347.9336	0.950917	K	R	4.8	0	-0.6	0	FALSE	FALSE	FALSE	FALSE	FALSE	FALSE	FALSE	FALSE	FALSE	FALSE	FALSE	FALSE	FALSE	FALSE	FALSE	0.38)
261 2:neutral 2:neutral 1 (-1.557641	-347.9336	0.950917	D	N	3	0	0	1	FALSE	FALSE	FALSE	FALSE	FALSE	FALSE	FALSE	FALSE	FALSE	FALSE	FALSE	FALSE	FALSE	FALSE	FALSE	0.12)
262 2:neutral 2:neutral 0.769 (0.628591	-770.6569	0.950917	R	Q	-29.6	0	1	-1	TRUE	FALSE	FALSE	FALSE	FALSE	FALSE	FALSE	FALSE	FALSE	FALSE	FALSE	FALSE	FALSE	FALSE	FALSE	0)
263 2:neutral 2:neutral 0.962 (0.628591	-770.6569	0.950917	E	K	30.2	0	-0.4	2	FALSE	FALSE	FALSE	FALSE	FALSE	FALSE	FALSE	FALSE	FALSE	FALSE	FALSE	FALSE	FALSE	FALSE	FALSE	0.0749)
264 2:neutral 2:neutral 0.962 (0.628591	-770.6569	0.950917	K	R	4.8	0	-0.6	0	FALSE	FALSE	FALSE	FALSE	FALSE	FALSE	FALSE	FALSE	FALSE	FALSE	FALSE	FALSE	FALSE	FALSE	FALSE	0.0749)
265 2:neutral 2:neutral 1 (0.628591	-770.6569	0	R	C	-64.9	0	7	-1	FALSE	FALSE	FALSE	FALSE	FALSE	FALSE	FALSE	FALSE	FALSE	FALSE	FALSE	FALSE	FALSE	FALSE	FALSE	0.04)
266 1:disease 2:neutral + 0.531 (1.910551	74.1576	0.950917	D	H	42.1	0	0.3	2	FALSE	FALSE	FALSE	FALSE	FALSE	FALSE	FALSE	FALSE	FALSE	FALSE	FALSE	FALSE	FALSE	FALSE	FALSE	0)
267 1:disease 2:neutral + 0.77 (1.910551	74.1576	0.950917	V	A	-51.4	-1	-2.4	0	FALSE	FALSE	FALSE	FALSE	FALSE	FALSE	FALSE	FALSE	FALSE	FALSE	FALSE	FALSE	FALSE	FALSE	FALSE	0.03)
268 1:disease 2:neutral + 0.752 (1.910551	74.1576	0.950917	R	Q	-29.6	0	1	-1	FALSE	FALSE	FALSE	FALSE	FALSE	FALSE	FALSE	FALSE	FALSE	FALSE	FALSE	FALSE	FALSE	FALSE	FALSE	0.21)
269 1:disease 1:disease 0.697 (1.910551	74.1576	0.950917	D	G	-51	0	3.1	1	FALSE	FALSE	FALSE	FALSE	FALSE	FALSE	FALSE	FALSE	FALSE	FALSE	FALSE	FALSE	FALSE	FALSE	FALSE	0.12)
270 1:disease 1:disease 0.656 (1.910551	74.1576	0.950917	H	Q	-9.4	0	-0.3	-1	TRUE	FALSE	FALSE	FALSE	FALSE	FALSE	FALSE	FALSE	FALSE	FALSE	FALSE	FALSE	FALSE	FALSE	FALSE	0)
271 1:disease 2:neutral + 0.538 (1.910551	74.1576	0.950917	R	C	-64.9	0	7	-1	FALSE	FALSE	FALSE	FALSE	FALSE	FALSE	FALSE	FALSE	FALSE	FALSE	FALSE	FALSE	FALSE	FALSE	FALSE	0.01)
272 2:neutral 2:neutral 0.702 (1.910551	74.1576	0.950917	R	H	-20.2	0	1.3	0	FALSE	FALSE	FALSE	FALSE	FALSE	FALSE	FALSE	FALSE	FALSE	FALSE	FALSE	FALSE	FALSE	FALSE	FALSE	0)
273 1:disease 2:neutral + 0.846 (1.910551	74.1576	0	G	V	79.9	1	4.6	0	FALSE	FALSE	FALSE	FALSE	FALSE	FALSE	FALSE	FALSE	FALSE	FALSE	FALSE	FALSE	FALSE	FALSE	FALSE	0.0749)
274 1:disease 2:neutral + 0.771 (1.910551	74.1576	0	R	C	-64.9	0	7	-1	FALSE	FALSE	FALSE	FALSE	FALSE	FALSE	FALSE	FALSE	FALSE	FALSE	FALSE	FALSE	FALSE	FALSE	FALSE	0.08)
275 2:neutral 1:disease + 0.769 (0.628591	20.6403	0.950917	R	Q	-29.6	0	1	-1	FALSE	FALSE	FALSE	FALSE	FALSE	FALSE	FALSE	FALSE	FALSE	FALSE	FALSE	FALSE	FALSE	FALSE	FALSE	0)
276 2:neutral 2:neutral 0.63 (0.628591	20.6403	0.950917	G	E	78.3	0	-3.1	-1	FALSE	FALSE	FALSE	FALSE	FALSE	FALSE	FALSE	FALSE	FALSE	FALSE	FALSE	FALSE	FALSE	FALSE	FALSE	0)
277 2:neutral 2:neutral 0.846 (0.628591	20.6403	0	F	I	-23.2	1	1.7	0	FALSE	FALSE	FALSE	FALSE	FALSE	FALSE	FALSE	FALSE	FALSE	FALSE	FALSE	FALSE	FALSE	FALSE	FALSE	0.34)
278 2:neutral 2:neutral 0.923 (0.628591	20.6403	0	L	P	-54	0	-5.4	0	FALSE	FALSE	FALSE	FALSE	FALSE	FALSE	FALSE	FALSE	FALSE	FALSE	FALSE	FALSE	FALSE	FALSE	FALSE	0.04)
279 2:neutral 2:neutral 0.962 (0.628591	20.6403	0.950917	V	I	26.7	0	0.3	0	FALSE	FALSE	FALSE	FALSE	FALSE	FALSE	FALSE	FALSE	FALSE	FALSE	FALSE	FALSE	FALSE	FALSE	FALSE	1)
280 2:neutral 2:neutral 0.962 (0.628591	20.6403	0	L	P	-54	0	-5.4	0	FALSE	FALSE	FALSE	FALSE	FALSE	FALSE	FALSE	FALSE	FALSE	FALSE	FALSE	FALSE	FALSE	FALSE	FALSE	1)
281 2:neutral 2:neutral 1 (0.628591	20.6403	0	T	K	52.5	-1	-3.2	1	FALSE	FALSE	FALSE	FALSE	FALSE	FALSE	FALSE	FALSE	FALSE	FALSE	FALSE	FALSE	FALSE	FALSE	FALSE	0.09)
282 2:neutral 2:neutral 1 (0.628591	20.6403	-0.421579	A	T	27.5	1	-2.5	0	FALSE	FALSE	FALSE	FALSE	FALSE	FALSE	FALSE	FALSE	FALSE	FALSE	FALSE	FALSE	FALSE	FALSE	FALSE	0.11)
283 2:neutral 2:neutral 0.983 (0.628591	20.6403	-2.521115	V	L	26.7	-1	-0.4	0	FALSE	FALSE	FALSE	FALSE	FALSE	FALSE	FALSE	FALSE	FALSE	FALSE	FALSE	FALSE	FALSE	FALSE	FALSE	0.01)
284 2:neutral 2:neutral 1 (-1.557641	-279.2845	0	K	R	4.8	0	-0.6	0	FALSE	FALSE	FALSE	FALSE	FALSE	FALSE	FALSE	FALSE	FALSE	FALSE	FALSE	FALSE	FALSE	FALSE	FALSE	0.69)
285 2:neutral 2:neutral 1 (-1.557641	-279.2845	0	V	M	22.9	-1	-2.3	0	FALSE	FALSE	FALSE	FALSE	FALSE	FALSE	FALSE	FALSE	FALSE	FALSE	FALSE	FALSE	FALSE	FALSE	FALSE	0.11)
286 2:neutral 2:neutral 1 (-1.557641	-279.2845	0.950917	I	M	-3.8	-1	-2.6	0	FALSE	FALSE	FALSE	FALSE	FALSE	FALSE	FALSE	FALSE	FALSE	FALSE	FALSE	FALSE	FALSE	FALSE	FALSE	1)
287 2:neutral 2:neutral 0.962 (-1.557641	-279.2845	0	R	L	-6.7	0	8.3	-1	FALSE	FALSE	FALSE	FALSE	FALSE	FALSE	FALSE	FALSE	FALSE	FALSE	FALSE	FALSE	FALSE	FALSE	FALSE	0.33)
288 2:neutral 2:neutral 0.962 (-1.557641	-279.2845	0	D	G	-51	0	3.1	1	FALSE	FALSE	FALSE	FALSE	FALSE	FALSE	FALSE	FALSE	FALSE	FALSE	FALSE	FALSE	FALSE	FALSE	FALSE	0.47)
289 2:neutral 2:neutral 1 (-1.557641	-279.2845	0	K	R	4.8	0	-0.6	0	FALSE	FALSE	FALSE	FALSE	FALSE	FALSE	FALSE	FALSE	FALSE	FALSE	FALSE	FALSE	FALSE	FALSE	FALSE	0.33)
290 2:neutral 2:neutral 1 (-1.557641	-279.2845	0	D	E	27.3	0	0	0	FALSE	FALSE	FALSE	FALSE	FALSE	FALSE	FALSE	FALSE	FALSE	FALSE	FALSE	FALSE	FALSE	FALSE	FALSE	1)
291 2:neutral 2:neutral 1 (-1.557641	-279.2845	0	G	A	28.5	0	2.2	0	FALSE	FALSE	FALSE	FALSE	FALSE	FALSE	FALSE	FALSE	FALSE	FALSE	FALSE	FALSE	FALSE	FALSE	FALSE	0.16)
292 2:neutral 2:neutral 0.867 (-1.557641	-279.2845	0	R	L	-6.7	0	8.3	-1	FALSE	FALSE	FALSE	FALSE	FALSE	FALSE	FALSE	FALSE	FALSE	FALSE	FALSE	FALSE	FALSE	FALSE	FALSE	0.02)
293 2:neutral 2:neutral 1 (-1.557641	-279.2845	0	A	T	27.5	1	-2.5	0	FALSE	FALSE	FALSE	FALSE	FALSE	FALSE	FALSE	FALSE	FALSE	FALSE	FALSE	FALSE	FALSE	FALSE	FALSE	0.6)
294 2:neutral 2:neutral 0.962 (-1.557641	-279.2845	0	L	F	23.2	0	-1	0	FALSE	FALSE	FALSE	FALSE	FALSE	FALSE	FALSE	FALSE	FALSE	FALSE	FALSE	FALSE	FALSE	FALSE	FALSE	0.13)
295 2:neutral 2:neutral 1 (-1.557641	-279.2845	0	D	E	27.3	0	0	0	FALSE	FALSE	FALSE	FALSE	FALSE	FALSE	FALSE	FALSE	FALSE	FALSE	FALSE	FALSE	FALSE	FALSE	FALSE	1)
296 2:neutral 2:neutral 0.962 (-1.557641	-279.2845	0	G	E	78.3	0	-3.1	-1	FALSE	FALSE	FALSE	FALSE	FALSE	FALSE	FALSE	FALSE	FALSE	FALSE	FALSE	FALSE	FALSE	FALSE	FALSE	0.06)
297 2:neutral 2:neutral 1 (-1.557641	-279.2845	0	T	I	50.6	0	5.2	0	FALSE	FALSE	FALSE	FALSE	FALSE	FALSE	FALSE	FALSE	FALSE	FALSE	FALSE	FALSE	FALSE	FALSE	FALSE	0.13)
298 2:neutral 2:neutral 1 (-1.784149	0.935	0.950917	L	V	-26.7	1	0.4	0	FALSE	FALSE	FALSE	FALSE	FALSE	FALSE	FALSE	FALSE	FALSE	FALSE	FALSE	FALSE	FALSE	FALSE	FALSE	0.0749)
299 2:neutral 2:neutral 0.923 (-1.784149	0.935	0	L	S	-77.7	0	-4.6	0	FALSE	FALSE	FALSE	FALSE	FALSE	FALSE	FALSE	FALSE	FALSE	FALSE	FALSE	FALSE	FALSE	FALSE	FALSE	0.0749)
300 2:neutral 2:neutral 1 (-1.784149	0.935	0	G	S	28.9	0	-0.4	0	FALSE	FALSE	FALSE	FALSE	FALSE	FALSE	FALSE	FALSE	FALSE	FALSE	FALSE	FALSE	FALSE	FALSE	FALSE	0.24)
301 2:neutral 2:neutral 1 (-1.784149	0.935	0.950917	N	S	-25.1	0	2.7	0	FALSE	FALSE	FALSE	FALSE	FALSE	FALSE	FALSE	FALSE	FALSE	FALSE	FALSE	FALSE	FALSE	FALSE	FALSE	0.0749)
302 2:neutral 2:neutral 1 (-1.784149	0.935	0	F	L	-23.2	0	1	0	FALSE	FALSE	FALSE	FALSE	FALSE	FALSE	FALSE	FALSE	FALSE	FALSE	FALSE	FALSE	FALSE	FALSE	FALSE	0.18)
303 2:neutral 2:neutral 1 (0.628591	0.3429	0	E	K	30.2	0	-0.4	2	FALSE	FALSE	FALSE	FALSE	FALSE	FALSE	FALSE	FALSE	FALSE	FALSE	FALSE	FALSE	FALSE	FALSE	FALSE	0.45)
304 2:neutral 2:neutral 1 (0.628591	0.3429	0	A	T	27.5	1	-2.5	0	FALSE	FALSE	FALSE	FALSE	FALSE	FALSE	FALSE	FALSE	FALSE	FALSE	FALSE	FALSE	FALSE	FALSE	FALSE	0.75)
305 2:neutral 2:neutral 0.923 (0.628591	0.3429	0.950917	T	A	-27.5	-1	2.5	0	FALSE	FALSE	FALSE	FALSE	FALSE	FALSE	FALSE	FALSE	FALSE	FALSE	FALSE	FALSE	FALSE	FALSE	FALSE	0.48)
306 2:neutral 2:neutral 1 (-2.263566	-107.2044	0.950917	R	K	-4.8	0	0.6	0	FALSE	FALSE	FALSE	FALSE	FALSE	FALSE	FALSE	FALSE	FALSE	FALSE	FALSE	FALSE	FALSE	FALSE	FALSE	0.31)
307 2:neutral 2:neutral 1 (-2.263566	-107.2044	0.950917	M	I	3.8	1	2.6	0	FALSE	FALSE	FALSE	FALSE	FALSE	FALSE	FALSE	FALSE	FALSE	FALSE	FALSE	FALSE	FALSE	FALSE	FALSE	0.39)
308 2:neutral 2:neutral 0.883 (0.628591	12.775	0.950917	E	G	-78.3	0	3.1	1	FALSE	FALSE	FALSE	FALSE	FALSE	FALSE	FALSE	FALSE	FALSE	FALSE	FALSE	FALSE	FALSE	FALSE	FALSE	0.0749)
309 1:disease 2:neutral + 0.769 (1.037852	42.8906	0.950917	Y	C	-85.1	0	3.8	0	FALSE	FALSE	FALSE	FALSE	FALSE	FALSE	FALSE	FALSE	FALSE	FALSE	FALSE	FALSE	FALSE	FALSE	FALSE	0)
310 1:disease 1:disease 0.692 (1.037852	42.8906	0	R	W	54.4	0	3.6	-1	FALSE	FALSE	FALSE	FALSE	FALSE	FALSE	FALSE	FALSE	FALSE	FALSE	FALSE	FALSE	FALSE	FALSE	FALSE	0)
311 2:neutral 1:disease + 0.808 (1.037852	42.8906	0.950917	I	T	-50.6	0	-5.2	0	FALSE	FALSE	FALSE	FALSE	FALSE	FALSE	FALSE	FALSE	FALSE	FALSE	FALSE	FALSE	FALSE	FALSE	FALSE	0)
312 1:disease 2:neutral + 0.654 (1.037852	42.8906	0	E	K	30.2	0	-0.4	2	FALSE	FALSE	FALSE	FALSE	FALSE	FALSE	FALSE	FALSE	FALSE	FALSE	FALSE	FALSE	FALSE	FALSE	FALSE	0.05)
313 1:disease 2:neutral + 1 (1.037852	42.8906	0	G	S	28.9	0	-0.4	0	FALSE	FALSE	FALSE	FALSE	FALSE	FALSE	FALSE	FALSE	FALSE	FALSE	FALSE	FALSE	FALSE	FALSE	FALSE	0.04)
314 2:neutral 2:neutral 0.984 (1.037852	42.8906	0	H	Q	-9.4	0	-0.3	-1	FALSE	FALSE	FALSE	FALSE	FALSE	FALSE	FALSE	FALSE	FALSE	FALSE	FALSE	FALSE	FALSE	FALSE	FALSE	0.69)
315 1:disease 2:neutral + 0.885 (1.037852	42.8906	0	G	D	51	0	-3.1	-1	FALSE	FALSE	FALSE	FALSE	FALSE	FALSE	FALSE	FALSE	FALSE	FALSE	FALSE	FALSE	FALSE	FALSE	FALSE	0)
316 1:disease 2:neutral + 0.846 (1.037852	42.8906	0	G	V	79.9	1	4.6	0	FALSE	FALSE	FALSE	FALSE	FALSE	FALSE	FALSE	FALSE	FALSE	FALSE	FALSE	FALSE	FALSE	FALSE	FALSE	0)
317 2:neutral 2:neutral 1 (-2.727566	-284.1234	0	P	S	-23.7	0	0.8	0	FALSE	FALSE	FALSE	FALSE	FALSE	FALSE	FALSE	FALSE	FALSE	FALSE	FALSE	FALSE	FALSE	FALSE	FALSE	0.63)
318 2:neutral 2:neutral 1 (-2.727566	-284.1234	-59.057019	V	I	26.7	0	0.3	0	FALSE	FALSE	FALSE	FALSE	FALSE	FALSE	FALSE	FALSE	FALSE	FALSE	FALSE	FALSE	FALSE	FALSE	FALSE	0.0749)
319 2:neutral 2:neutral 1 (-2.727566	-284.1234	-59.057019	R	C	-64.9	0	7	-1	FALSE	FALSE	FALSE	FALSE	FALSE	FALSE	FALSE	FALSE	FALSE	FALSE	FALSE	FALSE	FALSE	FALSE	FALSE	0.0749)
320 2:neutral 2:neutral 0.999 (-2.727566	-284.1234	-56.057019	R	K	-4.8	0	0.6	0	FALSE	FALSE	FALSE	FALSE	FALSE	FALSE	FALSE	FALSE	FALSE	FALSE	FALSE	FALSE	FALSE	FALSE	FALSE	0.0749)
321 2:neutral 2:neutral 1 (-2.727566	-284.1234	-59.057019	E	K	30.2	0	-0.4	2	FALSE	FALSE	FALSE	FALSE	FALSE	FALSE	FALSE	FALSE	FALSE	FALSE	FALSE	FALSE	FALSE	FALSE	FALSE	0.0749)
322 2:neutral 2:neutral 1 (-2.727566	-284.1234	-59.057019	N	S	-25.1	0	2.7	0	FALSE	FALSE	FALSE	FALSE	FALSE	FALSE	FALSE	FALSE	FALSE	FALSE	FALSE	FALSE	FALSE	FALSE	FALSE	0.0749)
323 2:neutral 2:neutral 1 (-2.727566	-284.1234	-59.057019	E	Q	5.4	0	0	1	FALSE	FALSE	FALSE	FALSE	FALSE	FALSE	FALSE	FALSE	FALSE	FALSE	FALSE	FALSE	FALSE	FALSE	FALSE	0.0749)
324 2:neutral 2:neutral 1 (-2.727566	-284.1234	0	V	I	26.7	0	0.3	0	FALSE	FALSE	FALSE	FALSE	FALSE	FALSE	FALSE	FALSE	FALSE	FALSE	FALSE	FALSE	FALSE	FALSE	FALSE	0.0749)
325 2:neutral 2:neutral 1 (-2.727566	-284.1234	0.950917	I	V	-26.7	0	-0.3	0	FALSE	FALSE	FALSE	FALSE	FALSE	FALSE	FALSE	FALSE	FALSE	FALSE	FALSE	FALSE	FALSE	FALSE	FALSE	0.0749)
326 2:neutral 2:neutral 1 (-2.727566	-284.1234	-59.057019	E	G	-78.3	0	3.1	1	FALSE	FALSE	FALSE	FALSE	FALSE	FALSE	FALSE	FALSE	FALSE	FALSE	FALSE	FALSE	FALSE	FALSE	FALSE	0.0749)
327 2:neutral 2:neutral 1 (-2.727566	-284.1234	0	K	E	-30.2	0	0.4	-2	FALSE	FALSE	FALSE	FALSE	FALSE	FALSE	FALSE	FALSE	FALSE	FALSE	FALSE	FALSE	FALSE	FALSE	FALSE	0.0749)
328 2:neutral 2:neutral 0.836 (-2.727566	-284.1234	0	H	L	13.5	0	7	-1	FALSE	FALSE	FALSE	FALSE	FALSE	FALSE	FALSE	FALSE	FALSE	FALSE	FALSE	FALSE	FALSE	FALSE	FALSE	0.0749)
329 2:neutral 2:neutral 1 (-2.727566	-284.1234	-56.057019	I	V	-26.7	0	-0.3	0	FALSE	FALSE	FALSE	FALSE	FALSE	FALSE	FALSE	FALSE	FALSE	FALSE	FALSE	FALSE	FALSE	FALSE	FALSE	0.0749)
330 2:neutral 2:neutral 0.955 (-2.727566	-284.1234	0.950917	R	H	-20.2	0	1.3	0	TRUE	FALSE	FALSE	FALSE	FALSE	FALSE	FALSE	FALSE	FALSE	FALSE	FALSE	FALSE	FALSE	FALSE	FALSE	0.0749)
331 2:neutral 2:neutral 0.957 (-2.727566	-284.1234	-59.057019	S	C	19.5	0	3.3	0	FALSE	FALSE	FALSE	FALSE	FALSE	FALSE	FALSE	FALSE	FALSE	FALSE	FALSE	FALSE	FALSE	FALSE	FALSE	0.0749)
332 2:neutral 2:neutral 0.958 (-2.727566	-284.1234	-59.057019	Q	P	-31.1	0	1.9	0	FALSE	FALSE	FALSE	FALSE	FALSE	FALSE	FALSE	FALSE	FALSE	FALSE	FALSE	FALSE	FALSE	FALSE	FALSE	0.0749)
333 2:neutral 2:neutral 1 (-2.727566	-284.1234	0	R	C	-64.9	0	7	-1	FALSE	FALSE	FALSE	FALSE	FALSE	FALSE	FALSE	FALSE	FALSE	FALSE	FALSE	FALSE	FALSE	FALSE	FALSE	0.0749)
334 2:neutral 2:neutral 1 (-2.727566	-284.1234	0.950917	N	S	-25.1	0	2.7	0	FALSE	FALSE	FALSE	FALSE	FALSE	FALSE	FALSE	FALSE	FALSE	FALSE	FALSE	FALSE	FALSE	FALSE	FALSE	0.0749)
335 2:neutral 2:neutral 1 (-2.727566	-284.1234	-59.057019	A	T	27.5	1	-2.5	0	FALSE	FALSE	FALSE	FALSE	FALSE	FALSE	FALSE	FALSE	FALSE	FALSE	FALSE	FALSE	FALSE	FALSE	FALSE	0.0749)
336 2:neutral 2:neutral 1 (-2.727566	-284.1234	-59.057019	R	Q	-29.6	0	1	-1	FALSE	FALSE	FALSE	FALSE	FALSE	FALSE	FALSE	FALSE	FALSE	FALSE	FALSE	FALSE	FALSE	FALSE	FALSE	0.0749)
337 2:neutral 2:neutral 0.962 (-1.557641	-31.9457	0.950917	P	A	-24.1	0	3.4	0	FALSE	FALSE	FALSE	FALSE	FALSE	FALSE	FALSE	FALSE	FALSE	FALSE	FALSE	FALSE	FALSE	FALSE	FALSE	0.48)
338 1:disease 2:neutral + 1 (-1.557641	-31.9457	0.950917	E	D	-27.3	0	0	0	FALSE	FALSE	FALSE	FALSE	FALSE	FALSE	FALSE	FALSE	FALSE	FALSE	FALSE	FALSE	FALSE	FALSE	FALSE	0.4)
339 2:neutral 2:neutral 0.615 (-1.557641	-31.9457	0.950917	D	Y	82.5	0	2.2	1	FALSE	FALSE	FALSE	FALSE	FALSE	FALSE	FALSE	FALSE	FALSE	FALSE	FALSE	FALSE	FALSE	FALSE	FALSE	0.01)
340 2:neutral 2:neutral 0.885 (-1.557641	-31.9457	0.950917	T	K	52.5	-1	-3.2	1	FALSE	FALSE	FALSE	FALSE	FALSE	FALSE	FALSE	FALSE	FALSE	FALSE	FALSE	FALSE	FALSE	FALSE	FALSE	0.15)
341 2:neutral 2:neutral 1 (-1.557641	-31.9457	0.950917	V	I	26.7	0	0.3	0	FALSE	FALSE	FALSE	FALSE	FALSE	FALSE	FALSE	FALSE	FALSE	FALSE	FALSE	FALSE	FALSE	FALSE	FALSE	0.27)
342 2:neutral 2:neutral 1 (0.628591	3.063	0	V	L	26.7	-1	-0.4	0	FALSE	FALSE	FALSE	FALSE	FALSE	FALSE	FALSE	FALSE	FALSE	FALSE	FALSE	FALSE	FALSE	FALSE	FALSE	0.0749)
343 2:neutral 2:neutral 0.962 (0.628591	3.063	0	L	V	-26.7	1	0.4	0	FALSE	FALSE	FALSE	FALSE	FALSE	FALSE	FALSE	FALSE	FALSE	FALSE	FALSE	FALSE	FALSE	FALSE	FALSE	0.0749)
344 2:neutral 2:neutral 0.973 (0.628591	11.007	0	P	L	54	0	5.4	0	FALSE	FALSE	FALSE	FALSE	FALSE	FALSE	FALSE	FALSE	FALSE	FALSE	FALSE	FALSE	FALSE	FALSE	FALSE	0)
345 2:neutral 2:neutral 0.91 (0.628591	11.007	0.950917	L	F	23.2	0	-1	0	FALSE	FALSE	FALSE	FALSE	FALSE	FALSE	FALSE	FALSE	FALSE	FALSE	FALSE	FALSE	FALSE	FALSE	FALSE	0.26)
346 2:neutral 2:neutral 1 (0.628591	11.007	0	N	S	-25.1	0	2.7	0	FALSE	FALSE	FALSE	FALSE	FALSE	FALSE	FALSE	FALSE	FALSE	FALSE	FALSE	FALSE	FALSE	FALSE	FALSE	0.23)
347 2:neutral 2:neutral 0.962 (0.628591	11.007	0	A	P	24.1	0	-3.4	0	FALSE	FALSE	FALSE	FALSE	FALSE	FALSE	FALSE	FALSE	FALSE	FALSE	FALSE	FALSE	FALSE	FALSE	FALSE	0.1)
348 2:neutral 2:neutral 0.885 (0.628591	11.007	0	P	R	60.7	0	-2.9	1	FALSE	FALSE	FALSE	FALSE	FALSE	FALSE	FALSE	FALSE	FALSE	FALSE	FALSE	FALSE	FALSE	FALSE	FALSE	0.03)
349 2:neutral 2:neutral 0.962 (0.628591	11.007	0.950917	P	L	54	0	5.4	0	FALSE	FALSE	FALSE	FALSE	FALSE	FALSE	FALSE	FALSE	FALSE	FALSE	FALSE	FALSE	FALSE	FALSE	FALSE	0.06)
350 2:neutral 2:neutral 0.944 (0.628591	11.007	-56.057019	P	T	3.4	1	0.9	0	FALSE	FALSE	FALSE	FALSE	FALSE	FALSE	FALSE	FALSE	FALSE	FALSE	FALSE	FALSE	FALSE	FALSE	FALSE	0)
351 2:neutral 2:neutral 0.692 (0.628591	11.007	-56.057019	E	K	30.2	0	-0.4	2	FALSE	FALSE	FALSE	FALSE	FALSE	FALSE	FALSE	FALSE	FALSE	FALSE	FALSE	FALSE	FALSE	FALSE	FALSE	0)
352 2:neutral 2:neutral 0.846 (-58.864374	-0.6631	0.950917	G	R	113.3	0	-4.1	1	FALSE	FALSE	FALSE	FALSE	FALSE	FALSE	FALSE	FALSE	FALSE	FALSE	FALSE	FALSE	FALSE	FALSE	FALSE	0.55)
353 2:neutral 2:neutral 1 (-58.864374	-0.6631	0	M	V	-22.9	1	2.3	0	FALSE	FALSE	FALSE	FALSE	FALSE	FALSE	FALSE	FALSE	FALSE	FALSE	FALSE	FALSE	FALSE	FALSE	FALSE	0.43)
354 2:neutral 2:neutral 1 (-58.864374	-0.6631	0	H	Y	40.4	0	1.9	-1	FALSE	FALSE	FALSE	FALSE	FALSE	FALSE	FALSE	FALSE	FALSE	FALSE	FALSE	FALSE	FALSE	FALSE	FALSE	0.01)
355 2:neutral 2:neutral 0.853 (-58.864374	-0.6631	0	S	C	19.5	0	3.3	0	FALSE	FALSE	FALSE	FALSE	FALSE	FALSE	FALSE	FALSE	FALSE	FALSE	FALSE	FALSE	FALSE	FALSE	FALSE	0)
356 2:neutral 2:neutral 0.923 (-58.864374	-0.6631	0	V	I	26.7	0	0.3	0	FALSE	FALSE	FALSE	FALSE	FALSE	FALSE	FALSE	FALSE	FALSE	FALSE	FALSE	FALSE	FALSE	FALSE	FALSE	0.01)
357 2:neutral 2:neutral 0.881 (-58.864374	-0.6631	0	R	H	-20.2	0	1.3	0	FALSE	FALSE	FALSE	FALSE	FALSE	FALSE	FALSE	FALSE	FALSE	FALSE	FALSE	FALSE	FALSE	FALSE	FALSE	0)
358 2:neutral 2:neutral 1 (-58.864374	-0.6631	0.950917	R	H	-20.2	0	1.3	0	FALSE	FALSE	FALSE	FALSE	FALSE	FALSE	FALSE	FALSE	FALSE	FALSE	FALSE	FALSE	FALSE	FALSE	FALSE	0.05)
359 2:neutral 2:neutral 1 (-58.864374	-0.6631	0.950917	E	D	-27.3	0	0	0	FALSE	FALSE	FALSE	FALSE	FALSE	FALSE	FALSE	FALSE	FALSE	FALSE	FALSE	FALSE	FALSE	FALSE	FALSE	0.64)
360 2:neutral 2:neutral 1 (-58.864374	-0.6631	0	H	R	20.2	0	-1.3	0	FALSE	FALSE	FALSE	FALSE	FALSE	FALSE	FALSE	FALSE	FALSE	FALSE	FALSE	FALSE	FALSE	FALSE	FALSE	0.31)
361 2:neutral 2:neutral 1 (-58.864374	-0.6631	0.950917	N	S	-25.1	0	2.7	0	FALSE	FALSE	FALSE	FALSE	FALSE	FALSE	FALSE	FALSE	FALSE	FALSE	FALSE	FALSE	FALSE	FALSE	FALSE	1)
362 2:neutral 2:neutral 0.962 (-2.263566	-42.0413	0	T	S	-27.1	-1	-0.1	0	FALSE	FALSE	FALSE	FALSE	FALSE	FALSE	FALSE	FALSE	FALSE	FALSE	FALSE	FALSE	FALSE	FALSE	FALSE	0.79)
363 2:neutral 2:neutral 0.885 (-2.263566	-42.0413	0	A	V	51.4	1	2.4	0	FALSE	FALSE	FALSE	FALSE	FALSE	FALSE	FALSE	FALSE	FALSE	FALSE	FALSE	FALSE	FALSE	FALSE	FALSE	0.47)
364 2:neutral 2:neutral 0.923 (-2.263566	-42.0413	0	R	L	-6.7	0	8.3	-1	FALSE	FALSE	FALSE	FALSE	FALSE	FALSE	FALSE	FALSE	FALSE	FALSE	FALSE	FALSE	FALSE	FALSE	FALSE	0.14)
365 2:neutral 2:neutral 0.803 (0.628591	35.4072	0.950917	M	T	-46.8	1	-2.6	0	FALSE	FALSE	FALSE	FALSE	FALSE	FALSE	FALSE	FALSE	FALSE	FALSE	FALSE	FALSE	FALSE	FALSE	FALSE	0.0749)
366 2:neutral 2:neutral 0.831 (0.628591	35.4072	0.950917	Y	F	-3.7	0	4.1	0	FALSE	FALSE	FALSE	FALSE	FALSE	FALSE	FALSE	FALSE	FALSE	FALSE	FALSE	FALSE	FALSE	FALSE	FALSE	0.0749)
367 1:disease 2:neutral + 0.756 (0.628591	35.4072	0.950917	L	R	6.7	0	-8.3	1	FALSE	FALSE	FALSE	FALSE	FALSE	FALSE	FALSE	FALSE	FALSE	FALSE	FALSE	FALSE	FALSE	FALSE	FALSE	0.0749)
368 2:neutral 2:neutral 1 (0.628591	35.4072	0.950917	V	M	22.9	-1	-2.3	0	FALSE	FALSE	FALSE	FALSE	FALSE	FALSE	FALSE	FALSE	FALSE	FALSE	FALSE	FALSE	FALSE	FALSE	FALSE	0.0749)
369 1:disease 2:neutral + 0.917 (0.628591	35.4072	0.950917	Q	R	29.6	0	-1	1	FALSE	FALSE	FALSE	FALSE	FALSE	FALSE	FALSE	FALSE	FALSE	FALSE	FALSE	FALSE	FALSE	FALSE	FALSE	0.0749)
370 2:neutral 2:neutral 0.998 (0.628591	35.4072	0	S	P	23.7	0	-0.8	0	FALSE	FALSE	FALSE	FALSE	FALSE	FALSE	FALSE	FALSE	FALSE	FALSE	FALSE	FALSE	FALSE	FALSE	FALSE	0.3)
371 2:neutral 2:neutral 0.962 (0.628591	-261.715	0.950917	R	W	54.4	0	3.6	-1	FALSE	FALSE	FALSE	FALSE	FALSE	FALSE	FALSE	FALSE	FALSE	FALSE	FALSE	FALSE	FALSE	FALSE	FALSE	0.02)
372 2:neutral 2:neutral 0.962 (0.628591	-261.715	0	Q	P	-31.1	0	1.9	0	FALSE	FALSE	FALSE	FALSE	FALSE	FALSE	FALSE	FALSE	FALSE	FALSE	FALSE	FALSE	FALSE	FALSE	FALSE	1)
373 2:neutral 2:neutral 1 (0.628591	-261.715	0	T	A	-27.5	-1	2.5	0	FALSE	FALSE	FALSE	FALSE	FALSE	FALSE	FALSE	FALSE	FALSE	FALSE	FALSE	FALSE	FALSE	FALSE	FALSE	0.59)
374 2:neutral 2:neutral 0.962 (0.628591	-261.715	0	S	T	27.1	1	0.1	0	FALSE	FALSE	FALSE	FALSE	FALSE	FALSE	FALSE	FALSE	FALSE	FALSE	FALSE	FALSE	FALSE	FALSE	FALSE	0.45)
375 2:neutral 2:neutral 0.962 (0.628591	-261.715	0	R	W	54.4	0	3.6	-1	FALSE	FALSE	FALSE	FALSE	FALSE	FALSE	FALSE	FALSE	FALSE	FALSE	FALSE	FALSE	FALSE	FALSE	FALSE	0)
376 2:neutral 2:neutral 0.923 (0.628591	-261.715	0	Y	C	-85.1	0	3.8	0	FALSE	FALSE	FALSE	FALSE	FALSE	FALSE	FALSE	FALSE	FALSE	FALSE	FALSE	FALSE	FALSE	FALSE	FALSE	0.01)
377 2:neutral 2:neutral 1 (0.628591	-261.715	0	R	Q	-29.6	0	1	-1	FALSE	FALSE	FALSE	FALSE	FALSE	FALSE	FALSE	FALSE	FALSE	FALSE	FALSE	FALSE	FALSE	FALSE	FALSE	1)
378 2:neutral 2:neutral 1 (0.628591	-261.715	0	L	P	-54	0	-5.4	0	FALSE	FALSE	FALSE	FALSE	FALSE	FALSE	FALSE	FALSE	FALSE	FALSE	FALSE	FALSE	FALSE	FALSE	FALSE	0.27)
379 2:neutral 2:neutral 0.838 (0.628591	-261.715	0.950917	I	M	-3.8	-1	-2.6	0	FALSE	FALSE	FALSE	FALSE	FALSE	FALSE	FALSE	FALSE	FALSE	FALSE	FALSE	FALSE	FALSE	FALSE	FALSE	0.01)
380 2:neutral 2:neutral 1 (0.628591	-261.715	0	V	I	26.7	0	0.3	0	FALSE	FALSE	FALSE	FALSE	FALSE	FALSE	FALSE	FALSE	FALSE	FALSE	FALSE	FALSE	FALSE	FALSE	FALSE	0.56)
381 2:neutral 2:neutral 1 (0.628591	-261.715	0	K	R	4.8	0	-0.6	0	FALSE	FALSE	FALSE	FALSE	FALSE	FALSE	FALSE	FALSE	FALSE	FALSE	FALSE	FALSE	FALSE	FALSE	FALSE	0.35)
382 2:neutral 2:neutral 0.962 (0.628591	-261.715	0	K	N	-54.5	0	0.4	-1	FALSE	FALSE	FALSE	FALSE	FALSE	FALSE	FALSE	FALSE	FALSE	FALSE	FALSE	FALSE	FALSE	FALSE	FALSE	0.18)
383 2:neutral 2:neutral 1 (0.628591	-261.715	0	L	V	-26.7	1	0.4	0	FALSE	FALSE	FALSE	FALSE	FALSE	FALSE	FALSE	FALSE	FALSE	FALSE	FALSE	FALSE	FALSE	FALSE	FALSE	0.46)
384 2:neutral 2:neutral 0.923 (0.628591	-261.715	0	L	V	-26.7	1	0.4	0	FALSE	FALSE	FALSE	FALSE	FALSE	FALSE	FALSE	FALSE	FALSE	FALSE	FALSE	FALSE	FALSE	FALSE	FALSE	0.01)
385 2:neutral 2:neutral 1 (0.628591	-261.715	0	D	N	3	0	0	1	FALSE	FALSE	FALSE	FALSE	FALSE	FALSE	FALSE	FALSE	FALSE	FALSE	FALSE	FALSE	FALSE	FALSE	FALSE	0.14)
386 2:neutral 2:neutral 0.551 (0.628591	-261.715	0	F	S	-100.9	0	-3.6	0	FALSE	FALSE	FALSE	FALSE	FALSE	FALSE	FALSE	FALSE	FALSE	FALSE	FALSE	FALSE	FALSE	FALSE	FALSE	0)
387 2:neutral 2:neutral 1 (0.628591	-261.715	0	R	Q	-29.6	0	1	-1	FALSE	FALSE	FALSE	FALSE	FALSE	FALSE	FALSE	FALSE	FALSE	FALSE	FALSE	FALSE	FALSE	FALSE	FALSE	0.25)
388 2:neutral 2:neutral 0.962 (0.628591	-261.715	0	R	Q	-29.6	0	1	-1	FALSE	FALSE	FALSE	FALSE	FALSE	FALSE	FALSE	FALSE	FALSE	FALSE	FALSE	FALSE	FALSE	FALSE	FALSE	0.23)
389 2:neutral 2:neutral 1 (0.628591	-261.715	0	G	D	51	0	-3.1	-1	FALSE	FALSE	FALSE	FALSE	FALSE	FALSE	FALSE	FALSE	FALSE	FALSE	FALSE	FALSE	FALSE	FALSE	FALSE	0.25)
390 2:neutral 2:neutral 0.924 (0.628591	-261.715	0	H	P	-40.5	0	1.6	-1	FALSE	FALSE	FALSE	FALSE	FALSE	FALSE	FALSE	FALSE	FALSE	FALSE	FALSE	FALSE	FALSE	FALSE	FALSE	0.01)
391 2:neutral 2:neutral 1 (-2.727566	-26.4291	0	P	A	-24.1	0	3.4	0	FALSE	FALSE	FALSE	FALSE	FALSE	FALSE	FALSE	FALSE	FALSE	FALSE	FALSE	FALSE	FALSE	FALSE	FALSE	0.0749)
392 2:neutral 2:neutral 0.962 (-2.727566	-26.4291	0.950917	A	S	0.4	0	-2.6	0	FALSE	FALSE	FALSE	FALSE	FALSE	FALSE	FALSE	FALSE	FALSE	FALSE	FALSE	FALSE	FALSE	FALSE	FALSE	0.0749)
393 2:neutral 2:neutral 1 (-2.727566	-26.4291	0	G	D	51	0	-3.1	-1	FALSE	FALSE	FALSE	FALSE	FALSE	FALSE	FALSE	FALSE	FALSE	FALSE	FALSE	FALSE	FALSE	FALSE	FALSE	0.0749)
394 2:neutral 2:neutral 1 (-2.727566	-26.4291	0	R	P	-60.7	0	2.9	-1	FALSE	FALSE	FALSE	FALSE	FALSE	FALSE	FALSE	FALSE	FALSE	FALSE	FALSE	FALSE	FALSE	FALSE	FALSE	0.0749)
395 2:neutral 2:neutral 1 (-2.727566	-26.4291	0.950917	S	N	25.1	0	-2.7	0	FALSE	FALSE	FALSE	FALSE	FALSE	FALSE	FALSE	FALSE	FALSE	FALSE	FALSE	FALSE	FALSE	FALSE	FALSE	0.0749)
396 2:neutral 2:neutral 1 (-1.557641	-244.0764	0	D	N	3	0	0	1	FALSE	FALSE	FALSE	FALSE	FALSE	FALSE	FALSE	FALSE	FALSE	FALSE	FALSE	FALSE	FALSE	FALSE	FALSE	0.9)
397 2:neutral 2:neutral 1 (-2.263566	-20.3254	0	D	E	27.3	0	0	0	FALSE	FALSE	FALSE	FALSE	FALSE	FALSE	FALSE	FALSE	FALSE	FALSE	FALSE	FALSE	FALSE	FALSE	FALSE	0.0749)
398 2:neutral 2:neutral 1 (-2.263566	-20.3254	0	P	R	60.7	0	-2.9	1	FALSE	FALSE	FALSE	FALSE	FALSE	FALSE	FALSE	FALSE	FALSE	FALSE	FALSE	FALSE	FALSE	FALSE	FALSE	0.0749)
399 2:neutral 2:neutral 1 (0.628591	-120.9082	0	R	Q	-29.6	0	1	-1	FALSE	FALSE	FALSE	FALSE	FALSE	FALSE	FALSE	FALSE	FALSE	FALSE	FALSE	FALSE	FALSE	FALSE	FALSE	0.14)
400 2:neutral 2:neutral 1 (0.628591	-120.9082	0	P	L	54	0	5.4	0	FALSE	FALSE	FALSE	FALSE	FALSE	FALSE	FALSE	FALSE	FALSE	FALSE	FALSE	FALSE	FALSE	FALSE	FALSE	0.21)
401 2:neutral 2:neutral 1 (0.628591	-120.9082	0.950917	R	W	54.4	0	3.6	-1	FALSE	FALSE	FALSE	FALSE	FALSE	FALSE	FALSE	FALSE	FALSE	FALSE	FALSE	FALSE	FALSE	FALSE	FALSE	0.12)
