# Supplementary material for: KinMutRF: a random forest classifier of sequence variants in the human protein kinase superfamily
Source: BMC Genomics. 2016 Jun 23;17(Suppl 2):396. doi: 10.1186/s12864-016-2723-1 (PMC4928150; doi:10.1186/s12864-016-2723-1)
Supplement: Additional file 2: — Supplementary File S1. Training datasets used for 10-fold cross-validation experiment. File formats include weka and plain text. (ZIP 482 kb) [file 12864_2016_2723_MOESM2_ESM.zip › cross_validation_sets/vectors.weka.9.predictions.txt]

1 2:neutral 2:neutral 1 (-2.263566	-1629.5579	0	V	M	22.9	-1	-2.3	0	FALSE	FALSE	FALSE	FALSE	FALSE	FALSE	FALSE	FALSE	FALSE	FALSE	FALSE	FALSE	FALSE	FALSE	FALSE	0.23)
2 2:neutral 2:neutral 1 (-2.263566	-1629.5579	0.950917	R	Q	-29.6	0	1	-1	FALSE	FALSE	FALSE	FALSE	FALSE	FALSE	FALSE	FALSE	FALSE	FALSE	FALSE	FALSE	FALSE	FALSE	FALSE	0.33)
3 2:neutral 2:neutral 1 (-2.263566	-1629.5579	0	I	V	-26.7	0	-0.3	0	FALSE	FALSE	FALSE	FALSE	FALSE	FALSE	FALSE	FALSE	FALSE	FALSE	FALSE	FALSE	FALSE	FALSE	FALSE	1)
4 2:neutral 2:neutral 1 (-2.263566	-1629.5579	0.950917	E	V	1.6	1	7.7	1	FALSE	FALSE	FALSE	FALSE	FALSE	FALSE	FALSE	FALSE	FALSE	FALSE	FALSE	FALSE	FALSE	FALSE	FALSE	0.06)
5 2:neutral 2:neutral 0.885 (0.628591	-90.8363	0	A	V	51.4	1	2.4	0	FALSE	FALSE	FALSE	FALSE	FALSE	FALSE	FALSE	FALSE	FALSE	FALSE	FALSE	FALSE	FALSE	FALSE	FALSE	0)
6 2:neutral 2:neutral 1 (0.628591	-90.8363	0.950917	R	H	-20.2	0	1.3	0	FALSE	FALSE	FALSE	FALSE	FALSE	FALSE	FALSE	FALSE	FALSE	FALSE	FALSE	FALSE	FALSE	FALSE	FALSE	0.02)
7 2:neutral 2:neutral 0.923 (0.628591	-90.8363	0	P	R	60.7	0	-2.9	1	FALSE	FALSE	FALSE	FALSE	FALSE	FALSE	FALSE	FALSE	FALSE	FALSE	FALSE	FALSE	FALSE	FALSE	FALSE	0)
8 2:neutral 2:neutral 1 (0.628591	-90.8363	-0.421579	I	V	-26.7	0	-0.3	0	FALSE	FALSE	FALSE	FALSE	FALSE	FALSE	FALSE	FALSE	FALSE	FALSE	FALSE	FALSE	FALSE	FALSE	FALSE	1)
9 2:neutral 2:neutral 1 (0.628591	-90.8363	-2.521115	G	S	28.9	0	-0.4	0	FALSE	FALSE	FALSE	FALSE	FALSE	FALSE	FALSE	FALSE	FALSE	FALSE	FALSE	FALSE	FALSE	FALSE	FALSE	0.11)
10 2:neutral 2:neutral 1 (0.628591	-90.8363	-3.179009	R	Q	-29.6	0	1	-1	FALSE	FALSE	FALSE	FALSE	FALSE	FALSE	FALSE	FALSE	FALSE	FALSE	FALSE	FALSE	FALSE	FALSE	FALSE	0.16)
11 2:neutral 2:neutral 0.923 (0.628591	-90.8363	-2.521115	A	V	51.4	1	2.4	0	FALSE	FALSE	FALSE	FALSE	FALSE	FALSE	FALSE	FALSE	FALSE	FALSE	FALSE	FALSE	FALSE	FALSE	FALSE	0)
12 2:neutral 2:neutral 1 (0.628591	-90.8363	0	S	L	77.7	0	4.6	0	FALSE	FALSE	FALSE	FALSE	FALSE	FALSE	FALSE	FALSE	FALSE	FALSE	FALSE	FALSE	FALSE	FALSE	FALSE	0.5)
13 2:neutral 2:neutral 0.952 (0.628591	-90.8363	0	P	H	40.5	0	-1.6	1	FALSE	FALSE	FALSE	FALSE	FALSE	FALSE	FALSE	FALSE	FALSE	FALSE	FALSE	FALSE	FALSE	FALSE	FALSE	0)
14 2:neutral 2:neutral 1 (0.628591	-90.8363	-2.521115	S	T	27.1	1	0.1	0	FALSE	FALSE	FALSE	FALSE	FALSE	FALSE	FALSE	FALSE	FALSE	FALSE	FALSE	FALSE	FALSE	FALSE	FALSE	0.06)
15 2:neutral 2:neutral 1 (0.628591	-90.8363	0	R	Q	-29.6	0	1	-1	FALSE	FALSE	FALSE	FALSE	FALSE	FALSE	FALSE	FALSE	FALSE	FALSE	FALSE	FALSE	FALSE	FALSE	FALSE	0.28)
16 2:neutral 2:neutral 0.962 (0.628591	-90.8363	0	S	A	-0.4	0	2.6	0	FALSE	FALSE	FALSE	FALSE	FALSE	FALSE	FALSE	FALSE	FALSE	FALSE	FALSE	FALSE	FALSE	FALSE	FALSE	1)
17 1:disease 1:disease 0.742 (0.628591	45.2001	0.950917	L	P	-54	0	-5.4	0	FALSE	FALSE	FALSE	FALSE	FALSE	FALSE	FALSE	FALSE	FALSE	FALSE	FALSE	FALSE	FALSE	FALSE	FALSE	0)
18 1:disease 2:neutral + 0.885 (0.628591	45.2001	0	R	Q	-29.6	0	1	-1	FALSE	FALSE	FALSE	FALSE	FALSE	FALSE	FALSE	FALSE	FALSE	FALSE	FALSE	FALSE	FALSE	FALSE	FALSE	0.86)
19 2:neutral 2:neutral 0.885 (0.628591	45.2001	0	E	D	-27.3	0	0	0	FALSE	FALSE	FALSE	FALSE	FALSE	FALSE	FALSE	FALSE	FALSE	FALSE	FALSE	FALSE	FALSE	FALSE	FALSE	0.46)
20 1:disease 1:disease 0.643 (0.628591	45.2001	0	R	Q	-29.6	0	1	-1	FALSE	FALSE	FALSE	FALSE	FALSE	FALSE	FALSE	FALSE	FALSE	FALSE	FALSE	FALSE	FALSE	FALSE	FALSE	0)
21 2:neutral 2:neutral 0.885 (0.628591	45.2001	0	R	Q	-29.6	0	1	-1	FALSE	FALSE	FALSE	FALSE	FALSE	FALSE	FALSE	FALSE	FALSE	FALSE	FALSE	FALSE	FALSE	FALSE	FALSE	1)
22 2:neutral 2:neutral 0.962 (0.628591	45.2001	0	T	M	46.8	-1	2.6	0	FALSE	FALSE	FALSE	FALSE	FALSE	FALSE	FALSE	FALSE	FALSE	FALSE	FALSE	FALSE	FALSE	FALSE	FALSE	0.05)
23 2:neutral 2:neutral 0.808 (0.628591	45.2001	0	P	S	-23.7	0	0.8	0	FALSE	FALSE	FALSE	FALSE	FALSE	FALSE	FALSE	FALSE	FALSE	FALSE	FALSE	FALSE	FALSE	FALSE	FALSE	0.04)
24 1:disease 2:neutral + 0.846 (0.628591	45.2001	0.950917	I	T	-50.6	0	-5.2	0	FALSE	FALSE	FALSE	FALSE	FALSE	FALSE	FALSE	FALSE	FALSE	FALSE	FALSE	FALSE	FALSE	FALSE	FALSE	0)
25 1:disease 2:neutral + 0.635 (0.628591	45.2001	0.950917	R	H	-20.2	0	1.3	0	FALSE	FALSE	FALSE	FALSE	FALSE	FALSE	FALSE	FALSE	FALSE	FALSE	FALSE	FALSE	FALSE	FALSE	FALSE	0)
26 1:disease 2:neutral + 0.651 (0.628591	45.2001	0.950917	Q	H	9.4	0	0.3	1	FALSE	FALSE	FALSE	FALSE	FALSE	FALSE	FALSE	FALSE	FALSE	FALSE	FALSE	FALSE	FALSE	FALSE	FALSE	0.02)
27 1:disease 1:disease 0.501 (0.628591	45.2001	0.950917	L	F	23.2	0	-1	0	FALSE	FALSE	FALSE	FALSE	FALSE	FALSE	FALSE	FALSE	FALSE	FALSE	FALSE	FALSE	FALSE	FALSE	FALSE	0)
28 1:disease 1:disease 0.753 (-1.646646	119.2635	0.950917	L	P	-54	0	-5.4	0	FALSE	FALSE	FALSE	FALSE	FALSE	FALSE	FALSE	FALSE	FALSE	FALSE	FALSE	FALSE	FALSE	FALSE	FALSE	0)
29 2:neutral 1:disease + 0.67 (-1.646646	119.2635	0	Q	P	-31.1	0	1.9	0	FALSE	FALSE	FALSE	FALSE	FALSE	FALSE	FALSE	FALSE	FALSE	FALSE	FALSE	FALSE	FALSE	FALSE	FALSE	0)
30 1:disease 1:disease 0.613 (-1.646646	119.2635	0.950917	C	Y	85.1	0	-3.8	0	FALSE	FALSE	FALSE	FALSE	FALSE	FALSE	FALSE	FALSE	FALSE	FALSE	FALSE	FALSE	FALSE	FALSE	FALSE	0)
31 1:disease 1:disease 0.913 (-1.646646	119.2635	0.950917	R	P	-60.7	0	2.9	-1	FALSE	FALSE	FALSE	FALSE	FALSE	FALSE	FALSE	FALSE	FALSE	FALSE	FALSE	FALSE	FALSE	FALSE	FALSE	0)
32 2:neutral 2:neutral 0.596 (-1.646646	119.2635	0	T	A	-27.5	-1	2.5	0	FALSE	FALSE	FALSE	FALSE	FALSE	FALSE	FALSE	FALSE	FALSE	FALSE	FALSE	FALSE	FALSE	FALSE	FALSE	0.01)
33 1:disease 1:disease 0.692 (-1.646646	119.2635	0.950917	H	R	20.2	0	-1.3	0	FALSE	FALSE	FALSE	FALSE	FALSE	FALSE	FALSE	FALSE	FALSE	FALSE	FALSE	FALSE	FALSE	FALSE	FALSE	0)
34 1:disease 1:disease 0.536 (-1.646646	119.2635	0.950917	C	F	81.4	0	0.3	0	TRUE	FALSE	FALSE	FALSE	FALSE	FALSE	FALSE	FALSE	FALSE	FALSE	FALSE	FALSE	FALSE	FALSE	FALSE	0)
35 1:disease 2:neutral + 0.539 (-1.646646	119.2635	0	N	T	2	1	2.8	0	FALSE	FALSE	FALSE	FALSE	FALSE	FALSE	FALSE	FALSE	FALSE	FALSE	FALSE	FALSE	FALSE	FALSE	FALSE	0)
36 1:disease 1:disease 0.678 (-1.646646	119.2635	0.950917	I	T	-50.6	0	-5.2	0	FALSE	FALSE	FALSE	FALSE	FALSE	FALSE	FALSE	FALSE	FALSE	FALSE	FALSE	FALSE	FALSE	FALSE	FALSE	0)
37 1:disease 2:neutral + 0.923 (-1.646646	119.2635	0	V	M	22.9	-1	-2.3	0	FALSE	FALSE	FALSE	FALSE	FALSE	FALSE	FALSE	FALSE	FALSE	FALSE	FALSE	FALSE	FALSE	FALSE	FALSE	0)
38 2:neutral 2:neutral 0.923 (-1.646646	119.2635	0	V	M	22.9	-1	-2.3	0	FALSE	FALSE	FALSE	FALSE	FALSE	FALSE	FALSE	FALSE	FALSE	FALSE	FALSE	FALSE	FALSE	FALSE	FALSE	0)
39 2:neutral 2:neutral 0.615 (-1.646646	119.2635	0	R	C	-64.9	0	7	-1	FALSE	FALSE	FALSE	FALSE	FALSE	FALSE	FALSE	FALSE	FALSE	FALSE	FALSE	FALSE	FALSE	FALSE	FALSE	0.04)
40 1:disease 1:disease 0.808 (-1.646646	119.2635	0.950917	A	V	51.4	1	2.4	0	TRUE	FALSE	FALSE	FALSE	FALSE	FALSE	FALSE	FALSE	FALSE	FALSE	FALSE	FALSE	FALSE	FALSE	FALSE	0)
41 1:disease 1:disease 0.556 (-1.646646	119.2635	0.950917	P	L	54	0	5.4	0	FALSE	FALSE	FALSE	FALSE	FALSE	FALSE	FALSE	FALSE	FALSE	FALSE	FALSE	FALSE	FALSE	FALSE	FALSE	0)
42 1:disease 2:neutral + 0.769 (-1.646646	119.2635	0.950917	T	I	50.6	0	5.2	0	FALSE	FALSE	FALSE	FALSE	FALSE	FALSE	FALSE	FALSE	FALSE	FALSE	FALSE	FALSE	FALSE	FALSE	FALSE	0.17)
43 2:neutral 2:neutral 0.615 (-1.646646	119.2635	0	E	G	-78.3	0	3.1	1	FALSE	FALSE	FALSE	FALSE	FALSE	FALSE	FALSE	FALSE	FALSE	FALSE	FALSE	FALSE	FALSE	FALSE	FALSE	0)
44 1:disease 1:disease 0.792 (-1.646646	119.2635	0.950917	I	N	-52.6	-1	-8	0	FALSE	FALSE	FALSE	FALSE	FALSE	FALSE	FALSE	FALSE	FALSE	FALSE	FALSE	FALSE	FALSE	FALSE	FALSE	0)
45 2:neutral 1:disease + 0.846 (-1.646646	119.2635	0	R	C	-64.9	0	7	-1	FALSE	FALSE	FALSE	FALSE	FALSE	FALSE	FALSE	FALSE	FALSE	FALSE	FALSE	FALSE	FALSE	FALSE	FALSE	0)
46 1:disease 1:disease 0.633 (-1.646646	119.2635	0.950917	R	S	-84.4	0	3.7	-1	FALSE	FALSE	FALSE	FALSE	FALSE	FALSE	FALSE	FALSE	FALSE	FALSE	FALSE	FALSE	FALSE	FALSE	FALSE	0)
47 1:disease 2:neutral + 0.703 (-2.263566	121.8258	0.950917	E	K	30.2	0	-0.4	2	FALSE	FALSE	FALSE	FALSE	FALSE	FALSE	FALSE	FALSE	FALSE	FALSE	FALSE	FALSE	FALSE	FALSE	FALSE	0.0749)
48 1:disease 1:disease 0.5 (-2.263566	121.8258	0.950917	Y	C	-85.1	0	3.8	0	FALSE	FALSE	FALSE	FALSE	FALSE	FALSE	FALSE	FALSE	FALSE	FALSE	FALSE	FALSE	FALSE	FALSE	FALSE	0.0749)
49 1:disease 2:neutral + 0.587 (-2.263566	121.8258	0.950917	T	K	52.5	-1	-3.2	1	FALSE	FALSE	FALSE	FALSE	FALSE	FALSE	FALSE	FALSE	FALSE	FALSE	FALSE	FALSE	FALSE	FALSE	FALSE	0.0749)
50 1:disease 2:neutral + 0.885 (-2.263566	121.8258	0	R	H	-20.2	0	1.3	0	FALSE	FALSE	FALSE	FALSE	FALSE	FALSE	FALSE	FALSE	FALSE	FALSE	FALSE	FALSE	FALSE	FALSE	FALSE	0.0749)
51 2:neutral 2:neutral 0.962 (-2.263566	121.8258	0	E	K	30.2	0	-0.4	2	FALSE	FALSE	FALSE	FALSE	FALSE	FALSE	FALSE	FALSE	FALSE	FALSE	FALSE	FALSE	FALSE	FALSE	FALSE	0.0749)
52 2:neutral 2:neutral 0.962 (-2.263566	121.8258	0	S	C	19.5	0	3.3	0	FALSE	FALSE	FALSE	FALSE	FALSE	FALSE	FALSE	FALSE	FALSE	FALSE	FALSE	FALSE	FALSE	FALSE	FALSE	0.0749)
53 1:disease 2:neutral + 0.885 (-2.263566	121.8258	0	R	H	-20.2	0	1.3	0	FALSE	FALSE	FALSE	FALSE	FALSE	FALSE	FALSE	FALSE	FALSE	FALSE	FALSE	FALSE	FALSE	FALSE	FALSE	0.0749)
54 2:neutral 2:neutral 0.801 (-2.263566	121.8258	1.970738	R	G	-113.3	0	4.1	-1	FALSE	FALSE	FALSE	FALSE	FALSE	FALSE	FALSE	FALSE	FALSE	FALSE	FALSE	FALSE	FALSE	FALSE	FALSE	0.0749)
55 2:neutral 2:neutral 0.577 (-2.263566	121.8258	0.950917	D	N	3	0	0	1	TRUE	FALSE	TRUE	TRUE	FALSE	FALSE	FALSE	FALSE	FALSE	FALSE	FALSE	FALSE	FALSE	FALSE	FALSE	0.0749)
56 1:disease 2:neutral + 0.825 (-2.263566	121.8258	0.950917	R	H	-20.2	0	1.3	0	FALSE	FALSE	FALSE	FALSE	FALSE	FALSE	FALSE	FALSE	FALSE	FALSE	FALSE	FALSE	FALSE	FALSE	FALSE	0.0749)
57 1:disease 1:disease 0.5 (-2.263566	121.8258	1.970738	R	P	-60.7	0	2.9	-1	FALSE	FALSE	FALSE	FALSE	FALSE	FALSE	FALSE	FALSE	FALSE	FALSE	FALSE	FALSE	FALSE	FALSE	FALSE	0.0749)
58 1:disease 2:neutral + 0.692 (-2.263566	121.8258	1.970738	G	R	113.3	0	-4.1	1	FALSE	FALSE	FALSE	FALSE	FALSE	FALSE	FALSE	FALSE	FALSE	FALSE	FALSE	FALSE	FALSE	FALSE	FALSE	0.0749)
59 1:disease 2:neutral + 0.679 (-2.263566	121.8258	0.950917	I	F	23.2	-1	-1.7	0	FALSE	FALSE	FALSE	FALSE	FALSE	FALSE	FALSE	FALSE	FALSE	FALSE	FALSE	FALSE	FALSE	FALSE	FALSE	0.0749)
60 2:neutral 1:disease + 0.571 (-2.263566	121.8258	0.950917	N	K	54.5	0	-0.4	1	FALSE	FALSE	FALSE	FALSE	FALSE	FALSE	FALSE	FALSE	FALSE	FALSE	FALSE	FALSE	FALSE	FALSE	FALSE	0.0749)
61 2:neutral 1:disease + 0.598 (-2.263566	121.8258	0.950917	F	I	-23.2	1	1.7	0	FALSE	FALSE	FALSE	FALSE	FALSE	FALSE	FALSE	FALSE	FALSE	FALSE	FALSE	FALSE	FALSE	FALSE	FALSE	0.0749)
62 1:disease 2:neutral + 0.923 (-2.263566	121.8258	0	E	K	30.2	0	-0.4	2	FALSE	FALSE	FALSE	FALSE	FALSE	FALSE	FALSE	FALSE	FALSE	FALSE	FALSE	FALSE	FALSE	FALSE	FALSE	0.12)
63 1:disease 2:neutral + 0.731 (-2.263566	121.8258	0	R	C	-64.9	0	7	-1	FALSE	FALSE	FALSE	FALSE	FALSE	FALSE	FALSE	FALSE	FALSE	FALSE	FALSE	FALSE	FALSE	FALSE	FALSE	0.0749)
64 2:neutral 2:neutral 0.731 (-2.263566	121.8258	0	L	V	-26.7	1	0.4	0	FALSE	FALSE	FALSE	FALSE	FALSE	FALSE	FALSE	FALSE	FALSE	FALSE	FALSE	FALSE	FALSE	FALSE	FALSE	0.0749)
65 1:disease 1:disease 0.52 (-2.263566	121.8258	0.950917	T	P	-3.4	-1	-0.9	0	FALSE	FALSE	FALSE	FALSE	FALSE	FALSE	FALSE	FALSE	FALSE	FALSE	FALSE	FALSE	FALSE	FALSE	FALSE	0.0749)
66 2:neutral 1:disease + 0.624 (-2.263566	121.8258	1.970738	I	T	-50.6	0	-5.2	0	FALSE	FALSE	FALSE	FALSE	FALSE	FALSE	FALSE	FALSE	FALSE	FALSE	FALSE	FALSE	FALSE	FALSE	FALSE	0.0749)
67 2:neutral 2:neutral 0.524 (-2.263566	121.8258	0.950917	I	S	-77.7	-1	-5.3	0	FALSE	FALSE	FALSE	FALSE	FALSE	FALSE	FALSE	FALSE	FALSE	FALSE	FALSE	FALSE	FALSE	FALSE	FALSE	0.0749)
68 2:neutral 2:neutral 0.726 (-2.263566	121.8258	0.950917	L	M	-3.8	0	-1.9	0	FALSE	FALSE	FALSE	FALSE	FALSE	FALSE	FALSE	FALSE	FALSE	FALSE	FALSE	FALSE	FALSE	FALSE	FALSE	0.0749)
69 1:disease 2:neutral + 0.731 (-2.263566	121.8258	1.970738	R	W	54.4	0	3.6	-1	FALSE	FALSE	FALSE	FALSE	FALSE	FALSE	FALSE	FALSE	FALSE	FALSE	FALSE	FALSE	FALSE	FALSE	FALSE	0.0749)
70 1:disease 2:neutral + 0.731 (-2.263566	121.8258	0	R	C	-64.9	0	7	-1	FALSE	FALSE	FALSE	FALSE	FALSE	FALSE	FALSE	FALSE	FALSE	FALSE	FALSE	FALSE	FALSE	FALSE	FALSE	0.0749)
71 2:neutral 2:neutral 0.879 (-2.263566	121.8258	0.950917	S	F	100.9	0	3.6	0	FALSE	FALSE	FALSE	FALSE	FALSE	FALSE	FALSE	FALSE	FALSE	FALSE	FALSE	FALSE	FALSE	FALSE	FALSE	0.0749)
72 2:neutral 2:neutral 0.825 (-2.263566	121.8258	0.950917	R	H	-20.2	0	1.3	0	FALSE	FALSE	FALSE	FALSE	FALSE	FALSE	FALSE	FALSE	FALSE	FALSE	FALSE	FALSE	FALSE	FALSE	FALSE	0.0749)
73 2:neutral 2:neutral 0.981 (0.628591	-1846.2463	2.248272	G	S	28.9	0	-0.4	0	FALSE	FALSE	FALSE	FALSE	FALSE	FALSE	FALSE	FALSE	FALSE	FALSE	FALSE	FALSE	FALSE	FALSE	FALSE	0.66)
74 2:neutral 1:disease + 0.692 (0.628591	363.3305	1.91865	P	S	-23.7	0	0.8	0	FALSE	FALSE	FALSE	FALSE	FALSE	FALSE	FALSE	FALSE	FALSE	FALSE	FALSE	FALSE	FALSE	FALSE	FALSE	0.52)
75 1:disease 1:disease 0.885 (0.628591	363.3305	0	R	W	54.4	0	3.6	-1	FALSE	FALSE	FALSE	FALSE	FALSE	FALSE	FALSE	FALSE	FALSE	FALSE	FALSE	FALSE	FALSE	FALSE	FALSE	0)
76 2:neutral 1:disease + 0.719 (0.628591	363.3305	0.950917	N	Y	79.5	0	2.2	0	FALSE	FALSE	FALSE	FALSE	FALSE	FALSE	FALSE	FALSE	FALSE	FALSE	FALSE	FALSE	FALSE	FALSE	FALSE	0)
77 1:disease 1:disease 0.808 (0.628591	363.3305	0	R	C	-64.9	0	7	-1	FALSE	FALSE	FALSE	FALSE	FALSE	FALSE	FALSE	FALSE	FALSE	FALSE	FALSE	FALSE	FALSE	FALSE	FALSE	0)
78 2:neutral 2:neutral 0.522 (0.628591	363.3305	1.91865	S	F	100.9	0	3.6	0	FALSE	FALSE	TRUE	FALSE	FALSE	FALSE	TRUE	FALSE	FALSE	FALSE	FALSE	FALSE	FALSE	FALSE	FALSE	0.18)
79 1:disease 1:disease 1 (0.628591	363.3305	0.950917	L	P	-54	0	-5.4	0	FALSE	FALSE	FALSE	FALSE	FALSE	FALSE	FALSE	FALSE	FALSE	FALSE	FALSE	FALSE	FALSE	FALSE	FALSE	0)
80 2:neutral 2:neutral 0.727 (0.628591	363.3305	1.91865	E	K	30.2	0	-0.4	2	FALSE	FALSE	TRUE	FALSE	FALSE	FALSE	TRUE	FALSE	FALSE	FALSE	FALSE	FALSE	FALSE	FALSE	FALSE	0.68)
81 2:neutral 2:neutral 0.675 (0.628591	363.3305	1.91865	E	K	30.2	0	-0.4	2	FALSE	FALSE	TRUE	FALSE	FALSE	FALSE	TRUE	FALSE	FALSE	FALSE	FALSE	FALSE	FALSE	FALSE	FALSE	0.38)
82 1:disease 1:disease 0.947 (0.628591	363.3305	0.950917	P	T	3.4	1	0.9	0	FALSE	FALSE	FALSE	FALSE	FALSE	FALSE	FALSE	FALSE	FALSE	FALSE	FALSE	FALSE	FALSE	FALSE	FALSE	0.01)
83 2:neutral 2:neutral 0.717 (0.628591	363.3305	0	I	F	23.2	-1	-1.7	0	FALSE	FALSE	TRUE	FALSE	FALSE	FALSE	FALSE	FALSE	FALSE	FALSE	FALSE	TRUE	FALSE	FALSE	FALSE	0.72)
84 2:neutral 2:neutral 0.962 (0.628591	-1369.3229	2.248272	A	T	27.5	1	-2.5	0	FALSE	FALSE	FALSE	FALSE	FALSE	FALSE	FALSE	FALSE	FALSE	FALSE	FALSE	FALSE	FALSE	FALSE	FALSE	0.06)
85 2:neutral 2:neutral 0.808 (0.628591	-1369.3229	2.248272	L	F	23.2	0	-1	0	FALSE	FALSE	FALSE	FALSE	FALSE	FALSE	FALSE	FALSE	FALSE	FALSE	FALSE	FALSE	FALSE	FALSE	FALSE	0)
86 2:neutral 2:neutral 0.845 (0.628591	-2701.6684	0.950917	V	E	-1.6	-1	-7.7	-1	FALSE	FALSE	FALSE	FALSE	FALSE	FALSE	FALSE	FALSE	FALSE	FALSE	FALSE	FALSE	FALSE	FALSE	FALSE	0)
87 2:neutral 2:neutral 1 (0.628591	-2701.6684	0.950917	I	V	-26.7	0	-0.3	0	FALSE	FALSE	FALSE	FALSE	FALSE	FALSE	FALSE	FALSE	FALSE	FALSE	FALSE	FALSE	FALSE	FALSE	FALSE	0.39)
88 2:neutral 2:neutral 0.644 (-1.557641	-849.7612	0.950917	I	N	-52.6	-1	-8	0	FALSE	FALSE	FALSE	FALSE	FALSE	FALSE	FALSE	FALSE	FALSE	FALSE	FALSE	FALSE	FALSE	FALSE	FALSE	0)
89 2:neutral 2:neutral 0.923 (-1.557641	-849.7612	0.950917	H	D	-42.1	0	-0.3	-2	FALSE	FALSE	FALSE	FALSE	FALSE	FALSE	FALSE	FALSE	FALSE	FALSE	FALSE	FALSE	FALSE	FALSE	FALSE	1)
90 2:neutral 2:neutral 1 (-2.263566	2.5071	0	V	A	-51.4	-1	-2.4	0	FALSE	FALSE	FALSE	FALSE	FALSE	FALSE	FALSE	FALSE	FALSE	FALSE	FALSE	FALSE	FALSE	FALSE	FALSE	1)
91 2:neutral 2:neutral 1 (-2.263566	2.5071	0	S	G	-28.9	0	0.4	0	FALSE	FALSE	FALSE	FALSE	FALSE	FALSE	FALSE	FALSE	FALSE	FALSE	FALSE	FALSE	FALSE	FALSE	FALSE	0.29)
92 2:neutral 2:neutral 0.754 (-1.557641	390.1024	0.950917	V	A	-51.4	-1	-2.4	0	FALSE	FALSE	FALSE	FALSE	FALSE	FALSE	FALSE	FALSE	FALSE	FALSE	FALSE	FALSE	FALSE	FALSE	FALSE	0.48)
93 1:disease 1:disease 0.999 (-1.557641	390.1024	2.449906	E	K	30.2	0	-0.4	2	TRUE	FALSE	FALSE	FALSE	FALSE	FALSE	FALSE	FALSE	FALSE	FALSE	FALSE	FALSE	FALSE	FALSE	FALSE	0.01)
94 1:disease 1:disease 0.748 (-2.727566	565.1347	0	F	V	-49.9	1	1.4	0	FALSE	FALSE	FALSE	FALSE	FALSE	FALSE	FALSE	FALSE	FALSE	FALSE	FALSE	FALSE	FALSE	FALSE	FALSE	0.01)
95 1:disease 1:disease 0.744 (-2.727566	565.1347	0.950917	Y	H	-40.4	0	-1.9	1	FALSE	FALSE	FALSE	FALSE	FALSE	FALSE	FALSE	FALSE	FALSE	FALSE	FALSE	FALSE	FALSE	FALSE	FALSE	0)
96 1:disease 1:disease 0.679 (-2.727566	565.1347	0	F	C	-81.4	0	-0.3	0	FALSE	FALSE	FALSE	FALSE	FALSE	FALSE	FALSE	FALSE	FALSE	FALSE	FALSE	FALSE	FALSE	FALSE	FALSE	0)
97 1:disease 1:disease 0.539 (-2.727566	565.1347	0.950917	P	Q	31.1	0	-1.9	0	FALSE	FALSE	FALSE	FALSE	FALSE	FALSE	FALSE	FALSE	FALSE	FALSE	FALSE	FALSE	FALSE	FALSE	FALSE	0)
98 1:disease 2:neutral + 0.596 (0.104205	288.2349	58.027757	E	K	30.2	0	-0.4	2	FALSE	FALSE	FALSE	FALSE	FALSE	FALSE	FALSE	FALSE	FALSE	FALSE	FALSE	FALSE	FALSE	FALSE	FALSE	0.71)
99 1:disease 2:neutral + 0.637 (0.104205	288.2349	58.027757	E	G	-78.3	0	3.1	1	FALSE	FALSE	FALSE	FALSE	FALSE	FALSE	FALSE	FALSE	FALSE	FALSE	FALSE	FALSE	FALSE	FALSE	FALSE	0.15)
100 1:disease 1:disease 0.782 (0.104205	288.2349	2.096269	H	Y	40.4	0	1.9	-1	FALSE	FALSE	FALSE	FALSE	FALSE	FALSE	FALSE	FALSE	FALSE	FALSE	FALSE	FALSE	FALSE	FALSE	FALSE	0.2)
101 1:disease 2:neutral + 0.535 (0.104205	288.2349	2.385776	E	K	30.2	0	-0.4	2	FALSE	FALSE	FALSE	FALSE	FALSE	FALSE	FALSE	FALSE	FALSE	FALSE	FALSE	FALSE	FALSE	FALSE	FALSE	0.0749)
102 1:disease 1:disease 0.621 (0.104205	288.2349	2.096269	A	V	51.4	1	2.4	0	FALSE	FALSE	FALSE	FALSE	FALSE	FALSE	FALSE	FALSE	FALSE	FALSE	FALSE	FALSE	FALSE	FALSE	FALSE	0.02)
103 1:disease 2:neutral + 0.696 (0.104205	288.2349	2.385776	G	R	113.3	0	-4.1	1	FALSE	FALSE	FALSE	FALSE	FALSE	FALSE	FALSE	FALSE	FALSE	FALSE	FALSE	FALSE	FALSE	FALSE	FALSE	0.09)
104 2:neutral 1:disease + 0.575 (0.104205	288.2349	2.385776	I	M	-3.8	-1	-2.6	0	FALSE	FALSE	FALSE	FALSE	FALSE	FALSE	FALSE	FALSE	FALSE	FALSE	FALSE	FALSE	FALSE	FALSE	FALSE	0.08)
105 1:disease 2:neutral + 0.743 (0.104205	288.2349	2.096269	M	I	3.8	1	2.6	0	FALSE	FALSE	FALSE	FALSE	FALSE	FALSE	FALSE	FALSE	FALSE	FALSE	FALSE	FALSE	FALSE	FALSE	FALSE	1)
106 1:disease 1:disease 0.868 (0.104205	288.2349	2.096269	Y	C	-85.1	0	3.8	0	FALSE	FALSE	FALSE	FALSE	FALSE	FALSE	FALSE	FALSE	FALSE	FALSE	FALSE	FALSE	FALSE	FALSE	FALSE	0)
107 1:disease 2:neutral + 0.577 (0.104205	288.2349	0	E	K	30.2	0	-0.4	2	FALSE	FALSE	FALSE	FALSE	FALSE	FALSE	FALSE	FALSE	FALSE	FALSE	FALSE	FALSE	FALSE	FALSE	FALSE	1)
108 1:disease 1:disease 0.705 (0.104205	288.2349	2.096269	H	R	20.2	0	-1.3	0	FALSE	FALSE	FALSE	FALSE	FALSE	FALSE	FALSE	FALSE	FALSE	FALSE	FALSE	FALSE	FALSE	FALSE	FALSE	0.16)
109 1:disease 2:neutral + 0.558 (0.104205	288.2349	2.385776	C	R	64.9	0	-7	1	FALSE	FALSE	FALSE	FALSE	FALSE	FALSE	FALSE	FALSE	FALSE	FALSE	FALSE	FALSE	FALSE	FALSE	FALSE	0.34)
110 1:disease 2:neutral + 0.577 (0.104205	288.2349	2.385776	R	Q	-29.6	0	1	-1	FALSE	FALSE	FALSE	FALSE	FALSE	FALSE	FALSE	FALSE	FALSE	FALSE	FALSE	FALSE	FALSE	FALSE	FALSE	0.0749)
111 2:neutral 2:neutral 0.538 (0.104205	288.2349	2.385776	I	V	-26.7	0	-0.3	0	FALSE	FALSE	FALSE	FALSE	FALSE	FALSE	FALSE	FALSE	FALSE	FALSE	FALSE	FALSE	FALSE	FALSE	FALSE	0.0749)
112 1:disease 1:disease 0.559 (0.104205	288.2349	2.385776	C	Y	85.1	0	-3.8	0	FALSE	FALSE	FALSE	FALSE	FALSE	FALSE	FALSE	FALSE	FALSE	FALSE	FALSE	FALSE	FALSE	FALSE	FALSE	0.96)
113 2:neutral 2:neutral 0.618 (0.104205	288.2349	2.385776	S	R	84.4	0	-3.7	1	FALSE	FALSE	FALSE	FALSE	FALSE	FALSE	FALSE	FALSE	FALSE	FALSE	FALSE	FALSE	FALSE	FALSE	FALSE	0.92)
114 1:disease 2:neutral + 0.506 (0.104205	288.2349	58.027757	E	K	30.2	0	-0.4	2	FALSE	FALSE	FALSE	FALSE	FALSE	FALSE	FALSE	FALSE	FALSE	FALSE	FALSE	FALSE	FALSE	FALSE	FALSE	0.25)
115 1:disease 1:disease 0.737 (0.104205	288.2349	2.096269	G	R	113.3	0	-4.1	1	FALSE	FALSE	FALSE	FALSE	FALSE	FALSE	FALSE	FALSE	FALSE	FALSE	FALSE	FALSE	FALSE	FALSE	FALSE	0.01)
116 1:disease 2:neutral + 0.727 (0.104205	288.2349	2.385776	E	K	30.2	0	-0.4	2	FALSE	FALSE	FALSE	FALSE	FALSE	FALSE	FALSE	FALSE	FALSE	FALSE	FALSE	FALSE	FALSE	FALSE	FALSE	0.62)
117 1:disease 2:neutral + 0.808 (0.104205	288.2349	2.096269	T	A	-27.5	-1	2.5	0	FALSE	FALSE	FALSE	FALSE	FALSE	FALSE	FALSE	FALSE	FALSE	FALSE	FALSE	FALSE	FALSE	FALSE	FALSE	1)
118 1:disease 2:neutral + 0.731 (0.104205	288.2349	2.096269	G	S	28.9	0	-0.4	0	FALSE	FALSE	FALSE	FALSE	FALSE	FALSE	FALSE	FALSE	FALSE	FALSE	FALSE	FALSE	FALSE	FALSE	FALSE	0.5)
119 2:neutral 2:neutral 1 (-1.646646	-737.4335	0	E	K	30.2	0	-0.4	2	FALSE	FALSE	FALSE	FALSE	FALSE	FALSE	FALSE	FALSE	FALSE	FALSE	FALSE	FALSE	FALSE	FALSE	FALSE	0.02)
120 2:neutral 2:neutral 0.962 (-1.646646	-2733.7751	0.950917	G	A	28.5	0	2.2	0	FALSE	FALSE	FALSE	FALSE	FALSE	FALSE	FALSE	FALSE	FALSE	FALSE	FALSE	FALSE	FALSE	FALSE	FALSE	0.06)
121 2:neutral 2:neutral 0.962 (-1.646646	-2733.7751	0.950917	T	M	46.8	-1	2.6	0	FALSE	FALSE	FALSE	FALSE	FALSE	FALSE	FALSE	FALSE	FALSE	FALSE	FALSE	FALSE	FALSE	FALSE	FALSE	0.0749)
122 2:neutral 2:neutral 1 (-1.784149	7.0056	0.950917	R	G	-113.3	0	4.1	-1	FALSE	FALSE	FALSE	FALSE	FALSE	FALSE	FALSE	FALSE	FALSE	FALSE	FALSE	FALSE	FALSE	FALSE	FALSE	0.1)
123 2:neutral 2:neutral 1 (-1.784149	7.0056	0	F	L	-23.2	0	1	0	FALSE	FALSE	FALSE	FALSE	FALSE	FALSE	FALSE	FALSE	FALSE	FALSE	FALSE	FALSE	FALSE	FALSE	FALSE	1)
124 2:neutral 2:neutral 0.962 (-1.784149	7.0056	0.950917	P	L	54	0	5.4	0	FALSE	FALSE	FALSE	FALSE	FALSE	FALSE	FALSE	FALSE	FALSE	FALSE	FALSE	FALSE	FALSE	FALSE	FALSE	0)
125 2:neutral 2:neutral 0.962 (-1.784149	7.0056	0.950917	P	A	-24.1	0	3.4	0	FALSE	FALSE	FALSE	FALSE	FALSE	FALSE	FALSE	FALSE	FALSE	FALSE	FALSE	FALSE	FALSE	FALSE	FALSE	0.05)
126 2:neutral 2:neutral 1 (-1.784149	7.0056	0	T	I	50.6	0	5.2	0	FALSE	FALSE	FALSE	FALSE	FALSE	FALSE	FALSE	FALSE	FALSE	FALSE	FALSE	FALSE	FALSE	FALSE	FALSE	0.18)
127 2:neutral 2:neutral 0.994 (-1.784149	7.0056	0	Q	E	-5.4	0	0	-1	FALSE	FALSE	FALSE	FALSE	FALSE	FALSE	FALSE	FALSE	FALSE	FALSE	FALSE	FALSE	FALSE	FALSE	FALSE	1)
128 2:neutral 2:neutral 0.962 (0.628591	-24.4908	0.950917	M	T	-46.8	1	-2.6	0	FALSE	FALSE	FALSE	FALSE	FALSE	FALSE	FALSE	FALSE	FALSE	FALSE	FALSE	FALSE	FALSE	FALSE	FALSE	0.03)
129 2:neutral 2:neutral 0.96 (0.628591	-24.4908	-2.521115	T	S	-27.1	-1	-0.1	0	FALSE	FALSE	FALSE	FALSE	FALSE	FALSE	FALSE	FALSE	FALSE	FALSE	FALSE	FALSE	FALSE	FALSE	FALSE	0.01)
130 2:neutral 2:neutral 0.923 (0.628591	-24.4908	0	M	V	-22.9	1	2.3	0	FALSE	FALSE	FALSE	FALSE	FALSE	FALSE	FALSE	FALSE	FALSE	FALSE	FALSE	FALSE	FALSE	FALSE	FALSE	0.52)
131 2:neutral 2:neutral 1 (0.628591	-24.4908	-3.179009	R	G	-113.3	0	4.1	-1	FALSE	FALSE	FALSE	FALSE	FALSE	FALSE	FALSE	FALSE	FALSE	FALSE	FALSE	FALSE	FALSE	FALSE	FALSE	0.47)
132 2:neutral 2:neutral 1 (0.628591	-24.4908	0	T	M	46.8	-1	2.6	0	FALSE	FALSE	FALSE	FALSE	FALSE	FALSE	FALSE	FALSE	FALSE	FALSE	FALSE	FALSE	FALSE	FALSE	FALSE	0.05)
133 2:neutral 2:neutral 1 (0.628591	-24.4908	-2.521115	G	R	113.3	0	-4.1	1	FALSE	FALSE	FALSE	FALSE	FALSE	FALSE	FALSE	FALSE	FALSE	FALSE	FALSE	FALSE	FALSE	FALSE	FALSE	0.0749)
134 2:neutral 2:neutral 1 (0.628591	-24.4908	-0.421579	A	T	27.5	1	-2.5	0	FALSE	FALSE	FALSE	FALSE	FALSE	FALSE	FALSE	FALSE	FALSE	FALSE	FALSE	FALSE	FALSE	FALSE	FALSE	0.66)
135 2:neutral 2:neutral 1 (0.628591	-24.4908	-3.179009	R	S	-84.4	0	3.7	-1	FALSE	FALSE	FALSE	FALSE	FALSE	FALSE	FALSE	FALSE	FALSE	FALSE	FALSE	FALSE	FALSE	FALSE	FALSE	0.04)
136 2:neutral 2:neutral 0.923 (0.628591	-24.4908	-3.179009	T	M	46.8	-1	2.6	0	FALSE	FALSE	FALSE	FALSE	FALSE	FALSE	FALSE	FALSE	FALSE	FALSE	FALSE	FALSE	FALSE	FALSE	FALSE	0.01)
137 2:neutral 2:neutral 0.962 (0.628591	-24.4908	-0.421579	R	W	54.4	0	3.6	-1	FALSE	FALSE	FALSE	FALSE	FALSE	FALSE	FALSE	FALSE	FALSE	FALSE	FALSE	FALSE	FALSE	FALSE	FALSE	0.01)
138 2:neutral 2:neutral 0.923 (-1.646646	7.5946	0.950917	L	P	-54	0	-5.4	0	FALSE	FALSE	FALSE	FALSE	FALSE	FALSE	FALSE	FALSE	FALSE	FALSE	FALSE	FALSE	FALSE	FALSE	FALSE	0.0749)
139 2:neutral 2:neutral 0.962 (-1.646646	7.5946	0.950917	Q	E	-5.4	0	0	-1	FALSE	FALSE	FALSE	FALSE	FALSE	FALSE	FALSE	FALSE	FALSE	FALSE	FALSE	FALSE	FALSE	FALSE	FALSE	0.0749)
140 2:neutral 2:neutral 1 (-1.646646	7.5946	0	K	N	-54.5	0	0.4	-1	FALSE	FALSE	FALSE	FALSE	FALSE	FALSE	FALSE	FALSE	FALSE	FALSE	FALSE	FALSE	FALSE	FALSE	FALSE	0.0749)
141 2:neutral 2:neutral 1 (-1.646646	7.5946	0	L	V	-26.7	1	0.4	0	FALSE	FALSE	FALSE	FALSE	FALSE	FALSE	FALSE	FALSE	FALSE	FALSE	FALSE	FALSE	FALSE	FALSE	FALSE	0.0749)
142 2:neutral 2:neutral 1 (-1.557641	-1482.994	0	D	V	28.9	1	7.7	1	FALSE	FALSE	FALSE	FALSE	FALSE	FALSE	FALSE	FALSE	FALSE	FALSE	FALSE	FALSE	FALSE	FALSE	FALSE	0.29)
143 2:neutral 2:neutral 1 (-1.557641	-1482.994	0	P	L	54	0	5.4	0	FALSE	FALSE	FALSE	FALSE	FALSE	FALSE	FALSE	FALSE	FALSE	FALSE	FALSE	FALSE	FALSE	FALSE	FALSE	0.38)
144 2:neutral 2:neutral 1 (-1.557641	-1482.994	0	D	N	3	0	0	1	FALSE	FALSE	FALSE	FALSE	FALSE	FALSE	FALSE	FALSE	FALSE	FALSE	FALSE	FALSE	FALSE	FALSE	FALSE	0.5)
145 2:neutral 2:neutral 0.962 (0.628591	-418.8002	0	P	L	54	0	5.4	0	FALSE	FALSE	FALSE	FALSE	FALSE	FALSE	FALSE	FALSE	FALSE	FALSE	FALSE	FALSE	FALSE	FALSE	FALSE	1)
146 2:neutral 2:neutral 1 (0.628591	-418.8002	0	R	W	54.4	0	3.6	-1	FALSE	FALSE	FALSE	FALSE	FALSE	FALSE	FALSE	FALSE	FALSE	FALSE	FALSE	FALSE	FALSE	FALSE	FALSE	0.02)
147 2:neutral 2:neutral 1 (0.628591	-418.8002	0	R	Q	-29.6	0	1	-1	FALSE	FALSE	FALSE	FALSE	FALSE	FALSE	FALSE	FALSE	FALSE	FALSE	FALSE	FALSE	FALSE	FALSE	FALSE	0.15)
148 2:neutral 2:neutral 1 (0.628591	-418.8002	0	R	H	-20.2	0	1.3	0	FALSE	FALSE	FALSE	FALSE	FALSE	FALSE	FALSE	FALSE	FALSE	FALSE	FALSE	FALSE	FALSE	FALSE	FALSE	0)
149 2:neutral 2:neutral 1 (0.628591	-418.8002	0	P	S	-23.7	0	0.8	0	FALSE	FALSE	FALSE	FALSE	FALSE	FALSE	FALSE	FALSE	FALSE	FALSE	FALSE	FALSE	FALSE	FALSE	FALSE	0.84)
150 2:neutral 2:neutral 1 (0.628591	-418.8002	0	K	R	4.8	0	-0.6	0	FALSE	FALSE	FALSE	FALSE	FALSE	FALSE	FALSE	FALSE	FALSE	FALSE	FALSE	FALSE	FALSE	FALSE	FALSE	0.55)
151 2:neutral 2:neutral 1 (0.628591	-418.8002	0	P	L	54	0	5.4	0	FALSE	FALSE	FALSE	FALSE	FALSE	FALSE	FALSE	FALSE	FALSE	FALSE	FALSE	FALSE	FALSE	FALSE	FALSE	0.05)
152 2:neutral 2:neutral 1 (0.628591	-418.8002	0.950917	T	M	46.8	-1	2.6	0	FALSE	FALSE	FALSE	FALSE	FALSE	FALSE	FALSE	FALSE	FALSE	FALSE	FALSE	FALSE	FALSE	FALSE	FALSE	0.13)
153 2:neutral 2:neutral 1 (-1.646646	-1850.5715	0	R	H	-20.2	0	1.3	0	FALSE	FALSE	FALSE	FALSE	FALSE	FALSE	FALSE	FALSE	FALSE	FALSE	FALSE	FALSE	FALSE	FALSE	FALSE	0.0749)
154 2:neutral 2:neutral 1 (-1.646646	-1850.5715	0	G	A	28.5	0	2.2	0	FALSE	FALSE	FALSE	FALSE	FALSE	FALSE	FALSE	FALSE	FALSE	FALSE	FALSE	FALSE	FALSE	FALSE	FALSE	0.09)
155 2:neutral 2:neutral 1 (1.910551	-1898.1222	0	A	V	51.4	1	2.4	0	FALSE	FALSE	FALSE	FALSE	FALSE	FALSE	FALSE	FALSE	FALSE	FALSE	FALSE	FALSE	FALSE	FALSE	FALSE	0.1)
156 2:neutral 2:neutral 0.885 (1.910551	-1898.1222	0	A	S	0.4	0	-2.6	0	FALSE	FALSE	FALSE	FALSE	FALSE	FALSE	FALSE	FALSE	FALSE	FALSE	FALSE	FALSE	FALSE	FALSE	FALSE	0.48)
157 2:neutral 2:neutral 0.958 (1.910551	-1898.1222	0.950917	E	K	30.2	0	-0.4	2	FALSE	FALSE	FALSE	FALSE	FALSE	FALSE	FALSE	FALSE	FALSE	FALSE	FALSE	FALSE	FALSE	FALSE	FALSE	0.57)
158 2:neutral 2:neutral 1 (1.910551	-1898.1222	0	A	V	51.4	1	2.4	0	FALSE	FALSE	FALSE	FALSE	FALSE	FALSE	FALSE	FALSE	FALSE	FALSE	FALSE	FALSE	FALSE	FALSE	FALSE	0.4)
159 2:neutral 2:neutral 1 (1.910551	-1898.1222	0	A	V	51.4	1	2.4	0	FALSE	FALSE	FALSE	FALSE	FALSE	FALSE	FALSE	FALSE	FALSE	FALSE	FALSE	FALSE	FALSE	FALSE	FALSE	0.52)
160 2:neutral 2:neutral 1 (-2.263566	-270.5352	0	E	K	30.2	0	-0.4	2	FALSE	FALSE	FALSE	FALSE	FALSE	FALSE	FALSE	FALSE	FALSE	FALSE	FALSE	FALSE	FALSE	FALSE	FALSE	0.61)
161 1:disease 1:disease 0.769 (0.628591	808.3574	0.950917	R	Q	-29.6	0	1	-1	FALSE	FALSE	FALSE	FALSE	FALSE	FALSE	FALSE	FALSE	FALSE	FALSE	FALSE	FALSE	FALSE	FALSE	FALSE	0.0749)
162 1:disease 1:disease 0.683 (0.628591	808.3574	0	R	W	54.4	0	3.6	-1	FALSE	FALSE	FALSE	FALSE	FALSE	FALSE	FALSE	FALSE	FALSE	FALSE	FALSE	FALSE	FALSE	FALSE	FALSE	0.0749)
163 2:neutral 2:neutral 1 (-1.557641	-861.3799	-1.614224	V	I	26.7	0	0.3	0	FALSE	FALSE	FALSE	FALSE	FALSE	FALSE	FALSE	FALSE	FALSE	FALSE	FALSE	FALSE	FALSE	FALSE	FALSE	0.19)
164 2:neutral 2:neutral 1 (-1.557641	-861.3799	0	R	Q	-29.6	0	1	-1	FALSE	FALSE	FALSE	FALSE	FALSE	FALSE	FALSE	FALSE	FALSE	FALSE	FALSE	FALSE	FALSE	FALSE	FALSE	0.1)
165 2:neutral 2:neutral 1 (-1.557641	-861.3799	0.950917	I	V	-26.7	0	-0.3	0	FALSE	FALSE	FALSE	FALSE	FALSE	FALSE	FALSE	FALSE	FALSE	FALSE	FALSE	FALSE	FALSE	FALSE	FALSE	1)
166 2:neutral 2:neutral 0.885 (-1.557641	-861.3799	0	A	E	49.8	0	-5.3	-1	FALSE	FALSE	TRUE	FALSE	FALSE	FALSE	FALSE	FALSE	FALSE	FALSE	TRUE	FALSE	FALSE	FALSE	FALSE	0.72)
167 2:neutral 2:neutral 1 (-1.557641	-861.3799	0	L	I	0	1	0.7	0	FALSE	FALSE	FALSE	FALSE	FALSE	FALSE	FALSE	FALSE	FALSE	FALSE	FALSE	FALSE	FALSE	FALSE	FALSE	0.31)
168 2:neutral 2:neutral 0.885 (-1.557641	-861.3799	0.950917	R	Q	-29.6	0	1	-1	FALSE	FALSE	FALSE	FALSE	FALSE	FALSE	FALSE	FALSE	FALSE	FALSE	FALSE	FALSE	FALSE	FALSE	FALSE	0.01)
169 2:neutral 2:neutral 0.962 (-1.557641	-861.3799	-56.641981	R	W	54.4	0	3.6	-1	FALSE	FALSE	FALSE	FALSE	FALSE	FALSE	FALSE	FALSE	FALSE	FALSE	FALSE	FALSE	FALSE	FALSE	FALSE	0)
170 2:neutral 2:neutral 0.769 (-2.263566	65.687	0	R	C	-64.9	0	7	-1	FALSE	FALSE	FALSE	FALSE	FALSE	FALSE	FALSE	FALSE	FALSE	FALSE	FALSE	FALSE	FALSE	FALSE	FALSE	0.17)
171 2:neutral 2:neutral 0.731 (-1.646646	-2.2907	0.950917	S	P	23.7	0	-0.8	0	FALSE	FALSE	FALSE	FALSE	FALSE	FALSE	FALSE	FALSE	FALSE	FALSE	FALSE	FALSE	FALSE	FALSE	FALSE	0.01)
172 2:neutral 2:neutral 1 (-1.646646	-2.2907	0.950917	R	H	-20.2	0	1.3	0	FALSE	FALSE	FALSE	FALSE	FALSE	FALSE	FALSE	FALSE	FALSE	FALSE	FALSE	FALSE	FALSE	FALSE	FALSE	0.02)
173 2:neutral 2:neutral 0.923 (-1.646646	-2.2907	0	R	C	-64.9	0	7	-1	FALSE	FALSE	FALSE	FALSE	FALSE	FALSE	FALSE	FALSE	FALSE	FALSE	FALSE	FALSE	FALSE	FALSE	FALSE	0)
174 2:neutral 2:neutral 0.923 (-1.646646	-2.2907	0	S	Y	104.6	0	-0.5	0	FALSE	FALSE	FALSE	FALSE	FALSE	FALSE	FALSE	FALSE	FALSE	FALSE	FALSE	FALSE	FALSE	FALSE	FALSE	0)
175 2:neutral 2:neutral 0.956 (-1.646646	-2.2907	0.950917	H	Y	40.4	0	1.9	-1	FALSE	FALSE	FALSE	FALSE	FALSE	FALSE	FALSE	FALSE	FALSE	FALSE	FALSE	FALSE	FALSE	FALSE	FALSE	0)
176 2:neutral 2:neutral 0.996 (-1.646646	-2.2907	0.950917	F	C	-81.4	0	-0.3	0	FALSE	FALSE	FALSE	FALSE	FALSE	FALSE	FALSE	FALSE	FALSE	FALSE	FALSE	FALSE	FALSE	FALSE	FALSE	0.01)
177 2:neutral 2:neutral 1 (-2.263566	-2.206	0.950917	Q	H	9.4	0	0.3	1	FALSE	FALSE	FALSE	FALSE	FALSE	FALSE	FALSE	FALSE	FALSE	FALSE	FALSE	FALSE	FALSE	FALSE	FALSE	0.52)
178 2:neutral 2:neutral 1 (0.628591	-585.5728	0	V	I	26.7	0	0.3	0	FALSE	FALSE	FALSE	FALSE	FALSE	FALSE	FALSE	FALSE	FALSE	FALSE	FALSE	FALSE	FALSE	FALSE	FALSE	0.0749)
179 2:neutral 2:neutral 1 (0.628591	-585.5728	0	A	T	27.5	1	-2.5	0	FALSE	FALSE	FALSE	FALSE	FALSE	FALSE	FALSE	FALSE	FALSE	FALSE	FALSE	FALSE	FALSE	FALSE	FALSE	0.0749)
180 2:neutral 2:neutral 1 (0.628591	-585.5728	0.950917	R	Q	-29.6	0	1	-1	FALSE	FALSE	FALSE	FALSE	FALSE	FALSE	FALSE	FALSE	FALSE	FALSE	FALSE	FALSE	FALSE	FALSE	FALSE	0.0749)
181 2:neutral 2:neutral 1 (0.628591	-585.5728	0	L	F	23.2	0	-1	0	FALSE	FALSE	FALSE	FALSE	FALSE	FALSE	FALSE	FALSE	FALSE	FALSE	FALSE	FALSE	FALSE	FALSE	FALSE	0.0749)
182 2:neutral 2:neutral 1 (0.628591	-585.5728	0	R	C	-64.9	0	7	-1	FALSE	FALSE	FALSE	FALSE	FALSE	FALSE	FALSE	FALSE	FALSE	FALSE	FALSE	FALSE	FALSE	FALSE	FALSE	0.0749)
183 2:neutral 2:neutral 1 (0.628591	-585.5728	-56.057019	H	Y	40.4	0	1.9	-1	FALSE	FALSE	FALSE	FALSE	FALSE	FALSE	FALSE	FALSE	FALSE	FALSE	FALSE	FALSE	FALSE	FALSE	FALSE	0.0749)
184 2:neutral 2:neutral 1 (0.628591	-585.5728	0	S	T	27.1	1	0.1	0	FALSE	FALSE	FALSE	FALSE	FALSE	FALSE	FALSE	FALSE	FALSE	FALSE	FALSE	FALSE	FALSE	FALSE	FALSE	0.0749)
185 2:neutral 2:neutral 0.962 (0.628591	-585.5728	0	R	Q	-29.6	0	1	-1	FALSE	FALSE	FALSE	FALSE	FALSE	FALSE	FALSE	FALSE	FALSE	FALSE	FALSE	FALSE	FALSE	FALSE	FALSE	0.0749)
186 2:neutral 2:neutral 1 (0.628591	-585.5728	0	L	F	23.2	0	-1	0	FALSE	FALSE	FALSE	FALSE	FALSE	FALSE	FALSE	FALSE	FALSE	FALSE	FALSE	FALSE	FALSE	FALSE	FALSE	0.0749)
187 2:neutral 2:neutral 1 (0.628591	-585.5728	0	R	C	-64.9	0	7	-1	FALSE	FALSE	FALSE	FALSE	FALSE	FALSE	FALSE	FALSE	FALSE	FALSE	FALSE	FALSE	FALSE	FALSE	FALSE	0.0749)
188 2:neutral 2:neutral 1 (-3.314664	-37.0627	0.950917	I	M	-3.8	-1	-2.6	0	FALSE	FALSE	FALSE	FALSE	FALSE	FALSE	FALSE	FALSE	FALSE	FALSE	FALSE	FALSE	FALSE	FALSE	FALSE	0.31)
189 2:neutral 2:neutral 0.962 (-3.314664	-37.0627	0.950917	N	D	-3	0	0	-1	FALSE	FALSE	FALSE	FALSE	FALSE	FALSE	FALSE	FALSE	FALSE	FALSE	FALSE	FALSE	FALSE	FALSE	FALSE	0.26)
190 2:neutral 2:neutral 0.962 (-3.314664	-37.0627	0.950917	N	S	-25.1	0	2.7	0	FALSE	FALSE	FALSE	FALSE	FALSE	FALSE	FALSE	FALSE	FALSE	FALSE	FALSE	FALSE	FALSE	FALSE	FALSE	0.02)
191 2:neutral 2:neutral 1 (-3.314664	-37.0627	0.950917	I	V	-26.7	0	-0.3	0	FALSE	FALSE	FALSE	FALSE	FALSE	FALSE	FALSE	FALSE	FALSE	FALSE	FALSE	FALSE	FALSE	FALSE	FALSE	0.09)
192 2:neutral 2:neutral 0.846 (0.628591	-845.2922	0	D	G	-51	0	3.1	1	FALSE	FALSE	TRUE	FALSE	FALSE	FALSE	FALSE	FALSE	FALSE	FALSE	TRUE	FALSE	FALSE	FALSE	FALSE	0.01)
193 2:neutral 2:neutral 1 (0.628591	-845.2922	0.950917	S	C	19.5	0	3.3	0	FALSE	FALSE	FALSE	FALSE	FALSE	FALSE	FALSE	FALSE	FALSE	FALSE	FALSE	FALSE	FALSE	FALSE	FALSE	1)
194 2:neutral 2:neutral 0.923 (0.628591	-845.2922	0	I	M	-3.8	-1	-2.6	0	FALSE	FALSE	FALSE	FALSE	FALSE	FALSE	FALSE	FALSE	FALSE	FALSE	FALSE	FALSE	FALSE	FALSE	FALSE	0.1)
195 2:neutral 2:neutral 0.995 (-3.314664	2.2484	0.950917	R	S	-84.4	0	3.7	-1	FALSE	FALSE	FALSE	FALSE	FALSE	FALSE	FALSE	FALSE	FALSE	FALSE	FALSE	FALSE	FALSE	FALSE	FALSE	0)
196 2:neutral 2:neutral 0.962 (-3.314664	2.2484	0.950917	E	K	30.2	0	-0.4	2	FALSE	FALSE	FALSE	FALSE	FALSE	FALSE	FALSE	FALSE	FALSE	FALSE	FALSE	FALSE	FALSE	FALSE	FALSE	0)
197 2:neutral 2:neutral 1 (-3.314664	2.2484	0.950917	D	E	27.3	0	0	0	FALSE	FALSE	FALSE	FALSE	FALSE	FALSE	FALSE	FALSE	FALSE	FALSE	FALSE	FALSE	FALSE	FALSE	FALSE	1)
198 2:neutral 2:neutral 1 (-3.314664	2.2484	0	S	G	-28.9	0	0.4	0	FALSE	FALSE	FALSE	FALSE	FALSE	FALSE	FALSE	FALSE	FALSE	FALSE	FALSE	FALSE	FALSE	FALSE	FALSE	0.09)
199 2:neutral 2:neutral 0.946 (-3.314664	2.2484	0.950917	K	N	-54.5	0	0.4	-1	FALSE	FALSE	FALSE	FALSE	FALSE	FALSE	FALSE	FALSE	FALSE	FALSE	FALSE	FALSE	FALSE	FALSE	FALSE	0)
200 2:neutral 2:neutral 1 (-3.314664	2.2484	0.950917	R	W	54.4	0	3.6	-1	FALSE	FALSE	FALSE	FALSE	FALSE	FALSE	FALSE	FALSE	FALSE	FALSE	FALSE	FALSE	FALSE	FALSE	FALSE	0)
201 2:neutral 2:neutral 1 (-3.314664	2.2484	0.950917	A	T	27.5	1	-2.5	0	FALSE	FALSE	FALSE	FALSE	FALSE	FALSE	FALSE	FALSE	FALSE	FALSE	FALSE	FALSE	FALSE	FALSE	FALSE	0.13)
202 2:neutral 2:neutral 1 (-3.314664	2.2484	0.950917	P	L	54	0	5.4	0	FALSE	FALSE	FALSE	FALSE	FALSE	FALSE	FALSE	FALSE	FALSE	FALSE	FALSE	FALSE	FALSE	FALSE	FALSE	0)
203 2:neutral 2:neutral 1 (0.628591	-428.8169	0.950917	L	V	-26.7	1	0.4	0	FALSE	FALSE	FALSE	FALSE	FALSE	FALSE	FALSE	FALSE	FALSE	FALSE	FALSE	FALSE	FALSE	FALSE	FALSE	0)
204 2:neutral 2:neutral 0.914 (0.628591	-428.8169	0.950917	Y	D	-82.5	0	-2.2	-1	FALSE	FALSE	FALSE	FALSE	FALSE	FALSE	FALSE	FALSE	FALSE	FALSE	FALSE	FALSE	FALSE	FALSE	FALSE	0)
205 2:neutral 2:neutral 1 (-2.263566	-188.2301	-3.292296	V	I	26.7	0	0.3	0	FALSE	FALSE	FALSE	FALSE	FALSE	FALSE	FALSE	FALSE	FALSE	FALSE	FALSE	FALSE	FALSE	FALSE	FALSE	0.0749)
206 2:neutral 2:neutral 1 (-2.263566	-188.2301	-3.179009	V	I	26.7	0	0.3	0	FALSE	FALSE	FALSE	FALSE	FALSE	FALSE	FALSE	FALSE	FALSE	FALSE	FALSE	FALSE	FALSE	FALSE	FALSE	0.0749)
207 2:neutral 2:neutral 1 (-2.263566	-188.2301	-3.179009	P	T	3.4	1	0.9	0	FALSE	FALSE	FALSE	FALSE	FALSE	FALSE	FALSE	FALSE	FALSE	FALSE	FALSE	FALSE	FALSE	FALSE	FALSE	0.0749)
208 2:neutral 2:neutral 1 (-2.263566	-188.2301	-3.179009	N	K	54.5	0	-0.4	1	FALSE	FALSE	FALSE	FALSE	FALSE	FALSE	FALSE	FALSE	FALSE	FALSE	FALSE	FALSE	FALSE	FALSE	FALSE	0.0749)
209 2:neutral 2:neutral 1 (-2.263566	-188.2301	-3.179009	I	V	-26.7	0	-0.3	0	FALSE	FALSE	FALSE	FALSE	FALSE	FALSE	FALSE	FALSE	FALSE	FALSE	FALSE	FALSE	FALSE	FALSE	FALSE	0.0749)
210 2:neutral 2:neutral 1 (-2.263566	-188.2301	-3.292296	R	Q	-29.6	0	1	-1	FALSE	FALSE	FALSE	FALSE	FALSE	FALSE	FALSE	FALSE	FALSE	FALSE	FALSE	FALSE	FALSE	FALSE	FALSE	0.0749)
211 2:neutral 2:neutral 0.878 (-2.263566	-188.2301	-3.292296	V	G	-79.9	-1	-4.6	0	FALSE	FALSE	FALSE	FALSE	FALSE	FALSE	FALSE	FALSE	FALSE	FALSE	FALSE	FALSE	FALSE	FALSE	FALSE	0.0749)
212 1:disease 2:neutral + 1 (-2.263566	-188.2301	-3.292296	L	P	-54	0	-5.4	0	FALSE	FALSE	FALSE	FALSE	FALSE	FALSE	FALSE	FALSE	FALSE	FALSE	FALSE	FALSE	FALSE	FALSE	FALSE	0.0749)
213 2:neutral 2:neutral 0.962 (-2.263566	-188.2301	-3.292296	I	T	-50.6	0	-5.2	0	FALSE	FALSE	FALSE	FALSE	FALSE	FALSE	FALSE	FALSE	FALSE	FALSE	FALSE	FALSE	FALSE	FALSE	FALSE	0.0749)
214 2:neutral 2:neutral 0.91 (-2.263566	-188.2301	0	I	F	23.2	-1	-1.7	0	FALSE	FALSE	FALSE	FALSE	FALSE	FALSE	FALSE	FALSE	FALSE	FALSE	FALSE	FALSE	FALSE	FALSE	FALSE	0.0749)
215 2:neutral 2:neutral 1 (-2.263566	-188.2301	-3.292296	L	P	-54	0	-5.4	0	FALSE	FALSE	FALSE	FALSE	FALSE	FALSE	FALSE	FALSE	FALSE	FALSE	FALSE	FALSE	FALSE	FALSE	FALSE	0.0749)
216 2:neutral 2:neutral 1 (-2.263566	-188.2301	0	V	A	-51.4	-1	-2.4	0	FALSE	FALSE	FALSE	FALSE	FALSE	FALSE	FALSE	FALSE	FALSE	FALSE	FALSE	FALSE	FALSE	FALSE	FALSE	0.0749)
217 2:neutral 2:neutral 1 (-2.263566	-188.2301	0	I	L	0	-1	-0.7	0	FALSE	FALSE	FALSE	FALSE	FALSE	FALSE	FALSE	FALSE	FALSE	FALSE	FALSE	FALSE	FALSE	FALSE	FALSE	0.0749)
218 1:disease 2:neutral + 1 (-2.263566	-188.2301	0	R	W	54.4	0	3.6	-1	FALSE	FALSE	FALSE	FALSE	FALSE	FALSE	FALSE	FALSE	FALSE	FALSE	FALSE	FALSE	FALSE	FALSE	FALSE	0.0749)
219 2:neutral 2:neutral 1 (-2.263566	-188.2301	-3.292296	V	M	22.9	-1	-2.3	0	FALSE	FALSE	TRUE	FALSE	FALSE	FALSE	TRUE	FALSE	FALSE	FALSE	FALSE	FALSE	FALSE	FALSE	FALSE	0.0749)
220 2:neutral 2:neutral 1 (-2.263566	-188.2301	-3.179009	E	Q	5.4	0	0	1	FALSE	FALSE	FALSE	FALSE	FALSE	FALSE	FALSE	FALSE	FALSE	FALSE	FALSE	FALSE	FALSE	FALSE	FALSE	0.0749)
221 2:neutral 2:neutral 0.962 (-2.263566	-188.2301	-3.179009	S	P	23.7	0	-0.8	0	FALSE	FALSE	FALSE	FALSE	FALSE	FALSE	FALSE	FALSE	FALSE	FALSE	FALSE	FALSE	FALSE	FALSE	FALSE	0.0749)
222 2:neutral 2:neutral 1 (-2.263566	-188.2301	-3.292296	R	H	-20.2	0	1.3	0	FALSE	FALSE	FALSE	FALSE	FALSE	FALSE	FALSE	FALSE	FALSE	FALSE	FALSE	FALSE	FALSE	FALSE	FALSE	0.0749)
223 2:neutral 2:neutral 0.923 (-2.263566	-188.2301	-3.292296	T	A	-27.5	-1	2.5	0	FALSE	FALSE	FALSE	FALSE	FALSE	FALSE	FALSE	FALSE	FALSE	FALSE	FALSE	FALSE	FALSE	FALSE	FALSE	0.0749)
224 2:neutral 2:neutral 1 (-2.263566	-188.2301	0	I	T	-50.6	0	-5.2	0	FALSE	FALSE	FALSE	FALSE	FALSE	FALSE	FALSE	FALSE	FALSE	FALSE	FALSE	FALSE	FALSE	FALSE	FALSE	0.0749)
225 2:neutral 2:neutral 1 (-2.263566	-188.2301	-3.179009	L	P	-54	0	-5.4	0	FALSE	FALSE	FALSE	FALSE	FALSE	FALSE	FALSE	FALSE	FALSE	FALSE	FALSE	FALSE	FALSE	FALSE	FALSE	0.0749)
226 2:neutral 2:neutral 1 (-2.263566	-188.2301	-3.292296	A	T	27.5	1	-2.5	0	FALSE	FALSE	FALSE	FALSE	FALSE	FALSE	FALSE	FALSE	FALSE	FALSE	FALSE	FALSE	FALSE	FALSE	FALSE	0.0749)
227 2:neutral 2:neutral 1 (-2.263566	-188.2301	-3.179009	V	I	26.7	0	0.3	0	FALSE	FALSE	FALSE	FALSE	FALSE	FALSE	FALSE	FALSE	FALSE	FALSE	FALSE	FALSE	FALSE	FALSE	FALSE	0.0749)
228 2:neutral 2:neutral 1 (-2.263566	-188.2301	-3.292296	D	E	27.3	0	0	0	FALSE	FALSE	FALSE	FALSE	FALSE	FALSE	FALSE	FALSE	FALSE	FALSE	FALSE	FALSE	FALSE	FALSE	FALSE	0.0749)
229 2:neutral 2:neutral 1 (-2.263566	-188.2301	-3.179009	A	V	51.4	1	2.4	0	FALSE	FALSE	FALSE	FALSE	FALSE	FALSE	FALSE	FALSE	FALSE	FALSE	FALSE	FALSE	FALSE	FALSE	FALSE	0.0749)
230 2:neutral 2:neutral 1 (-2.263566	-188.2301	0	R	P	-60.7	0	2.9	-1	FALSE	FALSE	FALSE	FALSE	FALSE	FALSE	FALSE	FALSE	FALSE	FALSE	FALSE	FALSE	FALSE	FALSE	FALSE	0.0749)
231 2:neutral 2:neutral 1 (-2.263566	-188.2301	-3.179009	F	I	-23.2	1	1.7	0	FALSE	FALSE	FALSE	FALSE	FALSE	FALSE	FALSE	FALSE	FALSE	FALSE	FALSE	FALSE	FALSE	FALSE	FALSE	0.0749)
232 2:neutral 2:neutral 1 (-2.263566	-188.2301	-3.179009	A	T	27.5	1	-2.5	0	FALSE	FALSE	FALSE	FALSE	FALSE	FALSE	FALSE	FALSE	FALSE	FALSE	FALSE	FALSE	FALSE	FALSE	FALSE	0.0749)
233 2:neutral 2:neutral 1 (-2.263566	-188.2301	-3.179009	E	A	-49.8	0	5.3	1	FALSE	FALSE	FALSE	FALSE	FALSE	FALSE	FALSE	FALSE	FALSE	FALSE	FALSE	FALSE	FALSE	FALSE	FALSE	0.0749)
234 2:neutral 2:neutral 1 (-2.263566	-188.2301	0	T	P	-3.4	-1	-0.9	0	FALSE	FALSE	FALSE	FALSE	FALSE	FALSE	FALSE	FALSE	FALSE	FALSE	FALSE	FALSE	FALSE	FALSE	FALSE	0.0749)
235 2:neutral 2:neutral 1 (-2.263566	-188.2301	0	R	C	-64.9	0	7	-1	FALSE	FALSE	FALSE	FALSE	FALSE	FALSE	FALSE	FALSE	FALSE	FALSE	FALSE	FALSE	FALSE	FALSE	FALSE	0.0749)
236 2:neutral 2:neutral 1 (-2.263566	-188.2301	-3.292296	E	Q	5.4	0	0	1	FALSE	FALSE	FALSE	FALSE	FALSE	FALSE	FALSE	FALSE	FALSE	FALSE	FALSE	FALSE	FALSE	FALSE	FALSE	0.0749)
237 2:neutral 2:neutral 1 (-2.263566	-188.2301	-3.179009	T	K	52.5	-1	-3.2	1	FALSE	FALSE	FALSE	FALSE	FALSE	FALSE	FALSE	FALSE	FALSE	FALSE	FALSE	FALSE	FALSE	FALSE	FALSE	0.0749)
238 2:neutral 2:neutral 1 (-2.263566	-188.2301	-3.179009	T	K	52.5	-1	-3.2	1	FALSE	FALSE	FALSE	FALSE	FALSE	FALSE	FALSE	FALSE	FALSE	FALSE	FALSE	FALSE	FALSE	FALSE	FALSE	0.0749)
239 2:neutral 2:neutral 1 (-2.263566	-188.2301	0	E	K	30.2	0	-0.4	2	FALSE	FALSE	FALSE	FALSE	FALSE	FALSE	FALSE	FALSE	FALSE	FALSE	FALSE	FALSE	FALSE	FALSE	FALSE	0.0749)
240 2:neutral 2:neutral 1 (-2.263566	-188.2301	-3.179009	F	L	-23.2	0	1	0	FALSE	FALSE	FALSE	FALSE	FALSE	FALSE	FALSE	FALSE	FALSE	FALSE	FALSE	FALSE	FALSE	FALSE	FALSE	0.0749)
241 2:neutral 2:neutral 1 (-2.263566	-188.2301	-3.292296	D	H	42.1	0	0.3	2	FALSE	FALSE	FALSE	FALSE	FALSE	FALSE	FALSE	FALSE	FALSE	FALSE	FALSE	FALSE	FALSE	FALSE	FALSE	0.0749)
242 2:neutral 2:neutral 1 (-2.263566	-188.2301	-3.179009	L	P	-54	0	-5.4	0	FALSE	FALSE	FALSE	FALSE	FALSE	FALSE	FALSE	FALSE	FALSE	FALSE	FALSE	FALSE	FALSE	FALSE	FALSE	0.0749)
243 2:neutral 2:neutral 0.962 (-2.263566	-188.2301	-3.292296	D	Y	82.5	0	2.2	1	FALSE	FALSE	FALSE	FALSE	FALSE	FALSE	FALSE	FALSE	FALSE	FALSE	FALSE	FALSE	FALSE	FALSE	FALSE	0.0749)
244 2:neutral 2:neutral 1 (-2.263566	-188.2301	-3.179009	G	E	78.3	0	-3.1	-1	FALSE	FALSE	FALSE	FALSE	FALSE	FALSE	FALSE	FALSE	FALSE	FALSE	FALSE	FALSE	FALSE	FALSE	FALSE	0.0749)
245 2:neutral 2:neutral 1 (-2.263566	-188.2301	-3.179009	A	V	51.4	1	2.4	0	FALSE	FALSE	FALSE	FALSE	FALSE	FALSE	FALSE	FALSE	FALSE	FALSE	FALSE	FALSE	FALSE	FALSE	FALSE	0.0749)
246 2:neutral 2:neutral 1 (-2.263566	-188.2301	-3.179009	R	Q	-29.6	0	1	-1	FALSE	FALSE	FALSE	FALSE	FALSE	FALSE	FALSE	FALSE	FALSE	FALSE	FALSE	FALSE	FALSE	FALSE	FALSE	0.0749)
247 2:neutral 2:neutral 0.923 (-2.263566	-188.2301	-3.179009	I	V	-26.7	0	-0.3	0	FALSE	FALSE	TRUE	FALSE	FALSE	FALSE	FALSE	FALSE	FALSE	FALSE	TRUE	FALSE	FALSE	FALSE	FALSE	0.0749)
248 2:neutral 2:neutral 1 (-2.263566	-188.2301	-3.179009	R	Q	-29.6	0	1	-1	FALSE	FALSE	FALSE	FALSE	FALSE	FALSE	FALSE	FALSE	FALSE	FALSE	FALSE	FALSE	FALSE	FALSE	FALSE	0.0749)
249 2:neutral 2:neutral 1 (-2.263566	-188.2301	0	E	G	-78.3	0	3.1	1	FALSE	FALSE	FALSE	FALSE	FALSE	FALSE	FALSE	FALSE	FALSE	FALSE	FALSE	FALSE	FALSE	FALSE	FALSE	0.0749)
250 2:neutral 2:neutral 1 (-2.263566	-188.2301	0	E	D	-27.3	0	0	0	FALSE	FALSE	FALSE	FALSE	FALSE	FALSE	FALSE	FALSE	FALSE	FALSE	FALSE	FALSE	FALSE	FALSE	FALSE	0.0749)
251 2:neutral 2:neutral 1 (-2.263566	-188.2301	0	I	T	-50.6	0	-5.2	0	FALSE	FALSE	FALSE	FALSE	FALSE	FALSE	FALSE	FALSE	FALSE	FALSE	FALSE	FALSE	FALSE	FALSE	FALSE	0.0749)
252 2:neutral 2:neutral 1 (-2.263566	-188.2301	-3.292296	R	C	-64.9	0	7	-1	FALSE	FALSE	FALSE	FALSE	FALSE	FALSE	FALSE	FALSE	FALSE	FALSE	FALSE	FALSE	FALSE	FALSE	FALSE	0.0749)
253 2:neutral 2:neutral 1 (-2.263566	-188.2301	0	K	R	4.8	0	-0.6	0	FALSE	FALSE	FALSE	FALSE	FALSE	FALSE	FALSE	FALSE	FALSE	FALSE	FALSE	FALSE	FALSE	FALSE	FALSE	0.0749)
254 2:neutral 2:neutral 1 (-2.263566	-188.2301	0	V	A	-51.4	-1	-2.4	0	FALSE	FALSE	FALSE	FALSE	FALSE	FALSE	FALSE	FALSE	FALSE	FALSE	FALSE	FALSE	FALSE	FALSE	FALSE	0.0749)
255 2:neutral 2:neutral 1 (-2.263566	-188.2301	-3.292296	P	A	-24.1	0	3.4	0	FALSE	FALSE	FALSE	FALSE	FALSE	FALSE	FALSE	FALSE	FALSE	FALSE	FALSE	FALSE	FALSE	FALSE	FALSE	0.0749)
256 2:neutral 2:neutral 1 (-2.263566	-188.2301	0	N	S	-25.1	0	2.7	0	FALSE	FALSE	FALSE	FALSE	FALSE	FALSE	FALSE	FALSE	FALSE	FALSE	FALSE	FALSE	FALSE	FALSE	FALSE	0.0749)
257 2:neutral 2:neutral 1 (-2.263566	-188.2301	-3.179009	S	N	25.1	0	-2.7	0	FALSE	FALSE	FALSE	FALSE	FALSE	FALSE	FALSE	FALSE	FALSE	FALSE	FALSE	FALSE	FALSE	FALSE	FALSE	0.0749)
258 2:neutral 2:neutral 1 (-2.263566	-188.2301	-3.179009	K	R	4.8	0	-0.6	0	FALSE	FALSE	FALSE	FALSE	FALSE	FALSE	FALSE	FALSE	FALSE	FALSE	FALSE	FALSE	FALSE	FALSE	FALSE	0.0749)
259 2:neutral 2:neutral 0.962 (-2.263566	-188.2301	0	T	I	50.6	0	5.2	0	FALSE	FALSE	FALSE	FALSE	FALSE	FALSE	FALSE	FALSE	FALSE	FALSE	FALSE	FALSE	FALSE	FALSE	FALSE	0.0749)
260 2:neutral 2:neutral 1 (-2.263566	-188.2301	-3.292296	K	Q	-24.8	0	0.4	-1	FALSE	FALSE	FALSE	FALSE	FALSE	FALSE	FALSE	FALSE	FALSE	FALSE	FALSE	FALSE	FALSE	FALSE	FALSE	0.0749)
261 2:neutral 2:neutral 0.923 (-2.263566	-188.2301	-3.179009	D	G	-51	0	3.1	1	FALSE	FALSE	FALSE	FALSE	FALSE	FALSE	FALSE	FALSE	FALSE	FALSE	FALSE	FALSE	FALSE	FALSE	FALSE	0.0749)
262 2:neutral 2:neutral 0.962 (-2.263566	-188.2301	-3.292296	I	T	-50.6	0	-5.2	0	FALSE	FALSE	FALSE	FALSE	FALSE	FALSE	FALSE	FALSE	FALSE	FALSE	FALSE	FALSE	FALSE	FALSE	FALSE	0.0749)
263 2:neutral 2:neutral 1 (-2.263566	-188.2301	-3.179009	V	M	22.9	-1	-2.3	0	FALSE	FALSE	FALSE	FALSE	FALSE	FALSE	FALSE	FALSE	FALSE	FALSE	FALSE	FALSE	FALSE	FALSE	FALSE	0.0749)
264 2:neutral 2:neutral 1 (-2.263566	-188.2301	-3.179009	T	N	-2	-1	-2.8	0	FALSE	FALSE	FALSE	FALSE	FALSE	FALSE	FALSE	FALSE	FALSE	FALSE	FALSE	FALSE	FALSE	FALSE	FALSE	0.0749)
265 2:neutral 2:neutral 1 (-2.263566	-188.2301	0	S	N	25.1	0	-2.7	0	FALSE	FALSE	TRUE	FALSE	FALSE	FALSE	FALSE	FALSE	FALSE	FALSE	TRUE	FALSE	FALSE	FALSE	FALSE	0.0749)
266 2:neutral 2:neutral 0.962 (-2.263566	-188.2301	0	I	M	-3.8	-1	-2.6	0	FALSE	FALSE	FALSE	FALSE	FALSE	FALSE	FALSE	FALSE	FALSE	FALSE	FALSE	FALSE	FALSE	FALSE	FALSE	0.0749)
267 2:neutral 2:neutral 1 (-2.263566	-188.2301	-3.179009	V	M	22.9	-1	-2.3	0	FALSE	FALSE	FALSE	FALSE	FALSE	FALSE	FALSE	FALSE	FALSE	FALSE	FALSE	FALSE	FALSE	FALSE	FALSE	0.0749)
268 2:neutral 2:neutral 1 (-2.263566	-188.2301	0.950917	R	H	-20.2	0	1.3	0	FALSE	FALSE	FALSE	FALSE	FALSE	FALSE	FALSE	FALSE	FALSE	FALSE	FALSE	FALSE	FALSE	FALSE	FALSE	0.0749)
269 2:neutral 2:neutral 1 (-2.263566	-188.2301	-3.292296	S	N	25.1	0	-2.7	0	FALSE	FALSE	FALSE	FALSE	FALSE	FALSE	FALSE	FALSE	FALSE	FALSE	FALSE	FALSE	FALSE	FALSE	FALSE	0.0749)
270 2:neutral 2:neutral 1 (-2.263566	-188.2301	0	V	A	-51.4	-1	-2.4	0	FALSE	FALSE	FALSE	FALSE	FALSE	FALSE	FALSE	FALSE	FALSE	FALSE	FALSE	FALSE	FALSE	FALSE	FALSE	0.0749)
271 2:neutral 2:neutral 0.996 (-2.263566	-188.2301	-3.179009	A	T	27.5	1	-2.5	0	FALSE	FALSE	TRUE	FALSE	FALSE	FALSE	FALSE	FALSE	FALSE	FALSE	TRUE	FALSE	FALSE	FALSE	FALSE	0.0749)
272 2:neutral 2:neutral 1 (-2.263566	-188.2301	-3.292296	R	H	-20.2	0	1.3	0	FALSE	FALSE	FALSE	FALSE	FALSE	FALSE	FALSE	FALSE	FALSE	FALSE	FALSE	FALSE	FALSE	FALSE	FALSE	0.0749)
273 2:neutral 2:neutral 0.962 (-2.263566	-188.2301	-3.292296	I	T	-50.6	0	-5.2	0	FALSE	FALSE	FALSE	FALSE	FALSE	FALSE	FALSE	FALSE	FALSE	FALSE	FALSE	FALSE	FALSE	FALSE	FALSE	0.0749)
274 2:neutral 2:neutral 1 (-2.263566	-188.2301	-3.292296	T	M	46.8	-1	2.6	0	FALSE	FALSE	FALSE	FALSE	FALSE	FALSE	FALSE	FALSE	FALSE	FALSE	FALSE	FALSE	FALSE	FALSE	FALSE	0.0749)
275 2:neutral 2:neutral 0.923 (-2.263566	-188.2301	-3.292296	S	I	77.7	1	5.3	0	FALSE	FALSE	TRUE	FALSE	FALSE	FALSE	FALSE	FALSE	FALSE	FALSE	TRUE	FALSE	FALSE	FALSE	FALSE	0.0749)
276 2:neutral 2:neutral 1 (-2.263566	-188.2301	-3.292296	A	V	51.4	1	2.4	0	FALSE	FALSE	FALSE	FALSE	FALSE	FALSE	FALSE	FALSE	FALSE	FALSE	FALSE	FALSE	FALSE	FALSE	FALSE	0.0749)
277 2:neutral 2:neutral 1 (-2.263566	-188.2301	-3.292296	A	T	27.5	1	-2.5	0	FALSE	FALSE	TRUE	FALSE	FALSE	FALSE	TRUE	FALSE	FALSE	FALSE	TRUE	FALSE	FALSE	FALSE	FALSE	0.0749)
278 2:neutral 2:neutral 1 (-2.263566	-188.2301	0	K	E	-30.2	0	0.4	-2	FALSE	FALSE	FALSE	FALSE	FALSE	FALSE	FALSE	FALSE	FALSE	FALSE	FALSE	FALSE	FALSE	FALSE	FALSE	0.0749)
279 2:neutral 2:neutral 1 (-2.263566	-188.2301	-3.292296	T	M	46.8	-1	2.6	0	FALSE	FALSE	FALSE	FALSE	FALSE	FALSE	FALSE	FALSE	FALSE	FALSE	FALSE	FALSE	FALSE	FALSE	FALSE	0.0749)
280 2:neutral 2:neutral 1 (-2.263566	-188.2301	-3.179009	G	R	113.3	0	-4.1	1	FALSE	FALSE	FALSE	FALSE	FALSE	FALSE	FALSE	FALSE	FALSE	FALSE	FALSE	FALSE	FALSE	FALSE	FALSE	0.0749)
281 2:neutral 2:neutral 1 (-2.263566	-188.2301	-3.292296	G	R	113.3	0	-4.1	1	FALSE	FALSE	FALSE	FALSE	FALSE	FALSE	FALSE	FALSE	FALSE	FALSE	FALSE	FALSE	FALSE	FALSE	FALSE	0.0749)
282 2:neutral 2:neutral 1 (-2.263566	-188.2301	-3.292296	I	V	-26.7	0	-0.3	0	FALSE	FALSE	FALSE	FALSE	FALSE	FALSE	FALSE	FALSE	FALSE	FALSE	FALSE	FALSE	FALSE	FALSE	FALSE	0.0749)
283 2:neutral 2:neutral 0.996 (-2.263566	-188.2301	-3.179009	S	T	27.1	1	0.1	0	FALSE	FALSE	TRUE	FALSE	FALSE	FALSE	FALSE	FALSE	FALSE	FALSE	TRUE	FALSE	FALSE	FALSE	FALSE	0.0749)
284 2:neutral 2:neutral 0.962 (-2.263566	-188.2301	-3.179009	D	N	3	0	0	1	FALSE	FALSE	FALSE	FALSE	FALSE	FALSE	FALSE	FALSE	FALSE	FALSE	FALSE	FALSE	FALSE	FALSE	FALSE	0.0749)
285 2:neutral 2:neutral 0.962 (-2.263566	-188.2301	-3.179009	D	Y	82.5	0	2.2	1	FALSE	FALSE	FALSE	FALSE	FALSE	FALSE	FALSE	FALSE	FALSE	FALSE	FALSE	FALSE	FALSE	FALSE	FALSE	0.0749)
286 2:neutral 2:neutral 0.962 (-2.263566	-188.2301	0	T	I	50.6	0	5.2	0	FALSE	FALSE	FALSE	FALSE	FALSE	FALSE	FALSE	FALSE	FALSE	FALSE	FALSE	FALSE	FALSE	FALSE	FALSE	0.0749)
287 2:neutral 2:neutral 1 (-2.263566	-188.2301	0	R	G	-113.3	0	4.1	-1	FALSE	FALSE	FALSE	FALSE	FALSE	FALSE	FALSE	FALSE	FALSE	FALSE	FALSE	FALSE	FALSE	FALSE	FALSE	0.0749)
288 2:neutral 2:neutral 0.957 (-2.263566	-188.2301	-3.179009	N	T	2	1	2.8	0	FALSE	FALSE	TRUE	FALSE	FALSE	FALSE	FALSE	FALSE	FALSE	FALSE	TRUE	FALSE	FALSE	FALSE	FALSE	0.0749)
289 2:neutral 2:neutral 1 (-2.263566	-188.2301	-3.179009	G	V	79.9	1	4.6	0	FALSE	FALSE	FALSE	FALSE	FALSE	FALSE	FALSE	FALSE	FALSE	FALSE	FALSE	FALSE	FALSE	FALSE	FALSE	0.0749)
290 2:neutral 2:neutral 1 (-2.263566	-188.2301	-3.292296	A	T	27.5	1	-2.5	0	FALSE	FALSE	FALSE	FALSE	FALSE	FALSE	FALSE	FALSE	FALSE	FALSE	FALSE	FALSE	FALSE	FALSE	FALSE	0.0749)
291 2:neutral 2:neutral 1 (-2.263566	-188.2301	-3.179009	E	K	30.2	0	-0.4	2	FALSE	FALSE	FALSE	FALSE	FALSE	FALSE	FALSE	FALSE	FALSE	FALSE	FALSE	FALSE	FALSE	FALSE	FALSE	0.0749)
292 2:neutral 2:neutral 0.962 (-2.263566	-188.2301	-3.292296	I	V	-26.7	0	-0.3	0	FALSE	FALSE	TRUE	FALSE	FALSE	FALSE	TRUE	FALSE	FALSE	FALSE	FALSE	FALSE	FALSE	FALSE	FALSE	0.0749)
293 2:neutral 2:neutral 0.846 (-2.263566	-188.2301	-3.292296	I	T	-50.6	0	-5.2	0	FALSE	FALSE	TRUE	FALSE	FALSE	FALSE	TRUE	FALSE	FALSE	FALSE	TRUE	FALSE	FALSE	FALSE	FALSE	0.0749)
294 2:neutral 2:neutral 1 (-2.263566	-188.2301	0.950917	V	I	26.7	0	0.3	0	FALSE	FALSE	FALSE	FALSE	FALSE	FALSE	FALSE	FALSE	FALSE	FALSE	FALSE	FALSE	FALSE	FALSE	FALSE	0.0749)
295 2:neutral 2:neutral 0.962 (-2.263566	-188.2301	-3.292296	T	I	50.6	0	5.2	0	FALSE	FALSE	FALSE	FALSE	FALSE	FALSE	FALSE	FALSE	FALSE	FALSE	FALSE	FALSE	FALSE	FALSE	FALSE	0.0749)
296 2:neutral 2:neutral 0.996 (-2.263566	-188.2301	-3.179009	P	T	3.4	1	0.9	0	FALSE	FALSE	TRUE	FALSE	FALSE	FALSE	FALSE	FALSE	FALSE	FALSE	TRUE	FALSE	FALSE	FALSE	FALSE	0.0749)
297 2:neutral 2:neutral 1 (-2.263566	-188.2301	-3.292296	R	H	-20.2	0	1.3	0	FALSE	FALSE	FALSE	FALSE	FALSE	FALSE	FALSE	FALSE	FALSE	FALSE	FALSE	FALSE	FALSE	FALSE	FALSE	0.0749)
298 2:neutral 2:neutral 0.962 (-2.263566	-188.2301	-3.292296	Y	H	-40.4	0	-1.9	1	FALSE	FALSE	FALSE	FALSE	FALSE	FALSE	FALSE	FALSE	FALSE	FALSE	FALSE	FALSE	FALSE	FALSE	FALSE	0.0749)
299 2:neutral 2:neutral 0.91 (-2.263566	-188.2301	-3.292296	I	F	23.2	-1	-1.7	0	FALSE	FALSE	FALSE	FALSE	FALSE	FALSE	FALSE	FALSE	FALSE	FALSE	FALSE	FALSE	FALSE	FALSE	FALSE	0.0749)
300 2:neutral 2:neutral 1 (-2.263566	-188.2301	-3.179009	G	R	113.3	0	-4.1	1	FALSE	FALSE	FALSE	FALSE	FALSE	FALSE	FALSE	FALSE	FALSE	FALSE	FALSE	FALSE	FALSE	FALSE	FALSE	0.0749)
301 2:neutral 2:neutral 1 (-2.263566	-188.2301	-3.292296	V	M	22.9	-1	-2.3	0	FALSE	FALSE	TRUE	FALSE	FALSE	FALSE	FALSE	FALSE	FALSE	FALSE	TRUE	FALSE	FALSE	FALSE	FALSE	0.0749)
302 2:neutral 2:neutral 0.962 (-2.263566	-188.2301	-3.292296	D	N	3	0	0	1	FALSE	FALSE	TRUE	FALSE	FALSE	FALSE	FALSE	FALSE	FALSE	FALSE	TRUE	FALSE	FALSE	FALSE	FALSE	0.0749)
303 2:neutral 2:neutral 1 (-2.263566	-188.2301	-3.179009	R	H	-20.2	0	1.3	0	FALSE	FALSE	FALSE	FALSE	FALSE	FALSE	FALSE	FALSE	FALSE	FALSE	FALSE	FALSE	FALSE	FALSE	FALSE	0.0749)
304 2:neutral 2:neutral 0.962 (-2.263566	-188.2301	-3.179009	N	S	-25.1	0	2.7	0	FALSE	FALSE	TRUE	FALSE	FALSE	FALSE	FALSE	FALSE	FALSE	FALSE	TRUE	FALSE	FALSE	FALSE	FALSE	0.0749)
305 2:neutral 2:neutral 1 (-2.263566	-188.2301	0	R	L	-6.7	0	8.3	-1	FALSE	FALSE	FALSE	FALSE	FALSE	FALSE	FALSE	FALSE	FALSE	FALSE	FALSE	FALSE	FALSE	FALSE	FALSE	0.0749)
306 2:neutral 2:neutral 1 (-2.263566	-188.2301	-3.179009	V	M	22.9	-1	-2.3	0	FALSE	FALSE	TRUE	FALSE	FALSE	FALSE	FALSE	FALSE	FALSE	FALSE	TRUE	FALSE	FALSE	FALSE	FALSE	0.0749)
307 2:neutral 2:neutral 0.962 (-2.263566	-188.2301	-3.179009	I	M	-3.8	-1	-2.6	0	FALSE	FALSE	FALSE	FALSE	FALSE	FALSE	FALSE	FALSE	FALSE	FALSE	FALSE	FALSE	FALSE	FALSE	FALSE	0.0749)
308 2:neutral 2:neutral 1 (-2.263566	-188.2301	-3.292296	A	V	51.4	1	2.4	0	FALSE	FALSE	TRUE	FALSE	FALSE	FALSE	TRUE	FALSE	FALSE	FALSE	FALSE	FALSE	FALSE	FALSE	FALSE	0.0749)
309 2:neutral 2:neutral 0.923 (-2.263566	-188.2301	-3.179009	T	A	-27.5	-1	2.5	0	FALSE	FALSE	FALSE	FALSE	FALSE	FALSE	FALSE	FALSE	FALSE	FALSE	FALSE	FALSE	FALSE	FALSE	FALSE	0.0749)
310 2:neutral 2:neutral 1 (-2.263566	-188.2301	-3.179009	G	S	28.9	0	-0.4	0	FALSE	FALSE	TRUE	FALSE	FALSE	FALSE	FALSE	FALSE	FALSE	FALSE	TRUE	FALSE	FALSE	FALSE	FALSE	0.0749)
311 2:neutral 2:neutral 1 (-2.263566	-188.2301	-3.292296	N	D	-3	0	0	-1	FALSE	FALSE	FALSE	FALSE	FALSE	FALSE	FALSE	FALSE	FALSE	FALSE	FALSE	FALSE	FALSE	FALSE	FALSE	0.0749)
312 2:neutral 2:neutral 0.962 (-2.263566	-188.2301	-3.292296	G	D	51	0	-3.1	-1	FALSE	FALSE	FALSE	FALSE	FALSE	FALSE	FALSE	FALSE	FALSE	FALSE	FALSE	FALSE	FALSE	FALSE	FALSE	0.0749)
313 2:neutral 2:neutral 0.962 (-2.263566	-188.2301	-3.179009	R	Q	-29.6	0	1	-1	FALSE	FALSE	TRUE	FALSE	FALSE	FALSE	FALSE	FALSE	FALSE	FALSE	TRUE	FALSE	FALSE	FALSE	FALSE	0.0749)
314 2:neutral 2:neutral 1 (-2.263566	-188.2301	-3.179009	R	H	-20.2	0	1.3	0	FALSE	FALSE	FALSE	FALSE	FALSE	FALSE	FALSE	FALSE	FALSE	FALSE	FALSE	FALSE	FALSE	FALSE	FALSE	0.0749)
315 2:neutral 2:neutral 1 (-2.263566	-188.2301	-3.292296	G	V	79.9	1	4.6	0	FALSE	FALSE	FALSE	FALSE	FALSE	FALSE	FALSE	FALSE	FALSE	FALSE	FALSE	FALSE	FALSE	FALSE	FALSE	0.0749)
316 2:neutral 2:neutral 1 (-2.263566	-188.2301	-3.292296	P	S	-23.7	0	0.8	0	FALSE	FALSE	FALSE	FALSE	FALSE	FALSE	FALSE	FALSE	FALSE	FALSE	FALSE	FALSE	FALSE	FALSE	FALSE	0.0749)
317 2:neutral 2:neutral 1 (-2.263566	-188.2301	-3.179009	R	H	-20.2	0	1.3	0	FALSE	FALSE	FALSE	FALSE	FALSE	FALSE	FALSE	FALSE	FALSE	FALSE	FALSE	FALSE	FALSE	FALSE	FALSE	0.0749)
318 2:neutral 2:neutral 0.962 (-2.263566	-188.2301	-3.179009	R	H	-20.2	0	1.3	0	FALSE	FALSE	TRUE	FALSE	FALSE	FALSE	FALSE	FALSE	FALSE	FALSE	TRUE	FALSE	FALSE	FALSE	FALSE	0.0749)
319 2:neutral 2:neutral 1 (-2.263566	-188.2301	0	R	P	-60.7	0	2.9	-1	FALSE	FALSE	FALSE	FALSE	FALSE	FALSE	FALSE	FALSE	FALSE	FALSE	FALSE	FALSE	FALSE	FALSE	FALSE	0.0749)
320 2:neutral 2:neutral 1 (-2.263566	-188.2301	0	P	S	-23.7	0	0.8	0	FALSE	FALSE	FALSE	FALSE	FALSE	FALSE	FALSE	FALSE	FALSE	FALSE	FALSE	FALSE	FALSE	FALSE	FALSE	0.0749)
321 2:neutral 2:neutral 0.962 (-2.263566	-188.2301	-3.179009	R	H	-20.2	0	1.3	0	FALSE	FALSE	TRUE	FALSE	FALSE	FALSE	FALSE	FALSE	FALSE	FALSE	TRUE	FALSE	FALSE	FALSE	FALSE	0.0749)
322 2:neutral 2:neutral 1 (-2.263566	-188.2301	-3.292296	K	N	-54.5	0	0.4	-1	FALSE	FALSE	FALSE	FALSE	FALSE	FALSE	FALSE	FALSE	FALSE	FALSE	FALSE	FALSE	FALSE	FALSE	FALSE	0.0749)
323 1:disease 2:neutral + 1 (-2.263566	-188.2301	0	R	L	-6.7	0	8.3	-1	FALSE	FALSE	TRUE	FALSE	FALSE	FALSE	FALSE	FALSE	FALSE	FALSE	TRUE	FALSE	FALSE	FALSE	FALSE	0.0749)
324 2:neutral 2:neutral 1 (-2.263566	-188.2301	-3.179009	V	I	26.7	0	0.3	0	FALSE	FALSE	FALSE	FALSE	FALSE	FALSE	FALSE	FALSE	FALSE	FALSE	FALSE	FALSE	FALSE	FALSE	FALSE	0.0749)
325 2:neutral 2:neutral 1 (-2.263566	-188.2301	-3.179009	R	H	-20.2	0	1.3	0	FALSE	FALSE	FALSE	FALSE	FALSE	FALSE	FALSE	FALSE	FALSE	FALSE	FALSE	FALSE	FALSE	FALSE	FALSE	0.0749)
326 2:neutral 2:neutral 1 (-2.263566	-188.2301	-3.179009	S	F	100.9	0	3.6	0	FALSE	FALSE	FALSE	FALSE	FALSE	FALSE	FALSE	FALSE	FALSE	FALSE	FALSE	FALSE	FALSE	FALSE	FALSE	0.0749)
327 1:disease 2:neutral + 1 (-2.263566	-188.2301	-3.292296	V	M	22.9	-1	-2.3	0	FALSE	FALSE	FALSE	FALSE	FALSE	FALSE	FALSE	FALSE	FALSE	FALSE	FALSE	FALSE	FALSE	FALSE	FALSE	0.0749)
328 2:neutral 2:neutral 0.962 (-2.263566	-188.2301	-3.292296	I	T	-50.6	0	-5.2	0	FALSE	FALSE	FALSE	FALSE	FALSE	FALSE	FALSE	FALSE	FALSE	FALSE	FALSE	FALSE	FALSE	FALSE	FALSE	0.0749)
329 2:neutral 2:neutral 1 (-2.263566	-188.2301	0	R	H	-20.2	0	1.3	0	FALSE	FALSE	TRUE	FALSE	FALSE	FALSE	FALSE	FALSE	FALSE	FALSE	TRUE	FALSE	FALSE	FALSE	FALSE	0.0749)
330 2:neutral 2:neutral 1 (-2.263566	-188.2301	-3.292296	R	Q	-29.6	0	1	-1	FALSE	FALSE	TRUE	FALSE	FALSE	FALSE	FALSE	FALSE	FALSE	FALSE	TRUE	FALSE	FALSE	FALSE	FALSE	0.0749)
331 2:neutral 2:neutral 1 (-2.263566	-188.2301	0	R	Q	-29.6	0	1	-1	FALSE	FALSE	FALSE	FALSE	FALSE	FALSE	FALSE	FALSE	FALSE	FALSE	FALSE	FALSE	FALSE	FALSE	FALSE	0.0749)
332 2:neutral 2:neutral 0.962 (-2.263566	-188.2301	-3.179009	T	I	50.6	0	5.2	0	FALSE	FALSE	FALSE	FALSE	FALSE	FALSE	FALSE	FALSE	FALSE	FALSE	FALSE	FALSE	FALSE	FALSE	FALSE	0.0749)
333 2:neutral 2:neutral 0.962 (-2.263566	-188.2301	-3.179009	I	T	-50.6	0	-5.2	0	FALSE	FALSE	FALSE	FALSE	FALSE	FALSE	FALSE	FALSE	FALSE	FALSE	FALSE	FALSE	FALSE	FALSE	FALSE	0.0749)
334 2:neutral 2:neutral 0.999 (-2.263566	-188.2301	0	G	W	167.7	0	-0.5	0	FALSE	FALSE	FALSE	FALSE	FALSE	FALSE	FALSE	FALSE	FALSE	FALSE	FALSE	FALSE	FALSE	FALSE	FALSE	0.0749)
335 2:neutral 2:neutral 1 (-2.263566	-188.2301	0	R	T	-57.3	1	3.8	-1	FALSE	FALSE	FALSE	FALSE	FALSE	FALSE	FALSE	FALSE	FALSE	FALSE	FALSE	FALSE	FALSE	FALSE	FALSE	0.0749)
336 2:neutral 2:neutral 0.962 (-2.263566	-188.2301	-3.179009	I	T	-50.6	0	-5.2	0	FALSE	FALSE	FALSE	FALSE	FALSE	FALSE	FALSE	FALSE	FALSE	FALSE	FALSE	FALSE	FALSE	FALSE	FALSE	0.0749)
337 2:neutral 2:neutral 1 (-2.263566	-188.2301	0	V	A	-51.4	-1	-2.4	0	FALSE	FALSE	FALSE	FALSE	FALSE	FALSE	FALSE	FALSE	FALSE	FALSE	FALSE	FALSE	FALSE	FALSE	FALSE	0.0749)
338 2:neutral 2:neutral 1 (-2.263566	-188.2301	0	R	H	-20.2	0	1.3	0	FALSE	FALSE	FALSE	FALSE	FALSE	FALSE	FALSE	FALSE	FALSE	FALSE	FALSE	FALSE	FALSE	FALSE	FALSE	0.0749)
339 1:disease 2:neutral + 0.923 (-2.263566	-188.2301	-3.292296	I	N	-52.6	-1	-8	0	FALSE	FALSE	FALSE	FALSE	FALSE	FALSE	FALSE	FALSE	FALSE	FALSE	FALSE	FALSE	FALSE	FALSE	FALSE	0.0749)
340 2:neutral 2:neutral 1 (-2.263566	-188.2301	-3.292296	S	L	77.7	0	4.6	0	FALSE	FALSE	FALSE	FALSE	FALSE	FALSE	FALSE	FALSE	FALSE	FALSE	FALSE	FALSE	FALSE	FALSE	FALSE	0.0749)
341 2:neutral 2:neutral 1 (-2.263566	-188.2301	0	M	V	-22.9	1	2.3	0	FALSE	FALSE	FALSE	FALSE	FALSE	FALSE	FALSE	FALSE	FALSE	FALSE	FALSE	FALSE	FALSE	FALSE	FALSE	0.0749)
342 2:neutral 2:neutral 1 (-2.263566	-188.2301	-3.292296	R	C	-64.9	0	7	-1	FALSE	FALSE	FALSE	FALSE	FALSE	FALSE	FALSE	FALSE	FALSE	FALSE	FALSE	FALSE	FALSE	FALSE	FALSE	0.0749)
343 2:neutral 2:neutral 1 (-2.263566	-188.2301	-3.179009	R	C	-64.9	0	7	-1	FALSE	FALSE	FALSE	FALSE	FALSE	FALSE	FALSE	FALSE	FALSE	FALSE	FALSE	FALSE	FALSE	FALSE	FALSE	0.0749)
344 2:neutral 2:neutral 1 (-2.263566	-188.2301	0	P	L	54	0	5.4	0	FALSE	FALSE	FALSE	FALSE	FALSE	FALSE	FALSE	FALSE	FALSE	FALSE	FALSE	FALSE	FALSE	FALSE	FALSE	0.0749)
345 2:neutral 2:neutral 1 (-2.263566	-188.2301	0	H	R	20.2	0	-1.3	0	FALSE	FALSE	FALSE	FALSE	FALSE	FALSE	FALSE	FALSE	FALSE	FALSE	FALSE	FALSE	FALSE	FALSE	FALSE	0.0749)
346 2:neutral 2:neutral 1 (-2.263566	-188.2301	-3.292296	A	T	27.5	1	-2.5	0	FALSE	FALSE	FALSE	FALSE	FALSE	FALSE	FALSE	FALSE	FALSE	FALSE	FALSE	FALSE	FALSE	FALSE	FALSE	0.0749)
347 2:neutral 2:neutral 1 (-2.263566	-188.2301	-3.179009	C	R	64.9	0	-7	1	FALSE	FALSE	FALSE	FALSE	FALSE	FALSE	FALSE	FALSE	FALSE	FALSE	FALSE	FALSE	FALSE	FALSE	FALSE	0.0749)
348 2:neutral 2:neutral 0.962 (-2.263566	-188.2301	0	E	V	1.6	1	7.7	1	FALSE	FALSE	FALSE	FALSE	FALSE	FALSE	FALSE	FALSE	FALSE	FALSE	FALSE	FALSE	FALSE	FALSE	FALSE	0.0749)
349 2:neutral 2:neutral 1 (-2.263566	-188.2301	-3.179009	R	Q	-29.6	0	1	-1	FALSE	FALSE	FALSE	FALSE	FALSE	FALSE	FALSE	FALSE	FALSE	FALSE	FALSE	FALSE	FALSE	FALSE	FALSE	0.0749)
350 2:neutral 2:neutral 1 (-2.263566	-188.2301	-3.292296	V	A	-51.4	-1	-2.4	0	FALSE	FALSE	FALSE	FALSE	FALSE	FALSE	FALSE	FALSE	FALSE	FALSE	FALSE	FALSE	FALSE	FALSE	FALSE	0.0749)
351 1:disease 2:neutral + 1 (-2.263566	-188.2301	0	S	Y	104.6	0	-0.5	0	FALSE	FALSE	FALSE	FALSE	FALSE	FALSE	FALSE	FALSE	FALSE	FALSE	FALSE	FALSE	FALSE	FALSE	FALSE	0.0749)
352 2:neutral 2:neutral 0.962 (-2.263566	-188.2301	-3.179009	E	K	30.2	0	-0.4	2	FALSE	FALSE	TRUE	FALSE	FALSE	FALSE	FALSE	FALSE	FALSE	FALSE	TRUE	FALSE	FALSE	FALSE	FALSE	0.0749)
353 2:neutral 2:neutral 0.991 (-2.263566	-188.2301	-3.292296	N	I	52.6	1	8	0	FALSE	FALSE	TRUE	FALSE	FALSE	FALSE	FALSE	FALSE	FALSE	FALSE	TRUE	FALSE	FALSE	FALSE	FALSE	0.0749)
354 2:neutral 2:neutral 1 (-2.263566	-188.2301	0	P	L	54	0	5.4	0	FALSE	FALSE	TRUE	FALSE	FALSE	FALSE	FALSE	FALSE	FALSE	FALSE	TRUE	FALSE	FALSE	FALSE	FALSE	0.0749)
355 2:neutral 2:neutral 0.923 (-2.263566	-188.2301	-3.179009	G	D	51	0	-3.1	-1	FALSE	FALSE	TRUE	FALSE	FALSE	FALSE	FALSE	FALSE	FALSE	FALSE	TRUE	FALSE	FALSE	FALSE	FALSE	0.0749)
356 2:neutral 2:neutral 1 (-2.263566	-188.2301	0.950917	Q	H	9.4	0	0.3	1	FALSE	FALSE	FALSE	FALSE	FALSE	FALSE	FALSE	FALSE	FALSE	FALSE	FALSE	FALSE	FALSE	FALSE	FALSE	0.0749)
357 2:neutral 2:neutral 1 (-2.263566	-188.2301	-3.179009	R	C	-64.9	0	7	-1	FALSE	FALSE	FALSE	FALSE	FALSE	FALSE	FALSE	FALSE	FALSE	FALSE	FALSE	FALSE	FALSE	FALSE	FALSE	0.0749)
358 2:neutral 2:neutral 1 (-2.263566	-188.2301	-3.179009	I	V	-26.7	0	-0.3	0	FALSE	FALSE	FALSE	FALSE	FALSE	FALSE	FALSE	FALSE	FALSE	FALSE	FALSE	FALSE	FALSE	FALSE	FALSE	0.0749)
359 2:neutral 2:neutral 1 (-2.263566	-188.2301	-3.292296	L	P	-54	0	-5.4	0	FALSE	FALSE	FALSE	FALSE	FALSE	FALSE	FALSE	FALSE	FALSE	FALSE	FALSE	FALSE	FALSE	FALSE	FALSE	0.0749)
360 2:neutral 2:neutral 1 (-2.263566	-188.2301	-3.179009	A	V	51.4	1	2.4	0	FALSE	FALSE	FALSE	FALSE	FALSE	FALSE	FALSE	FALSE	FALSE	FALSE	FALSE	FALSE	FALSE	FALSE	FALSE	0.0749)
361 2:neutral 2:neutral 0.962 (-2.263566	-188.2301	-3.179009	I	T	-50.6	0	-5.2	0	FALSE	FALSE	FALSE	FALSE	FALSE	FALSE	FALSE	FALSE	FALSE	FALSE	FALSE	FALSE	FALSE	FALSE	FALSE	0.0749)
362 1:disease 2:neutral + 1 (-2.263566	-188.2301	0	A	V	51.4	1	2.4	0	FALSE	FALSE	FALSE	FALSE	FALSE	FALSE	FALSE	FALSE	FALSE	FALSE	FALSE	FALSE	FALSE	FALSE	FALSE	0.0749)
363 2:neutral 2:neutral 0.923 (-2.263566	-188.2301	-3.292296	E	V	1.6	1	7.7	1	FALSE	FALSE	TRUE	FALSE	FALSE	FALSE	TRUE	FALSE	FALSE	FALSE	TRUE	FALSE	FALSE	FALSE	FALSE	0.0749)
364 2:neutral 2:neutral 1 (-2.263566	-188.2301	0	R	H	-20.2	0	1.3	0	FALSE	FALSE	FALSE	FALSE	FALSE	FALSE	FALSE	FALSE	FALSE	FALSE	FALSE	FALSE	FALSE	FALSE	FALSE	0.0749)
365 2:neutral 2:neutral 1 (-2.263566	-188.2301	-3.179009	S	L	77.7	0	4.6	0	FALSE	FALSE	FALSE	FALSE	FALSE	FALSE	FALSE	FALSE	FALSE	FALSE	FALSE	FALSE	FALSE	FALSE	FALSE	0.0749)
366 2:neutral 2:neutral 1 (-2.263566	-188.2301	-3.292296	D	E	27.3	0	0	0	FALSE	FALSE	TRUE	FALSE	FALSE	FALSE	TRUE	FALSE	FALSE	FALSE	FALSE	FALSE	FALSE	FALSE	FALSE	0.0749)
367 2:neutral 2:neutral 1 (-2.263566	-188.2301	-3.179009	R	C	-64.9	0	7	-1	FALSE	FALSE	FALSE	FALSE	FALSE	FALSE	FALSE	FALSE	FALSE	FALSE	FALSE	FALSE	FALSE	FALSE	FALSE	0.0749)
368 2:neutral 2:neutral 1 (-2.263566	-188.2301	-3.292296	V	L	26.7	-1	-0.4	0	FALSE	FALSE	FALSE	FALSE	FALSE	FALSE	FALSE	FALSE	FALSE	FALSE	FALSE	FALSE	FALSE	FALSE	FALSE	0.0749)
369 1:disease 2:neutral + 1 (-2.263566	-188.2301	0	R	Q	-29.6	0	1	-1	FALSE	FALSE	FALSE	FALSE	FALSE	FALSE	FALSE	FALSE	FALSE	FALSE	FALSE	FALSE	FALSE	FALSE	FALSE	0.0749)
370 2:neutral 2:neutral 1 (-2.263566	-188.2301	-3.179009	I	L	0	-1	-0.7	0	FALSE	FALSE	FALSE	FALSE	FALSE	FALSE	FALSE	FALSE	FALSE	FALSE	FALSE	FALSE	FALSE	FALSE	FALSE	0.0749)
371 2:neutral 2:neutral 1 (-2.263566	-188.2301	-3.292296	V	I	26.7	0	0.3	0	FALSE	FALSE	FALSE	FALSE	FALSE	FALSE	FALSE	FALSE	FALSE	FALSE	FALSE	FALSE	FALSE	FALSE	FALSE	0.0749)
372 2:neutral 2:neutral 1 (-2.263566	-188.2301	-3.179009	N	S	-25.1	0	2.7	0	FALSE	FALSE	FALSE	FALSE	FALSE	FALSE	FALSE	FALSE	FALSE	FALSE	FALSE	FALSE	FALSE	FALSE	FALSE	0.0749)
373 2:neutral 2:neutral 0.962 (-2.263566	-188.2301	-3.292296	D	Y	82.5	0	2.2	1	FALSE	FALSE	TRUE	FALSE	FALSE	FALSE	TRUE	FALSE	FALSE	FALSE	FALSE	FALSE	FALSE	FALSE	FALSE	0.0749)
374 2:neutral 2:neutral 1 (-2.263566	-188.2301	-3.292296	P	L	54	0	5.4	0	FALSE	FALSE	FALSE	FALSE	FALSE	FALSE	FALSE	FALSE	FALSE	FALSE	FALSE	FALSE	FALSE	FALSE	FALSE	0.0749)
375 2:neutral 2:neutral 0.962 (-2.263566	-188.2301	-3.179009	K	R	4.8	0	-0.6	0	FALSE	FALSE	TRUE	FALSE	FALSE	FALSE	FALSE	FALSE	FALSE	FALSE	TRUE	FALSE	FALSE	FALSE	FALSE	0.0749)
376 2:neutral 2:neutral 1 (-2.263566	-188.2301	-3.292296	R	Q	-29.6	0	1	-1	FALSE	FALSE	FALSE	FALSE	FALSE	FALSE	FALSE	FALSE	FALSE	FALSE	FALSE	FALSE	FALSE	FALSE	FALSE	0.0749)
377 2:neutral 2:neutral 1 (-2.263566	-188.2301	-3.179009	V	I	26.7	0	0.3	0	FALSE	FALSE	FALSE	FALSE	FALSE	FALSE	FALSE	FALSE	FALSE	FALSE	FALSE	FALSE	FALSE	FALSE	FALSE	0.0749)
378 2:neutral 2:neutral 1 (-2.263566	-188.2301	-3.292296	T	M	46.8	-1	2.6	0	FALSE	FALSE	FALSE	FALSE	FALSE	FALSE	FALSE	FALSE	FALSE	FALSE	FALSE	FALSE	FALSE	FALSE	FALSE	0.0749)
379 2:neutral 2:neutral 1 (-2.263566	-188.2301	-3.179009	G	S	28.9	0	-0.4	0	FALSE	FALSE	FALSE	FALSE	FALSE	FALSE	FALSE	FALSE	FALSE	FALSE	FALSE	FALSE	FALSE	FALSE	FALSE	0.0749)
380 1:disease 2:neutral + 0.987 (-2.263566	-188.2301	-3.292296	W	R	-54.4	0	-3.6	1	FALSE	FALSE	TRUE	FALSE	FALSE	FALSE	TRUE	FALSE	FALSE	FALSE	FALSE	FALSE	FALSE	FALSE	FALSE	0.0749)
381 2:neutral 2:neutral 1 (-2.263566	-188.2301	-3.179009	I	V	-26.7	0	-0.3	0	FALSE	FALSE	FALSE	FALSE	FALSE	FALSE	FALSE	FALSE	FALSE	FALSE	FALSE	FALSE	FALSE	FALSE	FALSE	0.0749)
382 2:neutral 2:neutral 1 (-2.263566	-188.2301	-3.179009	R	C	-64.9	0	7	-1	FALSE	FALSE	FALSE	FALSE	FALSE	FALSE	FALSE	FALSE	FALSE	FALSE	FALSE	FALSE	FALSE	FALSE	FALSE	0.0749)
383 2:neutral 2:neutral 0.885 (-2.263566	-188.2301	0	L	F	23.2	0	-1	0	FALSE	FALSE	FALSE	FALSE	FALSE	FALSE	FALSE	FALSE	FALSE	FALSE	FALSE	FALSE	FALSE	FALSE	FALSE	0.0749)
384 2:neutral 2:neutral 1 (-2.263566	-188.2301	-3.179009	I	V	-26.7	0	-0.3	0	FALSE	FALSE	FALSE	FALSE	FALSE	FALSE	FALSE	FALSE	FALSE	FALSE	FALSE	FALSE	FALSE	FALSE	FALSE	0.0749)
385 2:neutral 2:neutral 1 (-2.263566	-188.2301	-3.292296	G	E	78.3	0	-3.1	-1	FALSE	FALSE	FALSE	FALSE	FALSE	FALSE	FALSE	FALSE	FALSE	FALSE	FALSE	FALSE	FALSE	FALSE	FALSE	0.0749)
386 2:neutral 2:neutral 0.962 (-2.263566	-188.2301	-3.292296	I	T	-50.6	0	-5.2	0	FALSE	FALSE	FALSE	FALSE	FALSE	FALSE	FALSE	FALSE	FALSE	FALSE	FALSE	FALSE	FALSE	FALSE	FALSE	0.0749)
387 2:neutral 2:neutral 1 (-2.263566	-188.2301	-3.179009	R	Q	-29.6	0	1	-1	FALSE	FALSE	FALSE	FALSE	FALSE	FALSE	FALSE	FALSE	FALSE	FALSE	FALSE	FALSE	FALSE	FALSE	FALSE	0.0749)
388 2:neutral 2:neutral 1 (-2.263566	-188.2301	0	V	L	26.7	-1	-0.4	0	FALSE	FALSE	FALSE	FALSE	FALSE	FALSE	FALSE	FALSE	FALSE	FALSE	FALSE	FALSE	FALSE	FALSE	FALSE	0.0749)
389 1:disease 2:neutral + 1 (-2.263566	-188.2301	-3.292296	S	N	25.1	0	-2.7	0	FALSE	FALSE	FALSE	FALSE	FALSE	FALSE	FALSE	FALSE	FALSE	FALSE	FALSE	FALSE	FALSE	FALSE	FALSE	0.0749)
390 2:neutral 2:neutral 1 (-2.263566	-188.2301	-3.179009	L	V	-26.7	1	0.4	0	FALSE	FALSE	FALSE	FALSE	FALSE	FALSE	FALSE	FALSE	FALSE	FALSE	FALSE	FALSE	FALSE	FALSE	FALSE	0.0749)
391 2:neutral 2:neutral 1 (-2.263566	-188.2301	0	L	V	-26.7	1	0.4	0	FALSE	FALSE	FALSE	FALSE	FALSE	FALSE	FALSE	FALSE	FALSE	FALSE	FALSE	FALSE	FALSE	FALSE	FALSE	0.0749)
392 2:neutral 2:neutral 1 (-2.263566	-188.2301	-3.292296	G	V	79.9	1	4.6	0	FALSE	FALSE	FALSE	FALSE	FALSE	FALSE	FALSE	FALSE	FALSE	FALSE	FALSE	FALSE	FALSE	FALSE	FALSE	0.0749)
393 2:neutral 2:neutral 1 (-2.263566	-188.2301	-3.292296	A	T	27.5	1	-2.5	0	FALSE	FALSE	FALSE	FALSE	FALSE	FALSE	FALSE	FALSE	FALSE	FALSE	FALSE	FALSE	FALSE	FALSE	FALSE	0.0749)
394 2:neutral 2:neutral 0.962 (-2.263566	-188.2301	-3.179009	K	N	-54.5	0	0.4	-1	FALSE	FALSE	TRUE	FALSE	FALSE	FALSE	FALSE	FALSE	FALSE	FALSE	TRUE	FALSE	FALSE	FALSE	FALSE	0.0749)
395 2:neutral 2:neutral 1 (-2.263566	-188.2301	-3.292296	G	S	28.9	0	-0.4	0	FALSE	FALSE	FALSE	FALSE	FALSE	FALSE	FALSE	FALSE	FALSE	FALSE	FALSE	FALSE	FALSE	FALSE	FALSE	0.0749)
396 2:neutral 2:neutral 0.962 (-2.263566	-188.2301	-3.179009	R	K	-4.8	0	0.6	0	FALSE	FALSE	FALSE	FALSE	FALSE	FALSE	FALSE	FALSE	FALSE	FALSE	FALSE	FALSE	FALSE	FALSE	FALSE	0.0749)
397 2:neutral 2:neutral 1 (-2.263566	-188.2301	-3.292296	P	L	54	0	5.4	0	FALSE	FALSE	TRUE	FALSE	FALSE	FALSE	TRUE	FALSE	FALSE	FALSE	FALSE	FALSE	FALSE	FALSE	FALSE	0.0749)
398 2:neutral 2:neutral 0.913 (-2.263566	-188.2301	-3.292296	K	I	-1.9	1	8.4	-1	FALSE	FALSE	FALSE	FALSE	FALSE	FALSE	FALSE	FALSE	FALSE	FALSE	FALSE	FALSE	FALSE	FALSE	FALSE	0.0749)
399 2:neutral 2:neutral 1 (-2.263566	-188.2301	0	I	V	-26.7	0	-0.3	0	FALSE	FALSE	FALSE	FALSE	FALSE	FALSE	FALSE	FALSE	FALSE	FALSE	FALSE	FALSE	FALSE	FALSE	FALSE	0.0749)
400 2:neutral 2:neutral 1 (-2.263566	-188.2301	0	S	L	77.7	0	4.6	0	FALSE	FALSE	FALSE	FALSE	FALSE	FALSE	FALSE	FALSE	FALSE	FALSE	FALSE	FALSE	FALSE	FALSE	FALSE	0.0749)
401 2:neutral 2:neutral 1 (-2.263566	-188.2301	-3.292296	R	C	-64.9	0	7	-1	FALSE	FALSE	FALSE	FALSE	FALSE	FALSE	FALSE	FALSE	FALSE	FALSE	FALSE	FALSE	FALSE	FALSE	FALSE	0.0749)
402 2:neutral 2:neutral 0.962 (-2.263566	-188.2301	-3.179009	A	D	22.5	0	-5.3	-1	FALSE	FALSE	FALSE	FALSE	FALSE	FALSE	FALSE	FALSE	FALSE	FALSE	FALSE	FALSE	FALSE	FALSE	FALSE	0.0749)
403 2:neutral 2:neutral 1 (-2.263566	-188.2301	-3.292296	V	A	-51.4	-1	-2.4	0	FALSE	FALSE	FALSE	FALSE	FALSE	FALSE	FALSE	FALSE	FALSE	FALSE	FALSE	FALSE	FALSE	FALSE	FALSE	0.0749)
404 2:neutral 2:neutral 1 (-2.263566	-188.2301	-3.292296	R	H	-20.2	0	1.3	0	FALSE	FALSE	FALSE	FALSE	FALSE	FALSE	FALSE	FALSE	FALSE	FALSE	FALSE	FALSE	FALSE	FALSE	FALSE	0.0749)
405 2:neutral 2:neutral 1 (-2.263566	-188.2301	-3.179009	R	C	-64.9	0	7	-1	FALSE	FALSE	FALSE	FALSE	FALSE	FALSE	FALSE	FALSE	FALSE	FALSE	FALSE	FALSE	FALSE	FALSE	FALSE	0.0749)
406 2:neutral 2:neutral 1 (-2.263566	-188.2301	0	Q	E	-5.4	0	0	-1	FALSE	FALSE	FALSE	FALSE	FALSE	FALSE	FALSE	FALSE	FALSE	FALSE	FALSE	FALSE	FALSE	FALSE	FALSE	0.0749)
407 2:neutral 2:neutral 1 (-2.263566	-188.2301	0	R	C	-64.9	0	7	-1	FALSE	FALSE	FALSE	FALSE	FALSE	FALSE	FALSE	FALSE	FALSE	FALSE	FALSE	FALSE	FALSE	FALSE	FALSE	0.0749)
408 2:neutral 2:neutral 0.846 (-2.263566	-188.2301	-3.292296	I	T	-50.6	0	-5.2	0	FALSE	FALSE	TRUE	FALSE	FALSE	FALSE	TRUE	FALSE	FALSE	FALSE	TRUE	FALSE	FALSE	FALSE	FALSE	0.0749)
409 2:neutral 2:neutral 0.962 (-2.263566	-188.2301	-3.179009	T	I	50.6	0	5.2	0	FALSE	FALSE	FALSE	FALSE	FALSE	FALSE	FALSE	FALSE	FALSE	FALSE	FALSE	FALSE	FALSE	FALSE	FALSE	0.0749)
410 2:neutral 2:neutral 1 (-2.263566	-188.2301	0	A	T	27.5	1	-2.5	0	FALSE	FALSE	FALSE	FALSE	FALSE	FALSE	FALSE	FALSE	FALSE	FALSE	FALSE	FALSE	FALSE	FALSE	FALSE	0.0749)
411 2:neutral 2:neutral 1 (-2.263566	-188.2301	-3.179009	P	L	54	0	5.4	0	FALSE	FALSE	FALSE	FALSE	FALSE	FALSE	FALSE	FALSE	FALSE	FALSE	FALSE	FALSE	FALSE	FALSE	FALSE	0.0749)
412 2:neutral 2:neutral 1 (-2.263566	-188.2301	-3.179009	G	S	28.9	0	-0.4	0	FALSE	FALSE	FALSE	FALSE	FALSE	FALSE	FALSE	FALSE	FALSE	FALSE	FALSE	FALSE	FALSE	FALSE	FALSE	0.0749)
413 2:neutral 2:neutral 1 (-2.263566	-188.2301	-3.179009	R	C	-64.9	0	7	-1	FALSE	FALSE	FALSE	FALSE	FALSE	FALSE	FALSE	FALSE	FALSE	FALSE	FALSE	FALSE	FALSE	FALSE	FALSE	0.0749)
414 2:neutral 2:neutral 0.885 (-2.263566	-188.2301	0	V	F	49.9	-1	-1.4	0	FALSE	FALSE	TRUE	FALSE	FALSE	FALSE	FALSE	FALSE	FALSE	FALSE	TRUE	FALSE	FALSE	FALSE	FALSE	0.0749)
415 2:neutral 2:neutral 1 (-2.263566	-188.2301	-3.179009	R	Q	-29.6	0	1	-1	FALSE	FALSE	FALSE	FALSE	FALSE	FALSE	FALSE	FALSE	FALSE	FALSE	FALSE	FALSE	FALSE	FALSE	FALSE	0.0749)
416 2:neutral 2:neutral 0.962 (-2.263566	-188.2301	-3.179009	R	K	-4.8	0	0.6	0	FALSE	FALSE	FALSE	FALSE	FALSE	FALSE	FALSE	FALSE	FALSE	FALSE	FALSE	FALSE	FALSE	FALSE	FALSE	0.0749)
417 2:neutral 2:neutral 1 (-2.263566	-188.2301	0	K	E	-30.2	0	0.4	-2	FALSE	FALSE	FALSE	FALSE	FALSE	FALSE	FALSE	FALSE	FALSE	FALSE	FALSE	FALSE	FALSE	FALSE	FALSE	0.0749)
418 2:neutral 2:neutral 1 (-2.263566	-188.2301	0	M	I	3.8	1	2.6	0	FALSE	FALSE	FALSE	FALSE	FALSE	FALSE	FALSE	FALSE	FALSE	FALSE	FALSE	FALSE	FALSE	FALSE	FALSE	0.0749)
419 2:neutral 2:neutral 0.962 (-2.263566	-188.2301	-3.292296	G	D	51	0	-3.1	-1	FALSE	FALSE	FALSE	FALSE	FALSE	FALSE	FALSE	FALSE	FALSE	FALSE	FALSE	FALSE	FALSE	FALSE	FALSE	0.0749)
420 2:neutral 2:neutral 0.962 (-2.263566	-188.2301	-3.179009	A	G	-28.5	0	-2.2	0	FALSE	FALSE	TRUE	FALSE	FALSE	FALSE	FALSE	FALSE	FALSE	FALSE	TRUE	FALSE	FALSE	FALSE	FALSE	0.0749)
421 2:neutral 2:neutral 1 (-2.263566	-188.2301	0	R	H	-20.2	0	1.3	0	FALSE	FALSE	FALSE	FALSE	FALSE	FALSE	FALSE	FALSE	FALSE	FALSE	FALSE	FALSE	FALSE	FALSE	FALSE	0.0749)
422 2:neutral 2:neutral 1 (-2.263566	-188.2301	-3.292296	R	Q	-29.6	0	1	-1	FALSE	FALSE	FALSE	FALSE	FALSE	FALSE	FALSE	FALSE	FALSE	FALSE	FALSE	FALSE	FALSE	FALSE	FALSE	0.0749)
423 2:neutral 2:neutral 1 (-2.263566	-188.2301	0	V	I	26.7	0	0.3	0	FALSE	FALSE	TRUE	FALSE	FALSE	FALSE	FALSE	FALSE	FALSE	FALSE	TRUE	FALSE	FALSE	FALSE	FALSE	0.0749)
424 2:neutral 2:neutral 0.962 (-2.263566	-188.2301	-3.179009	R	H	-20.2	0	1.3	0	FALSE	FALSE	TRUE	FALSE	FALSE	FALSE	FALSE	FALSE	FALSE	FALSE	TRUE	FALSE	FALSE	FALSE	FALSE	0.0749)
425 2:neutral 2:neutral 1 (-2.263566	-188.2301	-3.292296	R	C	-64.9	0	7	-1	FALSE	FALSE	FALSE	FALSE	FALSE	FALSE	FALSE	FALSE	FALSE	FALSE	FALSE	FALSE	FALSE	FALSE	FALSE	0.0749)
426 2:neutral 2:neutral 1 (-2.263566	-188.2301	-3.292296	A	G	-28.5	0	-2.2	0	FALSE	FALSE	FALSE	FALSE	FALSE	FALSE	FALSE	FALSE	FALSE	FALSE	FALSE	FALSE	FALSE	FALSE	FALSE	0.0749)
427 2:neutral 2:neutral 1 (-2.263566	-188.2301	-3.292296	V	I	26.7	0	0.3	0	FALSE	FALSE	FALSE	FALSE	FALSE	FALSE	FALSE	FALSE	FALSE	FALSE	FALSE	FALSE	FALSE	FALSE	FALSE	0.0749)
428 2:neutral 2:neutral 1 (-2.263566	-188.2301	0	I	V	-26.7	0	-0.3	0	FALSE	FALSE	FALSE	FALSE	FALSE	FALSE	FALSE	FALSE	FALSE	FALSE	FALSE	FALSE	FALSE	FALSE	FALSE	0.0749)
429 2:neutral 2:neutral 0.962 (-2.263566	-188.2301	-3.179009	R	C	-64.9	0	7	-1	FALSE	FALSE	TRUE	FALSE	FALSE	FALSE	FALSE	FALSE	FALSE	FALSE	TRUE	FALSE	FALSE	FALSE	FALSE	0.0749)
430 2:neutral 2:neutral 1 (-2.263566	-188.2301	-3.292296	R	Q	-29.6	0	1	-1	FALSE	FALSE	FALSE	FALSE	FALSE	FALSE	FALSE	FALSE	FALSE	FALSE	FALSE	FALSE	FALSE	FALSE	FALSE	0.0749)
431 2:neutral 2:neutral 1 (-2.263566	-188.2301	-3.292296	S	G	-28.9	0	0.4	0	FALSE	FALSE	TRUE	FALSE	FALSE	FALSE	TRUE	FALSE	FALSE	FALSE	FALSE	FALSE	FALSE	FALSE	FALSE	0.0749)
432 2:neutral 2:neutral 1 (-2.263566	-188.2301	-3.292296	S	R	84.4	0	-3.7	1	FALSE	FALSE	FALSE	FALSE	FALSE	FALSE	FALSE	FALSE	FALSE	FALSE	FALSE	FALSE	FALSE	FALSE	FALSE	0.0749)
433 2:neutral 2:neutral 1 (-2.263566	-188.2301	-3.179009	V	I	26.7	0	0.3	0	FALSE	FALSE	TRUE	FALSE	FALSE	FALSE	FALSE	FALSE	FALSE	FALSE	TRUE	FALSE	FALSE	FALSE	FALSE	0.0749)
434 2:neutral 2:neutral 1 (-2.263566	-188.2301	-3.179009	R	H	-20.2	0	1.3	0	FALSE	FALSE	FALSE	FALSE	FALSE	FALSE	FALSE	FALSE	FALSE	FALSE	FALSE	FALSE	FALSE	FALSE	FALSE	0.0749)
435 2:neutral 2:neutral 1 (-2.263566	-188.2301	-3.292296	S	G	-28.9	0	0.4	0	FALSE	FALSE	FALSE	FALSE	FALSE	FALSE	FALSE	FALSE	FALSE	FALSE	FALSE	FALSE	FALSE	FALSE	FALSE	0.0749)
436 2:neutral 2:neutral 1 (-2.263566	-188.2301	-3.179009	P	S	-23.7	0	0.8	0	FALSE	FALSE	FALSE	FALSE	FALSE	FALSE	FALSE	FALSE	FALSE	FALSE	FALSE	FALSE	FALSE	FALSE	FALSE	0.0749)
437 2:neutral 2:neutral 1 (-2.263566	-188.2301	-3.179009	D	E	27.3	0	0	0	FALSE	FALSE	TRUE	FALSE	FALSE	FALSE	FALSE	FALSE	FALSE	FALSE	TRUE	FALSE	FALSE	FALSE	FALSE	0.0749)
438 2:neutral 2:neutral 0.956 (-2.263566	-188.2301	-3.292296	I	M	-3.8	-1	-2.6	0	FALSE	FALSE	TRUE	FALSE	FALSE	FALSE	FALSE	FALSE	FALSE	FALSE	TRUE	FALSE	FALSE	FALSE	FALSE	0.0749)
439 2:neutral 2:neutral 1 (-2.263566	-188.2301	-3.179009	R	H	-20.2	0	1.3	0	FALSE	FALSE	FALSE	FALSE	FALSE	FALSE	FALSE	FALSE	FALSE	FALSE	FALSE	FALSE	FALSE	FALSE	FALSE	0.0749)
440 1:disease 2:neutral + 0.843 (0.628591	30.2278	0	Q	E	-5.4	0	0	-1	FALSE	FALSE	FALSE	FALSE	FALSE	FALSE	FALSE	FALSE	FALSE	FALSE	FALSE	FALSE	FALSE	FALSE	FALSE	0.05)
441 2:neutral 2:neutral 0.692 (0.628591	30.2278	0	A	S	0.4	0	-2.6	0	FALSE	FALSE	FALSE	FALSE	FALSE	FALSE	FALSE	FALSE	FALSE	FALSE	FALSE	FALSE	FALSE	FALSE	FALSE	0.46)
442 2:neutral 2:neutral 0.731 (0.628591	30.2278	0	L	P	-54	0	-5.4	0	FALSE	FALSE	FALSE	FALSE	FALSE	FALSE	FALSE	FALSE	FALSE	FALSE	FALSE	FALSE	FALSE	FALSE	FALSE	0.16)
443 1:disease 2:neutral + 0.731 (0.628591	30.2278	0	E	K	30.2	0	-0.4	2	FALSE	FALSE	FALSE	FALSE	FALSE	FALSE	FALSE	FALSE	FALSE	FALSE	FALSE	FALSE	FALSE	FALSE	FALSE	0)
444 2:neutral 2:neutral 1 (0.628591	30.2278	0	P	L	54	0	5.4	0	FALSE	FALSE	FALSE	FALSE	FALSE	FALSE	FALSE	FALSE	FALSE	FALSE	FALSE	FALSE	FALSE	FALSE	FALSE	0.03)
445 2:neutral 2:neutral 1 (0.628591	30.2278	0	P	S	-23.7	0	0.8	0	FALSE	FALSE	FALSE	FALSE	FALSE	FALSE	FALSE	FALSE	FALSE	FALSE	FALSE	FALSE	FALSE	FALSE	FALSE	0.54)
446 1:disease 2:neutral + 0.615 (0.628591	30.2278	0	R	C	-64.9	0	7	-1	FALSE	FALSE	FALSE	FALSE	FALSE	FALSE	FALSE	FALSE	FALSE	FALSE	FALSE	FALSE	FALSE	FALSE	FALSE	0)
447 2:neutral 2:neutral 0.923 (0.628591	30.2278	0	R	W	54.4	0	3.6	-1	FALSE	FALSE	FALSE	FALSE	FALSE	FALSE	FALSE	FALSE	FALSE	FALSE	FALSE	FALSE	FALSE	FALSE	FALSE	0.01)
448 1:disease 2:neutral + 0.519 (0.628591	30.2278	0	D	A	-22.5	0	5.3	1	FALSE	FALSE	FALSE	FALSE	FALSE	FALSE	FALSE	FALSE	FALSE	FALSE	FALSE	FALSE	FALSE	FALSE	FALSE	0)
449 2:neutral 2:neutral 1 (0.104205	-652.1633	0	H	R	20.2	0	-1.3	0	FALSE	FALSE	FALSE	FALSE	FALSE	FALSE	FALSE	FALSE	FALSE	FALSE	FALSE	FALSE	FALSE	FALSE	FALSE	0.35)
450 2:neutral 2:neutral 1 (0.104205	-652.1633	0	T	S	-27.1	-1	-0.1	0	FALSE	FALSE	FALSE	FALSE	FALSE	FALSE	FALSE	FALSE	FALSE	FALSE	FALSE	FALSE	FALSE	FALSE	FALSE	0.29)
451 2:neutral 2:neutral 1 (0.104205	-652.1633	0	R	C	-64.9	0	7	-1	FALSE	FALSE	FALSE	FALSE	FALSE	FALSE	FALSE	FALSE	FALSE	FALSE	FALSE	FALSE	FALSE	FALSE	FALSE	0)
452 2:neutral 2:neutral 0.962 (0.104205	-652.1633	0.007264	S	P	23.7	0	-0.8	0	FALSE	FALSE	FALSE	FALSE	FALSE	FALSE	FALSE	FALSE	FALSE	FALSE	FALSE	FALSE	FALSE	FALSE	FALSE	0.07)
453 2:neutral 2:neutral 1 (0.104205	-652.1633	0	S	C	19.5	0	3.3	0	FALSE	FALSE	FALSE	FALSE	FALSE	FALSE	FALSE	FALSE	FALSE	FALSE	FALSE	FALSE	FALSE	FALSE	FALSE	0.25)
454 2:neutral 2:neutral 0.962 (0.104205	-652.1633	0	S	C	19.5	0	3.3	0	FALSE	FALSE	FALSE	FALSE	FALSE	FALSE	FALSE	FALSE	FALSE	FALSE	FALSE	FALSE	FALSE	FALSE	FALSE	0)
455 2:neutral 2:neutral 0.962 (0.104205	-652.1633	0	F	L	-23.2	0	1	0	FALSE	FALSE	FALSE	FALSE	FALSE	FALSE	FALSE	FALSE	FALSE	FALSE	FALSE	FALSE	FALSE	FALSE	FALSE	0.04)
456 2:neutral 2:neutral 0.885 (0.104205	-652.1633	0	N	D	-3	0	0	-1	FALSE	FALSE	FALSE	FALSE	FALSE	FALSE	FALSE	FALSE	FALSE	FALSE	FALSE	FALSE	FALSE	FALSE	FALSE	0.33)
457 2:neutral 2:neutral 1 (0.104205	-652.1633	0.007264	I	V	-26.7	0	-0.3	0	FALSE	FALSE	FALSE	FALSE	FALSE	FALSE	FALSE	FALSE	FALSE	FALSE	FALSE	FALSE	FALSE	FALSE	FALSE	0.45)
458 2:neutral 2:neutral 1 (0.104205	-652.1633	0	A	G	-28.5	0	-2.2	0	FALSE	FALSE	FALSE	FALSE	FALSE	FALSE	FALSE	FALSE	FALSE	FALSE	FALSE	FALSE	FALSE	FALSE	FALSE	0.16)
459 2:neutral 2:neutral 0.962 (0.104205	-652.1633	0	R	C	-64.9	0	7	-1	FALSE	FALSE	FALSE	FALSE	FALSE	FALSE	FALSE	FALSE	FALSE	FALSE	FALSE	FALSE	FALSE	FALSE	FALSE	0.04)
460 2:neutral 2:neutral 0.962 (0.104205	-652.1633	0	G	S	28.9	0	-0.4	0	FALSE	FALSE	FALSE	FALSE	FALSE	FALSE	FALSE	FALSE	FALSE	FALSE	FALSE	FALSE	FALSE	FALSE	FALSE	0.11)
461 2:neutral 2:neutral 0.923 (0.104205	-652.1633	0.007264	Q	P	-31.1	0	1.9	0	FALSE	FALSE	FALSE	FALSE	FALSE	FALSE	FALSE	FALSE	FALSE	FALSE	FALSE	FALSE	FALSE	FALSE	FALSE	0.1)
462 2:neutral 2:neutral 0.962 (0.104205	-652.1633	0	P	A	-24.1	0	3.4	0	FALSE	FALSE	FALSE	FALSE	FALSE	FALSE	FALSE	FALSE	FALSE	FALSE	FALSE	FALSE	FALSE	FALSE	FALSE	0.01)
463 2:neutral 2:neutral 0.833 (0.104205	-652.1633	0	I	K	1.9	-1	-8.4	1	FALSE	FALSE	FALSE	FALSE	FALSE	FALSE	FALSE	FALSE	FALSE	FALSE	FALSE	FALSE	FALSE	FALSE	FALSE	0.01)
464 2:neutral 2:neutral 0.962 (0.104205	-652.1633	0	A	S	0.4	0	-2.6	0	FALSE	FALSE	FALSE	FALSE	FALSE	FALSE	FALSE	FALSE	FALSE	FALSE	FALSE	FALSE	FALSE	FALSE	FALSE	0.44)
465 2:neutral 2:neutral 0.959 (0.104205	-652.1633	0	N	Y	79.5	0	2.2	0	FALSE	FALSE	FALSE	FALSE	FALSE	FALSE	FALSE	FALSE	FALSE	FALSE	FALSE	FALSE	FALSE	FALSE	FALSE	0.01)
466 2:neutral 2:neutral 0.994 (0.104205	-652.1633	0	Q	E	-5.4	0	0	-1	FALSE	FALSE	FALSE	FALSE	FALSE	FALSE	FALSE	FALSE	FALSE	FALSE	FALSE	FALSE	FALSE	FALSE	FALSE	0.64)
467 2:neutral 2:neutral 0.962 (0.104205	-652.1633	0	D	N	3	0	0	1	FALSE	FALSE	FALSE	FALSE	FALSE	FALSE	FALSE	FALSE	FALSE	FALSE	FALSE	FALSE	FALSE	FALSE	FALSE	0.05)
468 2:neutral 2:neutral 0.837 (0.104205	-652.1633	0	N	H	39.1	0	0.3	1	FALSE	FALSE	FALSE	FALSE	FALSE	FALSE	FALSE	FALSE	FALSE	FALSE	FALSE	FALSE	FALSE	FALSE	FALSE	0.07)
469 2:neutral 2:neutral 1 (0.104205	-652.1633	0	G	S	28.9	0	-0.4	0	FALSE	FALSE	FALSE	FALSE	FALSE	FALSE	FALSE	FALSE	FALSE	FALSE	FALSE	FALSE	FALSE	FALSE	FALSE	1)
470 2:neutral 2:neutral 0.962 (0.104205	-652.1633	0	S	C	19.5	0	3.3	0	FALSE	FALSE	FALSE	FALSE	FALSE	FALSE	FALSE	FALSE	FALSE	FALSE	FALSE	FALSE	FALSE	FALSE	FALSE	0.03)
471 2:neutral 2:neutral 1 (0.104205	-652.1633	0	V	I	26.7	0	0.3	0	FALSE	FALSE	FALSE	FALSE	FALSE	FALSE	FALSE	FALSE	FALSE	FALSE	FALSE	FALSE	FALSE	FALSE	FALSE	0.1)
472 2:neutral 2:neutral 1 (0.104205	-652.1633	0.007264	R	T	-57.3	1	3.8	-1	FALSE	FALSE	FALSE	FALSE	FALSE	FALSE	FALSE	FALSE	FALSE	FALSE	FALSE	FALSE	FALSE	FALSE	FALSE	0.71)
473 2:neutral 2:neutral 1 (0.104205	-652.1633	0	R	Q	-29.6	0	1	-1	FALSE	FALSE	FALSE	FALSE	FALSE	FALSE	FALSE	FALSE	FALSE	FALSE	FALSE	FALSE	FALSE	FALSE	FALSE	0.05)
474 2:neutral 2:neutral 1 (0.104205	-652.1633	0	A	T	27.5	1	-2.5	0	FALSE	FALSE	FALSE	FALSE	FALSE	FALSE	FALSE	FALSE	FALSE	FALSE	FALSE	FALSE	FALSE	FALSE	FALSE	0.05)
475 2:neutral 2:neutral 1 (0.104205	-652.1633	0	N	S	-25.1	0	2.7	0	FALSE	FALSE	FALSE	FALSE	FALSE	FALSE	FALSE	FALSE	FALSE	FALSE	FALSE	FALSE	FALSE	FALSE	FALSE	0.82)
476 2:neutral 2:neutral 1 (0.104205	-652.1633	2.096269	G	S	28.9	0	-0.4	0	FALSE	FALSE	FALSE	FALSE	FALSE	FALSE	FALSE	FALSE	FALSE	FALSE	FALSE	FALSE	FALSE	FALSE	FALSE	0.78)
477 2:neutral 2:neutral 0.769 (0.104205	-652.1633	0	D	G	-51	0	3.1	1	FALSE	FALSE	FALSE	FALSE	FALSE	FALSE	FALSE	FALSE	FALSE	FALSE	FALSE	FALSE	FALSE	FALSE	FALSE	0)
478 2:neutral 2:neutral 1 (0.104205	-652.1633	0	A	V	51.4	1	2.4	0	FALSE	FALSE	FALSE	FALSE	FALSE	FALSE	FALSE	FALSE	FALSE	FALSE	FALSE	FALSE	FALSE	FALSE	FALSE	0.14)
479 2:neutral 2:neutral 0.923 (0.104205	-652.1633	0.007264	P	R	60.7	0	-2.9	1	FALSE	FALSE	FALSE	FALSE	FALSE	FALSE	FALSE	FALSE	FALSE	FALSE	FALSE	FALSE	FALSE	FALSE	FALSE	0.15)
480 2:neutral 2:neutral 0.902 (0.104205	-652.1633	2.096269	M	K	5.7	0	-5.8	1	FALSE	FALSE	FALSE	FALSE	FALSE	FALSE	FALSE	FALSE	FALSE	FALSE	FALSE	FALSE	FALSE	FALSE	FALSE	0.04)
481 2:neutral 2:neutral 1 (-1.646646	-1165.8263	0	I	T	-50.6	0	-5.2	0	FALSE	FALSE	FALSE	FALSE	FALSE	FALSE	FALSE	FALSE	FALSE	FALSE	FALSE	FALSE	FALSE	FALSE	FALSE	0)
482 2:neutral 2:neutral 1 (-5.057168	-55.0846	0	F	L	-23.2	0	1	0	FALSE	FALSE	TRUE	FALSE	FALSE	FALSE	FALSE	FALSE	FALSE	FALSE	FALSE	FALSE	FALSE	TRUE	FALSE	0.0749)
483 2:neutral 2:neutral 1 (-5.057168	-55.0846	0	Q	R	29.6	0	-1	1	FALSE	FALSE	FALSE	FALSE	FALSE	FALSE	FALSE	FALSE	FALSE	FALSE	FALSE	FALSE	FALSE	FALSE	FALSE	0.0749)
484 2:neutral 2:neutral 1 (-5.057168	-55.0846	0	M	I	3.8	1	2.6	0	FALSE	FALSE	FALSE	FALSE	FALSE	FALSE	FALSE	FALSE	FALSE	FALSE	FALSE	FALSE	FALSE	FALSE	FALSE	0.0749)
485 2:neutral 2:neutral 1 (-5.057168	-55.0846	0	H	R	20.2	0	-1.3	0	FALSE	FALSE	FALSE	FALSE	FALSE	FALSE	FALSE	FALSE	FALSE	FALSE	FALSE	FALSE	FALSE	FALSE	FALSE	0.0749)
486 2:neutral 2:neutral 1 (-5.057168	-55.0846	0	N	D	-3	0	0	-1	FALSE	FALSE	FALSE	FALSE	FALSE	FALSE	FALSE	FALSE	FALSE	FALSE	FALSE	FALSE	FALSE	FALSE	FALSE	0.0749)
487 1:disease 2:neutral + 1 (-5.057168	-55.0846	0	S	L	77.7	0	4.6	0	FALSE	FALSE	FALSE	FALSE	FALSE	FALSE	FALSE	FALSE	FALSE	FALSE	FALSE	FALSE	FALSE	FALSE	FALSE	0.0749)
488 2:neutral 2:neutral 1 (-5.057168	-55.0846	0	K	E	-30.2	0	0.4	-2	FALSE	FALSE	FALSE	FALSE	FALSE	FALSE	FALSE	FALSE	FALSE	FALSE	FALSE	FALSE	FALSE	FALSE	FALSE	0.0749)
489 2:neutral 2:neutral 0.962 (-5.057168	-55.0846	0	L	S	-77.7	0	-4.6	0	FALSE	FALSE	FALSE	FALSE	FALSE	FALSE	FALSE	FALSE	FALSE	FALSE	FALSE	FALSE	FALSE	FALSE	FALSE	0.0749)
490 2:neutral 2:neutral 0.962 (-5.057168	-55.0846	0	T	I	50.6	0	5.2	0	FALSE	FALSE	FALSE	FALSE	FALSE	FALSE	FALSE	FALSE	FALSE	FALSE	FALSE	FALSE	FALSE	FALSE	FALSE	0.0749)
491 2:neutral 2:neutral 1 (-5.057168	-55.0846	0	V	I	26.7	0	0.3	0	FALSE	FALSE	FALSE	FALSE	FALSE	FALSE	FALSE	FALSE	FALSE	FALSE	FALSE	FALSE	FALSE	FALSE	FALSE	0.0749)
492 2:neutral 2:neutral 1 (-5.057168	-55.0846	0	Q	R	29.6	0	-1	1	FALSE	FALSE	FALSE	FALSE	FALSE	FALSE	FALSE	FALSE	FALSE	FALSE	FALSE	FALSE	FALSE	FALSE	FALSE	0.0749)
493 2:neutral 2:neutral 1 (-2.263566	-6.5069	0	P	L	54	0	5.4	0	FALSE	FALSE	FALSE	FALSE	FALSE	FALSE	FALSE	FALSE	FALSE	FALSE	FALSE	FALSE	FALSE	FALSE	FALSE	0.42)
494 2:neutral 2:neutral 1 (-2.263566	-6.5069	0	P	L	54	0	5.4	0	FALSE	FALSE	FALSE	FALSE	FALSE	FALSE	FALSE	FALSE	FALSE	FALSE	FALSE	FALSE	FALSE	FALSE	FALSE	0.12)
495 2:neutral 2:neutral 1 (-2.263566	-6.5069	0	T	I	50.6	0	5.2	0	FALSE	FALSE	FALSE	FALSE	FALSE	FALSE	FALSE	FALSE	FALSE	FALSE	FALSE	FALSE	FALSE	FALSE	FALSE	0.1)
496 2:neutral 2:neutral 1 (-2.263566	-6.5069	0	P	S	-23.7	0	0.8	0	FALSE	FALSE	FALSE	FALSE	FALSE	FALSE	FALSE	FALSE	FALSE	FALSE	FALSE	FALSE	FALSE	FALSE	FALSE	0.45)
497 2:neutral 2:neutral 1 (-2.263566	-6.5069	0	R	Q	-29.6	0	1	-1	FALSE	FALSE	FALSE	FALSE	FALSE	FALSE	FALSE	FALSE	FALSE	FALSE	FALSE	FALSE	FALSE	FALSE	FALSE	0.65)
498 2:neutral 2:neutral 0.923 (0.628591	16.1867	0	D	E	27.3	0	0	0	FALSE	FALSE	FALSE	FALSE	FALSE	FALSE	FALSE	FALSE	FALSE	FALSE	FALSE	FALSE	FALSE	FALSE	FALSE	1)
499 2:neutral 2:neutral 0.962 (0.628591	16.1867	0	S	P	23.7	0	-0.8	0	FALSE	FALSE	FALSE	FALSE	FALSE	FALSE	FALSE	FALSE	FALSE	FALSE	FALSE	FALSE	FALSE	FALSE	FALSE	0.28)
500 2:neutral 2:neutral 0.962 (0.628591	16.1867	0.950917	S	T	27.1	1	0.1	0	FALSE	FALSE	FALSE	FALSE	FALSE	FALSE	FALSE	FALSE	FALSE	FALSE	FALSE	FALSE	FALSE	FALSE	FALSE	0.41)
501 2:neutral 2:neutral 0.633 (0.628591	16.1867	0	R	G	-113.3	0	4.1	-1	FALSE	FALSE	FALSE	FALSE	FALSE	FALSE	FALSE	FALSE	FALSE	FALSE	FALSE	FALSE	FALSE	FALSE	FALSE	0)
502 2:neutral 2:neutral 1 (0.628591	16.1867	0	T	P	-3.4	-1	-0.9	0	FALSE	FALSE	FALSE	FALSE	FALSE	FALSE	FALSE	FALSE	FALSE	FALSE	FALSE	FALSE	FALSE	FALSE	FALSE	0.08)
503 2:neutral 2:neutral 0.898 (0.628591	16.1867	0	R	K	-4.8	0	0.6	0	FALSE	FALSE	FALSE	FALSE	FALSE	FALSE	FALSE	FALSE	FALSE	FALSE	FALSE	FALSE	FALSE	FALSE	FALSE	0.2)
504 2:neutral 2:neutral 0.615 (0.628591	16.1867	0	G	R	113.3	0	-4.1	1	FALSE	FALSE	FALSE	FALSE	FALSE	FALSE	FALSE	FALSE	FALSE	FALSE	FALSE	FALSE	FALSE	FALSE	FALSE	0)
505 2:neutral 2:neutral 0.978 (0.628591	16.1867	0.950917	P	Q	31.1	0	-1.9	0	FALSE	FALSE	FALSE	FALSE	FALSE	FALSE	FALSE	FALSE	FALSE	FALSE	FALSE	FALSE	FALSE	FALSE	FALSE	0.03)
506 2:neutral 2:neutral 1 (0.628591	16.1867	0	V	I	26.7	0	0.3	0	FALSE	FALSE	FALSE	FALSE	FALSE	FALSE	FALSE	FALSE	FALSE	FALSE	FALSE	FALSE	FALSE	FALSE	FALSE	0.39)
507 2:neutral 2:neutral 0.846 (0.628591	16.1867	0	S	I	77.7	1	5.3	0	FALSE	FALSE	FALSE	FALSE	FALSE	FALSE	FALSE	FALSE	FALSE	FALSE	FALSE	FALSE	FALSE	FALSE	FALSE	0.01)
508 2:neutral 2:neutral 0.942 (0.628591	-46.7182	0.950917	R	H	-20.2	0	1.3	0	FALSE	FALSE	FALSE	FALSE	FALSE	FALSE	FALSE	FALSE	FALSE	FALSE	FALSE	FALSE	FALSE	FALSE	FALSE	0.36)
509 2:neutral 2:neutral 1 (0.628591	-46.7182	0	Q	H	9.4	0	0.3	1	FALSE	FALSE	FALSE	FALSE	FALSE	FALSE	FALSE	FALSE	FALSE	FALSE	FALSE	FALSE	FALSE	FALSE	FALSE	0.57)
510 2:neutral 2:neutral 1 (0.628591	-46.7182	0.950917	D	V	28.9	1	7.7	1	FALSE	FALSE	FALSE	FALSE	FALSE	FALSE	FALSE	FALSE	FALSE	FALSE	FALSE	FALSE	FALSE	FALSE	FALSE	0.2)
511 2:neutral 2:neutral 1 (0.628591	-46.7182	0	T	S	-27.1	-1	-0.1	0	FALSE	FALSE	FALSE	FALSE	FALSE	FALSE	FALSE	FALSE	FALSE	FALSE	FALSE	FALSE	FALSE	FALSE	FALSE	0.35)
512 2:neutral 2:neutral 1 (0.628591	-46.7182	0	G	S	28.9	0	-0.4	0	FALSE	FALSE	FALSE	FALSE	FALSE	FALSE	FALSE	FALSE	FALSE	FALSE	FALSE	FALSE	FALSE	FALSE	FALSE	0.54)
513 2:neutral 2:neutral 1 (-2.727566	-151.4854	0.950917	R	C	-64.9	0	7	-1	FALSE	FALSE	FALSE	FALSE	FALSE	FALSE	FALSE	FALSE	FALSE	FALSE	FALSE	FALSE	FALSE	FALSE	FALSE	0)
514 2:neutral 2:neutral 1 (-2.727566	-151.4854	0	Q	R	29.6	0	-1	1	FALSE	FALSE	FALSE	FALSE	FALSE	FALSE	FALSE	FALSE	FALSE	FALSE	FALSE	FALSE	FALSE	FALSE	FALSE	0.53)
515 2:neutral 2:neutral 1 (-2.727566	-121.003	0	K	E	-30.2	0	0.4	-2	FALSE	FALSE	FALSE	FALSE	FALSE	FALSE	FALSE	FALSE	FALSE	FALSE	FALSE	FALSE	FALSE	FALSE	FALSE	0.65)
516 2:neutral 2:neutral 1 (-2.727566	-121.003	0	G	E	78.3	0	-3.1	-1	FALSE	FALSE	FALSE	FALSE	FALSE	FALSE	FALSE	FALSE	FALSE	FALSE	FALSE	FALSE	FALSE	FALSE	FALSE	1)
517 2:neutral 2:neutral 1 (-2.727566	-121.003	0	A	T	27.5	1	-2.5	0	FALSE	FALSE	FALSE	FALSE	FALSE	FALSE	FALSE	FALSE	FALSE	FALSE	FALSE	FALSE	FALSE	FALSE	FALSE	0.82)
518 2:neutral 2:neutral 1 (-2.727566	-104.0022	-56.641981	I	V	-26.7	0	-0.3	0	FALSE	FALSE	FALSE	FALSE	FALSE	FALSE	FALSE	FALSE	FALSE	FALSE	FALSE	FALSE	FALSE	FALSE	FALSE	0.85)
519 2:neutral 2:neutral 0.923 (-2.727566	-104.0022	0	D	G	-51	0	3.1	1	FALSE	FALSE	FALSE	FALSE	FALSE	FALSE	FALSE	FALSE	FALSE	FALSE	FALSE	FALSE	FALSE	FALSE	FALSE	0.4)
