# Supplementary material for: KinMutRF: a random forest classifier of sequence variants in the human protein kinase superfamily
Source: BMC Genomics. 2016 Jun 23;17(Suppl 2):396. doi: 10.1186/s12864-016-2723-1 (PMC4928150; doi:10.1186/s12864-016-2723-1)
Supplement: Additional file 3: — Supplementary File S3. KinMutRF predictions on the human Bruton agammaglobulinemia tyrosine kinase domain. (XLSX 141 kb) [file 12864_2016_2723_MOESM3_ESM.xlsx]

## Sheet: Sheet1
Variant	Label	Consensus pathogenicity	PON-BTK		KinMutRF_score	KinMutRF_prediction	ODP	CV	CS	FL	MR	MUT	PPI
L402M	NA	0.5833333333	P		0.786	disease	6 of 8	No	0 (1)	No (0)	No (0)	No (0)	TRUE
L402P	XLA	1	P		1.0	disease	8 of 8	No	0 (1)	No (0)	No (0)	No (0)	TRUE
L402Q	XLA	1	P		0.991	disease	8 of 8	No	0 (1)	No (0)	No (0)	No (0)	TRUE
L402R	NA	1	P		0.959	disease	8 of 8	No	0 (1)	No (0)	No (0)	No (0)	TRUE
L402V	NA	0.1666666667	N		0.615	disease	4 of 8	No	0 (1)	No (0)	No (0)	No (0)	TRUE
T403A	NA	0.0833333333	N		-0.538	neutral	4 of 8	No	0 (0)	No (0)	No (0)	No (0)	FALSE
T403I	NA	0.4166666667	N		0.962	disease	4 of 8	No	0 (0)	No (0)	No (0)	No (0)	FALSE
T403N	NA	0.4166666667	P		0.571	disease	6 of 8	No	0 (0)	No (0)	No (0)	No (0)	FALSE
T403P	NA	0.6666666667	P		1.0	disease	6 of 8	No	0 (0)	No (0)	No (0)	No (0)	FALSE
T403S	NA	0	N		0.638	disease	4 of 8	No	0 (0)	No (0)	No (0)	No (0)	FALSE
F404C	NA	0.75	P		1.0	disease	7 of 8	No	0 (0)	No (0)	No (0)	No (0)	TRUE
F404I	NA	0.1666666667	N		0.716	disease	4 of 8	No	0 (0)	No (0)	No (0)	No (0)	TRUE
F404L	NA	0.0833333333	N		0.59	disease	2 of 8	No	0 (0)	No (0)	No (0)	No (0)	TRUE
F404S	NA	0.5	P		0.575	disease	5 of 8	No	0 (0)	No (0)	No (0)	No (0)	TRUE
F404V	NA	0.5	P		0.953	disease	4 of 8	No	0 (0)	No (0)	No (0)	No (0)	TRUE
F404Y	NA	0.4166666667	N		0.806	disease	4 of 8	No	0 (0)	No (0)	No (0)	No (0)	TRUE
L405F	NA	0.0833333333	N		-0.654	neutral	3 of 8	No	0 (0)	No (0)	No (0)	No (0)	TRUE
L405M	NA	0	N		-0.56	neutral	3 of 8	No	0 (0)	No (0)	No (0)	No (0)	TRUE
L405S	NA	0.5	P		-0.563	neutral	4 of 8	No	0 (0)	No (0)	No (0)	No (0)	TRUE
L405V	NA	0	N		0.5	disease	3 of 8	No	0 (0)	No (0)	No (0)	No (0)	TRUE
L405W	NA	0.75	P		0.634	disease	6 of 8	No	0 (0)	No (0)	No (0)	No (0)	TRUE
K406E	NA	0.25	N		0.577	disease	3 of 8	No	0 (1)	No (3)	No (0)	No (0)	TRUE
K406M	NA	0.75	P		0.83	disease	5 of 8	No	0 (1)	No (3)	No (0)	No (0)	TRUE
K406N	NA	0.6666666667	P		0.949	disease	4 of 8	No	0 (1)	No (3)	No (0)	No (0)	TRUE
K406Q	NA	0.25	N		0.629	disease	3 of 8	No	0 (1)	No (3)	No (0)	No (0)	TRUE
K406R	NA	0	N		0.59	disease	3 of 8	No	0 (1)	No (3)	No (0)	No (0)	TRUE
K406T	NA	0.6666666667	P		0.769	disease	4 of 8	No	0 (1)	No (3)	No (0)	No (0)	TRUE
E407A	NA	0.4166666667	P		0.794	disease	4 of 8	No	0 (0)	No (4)	No (0)	No (0)	TRUE
E407D	Putative neutral	0.0833333333	N		0.705	disease	3 of 8	No	0 (0)	No (4)	No (0)	No (0)	TRUE
E407G	NA	0.5	P		1.0	disease	5 of 8	No	0 (0)	No (4)	No (0)	No (0)	TRUE
E407K	NA	0.4166666667	P		1.0	disease	4 of 8	No	0 (0)	No (4)	No (0)	No (0)	TRUE
E407Q	NA	0.25	N		0.923	disease	5 of 8	No	0 (0)	No (4)	No (0)	No (0)	TRUE
E407V	NA	0.4166666667	P		0.917	disease	5 of 8	No	0 (0)	No (4)	No (0)	No (0)	TRUE
L408M	NA	0.9090909091	P		0.837	disease	8 of 8	No	0 (1)	Yes (5)	No (0)	No (0)	TRUE
L408P	XLA	1	P		0.962	disease	8 of 8	Yes	0 (1)	Yes (5)	No (0)	No (0)	TRUE
L408Q	NA	1	P		0.955	disease	8 of 8	No	0 (1)	Yes (5)	No (0)	No (0)	TRUE
L408R	NA	1	P		0.923	disease	8 of 8	No	0 (1)	Yes (5)	No (0)	No (0)	TRUE
L408V	NA	0.8181818182	P		0.615	disease	4 of 8	No	0 (1)	Yes (5)	No (0)	No (0)	TRUE
G409A	NA	1	P		0.923	disease	7 of 8	No	0 (0)	Yes (4)	No (0)	No (0)	TRUE
G409E	NA	1	P		0.923	disease	8 of 8	No	0 (0)	Yes (4)	No (0)	No (0)	TRUE
G409R	NA	1	P		0.962	disease	8 of 8	No	0 (0)	Yes (4)	No (0)	No (0)	TRUE
G409V	NA	1	P		0.923	disease	8 of 8	No	0 (0)	Yes (4)	No (0)	No (0)	TRUE
G409W	NA	1	P		0.898	disease	8 of 8	No	0 (0)	Yes (4)	No (0)	No (0)	TRUE
T410A	NA	0.1666666667	N		0.601	disease	3 of 8	No	0 (0)	Yes (5)	No (0)	No (0)	TRUE
T410I	NA	0.5	P		0.843	disease	3 of 8	No	0 (0)	Yes (5)	No (0)	No (0)	TRUE
T410N	NA	0.0833333333	N		-0.674	neutral	3 of 8	No	0 (0)	Yes (5)	No (0)	No (0)	TRUE
T410P	NA	0.5	P		0.884	disease	3 of 8	No	0 (0)	Yes (5)	No (0)	No (0)	TRUE
T410S	NA	0	N		0.512	disease	2 of 8	No	0 (0)	Yes (5)	No (0)	No (0)	TRUE
G411A	NA	1	P		0.923	disease	8 of 8	No	0 (0)	Yes (5)	No (0)	No (0)	TRUE
G411E	NA	1	P		0.923	disease	8 of 8	No	0 (0)	Yes (5)	No (0)	No (0)	TRUE
G411R	NA	1	P		0.962	disease	8 of 8	No	0 (0)	Yes (5)	No (0)	No (0)	TRUE
G411V	NA	1	P		0.923	disease	8 of 8	No	0 (0)	Yes (5)	No (0)	No (0)	TRUE
Q412E	NA	0.5454545455	P		0.786	disease	5 of 8	No	0 (1)	Yes (3)	No (0)	No (0)	TRUE
Q412H	NA	0.8181818182	P		0.899	disease	5 of 8	No	0 (1)	Yes (3)	No (0)	No (0)	TRUE
Q412K	NA	0.7272727273	P		0.986	disease	6 of 8	No	0 (1)	Yes (3)	No (0)	No (0)	TRUE
Q412L	NA	0.4545454545	N		0.5	disease	5 of 8	No	0 (1)	Yes (3)	No (0)	No (0)	TRUE
Q412P	NA	0.9090909091	P		0.771	disease	7 of 8	No	0 (1)	Yes (3)	No (0)	No (0)	TRUE
Q412R	NA	0.7272727273	P		0.87	disease	6 of 8	No	0 (1)	Yes (3)	No (0)	No (0)	TRUE
F413C	NA	1	P		0.923	disease	8 of 8	No	0 (4)	Yes (4)	No (0)	No (0)	TRUE
F413I	NA	1	P		0.741	disease	8 of 8	No	0 (4)	Yes (4)	No (0)	No (0)	TRUE
F413L	XLA	1	P		0.846	disease	6 of 8	No	0 (4)	Yes (4)	No (0)	No (0)	TRUE
F413S	NA	1	P		0.923	disease	7 of 8	No	0 (4)	Yes (4)	No (0)	No (0)	TRUE
F413V	NA	1	P		0.915	disease	8 of 8	No	0 (4)	Yes (4)	No (0)	No (0)	TRUE
F413Y	NA	0.9090909091	P		0.769	disease	7 of 8	No	0 (4)	Yes (4)	No (0)	No (0)	TRUE
G414A	NA	1	P		1.0	disease	7 of 8	No	0 (0)	No (7)	No (0)	No (0)	TRUE
G414E	NA	1	P		0.962	disease	8 of 8	No	0 (0)	No (7)	No (0)	No (0)	TRUE
G414R	XLA	1	P		1.0	disease	8 of 8	No	0 (0)	No (7)	No (0)	No (0)	TRUE
G414V	NA	1	P		0.923	disease	8 of 8	No	0 (0)	No (7)	No (0)	No (0)	TRUE
G414W	NA	1	P		0.947	disease	8 of 8	No	0 (0)	No (7)	No (0)	No (0)	TRUE
V415A	NA	0.6666666667	P		0.769	disease	4 of 8	No	0 (0)	No (6)	No (0)	No (0)	TRUE
V415E	NA	0.9166666667	P		0.69	disease	4 of 8	No	0 (0)	No (6)	No (0)	No (0)	TRUE
V415G	NA	0.9166666667	P		0.953	disease	6 of 8	No	0 (0)	No (6)	No (0)	No (0)	TRUE
V415I	NA	0.25	N		0.846	disease	4 of 8	No	0 (0)	No (6)	No (0)	No (0)	TRUE
V415L	NA	0.3333333333	N		0.654	disease	3 of 8	No	0 (0)	No (6)	No (0)	No (0)	TRUE
V416A	NA	1	P		0.731	disease	8 of 8	No	0 (0)	Yes (5)	No (0)	No (0)	TRUE
V416E	NA	1	P		0.654	disease	8 of 8	No	0 (0)	Yes (5)	No (0)	No (0)	TRUE
V416G	NA	1	P		0.954	disease	8 of 8	No	0 (0)	Yes (5)	No (0)	No (0)	TRUE
V416L	NA	1	P		0.769	disease	7 of 8	No	0 (0)	Yes (5)	No (0)	No (0)	TRUE
V416M	NA	1	P		0.759	disease	7 of 8	No	0 (0)	Yes (5)	No (0)	No (0)	TRUE
K417E	NA	0.5	P		0.962	disease	4 of 8	No	0 (0)	No (4)	No (0)	No (0)	TRUE
K417M	NA	0.6666666667	P		0.853	disease	5 of 8	No	0 (0)	No (4)	No (0)	No (0)	TRUE
K417N	NA	0.5	P		0.854	disease	3 of 8	No	0 (0)	No (4)	No (0)	No (0)	TRUE
K417Q	Putative neutral	0.1666666667	N		0.565	disease	4 of 8	No	0 (0)	No (4)	No (0)	No (0)	TRUE
K417R	NA	0.1666666667	N		0.59	disease	3 of 8	No	0 (0)	No (4)	No (0)	No (0)	TRUE
K417T	NA	0.4166666667	P		0.731	disease	4 of 8	No	0 (0)	No (4)	No (0)	No (0)	TRUE
Y418C	NA	0.75	P		0.742	disease	6 of 8	No	0 (1)	No (4)	No (0)	No (0)	TRUE
Y418D	NA	0.6666666667	P		0.895	disease	5 of 8	No	0 (1)	No (4)	No (0)	No (0)	TRUE
Y418F	NA	0.1666666667	N		0.747	disease	3 of 8	No	0 (1)	No (4)	No (0)	No (0)	TRUE
Y418H	XLA	0.4166666667	P		0.805	disease	3 of 8	No	0 (1)	No (4)	No (0)	No (0)	TRUE
Y418N	NA	0.5833333333	P		0.817	disease	4 of 8	No	0 (1)	No (4)	No (0)	No (0)	TRUE
Y418S	NA	0.3333333333	N		0.744	disease	4 of 8	No	0 (1)	No (4)	No (0)	No (0)	TRUE
G419A	NA	0.9166666667	P		0.685	disease	7 of 8	No	0 (0)	No (0)	No (0)	No (0)	TRUE
G419E	XLA	1	P		1.0	disease	8 of 8	No	0 (0)	No (0)	No (0)	No (0)	TRUE
G419R	XLA	1	P		1.0	disease	8 of 8	No	0 (0)	No (0)	No (0)	No (0)	TRUE
G419V	NA	1	P		1.0	disease	7 of 8	No	0 (0)	No (0)	No (0)	No (0)	TRUE
G419W	NA	1	P		0.909	disease	8 of 8	No	0 (0)	No (0)	No (0)	No (0)	TRUE
K420E	NA	0.3333333333	N		0.962	disease	5 of 8	No	0 (0)	No (0)	No (0)	No (0)	FALSE
K420I	NA	0.75	P		0.838	disease	5 of 8	No	0 (0)	No (0)	No (0)	No (0)	FALSE
K420N	NA	0.5833333333	P		0.911	disease	6 of 8	No	0 (0)	No (0)	No (0)	No (0)	FALSE
K420Q	NA	0.1666666667	N		0.839	disease	4 of 8	No	0 (0)	No (0)	No (0)	No (0)	FALSE
K420R	NA	0	N		0.769	disease	4 of 8	No	0 (0)	No (0)	No (0)	No (0)	FALSE
K420T	NA	0.4166666667	P		0.588	disease	6 of 8	No	0 (0)	No (0)	No (0)	No (0)	FALSE
W421C	NA	0.8333333333	P		0.918	disease	7 of 8	No	0 (0)	No (0)	No (0)	No (0)	FALSE
W421G	NA	0.9166666667	P		0.769	disease	7 of 8	No	0 (0)	No (0)	No (0)	No (0)	FALSE
W421L	NA	0.5	P		0.982	disease	6 of 8	No	0 (0)	No (0)	No (0)	No (0)	FALSE
W421R	NA	0.9166666667	P		0.902	disease	7 of 8	No	0 (0)	No (0)	No (0)	No (0)	FALSE
W421S	NA	0.9166666667	P		0.987	disease	7 of 8	No	0 (0)	No (0)	No (0)	No (0)	FALSE
R422G	NA	0.75	P		0.923	disease	3 of 8	No	0 (0)	No (0)	No (0)	No (0)	FALSE
R422I	NA	0.8333333333	P		0.841	disease	4 of 8	No	0 (0)	No (0)	No (0)	No (0)	FALSE
R422K	NA	0	N		-0.731	neutral	3 of 8	No	0 (0)	No (0)	No (0)	No (0)	FALSE
R422S	NA	0.6666666667	P		-0.573	neutral	3 of 8	No	0 (0)	No (0)	No (0)	No (0)	FALSE
R422T	NA	0.5833333333	P		-0.551	neutral	4 of 8	No	0 (0)	No (0)	No (0)	No (0)	FALSE
G423A	NA	0.4545454545	P		-0.692	neutral	6 of 8	No	0 (0)	No (0)	No (0)	No (0)	FALSE
G423C	NA	1	P		0.885	disease	6 of 8	No	0 (0)	No (0)	No (0)	No (0)	FALSE
G423D	NA	0.6363636364	P		0.846	disease	6 of 8	No	0 (0)	No (0)	No (0)	No (0)	FALSE
G423R	NA	0.9090909091	P		1.0	disease	6 of 8	No	0 (0)	No (0)	No (0)	No (0)	FALSE
G423S	NA	0.4545454545	P		0.839	disease	6 of 8	No	0 (0)	No (0)	No (0)	No (0)	FALSE
G423V	NA	0.9090909091	P		1.0	disease	7 of 8	No	0 (0)	No (0)	No (0)	No (0)	FALSE
Q424E	NA	0.0833333333	N		-0.596	neutral	3 of 8	No	0 (0)	No (0)	No (0)	No (0)	FALSE
Q424H	NA	0.1666666667	N		0.949	disease	4 of 8	No	0 (0)	No (0)	No (0)	No (0)	FALSE
Q424K	NA	0.0833333333	N		0.654	disease	3 of 8	No	0 (0)	No (0)	No (0)	No (0)	FALSE
Q424L	NA	0.4166666667	P		0.577	disease	4 of 8	No	0 (0)	No (0)	No (0)	No (0)	FALSE
Q424P	NA	0.6666666667	P		0.641	disease	3 of 8	No	0 (0)	No (0)	No (0)	No (0)	FALSE
Q424R	NA	0.1666666667	N		0.615	disease	3 of 8	No	0 (0)	No (0)	No (0)	No (0)	FALSE
Y425C	NA	0.5833333333	P		0.781	disease	6 of 8	No	0 (0)	No (0)	No (0)	No (0)	FALSE
Y425D	NA	0.5	P		0.741	disease	3 of 8	No	0 (0)	No (0)	No (0)	No (0)	FALSE
Y425F	NA	0.1666666667	N		0.593	disease	3 of 8	No	0 (0)	No (0)	No (0)	No (0)	FALSE
Y425H	Putative neutral	0.1666666667	N		0.574	disease	3 of 8	No	0 (0)	No (0)	No (0)	No (0)	FALSE
Y425N	NA	0.4166666667	N		0.74	disease	3 of 8	No	0 (0)	No (0)	No (0)	No (0)	FALSE
Y425S	NA	0.3333333333	N		0.667	disease	3 of 8	No	0 (0)	No (0)	No (0)	No (0)	FALSE
D426A	NA	0.1666666667	N		0.911	disease	3 of 8	No	0 (1)	No (4)	No (0)	No (0)	FALSE
D426E	NA	0	N		-0.558	neutral	3 of 8	No	0 (1)	No (4)	No (0)	No (0)	FALSE
D426G	NA	0.3333333333	N		0.968	disease	3 of 8	No	0 (1)	No (4)	No (0)	No (0)	FALSE
D426H	NA	0.1666666667	N		0.885	disease	4 of 8	No	0 (1)	No (4)	No (0)	No (0)	FALSE
D426N	Putative neutral	0	N		0.58	disease	3 of 8	No	0 (1)	No (4)	No (0)	No (0)	FALSE
D426V	NA	0.6666666667	P		0.58	disease	4 of 8	No	0 (1)	No (4)	No (0)	No (0)	FALSE
D426Y	NA	0.75	P		0.756	disease	4 of 8	No	0 (1)	No (4)	No (0)	No (0)	FALSE
V427A	NA	1	P		0.885	disease	6 of 8	No	0 (1)	No (4)	No (0)	No (0)	FALSE
V427E	NA	1	P		0.885	disease	8 of 8	No	0 (1)	No (4)	No (0)	No (0)	FALSE
V427G	NA	1	P		0.962	disease	8 of 8	No	0 (1)	No (4)	No (0)	No (0)	FALSE
V427L	NA	0.7272727273	P		0.84	disease	7 of 8	No	0 (1)	No (4)	No (0)	No (0)	FALSE
V427M	NA	1	P		0.731	disease	8 of 8	No	0 (1)	No (4)	No (0)	No (0)	FALSE
A428D	NA	1	P		1.0	disease	8 of 8	No	0 (1)	Yes (6)	No (0)	No (0)	TRUE
A428G	NA	0.9090909091	P		0.793	disease	8 of 8	No	0 (1)	Yes (6)	No (0)	No (0)	TRUE
A428P	NA	0.9090909091	P		0.987	disease	8 of 8	No	0 (1)	Yes (6)	No (0)	No (0)	TRUE
A428S	NA	0.9090909091	P		0.829	disease	8 of 8	No	0 (1)	Yes (6)	No (0)	No (0)	TRUE
A428T	NA	1	P		0.846	disease	8 of 8	No	0 (1)	Yes (6)	No (0)	No (0)	TRUE
A428V	NA	1	P		0.962	disease	7 of 8	No	0 (1)	Yes (6)	No (0)	No (0)	TRUE
I429F	NA	0.75	P		-0.808	neutral	5 of 8	No	0 (0)	No (3)	No (0)	No (0)	TRUE
I429L	NA	0.6666666667	P		0.759	disease	3 of 8	No	0 (0)	No (3)	No (0)	No (0)	TRUE
I429M	NA	0.75	P		0.852	disease	4 of 8	No	0 (0)	No (3)	No (0)	No (0)	TRUE
I429N	XLA	0.9166666667	P		0.981	disease	6 of 8	No	0 (0)	No (3)	No (0)	No (0)	TRUE
I429S	NA	0.9166666667	P		0.71	disease	8 of 8	No	0 (0)	No (3)	No (0)	No (0)	TRUE
I429T	NA	0.75	P		0.962	disease	5 of 8	No	0 (0)	No (3)	No (0)	No (0)	TRUE
I429V	NA	0	N		-0.577	neutral	2 of 8	No	0 (0)	No (3)	No (0)	No (0)	TRUE
K430E	XLA	1	P		1.0	disease	8 of 8	Yes	0 (1)	Yes (4)	No (0)	No (0)	TRUE
K430M	NA	1	P		0.829	disease	8 of 8	No	0 (1)	Yes (4)	No (0)	No (0)	TRUE
K430N	NA	1	P		0.949	disease	7 of 8	No	0 (1)	Yes (4)	No (0)	No (0)	TRUE
K430Q	NA	1	P		0.952	disease	8 of 8	No	0 (1)	Yes (4)	No (0)	No (0)	TRUE
K430R	XLA	0.9090909091	P		1.0	disease	6 of 8	No	0 (1)	Yes (4)	No (0)	No (0)	TRUE
K430T	NA	1	P		0.923	disease	8 of 8	No	0 (1)	Yes (4)	No (0)	No (0)	TRUE
M431I	NA	0.5833333333	P		0.64	disease	6 of 8	No	0 (0)	No (3)	No (0)	No (0)	TRUE
M431K	NA	0.6666666667	P		0.846	disease	7 of 8	No	0 (0)	No (3)	No (0)	No (0)	TRUE
M431L	NA	0.6666666667	P		0.739	disease	4 of 8	No	0 (0)	No (3)	No (0)	No (0)	TRUE
M431R	NA	0.8333333333	P		1.0	disease	7 of 8	No	0 (0)	No (3)	No (0)	No (0)	TRUE
M431T	NA	0.3333333333	N		-0.731	neutral	6 of 8	No	0 (0)	No (3)	No (0)	No (0)	TRUE
M431V	NA	0.4166666667	N		0.769	disease	6 of 8	No	0 (0)	No (3)	No (0)	No (0)	TRUE
I432F	NA	0.75	P		-0.808	neutral	7 of 8	No	0 (1)	No (2)	No (0)	No (0)	TRUE
I432L	NA	0.1666666667	N		-0.523	neutral	3 of 8	No	0 (1)	No (2)	No (0)	No (0)	TRUE
I432M	NA	0.4166666667	P		-0.635	neutral	5 of 8	No	0 (1)	No (2)	No (0)	No (0)	TRUE
I432N	NA	0.8333333333	P		0.981	disease	7 of 8	No	0 (1)	No (2)	No (0)	No (0)	TRUE
I432S	NA	0.8333333333	P		0.71	disease	7 of 8	No	0 (1)	No (2)	No (0)	No (0)	TRUE
I432T	NA	0.8333333333	P		0.962	disease	7 of 8	No	0 (1)	No (2)	No (0)	No (0)	TRUE
I432V	NA	0.0833333333	N		0.654	disease	3 of 8	No	0 (1)	No (2)	No (0)	No (0)	TRUE
K433E	NA	0.75	P		1.0	disease	3 of 8	No	0 (1)	No (2)	No (0)	No (0)	TRUE
K433I	NA	0.8333333333	P		0.88	disease	3 of 8	No	0 (1)	No (2)	No (0)	No (0)	TRUE
K433N	NA	0.3333333333	N		0.949	disease	3 of 8	No	0 (1)	No (2)	No (0)	No (0)	TRUE
K433Q	NA	0.4166666667	P		0.693	disease	3 of 8	No	0 (1)	No (2)	No (0)	No (0)	TRUE
K433R	Putative neutral	0.0833333333	N		0.59	disease	3 of 8	No	0 (1)	No (2)	No (0)	No (0)	TRUE
K433T	NA	0.75	P		0.923	disease	3 of 8	No	0 (1)	No (2)	No (0)	No (0)	TRUE
E434A	NA	0.7272727273	P		0.717	disease	5 of 8	No	1 (0)	No (0)	No (0)	No (0)	TRUE
E434D	NA	0.5454545455	P		0.897	disease	4 of 8	No	1 (0)	No (0)	No (0)	No (0)	TRUE
E434G	NA	0.8181818182	P		0.885	disease	4 of 8	No	1 (0)	No (0)	No (0)	No (0)	TRUE
E434K	NA	0.9090909091	P		1.0	disease	6 of 8	No	1 (0)	No (0)	No (0)	No (0)	TRUE
E434Q	NA	0.5454545455	P		0.923	disease	6 of 8	No	1 (0)	No (0)	No (0)	No (0)	TRUE
E434V	NA	0.7272727273	P		0.917	disease	6 of 8	No	1 (0)	No (0)	No (0)	No (0)	TRUE
G435A	NA	0.7272727273	P		0.962	disease	6 of 8	No	0 (1)	No (0)	No (0)	No (0)	TRUE
G435C	NA	0.9090909091	P		0.885	disease	6 of 8	No	0 (1)	No (0)	No (0)	No (0)	TRUE
G435D	NA	0.9090909091	P		1.0	disease	6 of 8	No	0 (1)	No (0)	No (0)	No (0)	TRUE
G435R	NA	0.9090909091	P		1.0	disease	7 of 8	No	0 (1)	No (0)	No (0)	No (0)	TRUE
G435S	NA	0.7272727273	P		1.0	disease	6 of 8	No	0 (1)	No (0)	No (0)	No (0)	TRUE
G435V	NA	0.8181818182	P		1.0	disease	7 of 8	No	0 (1)	No (0)	No (0)	No (0)	TRUE
S436A	NA	0	N		-0.644	neutral	3 of 8	No	0 (1)	No (2)	No (0)	No (0)	TRUE
S436C	NA	0.5	P		0.962	disease	6 of 8	No	0 (1)	No (2)	No (0)	No (0)	TRUE
S436F	NA	0.5	P		-0.558	neutral	6 of 8	No	0 (1)	No (2)	No (0)	No (0)	TRUE
S436P	NA	0.75	P		0.962	disease	6 of 8	No	0 (1)	No (2)	No (0)	No (0)	TRUE
S436T	NA	0	N		-0.654	neutral	3 of 8	No	0 (1)	No (2)	No (0)	No (0)	TRUE
S436Y	NA	0.5	P		0.726	disease	6 of 8	No	0 (1)	No (2)	No (0)	No (0)	TRUE
M437I	NA	0.75	P		0.502	disease	4 of 8	No	0 (0)	No (0)	No (0)	No (0)	TRUE
M437K	NA	0.8333333333	P		0.962	disease	5 of 8	No	0 (0)	No (0)	No (0)	No (0)	TRUE
M437L	NA	0.5833333333	P		0.719	disease	4 of 8	No	0 (0)	No (0)	No (0)	No (0)	TRUE
M437R	NA	0.8333333333	P		1.0	disease	5 of 8	No	0 (0)	No (0)	No (0)	No (0)	TRUE
M437T	NA	0.75	P		0.962	disease	4 of 8	No	0 (0)	No (0)	No (0)	No (0)	TRUE
M437V	NA	0.75	P		0.974	disease	4 of 8	No	0 (0)	No (0)	No (0)	No (0)	TRUE
S438A	NA	0.0833333333	N		0.625	disease	4 of 8	No	0 (0)	No (0)	No (0)	No (0)	TRUE
S438C	NA	0.4166666667	P		0.538	disease	6 of 8	No	0 (0)	No (0)	No (0)	No (0)	TRUE
S438F	NA	0.75	P		1.0	disease	6 of 8	No	0 (0)	No (0)	No (0)	No (0)	TRUE
S438P	NA	0.75	P		0.962	disease	6 of 8	No	0 (0)	No (0)	No (0)	No (0)	TRUE
S438T	NA	0.3333333333	N		0.613	disease	4 of 8	No	0 (0)	No (0)	No (0)	No (0)	TRUE
S438Y	NA	0.75	P		0.687	disease	6 of 8	No	0 (0)	No (0)	No (0)	No (0)	TRUE
E439A	NA	0.6363636364	P		0.794	disease	6 of 8	No	0 (0)	No (0)	No (0)	No (0)	TRUE
E439D	NA	0.6363636364	P		0.962	disease	5 of 8	No	0 (0)	No (0)	No (0)	No (0)	TRUE
E439G	NA	0.7272727273	P		1.0	disease	6 of 8	No	0 (0)	No (0)	No (0)	No (0)	TRUE
E439K	NA	0.7272727273	P		1.0	disease	7 of 8	No	0 (0)	No (0)	No (0)	No (0)	TRUE
E439Q	NA	0.6363636364	P		0.923	disease	6 of 8	No	0 (0)	No (0)	No (0)	No (0)	TRUE
E439V	NA	0.6363636364	P		0.917	disease	6 of 8	No	0 (0)	No (0)	No (0)	No (0)	TRUE
D440A	NA	0.5454545455	P		0.986	disease	6 of 8	No	0 (0)	No (0)	No (0)	No (0)	TRUE
D440E	NA	0.1818181818	N		-0.679	neutral	4 of 8	No	0 (0)	No (0)	No (0)	No (0)	TRUE
D440G	NA	0.5454545455	P		1.0	disease	6 of 8	No	0 (0)	No (0)	No (0)	No (0)	TRUE
D440H	NA	0.6363636364	P		0.96	disease	6 of 8	No	0 (0)	No (0)	No (0)	No (0)	TRUE
D440N	NA	0.5454545455	P		0.753	disease	6 of 8	No	0 (0)	No (0)	No (0)	No (0)	TRUE
D440V	NA	0.6363636364	P		0.58	disease	6 of 8	No	0 (0)	No (0)	No (0)	No (0)	TRUE
D440Y	NA	0.8181818182	P		0.962	disease	6 of 8	No	0 (0)	No (0)	No (0)	No (0)	TRUE
E441A	NA	0.4166666667	P		0.692	disease	3 of 8	No	0 (0)	No (0)	No (0)	No (0)	TRUE
E441D	Putative neutral	0	N		-0.641	neutral	3 of 8	No	0 (0)	No (0)	No (0)	No (0)	TRUE
E441G	NA	0.75	P		1.0	disease	4 of 8	No	0 (0)	No (0)	No (0)	No (0)	TRUE
E441K	NA	0.5	P		1.0	disease	4 of 8	No	0 (0)	No (0)	No (0)	No (0)	TRUE
E441Q	NA	0.1666666667	N		0.962	disease	4 of 8	No	0 (0)	No (0)	No (0)	No (0)	TRUE
E441V	NA	0.5833333333	P		0.917	disease	4 of 8	No	0 (0)	No (0)	No (0)	No (0)	TRUE
F442C	NA	1	P		1.0	disease	8 of 8	No	0 (0)	No (0)	No (0)	No (0)	FALSE
F442I	NA	0.8181818182	P		0.769	disease	7 of 8	No	0 (0)	No (0)	No (0)	No (0)	FALSE
F442L	NA	0.8181818182	P		1.0	disease	7 of 8	No	0 (0)	No (0)	No (0)	No (0)	FALSE
F442S	NA	0.9090909091	P		1.0	disease	7 of 8	No	0 (0)	No (0)	No (0)	No (0)	FALSE
F442V	NA	0.8181818182	P		0.992	disease	7 of 8	No	0 (0)	No (0)	No (0)	No (0)	FALSE
F442Y	NA	0.7272727273	P		0.8	disease	7 of 8	No	0 (0)	No (0)	No (0)	No (0)	FALSE
I443F	Putative neutral	0.1666666667	N		-0.788	neutral	4 of 8	No	0 (0)	No (0)	No (0)	No (0)	FALSE
I443L	NA	0.1666666667	N		-0.523	neutral	2 of 8	No	0 (0)	No (0)	No (0)	No (0)	FALSE
I443M	NA	0.25	N		0.852	disease	4 of 8	No	0 (0)	No (0)	No (0)	No (0)	FALSE
I443N	NA	0.8333333333	P		0.981	disease	5 of 8	No	0 (0)	No (0)	No (0)	No (0)	FALSE
I443S	NA	0.5833333333	P		0.71	disease	6 of 8	No	0 (0)	No (0)	No (0)	No (0)	FALSE
I443T	NA	0.75	P		0.962	disease	5 of 8	No	0 (0)	No (0)	No (0)	No (0)	FALSE
I443V	NA	0.0833333333	N		0.615	disease	3 of 8	No	0 (0)	No (0)	No (0)	No (0)	FALSE
E444A	NA	0	N		0.577	disease	4 of 8	No	0 (0)	No (0)	No (0)	No (0)	TRUE
E444D	NA	0.0833333333	N		0.705	disease	3 of 8	No	0 (0)	No (0)	No (0)	No (0)	TRUE
E444G	NA	0.3333333333	N		1.0	disease	4 of 8	No	0 (0)	No (0)	No (0)	No (0)	TRUE
E444K	NA	0.3333333333	N		1.0	disease	4 of 8	No	0 (0)	No (0)	No (0)	No (0)	TRUE
E444Q	Putative neutral	0	N		0.654	disease	3 of 8	No	0 (0)	No (0)	No (0)	No (0)	TRUE
E444V	NA	0.5	P		0.917	disease	4 of 8	No	0 (0)	No (0)	No (0)	No (0)	TRUE
E445A	NA	1	P		0.794	disease	8 of 8	No	0 (2)	No (1)	No (0)	No (0)	TRUE
E445D	XLA	1	P		0.962	disease	8 of 8	No	0 (2)	No (1)	No (0)	No (0)	TRUE
E445G	NA	1	P		0.954	disease	8 of 8	No	0 (2)	No (1)	No (0)	No (0)	TRUE
E445K	NA	1	P		0.923	disease	8 of 8	No	0 (2)	No (1)	No (0)	No (0)	TRUE
E445Q	NA	1	P		0.846	disease	8 of 8	No	0 (2)	No (1)	No (0)	No (0)	TRUE
E445V	NA	1	P		0.809	disease	8 of 8	No	0 (2)	No (1)	No (0)	No (0)	TRUE
A446D	NA	1	P		1.0	disease	8 of 8	No	0 (0)	No (0)	No (0)	No (0)	FALSE
A446G	NA	0.8181818182	P		0.767	disease	6 of 8	No	0 (0)	No (0)	No (0)	No (0)	FALSE
A446P	NA	1	P		1.0	disease	8 of 8	No	0 (0)	No (0)	No (0)	No (0)	FALSE
A446S	NA	0.7272727273	P		0.88	disease	4 of 8	No	0 (0)	No (0)	No (0)	No (0)	FALSE
A446T	NA	0.7272727273	P		0.692	disease	7 of 8	No	0 (0)	No (0)	No (0)	No (0)	FALSE
A446V	NA	0.7272727273	P		0.692	disease	5 of 8	No	0 (0)	No (0)	No (0)	No (0)	FALSE
K447E	NA	0.1666666667	N		0.769	disease	4 of 8	No	0 (0)	No (0)	No (0)	No (0)	FALSE
K447I	NA	0.6666666667	P		0.88	disease	5 of 8	No	0 (0)	No (0)	No (0)	No (0)	FALSE
K447N	NA	0.3333333333	N		0.949	disease	3 of 8	No	0 (0)	No (0)	No (0)	No (0)	FALSE
K447Q	Putative neutral	0	N		0.565	disease	3 of 8	No	0 (0)	No (0)	No (0)	No (0)	FALSE
K447R	NA	0.0833333333	N		0.769	disease	4 of 8	No	0 (0)	No (0)	No (0)	No (0)	FALSE
K447T	NA	0.4166666667	P		0.923	disease	5 of 8	No	0 (0)	No (0)	No (0)	No (0)	FALSE
V448A	NA	0.3333333333	N		0.846	disease	4 of 8	No	0 (0)	No (1)	No (0)	No (0)	FALSE
V448D	NA	0.9166666667	P		1.0	disease	5 of 8	No	0 (0)	No (1)	No (0)	No (0)	FALSE
V448F	NA	0.75	P		1.0	disease	4 of 8	No	0 (0)	No (1)	No (0)	No (0)	FALSE
V448G	NA	0.75	P		0.962	disease	5 of 8	No	0 (0)	No (1)	No (0)	No (0)	FALSE
V448I	NA	0	N		0.577	disease	3 of 8	No	0 (0)	No (1)	No (0)	No (0)	FALSE
V448L	NA	0	N		0.885	disease	3 of 8	No	0 (0)	No (1)	No (0)	No (0)	FALSE
M449I	NA	0.8181818182	P		0.502	disease	7 of 8	No	0 (0)	No (1)	No (0)	No (0)	FALSE
M449K	NA	0.9090909091	P		0.962	disease	8 of 8	No	0 (0)	No (1)	No (0)	No (0)	FALSE
M449L	NA	0.7272727273	P		0.719	disease	6 of 8	No	0 (0)	No (1)	No (0)	No (0)	FALSE
M449R	NA	1	P		1.0	disease	8 of 8	No	0 (0)	No (1)	No (0)	No (0)	FALSE
M449T	NA	0.8181818182	P		0.962	disease	7 of 8	No	0 (0)	No (1)	No (0)	No (0)	FALSE
M449V	NA	0.8181818182	P		0.974	disease	7 of 8	No	0 (0)	No (1)	No (0)	No (0)	FALSE
M450I	XLA	0.5	P		0.502	disease	5 of 8	No	0 (0)	No (0)	No (0)	No (0)	FALSE
M450K	NA	0.5	P		0.747	disease	4 of 8	No	0 (0)	No (0)	No (0)	No (0)	FALSE
M450L	NA	0.5833333333	P		0.694	disease	4 of 8	No	0 (0)	No (0)	No (0)	No (0)	FALSE
M450R	NA	0.75	P		0.958	disease	5 of 8	No	0 (0)	No (0)	No (0)	No (0)	FALSE
M450T	NA	0.4166666667	P		0.538	disease	5 of 8	No	0 (0)	No (0)	No (0)	No (0)	FALSE
M450V	NA	0.5833333333	P		0.974	disease	4 of 8	No	0 (0)	No (0)	No (0)	No (0)	FALSE
N451D	NA	0.1666666667	N		0.846	disease	3 of 8	No	0 (0)	No (0)	No (0)	No (0)	FALSE
N451H	NA	0.1666666667	N		0.883	disease	4 of 8	No	0 (0)	No (0)	No (0)	No (0)	FALSE
N451I	NA	0.6666666667	P		0.729	disease	4 of 8	No	0 (0)	No (0)	No (0)	No (0)	FALSE
N451K	Putative neutral	0	N		0.552	disease	2 of 8	No	0 (0)	No (0)	No (0)	No (0)	FALSE
N451S	NA	0.1666666667	N		0.846	disease	3 of 8	No	0 (0)	No (0)	No (0)	No (0)	FALSE
N451T	NA	0.1666666667	N		0.845	disease	4 of 8	No	0 (0)	No (0)	No (0)	No (0)	FALSE
N451Y	NA	0.5	P		0.613	disease	5 of 8	No	0 (0)	No (0)	No (0)	No (0)	FALSE
L452F	NA	0.4545454545	P		-0.654	neutral	7 of 8	No	0 (0)	No (1)	No (0)	No (0)	FALSE
L452H	NA	1	P		0.94	disease	8 of 8	No	0 (0)	No (1)	No (0)	No (0)	FALSE
L452I	NA	0.7272727273	P		0.642	disease	6 of 8	No	0 (0)	No (1)	No (0)	No (0)	FALSE
L452P	XLA	1	P		1.0	disease	8 of 8	No	0 (0)	No (1)	No (0)	No (0)	FALSE
L452R	NA	1	P		0.959	disease	8 of 8	No	0 (0)	No (1)	No (0)	No (0)	FALSE
L452V	NA	0.8181818182	P		0.538	disease	7 of 8	No	0 (0)	No (1)	No (0)	No (0)	FALSE
S453A	NA	0.0833333333	N		0.847	disease	3 of 8	No	0 (0)	No (0)	No (0)	No (0)	FALSE
S453C	NA	0.3333333333	N		0.808	disease	3 of 8	No	0 (0)	No (0)	No (0)	No (0)	FALSE
S453F	NA	0.75	P		1.0	disease	5 of 8	No	0 (0)	No (0)	No (0)	No (0)	FALSE
S453P	NA	0.5833333333	P		0.962	disease	4 of 8	No	0 (0)	No (0)	No (0)	No (0)	FALSE
S453T	NA	0	N		-0.654	neutral	3 of 8	No	0 (0)	No (0)	No (0)	No (0)	FALSE
S453Y	NA	0.6666666667	P		0.796	disease	5 of 8	No	0 (0)	No (0)	No (0)	No (0)	FALSE
H454D	NA	1	P		0.923	disease	8 of 8	No	0 (2)	No (0)	No (0)	No (0)	FALSE
H454L	NA	1	P		0.908	disease	8 of 8	No	0 (2)	No (0)	No (0)	No (0)	FALSE
H454N	NA	1	P		0.799	disease	6 of 8	No	0 (2)	No (0)	No (0)	No (0)	FALSE
H454P	NA	0.9090909091	P		0.889	disease	8 of 8	No	0 (2)	No (0)	No (0)	No (0)	FALSE
H454Q	NA	1	P		0.769	disease	8 of 8	No	0 (2)	No (0)	No (0)	No (0)	FALSE
H454R	XLA	1	P		0.962	disease	8 of 8	No	0 (2)	No (0)	No (0)	No (0)	FALSE
H454Y	NA	0.9090909091	P		-0.577	neutral	8 of 8	No	0 (2)	No (0)	No (0)	No (0)	FALSE
E455A	NA	0.1666666667	N		0.577	disease	3 of 8	No	0 (0)	No (0)	No (0)	No (0)	FALSE
E455D	NA	0.1666666667	N		0.667	disease	3 of 8	No	0 (0)	No (0)	No (0)	No (0)	FALSE
E455G	NA	0.1666666667	N		0.751	disease	3 of 8	No	0 (0)	No (0)	No (0)	No (0)	FALSE
E455K	NA	0.1666666667	N		0.599	disease	4 of 8	No	0 (0)	No (0)	No (0)	No (0)	FALSE
E455Q	NA	0	N		0.654	disease	3 of 8	No	0 (0)	No (0)	No (0)	No (0)	FALSE
E455V	NA	0.4166666667	P		0.722	disease	4 of 8	No	0 (0)	No (0)	No (0)	No (0)	FALSE
K456E	NA	0.6666666667	P		1.0	disease	5 of 8	No	0 (2)	No (1)	No (0)	No (0)	FALSE
K456M	NA	0.9166666667	P		0.83	disease	6 of 8	No	0 (2)	No (1)	No (0)	No (0)	FALSE
K456N	NA	0	N		-0.525	neutral	3 of 8	No	0 (2)	No (1)	No (0)	No (0)	FALSE
K456Q	NA	0.5	P		0.932	disease	5 of 8	No	0 (2)	No (1)	No (0)	No (0)	FALSE
K456R	NA	0.1666666667	N		0.769	disease	4 of 8	No	0 (2)	No (1)	No (0)	No (0)	FALSE
K456T	NA	0.6666666667	P		0.923	disease	5 of 8	No	0 (2)	No (1)	No (0)	No (0)	FALSE
L457M	NA	0.8181818182	P		0.786	disease	7 of 8	No	0 (2)	No (2)	No (0)	No (0)	FALSE
L457P	NA	0.8181818182	P		1.0	disease	7 of 8	No	0 (2)	No (2)	No (0)	No (0)	FALSE
L457Q	NA	0.9090909091	P		0.991	disease	8 of 8	No	0 (2)	No (2)	No (0)	No (0)	FALSE
L457R	NA	1	P		0.959	disease	8 of 8	No	0 (2)	No (2)	No (0)	No (0)	FALSE
L457V	NA	0.6363636364	P		0.538	disease	6 of 8	No	0 (2)	No (2)	No (0)	No (0)	FALSE
V458A	NA	0.9090909091	P		0.769	disease	7 of 8	No	0 (1)	Yes (4)	No (0)	No (0)	FALSE
V458E	NA	1	P		0.846	disease	8 of 8	No	0 (1)	Yes (4)	No (0)	No (0)	FALSE
V458G	NA	1	P		1.0	disease	8 of 8	No	0 (1)	Yes (4)	No (0)	No (0)	FALSE
V458L	NA	0.6363636364	P		0.844	disease	7 of 8	No	0 (1)	Yes (4)	No (0)	No (0)	FALSE
V458M	NA	1	P		0.834	disease	7 of 8	No	0 (1)	Yes (4)	No (0)	No (0)	FALSE
Q459E	NA	0.1666666667	N		0.81	disease	6 of 8	No	0 (0)	No (3)	No (0)	No (0)	FALSE
Q459H	NA	0.4166666667	P		0.903	disease	7 of 8	No	0 (0)	No (3)	No (0)	No (0)	FALSE
Q459K	NA	0.0833333333	N		0.769	disease	5 of 8	No	0 (0)	No (3)	No (0)	No (0)	FALSE
Q459L	NA	0.4166666667	N		0.707	disease	6 of 8	No	0 (0)	No (3)	No (0)	No (0)	FALSE
Q459P	NA	0.6666666667	P		0.769	disease	7 of 8	No	0 (0)	No (3)	No (0)	No (0)	FALSE
Q459R	NA	0.0833333333	N		0.654	disease	5 of 8	No	0 (0)	No (3)	No (0)	No (0)	FALSE
L460F	Putative neutral	0.5	P		-0.615	neutral	4 of 8	No	0 (0)	No (2)	No (0)	No (0)	FALSE
L460M	NA	0.9166666667	P		0.786	disease	7 of 8	No	0 (0)	No (2)	No (0)	No (0)	FALSE
L460S	NA	1	P		0.69	disease	8 of 8	No	0 (0)	No (2)	No (0)	No (0)	FALSE
L460V	NA	0.8333333333	P		0.538	disease	6 of 8	No	0 (0)	No (2)	No (0)	No (0)	FALSE
L460W	NA	1	P		0.771	disease	8 of 8	No	0 (0)	No (2)	No (0)	No (0)	FALSE
Y461C	NA	0.9090909091	P		0.923	disease	7 of 8	No	0 (1)	No (3)	No (0)	No (0)	FALSE
Y461D	NA	0.9090909091	P		1.0	disease	7 of 8	No	0 (1)	No (3)	No (0)	No (0)	FALSE
Y461F	NA	0.5454545455	P		0.82	disease	3 of 8	No	0 (1)	No (3)	No (0)	No (0)	FALSE
Y461H	NA	0.8181818182	P		0.962	disease	5 of 8	No	0 (1)	No (3)	No (0)	No (0)	FALSE
Y461N	NA	0.9090909091	P		0.976	disease	7 of 8	No	0 (1)	No (3)	No (0)	No (0)	FALSE
Y461S	NA	0.8181818182	P		0.923	disease	7 of 8	No	0 (1)	No (3)	No (0)	No (0)	FALSE
G462A	NA	0.9090909091	P		0.647	disease	7 of 8	No	0 (0)	No (0)	No (0)	No (0)	FALSE
G462C	NA	1	P		0.885	disease	8 of 8	No	0 (0)	No (0)	No (0)	No (0)	FALSE
G462D	XLA	1	P		1.0	disease	7 of 8	No	0 (0)	No (0)	No (0)	No (0)	FALSE
G462R	NA	1	P		1.0	disease	8 of 8	No	0 (0)	No (0)	No (0)	No (0)	FALSE
G462S	NA	1	P		1.0	disease	8 of 8	No	0 (0)	No (0)	No (0)	No (0)	FALSE
G462V	XLA	1	P		1.0	disease	8 of 8	No	0 (0)	No (0)	No (0)	No (0)	FALSE
V463A	NA	1	P		0.885	disease	7 of 8	No	0 (1)	No (0)	No (0)	No (0)	FALSE
V463D	NA	1	P		1.0	disease	8 of 8	No	0 (1)	No (0)	No (0)	No (0)	FALSE
V463F	NA	1	P		1.0	disease	7 of 8	No	0 (1)	No (0)	No (0)	No (0)	FALSE
V463G	NA	1	P		0.962	disease	8 of 8	No	0 (1)	No (0)	No (0)	No (0)	FALSE
V463I	NA	0.7272727273	P		0.858	disease	6 of 8	No	0 (1)	No (0)	No (0)	No (0)	FALSE
V463L	NA	0.8181818182	P		0.84	disease	7 of 8	No	0 (1)	No (0)	No (0)	No (0)	FALSE
C464F	NA	0.9166666667	P		1.0	disease	7 of 8	No	0 (2)	No (0)	No (0)	No (0)	TRUE
C464G	NA	1	P		1.0	disease	7 of 8	No	0 (2)	No (0)	No (0)	No (0)	TRUE
C464R	NA	1	P		1.0	disease	7 of 8	No	0 (2)	No (0)	No (0)	No (0)	TRUE
C464S	NA	0.8333333333	P		0.962	disease	7 of 8	No	0 (2)	No (0)	No (0)	No (0)	TRUE
C464W	NA	1	P		1.0	disease	7 of 8	No	0 (2)	No (0)	No (0)	No (0)	TRUE
C464Y	NA	1	P		1.0	disease	7 of 8	No	0 (2)	No (0)	No (0)	No (0)	TRUE
T465A	NA	0.3333333333	N		-0.538	neutral	5 of 8	No	0 (1)	No (0)	No (0)	No (0)	FALSE
T465I	NA	0.6666666667	P		0.923	disease	7 of 8	No	0 (1)	No (0)	No (0)	No (0)	FALSE
T465N	NA	0.75	P		0.571	disease	6 of 8	No	0 (1)	No (0)	No (0)	No (0)	FALSE
T465P	NA	0.8333333333	P		0.923	disease	7 of 8	No	0 (1)	No (0)	No (0)	No (0)	FALSE
T465S	NA	0.0833333333	N		-0.545	neutral	4 of 8	No	0 (1)	No (0)	No (0)	No (0)	FALSE
K466E	NA	0.0833333333	N		0.769	disease	4 of 8	No	0 (1)	No (0)	No (0)	No (0)	FALSE
K466M	NA	0.5833333333	P		0.83	disease	5 of 8	No	0 (1)	No (0)	No (0)	No (0)	FALSE
K466N	NA	0.4166666667	P		0.949	disease	3 of 8	No	0 (1)	No (0)	No (0)	No (0)	FALSE
K466Q	NA	0	N		0.565	disease	3 of 8	No	0 (1)	No (0)	No (0)	No (0)	FALSE
K466R	NA	0	N		0.769	disease	4 of 8	No	0 (1)	No (0)	No (0)	No (0)	FALSE
K466T	NA	0.0833333333	N		0.731	disease	3 of 8	No	0 (1)	No (0)	No (0)	No (0)	FALSE
Q467E	Putative neutral	0	N		-0.712	neutral	3 of 8	No	0 (0)	No (0)	No (0)	No (0)	TRUE
Q467H	NA	0.0833333333	N		0.654	disease	3 of 8	No	0 (0)	No (0)	No (0)	No (0)	TRUE
Q467K	NA	0.0833333333	N		0.808	disease	3 of 8	No	0 (0)	No (0)	No (0)	No (0)	TRUE
Q467L	NA	0.25	N		-0.569	neutral	4 of 8	No	0 (0)	No (0)	No (0)	No (0)	TRUE
Q467P	NA	0.5833333333	P		0.594	disease	4 of 8	No	0 (0)	No (0)	No (0)	No (0)	TRUE
Q467R	NA	0.0833333333	N		0.538	disease	3 of 8	No	0 (0)	No (0)	No (0)	No (0)	TRUE
R468C	NA	0.8333333333	P		-0.538	neutral	6 of 8	No	0 (1)	No (0)	No (0)	No (0)	TRUE
R468G	NA	0.3333333333	N		0.731	disease	5 of 8	No	0 (1)	No (0)	No (0)	No (0)	TRUE
R468H	NA	0.4166666667	P		0.654	disease	4 of 8	No	0 (1)	No (0)	No (0)	No (0)	TRUE
R468L	NA	0.4166666667	P		0.75	disease	5 of 8	No	0 (1)	No (0)	No (0)	No (0)	TRUE
R468P	NA	0.5833333333	P		0.962	disease	6 of 8	No	0 (1)	No (0)	No (0)	No (0)	TRUE
R468S	NA	0.25	N		-0.712	neutral	5 of 8	No	0 (1)	No (0)	No (0)	No (0)	TRUE
P469A	NA	0.7272727273	P		0.986	disease	7 of 8	No	0 (1)	No (0)	No (0)	No (0)	TRUE
P469H	NA	1	P		0.846	disease	7 of 8	No	0 (1)	No (0)	No (0)	No (0)	TRUE
P469L	NA	1	P		1.0	disease	7 of 8	No	0 (1)	No (0)	No (0)	No (0)	TRUE
P469R	NA	1	P		0.885	disease	7 of 8	No	0 (1)	No (0)	No (0)	No (0)	TRUE
P469S	NA	0.7272727273	P		1.0	disease	6 of 8	No	0 (1)	No (0)	No (0)	No (0)	TRUE
P469T	NA	0.7272727273	P		1.0	disease	7 of 8	No	0 (1)	No (0)	No (0)	No (0)	TRUE
I470F	NA	0.5454545455	P		-0.808	neutral	7 of 8	No	0 (0)	No (1)	No (0)	No (0)	TRUE
I470L	NA	0.0909090909	N		-0.523	neutral	4 of 8	No	0 (0)	No (1)	No (0)	No (0)	TRUE
I470M	NA	0.3636363636	N		0.788	disease	5 of 8	No	0 (0)	No (1)	No (0)	No (0)	TRUE
I470N	NA	0.8181818182	P		0.981	disease	6 of 8	No	0 (0)	No (1)	No (0)	No (0)	TRUE
I470S	NA	0.7272727273	P		0.71	disease	7 of 8	No	0 (0)	No (1)	No (0)	No (0)	TRUE
I470T	NA	0.6363636364	P		0.962	disease	7 of 8	No	0 (0)	No (1)	No (0)	No (0)	TRUE
I470V	NA	0.2727272727	N		0.62	disease	4 of 8	No	0 (0)	No (1)	No (0)	No (0)	TRUE
F471C	NA	0.5833333333	P		0.642	disease	6 of 8	No	0 (0)	No (1)	No (0)	No (0)	TRUE
F471I	NA	0.6666666667	P		0.716	disease	4 of 8	No	0 (0)	No (1)	No (0)	No (0)	TRUE
F471L	NA	0.4166666667	P		0.846	disease	3 of 8	No	0 (0)	No (1)	No (0)	No (0)	TRUE
F471S	NA	0.75	P		0.726	disease	4 of 8	No	0 (0)	No (1)	No (0)	No (0)	TRUE
F471V	NA	0.6666666667	P		0.953	disease	4 of 8	No	0 (0)	No (1)	No (0)	No (0)	TRUE
F471Y	Putative neutral	0	N		-0.624	neutral	3 of 8	No	0 (0)	No (1)	No (0)	No (0)	TRUE
I472F	NA	1	P		-0.808	neutral	7 of 8	No	0 (0)	No (3)	No (0)	No (0)	TRUE
I472L	NA	0.3333333333	N		-0.59	neutral	4 of 8	No	0 (0)	No (3)	No (0)	No (0)	TRUE
I472M	NA	0.8333333333	P		0.852	disease	6 of 8	No	0 (0)	No (3)	No (0)	No (0)	TRUE
I472N	NA	0.9166666667	P		0.981	disease	8 of 8	No	0 (0)	No (3)	No (0)	No (0)	TRUE
I472S	NA	1	P		0.71	disease	8 of 8	No	0 (0)	No (3)	No (0)	No (0)	TRUE
I472T	NA	1	P		0.962	disease	8 of 8	No	0 (0)	No (3)	No (0)	No (0)	TRUE
I472V	NA	0.3333333333	N		0.62	disease	4 of 8	No	0 (0)	No (3)	No (0)	No (0)	TRUE
I473F	NA	0.9166666667	P		-0.808	neutral	4 of 8	No	0 (0)	No (3)	No (0)	No (0)	TRUE
I473L	NA	0.5	P		0.741	disease	3 of 8	No	0 (0)	No (3)	No (0)	No (0)	TRUE
I473M	NA	0.8333333333	P		0.852	disease	4 of 8	No	0 (0)	No (3)	No (0)	No (0)	TRUE
I473N	NA	0.8333333333	P		0.981	disease	7 of 8	No	0 (0)	No (3)	No (0)	No (0)	TRUE
I473S	NA	0.75	P		0.71	disease	6 of 8	No	0 (0)	No (3)	No (0)	No (0)	TRUE
I473T	NA	0.9166666667	P		0.962	disease	5 of 8	No	0 (0)	No (3)	No (0)	No (0)	TRUE
I473V	Putative neutral	0	N		-0.654	neutral	2 of 8	No	0 (0)	No (3)	No (0)	No (0)	TRUE
T474A	NA	0.5	P		-0.7	neutral	4 of 8	No	0 (1)	Yes (4)	No (0)	No (0)	FALSE
T474I	NA	0.6666666667	P		0.876	disease	7 of 8	No	0 (1)	Yes (4)	No (0)	No (0)	FALSE
T474N	NA	0.6666666667	P		-0.583	neutral	6 of 8	No	0 (1)	Yes (4)	No (0)	No (0)	FALSE
T474P	NA	0.9166666667	P		0.876	disease	8 of 8	No	0 (1)	Yes (4)	No (0)	No (0)	FALSE
T474S	NA	0.5833333333	P		0.585	disease	5 of 8	No	0 (1)	Yes (4)	No (0)	No (0)	FALSE
E475A	NA	1	P		0.793	disease	8 of 8	No	0 (1)	Yes (5)	No (0)	No (0)	FALSE
E475D	NA	1	P		0.999	disease	6 of 8	No	0 (1)	Yes (5)	No (0)	No (0)	FALSE
E475G	NA	1	P		1.0	disease	8 of 8	No	0 (1)	Yes (5)	No (0)	No (0)	FALSE
E475K	NA	1	P		0.999	disease	7 of 8	No	0 (1)	Yes (5)	No (0)	No (0)	FALSE
E475Q	NA	1	P		0.96	disease	8 of 8	No	0 (1)	Yes (5)	No (0)	No (0)	FALSE
E475V	NA	1	P		0.922	disease	8 of 8	No	0 (1)	Yes (5)	No (0)	No (0)	FALSE
Y476C	NA	1	P		0.923	disease	7 of 8	No	1 (0)	Yes (5)	No (0)	No (0)	FALSE
Y476D	XLA	1	P		0.995	disease	7 of 8	No	1 (0)	Yes (5)	No (0)	No (0)	FALSE
Y476F	Putative neutral	0	N		0.56	disease	3 of 8	No	1 (0)	Yes (5)	No (0)	No (0)	FALSE
Y476H	NA	0.8333333333	P		0.989	disease	6 of 8	No	1 (0)	Yes (5)	No (0)	No (0)	FALSE
Y476N	NA	1	P		0.976	disease	7 of 8	No	1 (0)	Yes (5)	No (0)	No (0)	FALSE
Y476S	NA	0.8333333333	P		0.885	disease	7 of 8	No	1 (0)	Yes (5)	No (0)	No (0)	FALSE
M477I	NA	0.4166666667	N		-0.522	neutral	3 of 8	No	0 (2)	Yes (4)	No (0)	No (0)	FALSE
M477K	NA	0.9166666667	P		0.923	disease	6 of 8	No	0 (2)	Yes (4)	No (0)	No (0)	FALSE
M477L	NA	0.4166666667	N		-0.523	neutral	3 of 8	No	0 (2)	Yes (4)	No (0)	No (0)	FALSE
M477R	XLA	0.9166666667	P		1.0	disease	6 of 8	No	0 (2)	Yes (4)	No (0)	No (0)	FALSE
M477T	NA	0.8333333333	P		0.769	disease	4 of 8	No	0 (2)	Yes (4)	No (0)	No (0)	FALSE
M477V	NA	0.75	P		0.798	disease	3 of 8	No	0 (2)	Yes (4)	No (0)	No (0)	FALSE
A478D	NA	0.3333333333	N		0.726	disease	4 of 8	No	0 (1)	No (2)	No (0)	No (0)	FALSE
A478G	NA	0.0833333333	N		-0.595	neutral	3 of 8	No	0 (1)	No (2)	No (0)	No (0)	FALSE
A478P	NA	0.25	N		0.731	disease	3 of 8	No	0 (1)	No (2)	No (0)	No (0)	FALSE
A478S	Putative neutral	0	N		0.577	disease	3 of 8	No	0 (1)	No (2)	No (0)	No (0)	FALSE
A478T	NA	0.0833333333	N		-0.808	neutral	3 of 8	No	0 (1)	No (2)	No (0)	No (0)	FALSE
A478V	NA	0.1666666667	N		0.577	disease	4 of 8	No	0 (1)	No (2)	No (0)	No (0)	FALSE
N479D	NA	0.5	P		0.769	disease	3 of 8	No	0 (4)	No (2)	No (0)	No (0)	FALSE
N479H	NA	0.4166666667	N		0.667	disease	5 of 8	No	0 (4)	No (2)	No (0)	No (0)	FALSE
N479I	NA	0.8333333333	P		0.763	disease	4 of 8	No	0 (4)	No (2)	No (0)	No (0)	FALSE
N479K	NA	0.5	P		0.552	disease	3 of 8	No	0 (4)	No (2)	No (0)	No (0)	FALSE
N479S	NA	0.5833333333	P		0.808	disease	3 of 8	No	0 (4)	No (2)	No (0)	No (0)	FALSE
N479T	NA	0.6666666667	P		0.923	disease	4 of 8	No	0 (4)	No (2)	No (0)	No (0)	FALSE
N479Y	NA	0.4166666667	P		0.604	disease	6 of 8	No	0 (4)	No (2)	No (0)	No (0)	FALSE
G480A	NA	1	P		0.962	disease	8 of 8	No	0 (1)	No (3)	No (0)	No (0)	TRUE
G480C	NA	0.9090909091	P		0.885	disease	8 of 8	No	0 (1)	No (3)	No (0)	No (0)	TRUE
G480D	NA	1	P		1.0	disease	8 of 8	No	0 (1)	No (3)	No (0)	No (0)	TRUE
G480R	NA	1	P		1.0	disease	8 of 8	No	0 (1)	No (3)	No (0)	No (0)	TRUE
G480S	NA	1	P		1.0	disease	8 of 8	No	0 (1)	No (3)	No (0)	No (0)	TRUE
G480V	NA	1	P		1.0	disease	8 of 8	No	0 (1)	No (3)	No (0)	No (0)	TRUE
C481F	NA	0.8333333333	P		0.999	disease	7 of 8	No	0 (2)	Yes (2)	No (0)	No (0)	TRUE
C481G	NA	0.6666666667	P		0.95	disease	5 of 8	No	0 (2)	Yes (2)	No (0)	No (0)	TRUE
C481R	NA	1	P		1.0	disease	7 of 8	No	0 (2)	Yes (2)	No (0)	No (0)	TRUE
C481S	NA	0.5	P		0.551	disease	4 of 8	No	0 (2)	Yes (2)	No (0)	No (0)	TRUE
C481W	NA	0.8333333333	P		0.989	disease	7 of 8	No	0 (2)	Yes (2)	No (0)	No (0)	TRUE
C481Y	NA	0.8333333333	P		0.961	disease	7 of 8	No	0 (2)	Yes (2)	No (0)	No (0)	TRUE
L482F	NA	1	P		0.962	disease	7 of 8	No	0 (1)	No (2)	No (0)	No (0)	TRUE
L482H	NA	1	P		0.94	disease	8 of 8	No	0 (1)	No (2)	No (0)	No (0)	TRUE
L482I	NA	1	P		0.642	disease	6 of 8	No	0 (1)	No (2)	No (0)	No (0)	TRUE
L482P	NA	1	P		1.0	disease	8 of 8	No	0 (1)	No (2)	No (0)	No (0)	TRUE
L482R	NA	1	P		0.959	disease	8 of 8	No	0 (1)	No (2)	No (0)	No (0)	TRUE
L482V	NA	0.9090909091	P		0.538	disease	7 of 8	No	0 (1)	No (2)	No (0)	No (0)	TRUE
L483M	NA	0.8181818182	P		0.615	disease	6 of 8	No	0 (2)	No (2)	No (0)	No (0)	TRUE
L483P	NA	1	P		0.885	disease	8 of 8	No	0 (2)	No (2)	No (0)	No (0)	TRUE
L483Q	NA	0.9090909091	P		0.837	disease	7 of 8	No	0 (2)	No (2)	No (0)	No (0)	TRUE
L483R	NA	0.9090909091	P		0.75	disease	6 of 8	No	0 (2)	No (2)	No (0)	No (0)	TRUE
L483V	NA	0.6363636364	P		0.615	disease	5 of 8	No	0 (2)	No (2)	No (0)	No (0)	TRUE
N484D	NA	0.0833333333	N		0.513	disease	3 of 8	No	0 (0)	No (1)	No (0)	No (0)	TRUE
N484H	NA	0.25	N		0.883	disease	4 of 8	No	0 (0)	No (1)	No (0)	No (0)	TRUE
N484I	NA	0.5833333333	P		0.729	disease	4 of 8	No	0 (0)	No (1)	No (0)	No (0)	TRUE
N484K	NA	0.3333333333	N		0.846	disease	3 of 8	No	0 (0)	No (1)	No (0)	No (0)	TRUE
N484S	NA	0.0833333333	N		0.808	disease	3 of 8	No	0 (0)	No (1)	No (0)	No (0)	TRUE
N484T	NA	0	N		0.923	disease	3 of 8	No	0 (0)	No (1)	No (0)	No (0)	TRUE
N484Y	NA	0.5833333333	P		0.613	disease	4 of 8	No	0 (0)	No (1)	No (0)	No (0)	TRUE
Y485C	NA	0.9166666667	P		0.923	disease	7 of 8	No	0 (4)	No (1)	No (0)	No (0)	TRUE
Y485D	NA	1	P		0.956	disease	7 of 8	No	0 (4)	No (1)	No (0)	No (0)	TRUE
Y485F	Putative neutral	0.0833333333	N		0.567	disease	3 of 8	No	0 (4)	No (1)	No (0)	No (0)	TRUE
Y485H	NA	0.5833333333	P		0.92	disease	4 of 8	No	0 (4)	No (1)	No (0)	No (0)	TRUE
Y485N	NA	0.75	P		0.976	disease	6 of 8	No	0 (4)	No (1)	No (0)	No (0)	TRUE
Y485S	NA	0.6666666667	P		0.923	disease	7 of 8	No	0 (4)	No (1)	No (0)	No (0)	TRUE
L486M	NA	1	P		0.786	disease	8 of 8	No	0 (1)	No (0)	No (0)	No (0)	TRUE
L486P	XLA	1	P		1.0	disease	8 of 8	No	0 (1)	No (0)	No (0)	No (0)	TRUE
L486Q	NA	1	P		0.991	disease	8 of 8	No	0 (1)	No (0)	No (0)	No (0)	TRUE
L486R	NA	1	P		0.959	disease	8 of 8	No	0 (1)	No (0)	No (0)	No (0)	TRUE
L486V	NA	0.9166666667	P		0.538	disease	7 of 8	No	0 (1)	No (0)	No (0)	No (0)	TRUE
R487G	NA	1	P		1.0	disease	4 of 8	No	0 (0)	No (0)	No (0)	No (0)	TRUE
R487K	NA	0.0833333333	N		-0.557	neutral	3 of 8	No	0 (0)	No (0)	No (0)	No (0)	TRUE
R487M	NA	0.8333333333	P		0.81	disease	6 of 8	No	0 (0)	No (0)	No (0)	No (0)	TRUE
R487S	NA	0.6666666667	P		0.882	disease	4 of 8	No	0 (0)	No (0)	No (0)	No (0)	TRUE
R487T	NA	0.75	P		0.798	disease	4 of 8	No	0 (0)	No (0)	No (0)	No (0)	TRUE
R487W	NA	0.8333333333	P		1.0	disease	6 of 8	No	0 (0)	No (0)	No (0)	No (0)	TRUE
E488A	NA	0.0833333333	N		-0.713	neutral	3 of 8	No	0 (7)	No (0)	No (0)	No (0)	TRUE
E488D	NA	0	N		-0.603	neutral	3 of 8	No	0 (7)	No (0)	No (0)	No (0)	TRUE
E488G	NA	0.0833333333	N		0.52	disease	3 of 8	No	0 (7)	No (0)	No (0)	No (0)	TRUE
E488K	NA	0.0833333333	N		0.522	disease	4 of 8	No	0 (7)	No (0)	No (0)	No (0)	TRUE
E488Q	NA	0	N		0.513	disease	4 of 8	No	0 (7)	No (0)	No (0)	No (0)	TRUE
E488V	NA	0.1666666667	N		0.642	disease	4 of 8	No	0 (7)	No (0)	No (0)	No (0)	TRUE
M489I	NA	0	N		0.659	disease	3 of 8	No	0 (7)	No (0)	No (0)	No (0)	FALSE
M489K	NA	0	N		0.629	disease	2 of 8	No	0 (7)	No (0)	No (0)	No (0)	FALSE
M489L	NA	0	N		-0.522	neutral	3 of 8	No	0 (7)	No (0)	No (0)	No (0)	FALSE
M489R	NA	0	N		0.791	disease	2 of 8	No	0 (7)	No (0)	No (0)	No (0)	FALSE
M489T	NA	0	N		-0.692	neutral	3 of 8	No	0 (7)	No (0)	No (0)	No (0)	FALSE
M489V	NA	0	N		0.692	disease	3 of 8	No	0 (7)	No (0)	No (0)	No (0)	FALSE
R490C	NA	0.75	P		0.654	disease	4 of 8	No	2 (5)	No (0)	No (0)	No (0)	FALSE
R490G	NA	0	N		0.577	disease	3 of 8	No	2 (5)	No (0)	No (0)	No (0)	FALSE
R490H	NA	0	N		0.808	disease	4 of 8	No	2 (5)	No (0)	No (0)	No (0)	FALSE
R490L	NA	0.0833333333	N		0.712	disease	4 of 8	No	2 (5)	No (0)	No (0)	No (0)	FALSE
R490P	NA	0.4166666667	N		0.962	disease	4 of 8	No	2 (5)	No (0)	No (0)	No (0)	FALSE
R490S	NA	0	N		-0.584	neutral	4 of 8	No	2 (5)	No (0)	No (0)	No (0)	FALSE
H491D	NA	0	N		0.694	disease	3 of 8	No	4 (3)	No (0)	No (0)	No (0)	FALSE
H491L	NA	0	N		0.962	disease	3 of 8	No	4 (3)	No (0)	No (0)	No (0)	FALSE
H491N	NA	0	N		0.704	disease	3 of 8	No	4 (3)	No (0)	No (0)	No (0)	FALSE
H491P	NA	0.3333333333	N		0.733	disease	3 of 8	No	4 (3)	No (0)	No (0)	No (0)	FALSE
H491Q	NA	0	N		-0.554	neutral	3 of 8	No	4 (3)	No (0)	No (0)	No (0)	FALSE
H491R	Putative neutral	0	N		0.923	disease	3 of 8	No	4 (3)	No (0)	No (0)	No (0)	FALSE
H491Y	NA	0.4166666667	P		0.731	disease	3 of 8	No	4 (3)	No (0)	No (0)	No (0)	FALSE
R492C	NA	0.6666666667	P		-0.577	neutral	5 of 8	No	1 (7)	No (0)	No (0)	No (0)	FALSE
R492G	NA	0	N		0.615	disease	3 of 8	No	1 (7)	No (0)	No (0)	No (0)	FALSE
R492H	Putative neutral	0	N		0.808	disease	3 of 8	No	1 (7)	No (0)	No (0)	No (0)	FALSE
R492L	NA	0.0833333333	N		0.688	disease	3 of 8	No	1 (7)	No (0)	No (0)	No (0)	FALSE
R492P	NA	0.3333333333	N		0.923	disease	4 of 8	No	1 (7)	No (0)	No (0)	No (0)	FALSE
R492S	NA	0	N		-0.687	neutral	3 of 8	No	1 (7)	No (0)	No (0)	No (0)	FALSE
F493C	NA	0.6666666667	P		1.0	disease	5 of 8	No	0 (6)	No (0)	No (0)	No (0)	FALSE
F493I	NA	0.25	N		0.716	disease	3 of 8	No	0 (6)	No (0)	No (0)	No (0)	FALSE
F493L	NA	0.0833333333	N		0.59	disease	3 of 8	No	0 (6)	No (0)	No (0)	No (0)	FALSE
F493S	NA	0.3333333333	N		0.79	disease	4 of 8	No	0 (6)	No (0)	No (0)	No (0)	FALSE
F493V	NA	0.1666666667	N		0.806	disease	3 of 8	No	0 (6)	No (0)	No (0)	No (0)	FALSE
F493Y	NA	0.0833333333	N		0.8	disease	3 of 8	No	0 (6)	No (0)	No (0)	No (0)	FALSE
Q494E	NA	0	N		-0.788	neutral	3 of 8	No	1 (1)	No (0)	No (0)	No (0)	FALSE
Q494H	NA	0	N		0.731	disease	3 of 8	No	1 (1)	No (0)	No (0)	No (0)	FALSE
Q494K	NA	0.0833333333	N		0.692	disease	3 of 8	No	1 (1)	No (0)	No (0)	No (0)	FALSE
Q494L	NA	0.0833333333	N		-0.569	neutral	4 of 8	No	1 (1)	No (0)	No (0)	No (0)	FALSE
Q494P	NA	0.25	N		-0.517	neutral	3 of 8	No	1 (1)	No (0)	No (0)	No (0)	FALSE
Q494R	NA	0	N		0.615	disease	3 of 8	No	1 (1)	No (0)	No (0)	No (0)	FALSE
T495A	NA	0	N		-0.731	neutral	3 of 8	No	0 (1)	No (0)	No (0)	No (0)	FALSE
T495I	NA	0	N		-0.577	neutral	3 of 8	No	0 (1)	No (0)	No (0)	No (0)	FALSE
T495N	NA	0	N		-0.859	neutral	3 of 8	No	0 (1)	No (0)	No (0)	No (0)	FALSE
T495P	Putative neutral	0.0833333333	N		0.624	disease	3 of 8	No	0 (1)	No (0)	No (0)	No (0)	FALSE
T495S	NA	0	N		-0.583	neutral	3 of 8	No	0 (1)	No (0)	No (0)	No (0)	FALSE
Q496E	NA	0	N		-0.788	neutral	3 of 8	No	0 (1)	No (0)	No (0)	No (0)	FALSE
Q496H	NA	0	N		0.731	disease	3 of 8	No	0 (1)	No (0)	No (0)	No (0)	FALSE
Q496K	NA	0.0833333333	N		0.654	disease	3 of 8	No	0 (1)	No (0)	No (0)	No (0)	FALSE
Q496L	NA	0	N		-0.567	neutral	3 of 8	No	0 (1)	No (0)	No (0)	No (0)	FALSE
Q496P	NA	0.0833333333	N		-0.658	neutral	3 of 8	No	0 (1)	No (0)	No (0)	No (0)	FALSE
Q496R	NA	0	N		-0.577	neutral	3 of 8	No	0 (1)	No (0)	No (0)	No (0)	FALSE
Q497E	NA	0	N		-0.788	neutral	3 of 8	No	0 (6)	No (0)	No (0)	No (0)	FALSE
Q497H	NA	0.0833333333	N		0.538	disease	3 of 8	No	0 (6)	No (0)	No (0)	No (0)	FALSE
Q497K	NA	0.1666666667	N		0.654	disease	3 of 8	No	0 (6)	No (0)	No (0)	No (0)	FALSE
Q497L	NA	0.25	N		-0.667	neutral	3 of 8	No	0 (6)	No (0)	No (0)	No (0)	FALSE
Q497P	NA	0.75	P		-0.62	neutral	4 of 8	No	0 (6)	No (0)	No (0)	No (0)	FALSE
Q497R	NA	0.1666666667	N		-0.654	neutral	3 of 8	No	0 (6)	No (0)	No (0)	No (0)	FALSE
L498M	NA	1	P		0.786	disease	6 of 8	No	0 (1)	No (0)	No (0)	No (0)	FALSE
L498P	NA	1	P		1.0	disease	8 of 8	No	0 (1)	No (0)	No (0)	No (0)	FALSE
L498Q	NA	1	P		0.991	disease	7 of 8	No	0 (1)	No (0)	No (0)	No (0)	FALSE
L498R	NA	1	P		0.959	disease	7 of 8	No	0 (1)	No (0)	No (0)	No (0)	FALSE
L498V	NA	0.8181818182	P		0.538	disease	7 of 8	No	0 (1)	No (0)	No (0)	No (0)	FALSE
L499I	NA	0.5454545455	P		0.642	disease	5 of 8	No	0 (0)	No (0)	No (0)	No (0)	FALSE
L499P	NA	1	P		1.0	disease	7 of 8	No	0 (0)	No (0)	No (0)	No (0)	FALSE
L499Q	NA	0.9090909091	P		0.991	disease	7 of 8	No	0 (0)	No (0)	No (0)	No (0)	FALSE
L499R	NA	1	P		0.959	disease	7 of 8	No	0 (0)	No (0)	No (0)	No (0)	FALSE
L499V	NA	0.4545454545	P		0.731	disease	5 of 8	No	0 (0)	No (0)	No (0)	No (0)	FALSE
E500A	NA	0.1666666667	N		-0.575	neutral	4 of 8	No	0 (0)	No (0)	No (0)	No (0)	FALSE
E500D	NA	0	N		-0.603	neutral	4 of 8	No	0 (0)	No (0)	No (0)	No (0)	FALSE
E500G	NA	0.3333333333	N		-0.507	neutral	5 of 8	No	0 (0)	No (0)	No (0)	No (0)	FALSE
E500K	NA	0.25	N		0.599	disease	5 of 8	No	0 (0)	No (0)	No (0)	No (0)	FALSE
E500Q	NA	0.1666666667	N		0.615	disease	5 of 8	No	0 (0)	No (0)	No (0)	No (0)	FALSE
E500V	NA	0.5	P		0.722	disease	6 of 8	No	0 (0)	No (0)	No (0)	No (0)	FALSE
M501I	NA	0.5833333333	P		0.738	disease	4 of 8	No	0 (0)	No (0)	No (0)	No (0)	FALSE
M501K	NA	0.9166666667	P		0.962	disease	7 of 8	No	0 (0)	No (0)	No (0)	No (0)	FALSE
M501L	NA	0.5	P		0.694	disease	4 of 8	No	0 (0)	No (0)	No (0)	No (0)	FALSE
M501R	NA	1	P		1.0	disease	7 of 8	No	0 (0)	No (0)	No (0)	No (0)	FALSE
M501T	XLA	0.6666666667	P		0.808	disease	7 of 8	No	0 (0)	No (0)	No (0)	No (0)	FALSE
M501V	NA	0.5833333333	P		0.875	disease	5 of 8	No	0 (0)	No (0)	No (0)	No (0)	FALSE
C502F	XLA	1	P		1.0	disease	7 of 8	No	0 (0)	No (0)	No (0)	No (0)	FALSE
C502G	NA	0.8333333333	P		1.0	disease	7 of 8	No	0 (0)	No (0)	No (0)	No (0)	FALSE
C502R	XLA	1	P		1.0	disease	7 of 8	No	0 (0)	No (0)	No (0)	No (0)	FALSE
C502S	NA	0.5	P		0.846	disease	5 of 8	No	0 (0)	No (0)	No (0)	No (0)	FALSE
C502W	XLA	1	P		1.0	disease	7 of 8	No	0 (0)	No (0)	No (0)	No (0)	FALSE
C502Y	NA	1	P		1.0	disease	7 of 8	No	0 (0)	No (0)	No (0)	No (0)	FALSE
K503E	NA	0.1666666667	N		0.577	disease	4 of 8	No	0 (0)	No (0)	No (0)	No (0)	FALSE
K503M	NA	0.1666666667	N		0.634	disease	5 of 8	No	0 (0)	No (0)	No (0)	No (0)	FALSE
K503N	NA	0.1666666667	N		0.507	disease	3 of 8	No	0 (0)	No (0)	No (0)	No (0)	FALSE
K503Q	NA	0.0833333333	N		0.629	disease	4 of 8	No	0 (0)	No (0)	No (0)	No (0)	FALSE
K503R	NA	0	N		0.59	disease	3 of 8	No	0 (0)	No (0)	No (0)	No (0)	FALSE
K503T	NA	0.0833333333	N		-0.681	neutral	3 of 8	No	0 (0)	No (0)	No (0)	No (0)	FALSE
D504A	NA	0.8333333333	P		0.986	disease	7 of 8	No	0 (2)	No (0)	No (0)	No (0)	FALSE
D504E	NA	0.6666666667	P		-0.541	neutral	5 of 8	No	0 (2)	No (0)	No (0)	No (0)	FALSE
D504G	NA	0.9166666667	P		0.885	disease	7 of 8	No	0 (2)	No (0)	No (0)	No (0)	FALSE
D504H	NA	0.8333333333	P		0.808	disease	7 of 8	No	0 (2)	No (0)	No (0)	No (0)	FALSE
D504N	NA	0.6666666667	P		0.734	disease	4 of 8	No	0 (2)	No (0)	No (0)	No (0)	FALSE
D504V	XLA	1	P		0.58	disease	8 of 8	No	0 (2)	No (0)	No (0)	No (0)	FALSE
D504Y	NA	1	P		0.962	disease	8 of 8	No	0 (2)	No (0)	No (0)	No (0)	FALSE
V505A	NA	0.75	P		0.885	disease	7 of 8	No	0 (2)	No (0)	No (0)	No (0)	FALSE
V505D	NA	1	P		1.0	disease	8 of 8	No	0 (2)	No (0)	No (0)	No (0)	FALSE
V505F	XLA	0.8333333333	P		1.0	disease	7 of 8	No	0 (2)	No (0)	No (0)	No (0)	FALSE
V505G	NA	0.9166666667	P		0.962	disease	8 of 8	No	0 (2)	No (0)	No (0)	No (0)	FALSE
V505I	NA	0	N		0.577	disease	3 of 8	No	0 (2)	No (0)	No (0)	No (0)	FALSE
V505L	NA	0.5	P		0.84	disease	4 of 8	No	0 (2)	No (0)	No (0)	No (0)	FALSE
C506F	XLA	1	P		1.0	disease	7 of 8	No	0 (2)	No (0)	No (0)	No (0)	FALSE
C506G	NA	0.9166666667	P		1.0	disease	5 of 8	No	0 (2)	No (0)	No (0)	No (0)	FALSE
C506R	XLA	1	P		1.0	disease	7 of 8	Yes	0 (2)	No (0)	No (0)	No (0)	FALSE
C506S	NA	0.4166666667	N		0.59	disease	3 of 8	No	0 (2)	No (0)	No (0)	No (0)	FALSE
C506W	NA	1	P		1.0	disease	6 of 8	No	0 (2)	No (0)	No (0)	No (0)	FALSE
C506Y	XLA	1	P		1.0	disease	7 of 8	No	0 (2)	No (0)	No (0)	No (0)	FALSE
E507A	NA	0.5833333333	P		-0.575	neutral	4 of 8	No	0 (2)	No (0)	No (0)	No (0)	FALSE
E507D	NA	0.4166666667	P		0.59	disease	3 of 8	No	0 (2)	No (0)	No (0)	No (0)	FALSE
E507G	NA	0.75	P		1.0	disease	5 of 8	No	0 (2)	No (0)	No (0)	No (0)	FALSE
E507K	NA	0.3333333333	N		0.599	disease	4 of 8	No	0 (2)	No (0)	No (0)	No (0)	FALSE
E507Q	NA	0.5	P		0.731	disease	5 of 8	No	0 (2)	No (0)	No (0)	No (0)	FALSE
E507V	NA	0.75	P		0.917	disease	5 of 8	No	0 (2)	No (0)	No (0)	No (0)	FALSE
A508D	XLA	0.9166666667	P		1.0	disease	7 of 8	No	2 (0)	No (0)	No (0)	No (0)	FALSE
A508G	Putative neutral	0.0833333333	N		-0.731	neutral	3 of 8	No	2 (0)	No (0)	No (0)	No (0)	FALSE
A508P	NA	0.9166666667	P		1.0	disease	7 of 8	No	2 (0)	No (0)	No (0)	No (0)	FALSE
A508S	NA	0.6666666667	P		0.842	disease	4 of 8	No	2 (0)	No (0)	No (0)	No (0)	FALSE
A508T	NA	0.75	P		0.692	disease	6 of 8	No	2 (0)	No (0)	No (0)	No (0)	FALSE
A508V	NA	0.8333333333	P		0.962	disease	7 of 8	No	2 (0)	No (0)	No (0)	No (0)	FALSE
M509I	XLA	1	P		0.502	disease	7 of 8	No	0 (2)	No (0)	No (0)	No (0)	FALSE
M509K	NA	1	P		0.962	disease	8 of 8	No	0 (2)	No (0)	No (0)	No (0)	FALSE
M509L	NA	1	P		0.617	disease	6 of 8	No	0 (2)	No (0)	No (0)	No (0)	FALSE
M509R	NA	1	P		1.0	disease	8 of 8	No	0 (2)	No (0)	No (0)	No (0)	FALSE
M509T	XLA	1	P		0.962	disease	8 of 8	No	0 (2)	No (0)	No (0)	No (0)	FALSE
M509V	XLA	1	P		0.974	disease	7 of 8	No	0 (2)	No (0)	No (0)	No (0)	FALSE
E510A	NA	0	N		-0.713	neutral	3 of 8	No	0 (3)	No (0)	No (0)	No (0)	FALSE
E510D	NA	0.0833333333	N		0.705	disease	3 of 8	No	0 (3)	No (0)	No (0)	No (0)	FALSE
E510G	NA	0.25	N		0.751	disease	4 of 8	No	0 (3)	No (0)	No (0)	No (0)	FALSE
E510K	NA	0.0833333333	N		0.599	disease	3 of 8	No	0 (3)	No (0)	No (0)	No (0)	FALSE
E510Q	NA	0.0833333333	N		0.654	disease	4 of 8	No	0 (3)	No (0)	No (0)	No (0)	FALSE
E510V	NA	0.1666666667	N		0.603	disease	3 of 8	No	0 (3)	No (0)	No (0)	No (0)	FALSE
Y511C	NA	1	P		0.923	disease	7 of 8	No	0 (2)	No (0)	No (0)	No (0)	FALSE
Y511D	NA	1	P		0.956	disease	8 of 8	No	0 (2)	No (0)	No (0)	No (0)	FALSE
Y511F	Putative neutral	0.4166666667	N		0.708	disease	4 of 8	No	0 (2)	No (0)	No (0)	No (0)	FALSE
Y511H	NA	0.75	P		1.0	disease	7 of 8	No	0 (2)	No (0)	No (0)	No (0)	FALSE
Y511N	XLA	1	P		0.976	disease	8 of 8	No	0 (2)	No (0)	No (0)	No (0)	FALSE
Y511S	NA	0.9166666667	P		0.923	disease	8 of 8	No	0 (2)	No (0)	No (0)	No (0)	FALSE
L512M	NA	0.9090909091	P		0.786	disease	7 of 8	No	0 (2)	No (2)	No (0)	No (0)	FALSE
L512P	XLA	1	P		1.0	disease	8 of 8	No	0 (2)	No (2)	No (0)	No (0)	FALSE
L512Q	XLA	0.9090909091	P		0.991	disease	8 of 8	No	0 (2)	No (2)	No (0)	No (0)	FALSE
L512R	NA	1	P		0.959	disease	8 of 8	No	0 (2)	No (2)	No (0)	No (0)	FALSE
L512V	NA	0.9090909091	P		0.538	disease	7 of 8	No	0 (2)	No (2)	No (0)	No (0)	FALSE
E513A	NA	0.5454545455	P		0.794	disease	7 of 8	No	0 (1)	No (2)	No (0)	No (0)	FALSE
E513D	NA	0.6363636364	P		0.962	disease	7 of 8	No	0 (1)	No (2)	No (0)	No (0)	FALSE
E513G	NA	0.9090909091	P		1.0	disease	7 of 8	No	0 (1)	No (2)	No (0)	No (0)	FALSE
E513K	NA	1	P		1.0	disease	7 of 8	No	0 (1)	No (2)	No (0)	No (0)	FALSE
E513Q	NA	0.6363636364	P		0.923	disease	7 of 8	No	0 (1)	No (2)	No (0)	No (0)	FALSE
E513V	NA	0.8181818182	P		0.917	disease	7 of 8	No	0 (1)	No (2)	No (0)	No (0)	FALSE
S514A	NA	0.0833333333	N		-0.567	neutral	3 of 8	No	0 (0)	No (1)	No (0)	No (0)	FALSE
S514L	NA	0.5833333333	P		0.519	disease	5 of 8	No	0 (0)	No (1)	No (0)	No (0)	FALSE
S514P	NA	0.6666666667	P		0.846	disease	6 of 8	No	0 (0)	No (1)	No (0)	No (0)	FALSE
S514T	NA	0	N		-0.615	neutral	3 of 8	No	0 (0)	No (1)	No (0)	No (0)	FALSE
K515E	NA	0.25	N		0.545	disease	3 of 8	No	0 (0)	No (2)	No (0)	No (0)	FALSE
K515M	NA	0.3333333333	N		0.557	disease	4 of 8	No	0 (0)	No (2)	No (0)	No (0)	FALSE
K515N	NA	0.25	N		-0.525	neutral	3 of 8	No	0 (0)	No (2)	No (0)	No (0)	FALSE
K515Q	NA	0	N		0.604	disease	3 of 8	No	0 (0)	No (2)	No (0)	No (0)	FALSE
K515R	NA	0	N		0.615	disease	3 of 8	No	0 (0)	No (2)	No (0)	No (0)	FALSE
K515T	NA	0.25	N		-0.681	neutral	4 of 8	No	0 (0)	No (2)	No (0)	No (0)	FALSE
Q516E	NA	0.3333333333	N		-0.567	neutral	4 of 8	No	0 (0)	Yes (2)	No (0)	No (0)	FALSE
Q516H	NA	0.4166666667	P		0.683	disease	5 of 8	No	0 (0)	Yes (2)	No (0)	No (0)	FALSE
Q516K	NA	0.25	N		0.837	disease	5 of 8	No	0 (0)	Yes (2)	No (0)	No (0)	FALSE
Q516L	NA	0.5	P		0.613	disease	6 of 8	No	0 (0)	Yes (2)	No (0)	No (0)	FALSE
Q516P	NA	0.5833333333	P		0.507	disease	7 of 8	No	0 (0)	Yes (2)	No (0)	No (0)	FALSE
Q516R	NA	0.25	N		0.644	disease	6 of 8	No	0 (0)	Yes (2)	No (0)	No (0)	FALSE
F517C	NA	1	P		1.0	disease	6 of 8	No	0 (0)	Yes (2)	No (0)	No (0)	FALSE
F517I	NA	0.6666666667	P		0.742	disease	4 of 8	No	0 (0)	Yes (2)	No (0)	No (0)	FALSE
F517L	NA	0.5833333333	P		0.962	disease	4 of 8	No	0 (0)	Yes (2)	No (0)	No (0)	FALSE
F517S	NA	0.9166666667	P		0.962	disease	7 of 8	No	0 (0)	Yes (2)	No (0)	No (0)	FALSE
F517V	NA	0.6666666667	P		0.768	disease	4 of 8	No	0 (0)	Yes (2)	No (0)	No (0)	FALSE
F517Y	Putative neutral	0.0833333333	N		0.552	disease	3 of 8	No	0 (0)	Yes (2)	No (0)	No (0)	FALSE
L518F	NA	0.75	P		0.989	disease	5 of 8	No	0 (2)	Yes (3)	No (0)	No (0)	FALSE
L518H	NA	0.9166666667	P		0.947	disease	7 of 8	No	0 (2)	Yes (3)	No (0)	No (0)	FALSE
L518I	Putative neutral	0	N		-0.56	neutral	2 of 8	No	0 (2)	Yes (3)	No (0)	No (0)	FALSE
L518P	NA	1	P		1.0	disease	7 of 8	No	0 (2)	Yes (3)	No (0)	No (0)	FALSE
L518R	XLA	0.9166666667	P		0.962	disease	7 of 8	No	0 (2)	Yes (3)	No (0)	No (0)	FALSE
L518V	NA	0.25	N		0.691	disease	3 of 8	No	0 (2)	Yes (3)	No (0)	No (0)	FALSE
H519D	NA	1	P		0.923	disease	8 of 8	No	0 (3)	No (6)	No (0)	No (0)	FALSE
H519L	NA	1	P		0.908	disease	8 of 8	No	0 (3)	No (6)	No (0)	No (0)	FALSE
H519N	XLA	1	P		0.799	disease	7 of 8	No	0 (3)	No (6)	No (0)	No (0)	FALSE
H519P	NA	1	P		0.889	disease	8 of 8	No	0 (3)	No (6)	No (0)	No (0)	FALSE
H519Q	XLA	1	P		0.769	disease	8 of 8	No	0 (3)	No (6)	No (0)	No (0)	FALSE
H519R	NA	1	P		0.962	disease	8 of 8	No	0 (3)	No (6)	No (0)	No (0)	FALSE
H519Y	NA	1	P		-0.577	neutral	8 of 8	No	0 (3)	No (6)	No (0)	No (0)	FALSE
R520G	XLA	1	P		1.0	disease	7 of 8	No	2 (0)	Yes (2)	No (0)	No (0)	TRUE
R520L	NA	1	P		0.957	disease	7 of 8	No	2 (0)	Yes (2)	No (0)	No (0)	TRUE
R520P	NA	1	P		1.0	disease	8 of 8	No	2 (0)	Yes (2)	No (0)	No (0)	TRUE
R520Q	XLA	1	P		1.0	disease	8 of 8	Yes	2 (0)	Yes (2)	No (0)	No (0)	TRUE
D521A	NA	1	P		0.939	disease	8 of 8	No	0 (5)	Yes (5)	No (1)	No (1)	TRUE
D521E	NA	1	P		0.528	disease	8 of 8	No	0 (5)	Yes (5)	No (1)	No (1)	TRUE
D521G	XLA	1	P		1.0	disease	8 of 8	No	0 (5)	Yes (5)	No (1)	No (1)	TRUE
D521H	XLA	1	P		0.882	disease	8 of 8	No	0 (5)	Yes (5)	No (1)	No (1)	TRUE
D521N	XLA	1	P		0.962	disease	4 of 8	No	0 (5)	Yes (5)	No (1)	No (1)	TRUE
D521V	NA	1	P		0.657	disease	8 of 8	No	0 (5)	Yes (5)	No (1)	No (1)	TRUE
D521Y	NA	1	P		0.999	disease	8 of 8	No	0 (5)	Yes (5)	No (1)	No (1)	TRUE
L522M	NA	1	P		0.786	disease	8 of 8	No	0 (3)	No (4)	No (0)	No (0)	TRUE
L522P	XLA	1	P		1.0	disease	8 of 8	No	0 (3)	No (4)	No (0)	No (0)	TRUE
L522Q	NA	1	P		0.991	disease	8 of 8	No	0 (3)	No (4)	No (0)	No (0)	TRUE
L522R	NA	1	P		0.959	disease	8 of 8	No	0 (3)	No (4)	No (0)	No (0)	TRUE
L522V	NA	1	P		0.538	disease	7 of 8	No	0 (3)	No (4)	No (0)	No (0)	TRUE
A523E	XLA	1	P		0.962	disease	8 of 8	No	0 (2)	Yes (3)	No (0)	No (0)	TRUE
A523G	NA	0.9090909091	P		0.716	disease	8 of 8	No	0 (2)	Yes (3)	No (0)	No (0)	TRUE
A523P	NA	0.8181818182	P		0.987	disease	8 of 8	No	0 (2)	Yes (3)	No (0)	No (0)	TRUE
A523S	NA	0.8181818182	P		0.829	disease	7 of 8	No	0 (2)	Yes (3)	No (0)	No (0)	TRUE
A523T	NA	0.8181818182	P		0.846	disease	7 of 8	No	0 (2)	Yes (3)	No (0)	No (0)	TRUE
A523V	XLA	0.9090909091	P		0.962	disease	8 of 8	No	0 (2)	Yes (3)	No (0)	No (0)	TRUE
A524D	NA	0.9090909091	P		1.0	disease	8 of 8	No	0 (2)	No (4)	No (0)	No (0)	TRUE
A524G	NA	0.8181818182	P		0.767	disease	7 of 8	No	0 (2)	No (4)	No (0)	No (0)	TRUE
A524P	XLA	0.9090909091	P		1.0	disease	7 of 8	No	0 (2)	No (4)	No (0)	No (0)	TRUE
A524S	NA	0.6363636364	P		0.854	disease	6 of 8	No	0 (2)	No (4)	No (0)	No (0)	TRUE
A524T	NA	0.8181818182	P		0.692	disease	7 of 8	No	0 (2)	No (4)	No (0)	No (0)	TRUE
A524V	NA	0.9090909091	P		0.962	disease	7 of 8	No	0 (2)	No (4)	No (0)	No (0)	TRUE
R525G	XLA	1	P		1.0	disease	7 of 8	No	1 (2)	Yes (4)	No (0)	No (0)	TRUE
R525L	NA	0.9090909091	P		0.957	disease	7 of 8	No	1 (2)	Yes (4)	No (0)	No (0)	TRUE
R525P	XLA	1	P		1.0	disease	7 of 8	No	1 (2)	Yes (4)	No (0)	No (0)	TRUE
R525Q	XLA	1	P		1.0	disease	6 of 8	Yes	1 (2)	Yes (4)	No (0)	No (0)	TRUE
N526D	NA	0.9090909091	P		1.0	disease	7 of 8	No	0 (5)	Yes (5)	No (0)	No (0)	TRUE
N526H	NA	0.9090909091	P		0.874	disease	7 of 8	No	0 (5)	Yes (5)	No (0)	No (0)	TRUE
N526I	NA	1	P		0.846	disease	7 of 8	No	0 (5)	Yes (5)	No (0)	No (0)	TRUE
N526K	XLA	1	P		1.0	disease	7 of 8	No	0 (5)	Yes (5)	No (0)	No (0)	TRUE
N526S	NA	0.9090909091	P		0.846	disease	7 of 8	No	0 (5)	Yes (5)	No (0)	No (0)	TRUE
N526T	NA	0.9090909091	P		0.91	disease	7 of 8	No	0 (5)	Yes (5)	No (0)	No (0)	TRUE
N526Y	NA	1	P		0.755	disease	8 of 8	No	0 (5)	Yes (5)	No (0)	No (0)	TRUE
C527F	XLA	0.8181818182	P		1.0	disease	7 of 8	No	0 (2)	No (5)	No (0)	No (0)	TRUE
C527G	NA	0.9090909091	P		1.0	disease	8 of 8	No	0 (2)	No (5)	No (0)	No (0)	TRUE
C527R	NA	1	P		1.0	disease	8 of 8	No	0 (2)	No (5)	No (0)	No (0)	TRUE
C527S	XLA	0.7272727273	P		0.962	disease	8 of 8	No	0 (2)	No (5)	No (0)	No (0)	TRUE
C527W	NA	1	P		1.0	disease	8 of 8	No	0 (2)	No (5)	No (0)	No (0)	TRUE
C527Y	NA	0.9090909091	P		1.0	disease	8 of 8	No	0 (2)	No (5)	No (0)	No (0)	TRUE
L528F	NA	0.9090909091	P		0.989	disease	7 of 8	No	1 (1)	Yes (4)	No (0)	No (0)	TRUE
L528M	NA	0.9090909091	P		0.865	disease	7 of 8	No	1 (1)	Yes (4)	No (0)	No (0)	TRUE
L528S	NA	0.9090909091	P		0.731	disease	8 of 8	No	1 (1)	Yes (4)	No (0)	No (0)	TRUE
L528V	NA	0.9090909091	P		0.691	disease	7 of 8	No	1 (1)	Yes (4)	No (0)	No (0)	TRUE
L528W	NA	1	P		0.801	disease	8 of 8	No	1 (1)	Yes (4)	No (0)	No (0)	TRUE
V529A	NA	1	P		0.885	disease	8 of 8	No	0 (1)	No (3)	No (0)	No (0)	FALSE
V529E	NA	0.9090909091	P		0.885	disease	8 of 8	No	0 (1)	No (3)	No (0)	No (0)	FALSE
V529G	NA	0.8181818182	P		0.962	disease	8 of 8	No	0 (1)	No (3)	No (0)	No (0)	FALSE
V529I	NA	0.6363636364	P		0.858	disease	6 of 8	No	0 (1)	No (3)	No (0)	No (0)	FALSE
V529L	NA	0.6363636364	P		0.84	disease	6 of 8	No	0 (1)	No (3)	No (0)	No (0)	FALSE
N530D	Putative neutral	0.0833333333	N		-0.525	neutral	3 of 8	No	0 (2)	No (3)	No (0)	No (0)	FALSE
N530H	NA	0.5833333333	P		0.922	disease	6 of 8	No	0 (2)	No (3)	No (0)	No (0)	FALSE
N530I	NA	0.9166666667	P		0.729	disease	4 of 8	No	0 (2)	No (3)	No (0)	No (0)	FALSE
N530K	NA	0.6666666667	P		0.808	disease	4 of 8	No	0 (2)	No (3)	No (0)	No (0)	FALSE
N530S	NA	0.0833333333	N		0.808	disease	3 of 8	No	0 (2)	No (3)	No (0)	No (0)	FALSE
N530T	NA	0.25	N		0.885	disease	3 of 8	No	0 (2)	No (3)	No (0)	No (0)	FALSE
N530Y	NA	0.9166666667	P		0.621	disease	6 of 8	No	0 (2)	No (3)	No (0)	No (0)	FALSE
D531A	NA	0	N		0.876	disease	3 of 8	No	0 (0)	No (0)	No (0)	No (0)	FALSE
D531E	NA	0	N		-0.718	neutral	2 of 8	No	0 (0)	No (0)	No (0)	No (0)	FALSE
D531G	NA	0.1666666667	N		0.933	disease	3 of 8	No	0 (0)	No (0)	No (0)	No (0)	FALSE
D531H	NA	0.1666666667	N		0.808	disease	4 of 8	No	0 (0)	No (0)	No (0)	No (0)	FALSE
D531N	NA	0	N		-0.554	neutral	3 of 8	No	0 (0)	No (0)	No (0)	No (0)	FALSE
D531V	NA	0.1666666667	N		-0.655	neutral	3 of 8	No	0 (0)	No (0)	No (0)	No (0)	FALSE
D531Y	NA	0.75	P		0.885	disease	5 of 8	No	0 (0)	No (0)	No (0)	No (0)	FALSE
Q532E	NA	0	N		-0.788	neutral	3 of 8	No	0 (0)	No (0)	No (0)	No (0)	FALSE
Q532H	NA	0	N		0.731	disease	3 of 8	No	0 (0)	No (0)	No (0)	No (0)	FALSE
Q532K	NA	0.0833333333	N		0.692	disease	3 of 8	No	0 (0)	No (0)	No (0)	No (0)	FALSE
Q532L	NA	0.0833333333	N		-0.607	neutral	3 of 8	No	0 (0)	No (0)	No (0)	No (0)	FALSE
Q532P	NA	0.3333333333	N		0.516	disease	3 of 8	No	0 (0)	No (0)	No (0)	No (0)	FALSE
Q532R	NA	0.0833333333	N		-0.615	neutral	3 of 8	No	0 (0)	No (0)	No (0)	No (0)	FALSE
G533A	NA	0.1666666667	N		-0.712	neutral	5 of 8	No	0 (0)	No (0)	No (0)	No (0)	FALSE
G533E	NA	0.5	P		0.548	disease	7 of 8	No	0 (0)	No (0)	No (0)	No (0)	FALSE
G533R	NA	0.6666666667	P		0.5	disease	6 of 8	No	0 (0)	No (0)	No (0)	No (0)	FALSE
G533V	NA	0.5	P		-0.584	neutral	6 of 8	No	0 (0)	No (0)	No (0)	No (0)	FALSE
V534A	NA	0.1666666667	N		0.692	disease	3 of 8	No	0 (1)	No (2)	No (0)	No (0)	FALSE
V534D	NA	0.8333333333	P		1.0	disease	4 of 8	No	0 (1)	No (2)	No (0)	No (0)	FALSE
V534F	NA	0.6666666667	P		1.0	disease	4 of 8	No	0 (1)	No (2)	No (0)	No (0)	FALSE
V534G	NA	0.5833333333	P		0.962	disease	4 of 8	No	0 (1)	No (2)	No (0)	No (0)	FALSE
V534I	NA	0	N		-0.538	neutral	3 of 8	No	0 (1)	No (2)	No (0)	No (0)	FALSE
V534L	NA	0.1666666667	N		0.962	disease	3 of 8	No	0 (1)	No (2)	No (0)	No (0)	FALSE
V535A	NA	0.9166666667	P		0.885	disease	5 of 8	No	0 (1)	No (2)	No (0)	No (0)	FALSE
V535D	NA	1	P		1.0	disease	8 of 8	No	0 (1)	No (2)	No (0)	No (0)	FALSE
V535F	XLA	1	P		1.0	disease	8 of 8	No	0 (1)	No (2)	No (0)	No (0)	FALSE
V535G	NA	0.9166666667	P		0.962	disease	7 of 8	No	0 (1)	No (2)	No (0)	No (0)	FALSE
V535I	NA	0.3333333333	N		0.577	disease	3 of 8	No	0 (1)	No (2)	No (0)	No (0)	FALSE
V535L	NA	0.75	P		0.84	disease	4 of 8	No	0 (1)	No (2)	No (0)	No (0)	FALSE
K536E	NA	1	P		1.0	disease	8 of 8	No	0 (1)	No (5)	No (0)	No (0)	FALSE
K536I	NA	1	P		0.88	disease	8 of 8	No	0 (1)	No (5)	No (0)	No (0)	FALSE
K536N	NA	1	P		0.949	disease	7 of 8	No	0 (1)	No (5)	No (0)	No (0)	FALSE
K536Q	NA	1	P		0.971	disease	7 of 8	No	0 (1)	No (5)	No (0)	No (0)	FALSE
K536R	NA	0.9090909091	P		0.846	disease	7 of 8	No	0 (1)	No (5)	No (0)	No (0)	FALSE
K536T	NA	1	P		0.923	disease	8 of 8	No	0 (1)	No (5)	No (0)	No (0)	FALSE
V537A	NA	0.75	P		0.885	disease	7 of 8	No	0 (3)	No (3)	No (0)	No (0)	FALSE
V537E	XLA	0.9166666667	P		0.885	disease	8 of 8	No	0 (3)	No (3)	No (0)	No (0)	FALSE
V537G	NA	0.8333333333	P		0.962	disease	8 of 8	No	0 (3)	No (3)	No (0)	No (0)	FALSE
V537I	NA	0	N		0.731	disease	6 of 8	No	0 (3)	No (3)	No (0)	No (0)	FALSE
V537L	NA	0.5833333333	P		0.962	disease	6 of 8	No	0 (3)	No (3)	No (0)	No (0)	FALSE
S538A	NA	0	N		-0.567	neutral	4 of 8	No	0 (3)	No (4)	No (0)	No (0)	FALSE
S538C	NA	0.75	P		0.769	disease	6 of 8	No	0 (3)	No (4)	No (0)	No (0)	FALSE
S538F	NA	1	P		0.923	disease	8 of 8	No	0 (3)	No (4)	No (0)	No (0)	FALSE
S538P	XLA	0.8333333333	P		0.923	disease	7 of 8	No	0 (3)	No (4)	No (0)	No (0)	FALSE
S538T	NA	0.0833333333	N		-0.538	neutral	3 of 8	No	0 (3)	No (4)	No (0)	No (0)	FALSE
S538Y	NA	1	P		0.796	disease	8 of 8	No	0 (3)	No (4)	No (0)	No (0)	FALSE
D539A	NA	1	P		0.939	disease	8 of 8	No	1 (4)	Yes (3)	No (0)	No (0)	TRUE
D539E	NA	1	P		0.528	disease	8 of 8	No	1 (4)	Yes (3)	No (0)	No (0)	TRUE
D539G	NA	1	P		0.992	disease	7 of 8	No	1 (4)	Yes (3)	No (0)	No (0)	TRUE
D539H	NA	1	P		0.921	disease	8 of 8	No	1 (4)	Yes (3)	No (0)	No (0)	TRUE
D539N	NA	1	P		0.846	disease	7 of 8	No	1 (4)	Yes (3)	No (0)	No (0)	TRUE
D539V	NA	1	P		0.657	disease	8 of 8	No	1 (4)	Yes (3)	No (0)	No (0)	TRUE
D539Y	NA	1	P		0.999	disease	8 of 8	No	1 (4)	Yes (3)	No (0)	No (0)	TRUE
F540C	NA	1	P		1.0	disease	8 of 8	No	0 (3)	No (4)	No (0)	No (0)	FALSE
F540I	NA	1	P		0.769	disease	8 of 8	No	0 (3)	No (4)	No (0)	No (0)	FALSE
F540L	NA	1	P		0.939	disease	7 of 8	No	0 (3)	No (4)	No (0)	No (0)	FALSE
F540S	XLA	1	P		1.0	disease	8 of 8	No	0 (3)	No (4)	No (0)	No (0)	FALSE
F540V	NA	1	P		0.992	disease	8 of 8	No	0 (3)	No (4)	No (0)	No (0)	FALSE
F540Y	NA	1	P		0.806	disease	7 of 8	No	0 (3)	No (4)	No (0)	No (0)	FALSE
G541A	NA	0.9090909091	P		0.962	disease	8 of 8	No	0 (3)	No (2)	No (0)	No (0)	FALSE
G541C	NA	0.9090909091	P		0.885	disease	8 of 8	No	0 (3)	No (2)	No (0)	No (0)	FALSE
G541D	XLA	0.9090909091	P		1.0	disease	8 of 8	No	0 (3)	No (2)	No (0)	No (0)	FALSE
G541R	NA	1	P		1.0	disease	8 of 8	No	0 (3)	No (2)	No (0)	No (0)	FALSE
G541S	NA	0.9090909091	P		1.0	disease	8 of 8	No	0 (3)	No (2)	No (0)	No (0)	FALSE
G541V	NA	1	P		1.0	disease	8 of 8	No	0 (3)	No (2)	No (0)	No (0)	FALSE
L542M	Putative neutral	0.0833333333	N		-0.628	neutral	3 of 8	No	0 (2)	No (1)	No (0)	No (0)	TRUE
L542P	XLA	1	P		1.0	disease	8 of 8	Yes	0 (2)	No (1)	No (0)	No (0)	TRUE
L542Q	NA	0.9166666667	P		0.952	disease	8 of 8	No	0 (2)	No (1)	No (0)	No (0)	TRUE
L542R	NA	0.9166666667	P		0.959	disease	8 of 8	No	0 (2)	No (1)	No (0)	No (0)	TRUE
L542V	NA	0.6666666667	P		-0.538	neutral	4 of 8	No	0 (2)	No (1)	No (0)	No (0)	TRUE
S543A	NA	0	N		-0.644	neutral	3 of 8	No	0 (4)	No (2)	No (0)	No (0)	TRUE
S543C	NA	0.75	P		1.0	disease	6 of 8	No	0 (4)	No (2)	No (0)	No (0)	TRUE
S543F	NA	0.9166666667	P		1.0	disease	8 of 8	No	0 (4)	No (2)	No (0)	No (0)	TRUE
S543P	NA	0.6666666667	P		0.962	disease	7 of 8	No	0 (4)	No (2)	No (0)	No (0)	TRUE
S543T	NA	0.0833333333	N		-0.654	neutral	3 of 8	No	0 (4)	No (2)	No (0)	No (0)	TRUE
S543Y	NA	0.9166666667	P		0.796	disease	8 of 8	No	0 (4)	No (2)	No (0)	No (0)	TRUE
R544G	XLA	0.9166666667	P		1.0	disease	7 of 8	No	2 (3)	Yes (2)	No (1)	No (1)	TRUE
R544K	XLA	0.75	P		0.789	disease	6 of 8	No	2 (3)	Yes (2)	No (1)	No (1)	TRUE
R544M	NA	1	P		0.679	disease	8 of 8	No	2 (3)	Yes (2)	No (1)	No (1)	TRUE
R544S	XLA	0.9166666667	P		0.843	disease	6 of 8	No	2 (3)	Yes (2)	No (1)	No (1)	TRUE
R544T	XLA	1	P		-0.535	neutral	7 of 8	No	2 (3)	Yes (2)	No (1)	No (1)	TRUE
R544W	NA	1	P		0.989	disease	8 of 8	No	2 (3)	Yes (2)	No (1)	No (1)	TRUE
Y545C	NA	0.7272727273	P		0.923	disease	6 of 8	No	0 (3)	No (3)	No (0)	No (0)	TRUE
Y545D	NA	0.7272727273	P		0.956	disease	5 of 8	No	0 (3)	No (3)	No (0)	No (0)	TRUE
Y545F	NA	0.1818181818	N		0.593	disease	5 of 8	No	0 (3)	No (3)	No (0)	No (0)	TRUE
Y545H	NA	0.7272727273	P		0.989	disease	6 of 8	No	0 (3)	No (3)	No (0)	No (0)	TRUE
Y545N	NA	0.7272727273	P		0.976	disease	6 of 8	No	0 (3)	No (3)	No (0)	No (0)	TRUE
Y545S	NA	0.6363636364	P		0.923	disease	6 of 8	No	0 (3)	No (3)	No (0)	No (0)	TRUE
V546A	XLA	0.5	P		0.885	disease	6 of 8	No	0 (3)	No (4)	No (0)	No (0)	TRUE
V546D	NA	0.8	P		1.0	disease	6 of 8	No	0 (3)	No (4)	No (0)	No (0)	TRUE
V546F	NA	0.5	P		1.0	disease	6 of 8	No	0 (3)	No (4)	No (0)	No (0)	TRUE
V546G	NA	0.6	P		0.962	disease	6 of 8	No	0 (3)	No (4)	No (0)	No (0)	TRUE
V546I	NA	0.3	N		0.731	disease	4 of 8	No	0 (3)	No (4)	No (0)	No (0)	TRUE
V546L	NA	0.3	N		0.84	disease	4 of 8	No	0 (3)	No (4)	No (0)	No (0)	TRUE
L547M	NA	0.0909090909	N		0.706	disease	5 of 8	No	1 (6)	No (6)	No (0)	No (0)	TRUE
L547P	NA	0.8181818182	P		1.0	disease	6 of 8	No	1 (6)	No (6)	No (0)	No (0)	TRUE
L547Q	NA	0.3636363636	N		0.991	disease	6 of 8	No	1 (6)	No (6)	No (0)	No (0)	TRUE
L547R	NA	0.6363636364	P		0.959	disease	6 of 8	No	1 (6)	No (6)	No (0)	No (0)	TRUE
L547V	NA	0.0909090909	N		0.654	disease	4 of 8	No	1 (6)	No (6)	No (0)	No (0)	TRUE
D548A	NA	0.8181818182	P		0.986	disease	6 of 8	No	0 (5)	No (7)	No (0)	No (0)	TRUE
D548E	NA	0.6363636364	P		-0.622	neutral	4 of 8	No	0 (5)	No (7)	No (0)	No (0)	TRUE
D548G	NA	0.9090909091	P		1.0	disease	6 of 8	No	0 (5)	No (7)	No (0)	No (0)	TRUE
D548H	NA	0.9090909091	P		0.96	disease	6 of 8	No	0 (5)	No (7)	No (0)	No (0)	TRUE
D548N	NA	0.5454545455	P		0.753	disease	5 of 8	No	0 (5)	No (7)	No (0)	No (0)	TRUE
D548V	NA	1	P		0.58	disease	6 of 8	No	0 (5)	No (7)	No (0)	No (0)	TRUE
D548Y	NA	0.9090909091	P		0.962	disease	6 of 8	No	0 (5)	No (7)	No (0)	No (0)	TRUE
D549A	NA	0.9090909091	P		0.986	disease	6 of 8	No	1 (5)	No (5)	No (1)	No (1)	TRUE
D549E	NA	0.8181818182	P		-0.541	neutral	4 of 8	No	1 (5)	No (5)	No (1)	No (1)	TRUE
D549G	NA	0.9090909091	P		1.0	disease	6 of 8	No	1 (5)	No (5)	No (1)	No (1)	TRUE
D549H	NA	0.9090909091	P		0.96	disease	6 of 8	No	1 (5)	No (5)	No (1)	No (1)	TRUE
D549N	NA	0.8181818182	P		0.734	disease	5 of 8	No	1 (5)	No (5)	No (1)	No (1)	TRUE
D549V	XLA	0.9090909091	P		0.58	disease	6 of 8	No	1 (5)	No (5)	No (1)	No (1)	TRUE
D549Y	NA	0.9090909091	P		0.962	disease	6 of 8	No	1 (5)	No (5)	No (1)	No (1)	TRUE
E550A	NA	0.3333333333	N		0.794	disease	3 of 8	No	0 (2)	No (0)	No (1)	No (1)	TRUE
E550D	NA	0.25	N		0.59	disease	3 of 8	No	0 (2)	No (0)	No (1)	No (1)	TRUE
E550G	NA	0.5833333333	N		1.0	disease	3 of 8	No	0 (2)	No (0)	No (1)	No (1)	TRUE
E550K	NA	0.3333333333	N		1.0	disease	3 of 8	No	0 (2)	No (0)	No (1)	No (1)	TRUE
E550Q	Putative neutral	0	N		0.513	disease	3 of 8	No	0 (2)	No (0)	No (1)	No (1)	TRUE
E550V	NA	0.5833333333	P		0.917	disease	3 of 8	No	0 (2)	No (0)	No (1)	No (1)	TRUE
Y551C	NA	1	P		0.885	disease	6 of 8	No	0 (4)	No (2)	Yes (0)	Yes (0)	TRUE
Y551D	NA	1	P		0.962	disease	6 of 8	No	0 (4)	No (2)	Yes (0)	Yes (0)	TRUE
Y551F	NA	0.9090909091	P		0.88	disease	5 of 8	No	0 (4)	No (2)	Yes (0)	Yes (0)	TRUE
Y551H	XLA	1	P		0.912	disease	6 of 8	No	0 (4)	No (2)	Yes (0)	Yes (0)	TRUE
Y551N	NA	1	P		0.937	disease	6 of 8	No	0 (4)	No (2)	Yes (0)	Yes (0)	TRUE
Y551S	NA	0.9090909091	P		0.885	disease	6 of 8	No	0 (4)	No (2)	Yes (0)	Yes (0)	TRUE
T552A	NA	0.1666666667	N		0.563	disease	3 of 8	No	0 (4)	No (2)	No (1)	No (1)	TRUE
T552I	NA	0.1666666667	N		0.808	disease	3 of 8	No	0 (4)	No (2)	No (1)	No (1)	TRUE
T552K	NA	0.75	P		0.695	disease	4 of 8	No	0 (4)	No (2)	No (1)	No (1)	TRUE
T552P	NA	0.9166666667	P		1.0	disease	5 of 8	No	0 (4)	No (2)	No (1)	No (1)	TRUE
T552R	NA	0.5	P		0.854	disease	6 of 8	No	0 (4)	No (2)	No (1)	No (1)	TRUE
T552S	NA	0.1666666667	N		0.819	disease	3 of 8	No	0 (4)	No (2)	No (1)	No (1)	TRUE
S553C	NA	0.4545454545	P		0.808	disease	3 of 8	No	1 (1)	No (2)	No (1)	No (1)	TRUE
S553G	NA	0.6363636364	P		0.742	disease	4 of 8	No	1 (1)	No (2)	No (1)	No (1)	TRUE
S553I	NA	0.7272727273	P		0.885	disease	6 of 8	No	1 (1)	No (2)	No (1)	No (1)	TRUE
S553N	NA	0.7272727273	P		0.561	disease	3 of 8	No	1 (1)	No (2)	No (1)	No (1)	TRUE
S553R	NA	0.9090909091	P		0.882	disease	5 of 8	No	1 (1)	No (2)	No (1)	No (1)	TRUE
S553T	NA	0.5454545455	P		0.882	disease	3 of 8	No	1 (1)	No (2)	No (1)	No (1)	TRUE
S554A	NA	0.5454545455	P		0.949	disease	4 of 8	No	0 (2)	No (0)	No (1)	No (1)	TRUE
S554L	NA	0.9090909091	P		0.917	disease	6 of 8	No	0 (2)	No (0)	No (1)	No (1)	TRUE
S554P	NA	0.8181818182	P		1.0	disease	6 of 8	No	0 (2)	No (0)	No (1)	No (1)	TRUE
S554T	NA	0.6363636364	P		0.882	disease	3 of 8	No	0 (2)	No (0)	No (1)	No (1)	TRUE
V555A	NA	0.0833333333	N		-0.917	neutral	3 of 8	No	0 (1)	No (0)	No (1)	No (1)	TRUE
V555E	NA	0.4166666667	P		-0.583	neutral	2 of 8	No	0 (1)	No (0)	No (1)	No (1)	TRUE
V555G	NA	0.3333333333	N		-0.587	neutral	3 of 8	No	0 (1)	No (0)	No (1)	No (1)	TRUE
V555I	NA	0	N		-0.731	neutral	3 of 8	No	0 (1)	No (0)	No (1)	No (1)	TRUE
V555L	NA	0	N		-0.577	neutral	3 of 8	No	0 (1)	No (0)	No (1)	No (1)	TRUE
G556A	NA	0.9090909091	P		0.962	disease	6 of 8	No	0 (0)	No (0)	No (1)	No (1)	TRUE
G556C	NA	0.9090909091	P		0.881	disease	6 of 8	No	0 (0)	No (0)	No (1)	No (1)	TRUE
G556D	NA	1	P		1.0	disease	6 of 8	No	0 (0)	No (0)	No (1)	No (1)	TRUE
G556R	NA	1	P		1.0	disease	6 of 8	No	0 (0)	No (0)	No (1)	No (1)	TRUE
G556S	NA	1	P		1.0	disease	5 of 8	No	0 (0)	No (0)	No (1)	No (1)	TRUE
G556V	NA	1	P		1.0	disease	6 of 8	No	0 (0)	No (0)	No (1)	No (1)	TRUE
S557A	NA	0	N		-0.644	neutral	3 of 8	No	0 (0)	No (0)	No (1)	No (1)	TRUE
S557C	NA	0.5833333333	P		1.0	disease	4 of 8	No	0 (0)	No (0)	No (1)	No (1)	TRUE
S557F	NA	0.9166666667	P		1.0	disease	4 of 8	No	0 (0)	No (0)	No (1)	No (1)	TRUE
S557P	NA	0.5833333333	P		1.0	disease	4 of 8	No	0 (0)	No (0)	No (1)	No (1)	TRUE
S557T	NA	0	N		-0.654	neutral	3 of 8	No	0 (0)	No (0)	No (1)	No (1)	TRUE
S557Y	NA	0.8333333333	P		0.796	disease	4 of 8	No	0 (0)	No (0)	No (1)	No (1)	TRUE
K558E	NA	0.9090909091	P		1.0	disease	6 of 8	No	0 (0)	No (0)	No (1)	No (1)	TRUE
K558I	NA	1	P		0.88	disease	5 of 8	No	0 (0)	No (0)	No (1)	No (1)	TRUE
K558N	NA	0.8181818182	P		0.949	disease	5 of 8	No	0 (0)	No (0)	No (1)	No (1)	TRUE
K558Q	NA	0.5454545455	P		0.971	disease	5 of 8	No	0 (0)	No (0)	No (1)	No (1)	TRUE
K558R	NA	0.2727272727	N		0.885	disease	5 of 8	No	0 (0)	No (0)	No (1)	No (1)	TRUE
K558T	NA	0.9090909091	P		0.923	disease	6 of 8	No	0 (0)	No (0)	No (1)	No (1)	TRUE
F559C	NA	0.9090909091	P		1.0	disease	6 of 8	No	0 (1)	No (0)	No (1)	No (1)	TRUE
F559I	NA	0.8181818182	P		0.769	disease	6 of 8	No	0 (1)	No (0)	No (1)	No (1)	TRUE
F559L	NA	0.7272727273	P		0.939	disease	5 of 8	No	0 (1)	No (0)	No (1)	No (1)	TRUE
F559S	XLA	0.9090909091	P		1.0	disease	6 of 8	No	0 (1)	No (0)	No (1)	No (1)	TRUE
F559V	NA	0.9090909091	P		0.992	disease	6 of 8	No	0 (1)	No (0)	No (1)	No (1)	TRUE
F559Y	NA	0.9090909091	P		0.806	disease	4 of 8	No	0 (1)	No (0)	No (1)	No (1)	TRUE
P560A	NA	0.9090909091	P		0.986	disease	6 of 8	No	0 (3)	No (3)	No (1)	No (1)	TRUE
P560L	NA	1	P		1.0	disease	7 of 8	No	0 (3)	No (3)	No (1)	No (1)	TRUE
P560Q	NA	0.9090909091	P		0.793	disease	7 of 8	No	0 (3)	No (3)	No (1)	No (1)	TRUE
P560R	NA	0.9090909091	P		0.885	disease	7 of 8	No	0 (3)	No (3)	No (1)	No (1)	TRUE
P560S	NA	0.9090909091	P		1.0	disease	6 of 8	No	0 (3)	No (3)	No (1)	No (1)	TRUE
P560T	NA	0.9090909091	P		1.0	disease	6 of 8	No	0 (3)	No (3)	No (1)	No (1)	TRUE
V561A	NA	0.8333333333	P		0.885	disease	6 of 8	No	0 (1)	No (0)	No (0)	No (0)	TRUE
V561D	NA	1	P		1.0	disease	6 of 8	No	0 (1)	No (0)	No (0)	No (0)	TRUE
V561F	NA	0.9166666667	P		1.0	disease	6 of 8	No	0 (1)	No (0)	No (0)	No (0)	TRUE
V561G	NA	0.9166666667	P		0.962	disease	7 of 8	No	0 (1)	No (0)	No (0)	No (0)	TRUE
V561I	NA	0.0833333333	N		-0.692	neutral	5 of 8	No	0 (1)	No (0)	No (0)	No (0)	TRUE
V561L	NA	0.5	P		0.84	disease	5 of 8	No	0 (1)	No (0)	No (0)	No (0)	TRUE
R562G	NA	1	P		1.0	disease	6 of 8	No	0 (1)	No (0)	No (0)	No (0)	TRUE
R562L	XLA	0.9166666667	P		0.971	disease	6 of 8	No	0 (1)	No (0)	No (0)	No (0)	TRUE
R562P	XLA	1	P		1.0	disease	6 of 8	Yes	0 (1)	No (0)	No (0)	No (0)	TRUE
R562Q	NA	0.75	P		1.0	disease	6 of 8	No	0 (1)	No (0)	No (0)	No (0)	TRUE
R562W	XLA	1	P		1.0	disease	6 of 8	Yes	0 (1)	No (0)	No (0)	No (0)	TRUE
W563C	NA	1	P		0.918	disease	7 of 8	No	0 (3)	No (2)	No (0)	No (0)	TRUE
W563G	NA	1	P		0.769	disease	7 of 8	No	0 (3)	No (2)	No (0)	No (0)	TRUE
W563L	XLA	1	P		0.808	disease	7 of 8	No	0 (3)	No (2)	No (0)	No (0)	TRUE
W563R	NA	1	P		0.913	disease	7 of 8	No	0 (3)	No (2)	No (0)	No (0)	TRUE
W563S	NA	1	P		0.987	disease	7 of 8	No	0 (3)	No (2)	No (0)	No (0)	TRUE
S564A	NA	0.25	N		-0.644	neutral	3 of 8	No	0 (0)	No (0)	No (0)	No (0)	FALSE
S564C	NA	0.4166666667	N		-0.577	neutral	5 of 8	No	0 (0)	No (0)	No (0)	No (0)	FALSE
S564F	NA	0.75	P		1.0	disease	6 of 8	No	0 (0)	No (0)	No (0)	No (0)	FALSE
S564P	NA	0.75	P		0.962	disease	5 of 8	No	0 (0)	No (0)	No (0)	No (0)	FALSE
S564T	NA	0.3333333333	N		-0.538	neutral	3 of 8	No	0 (0)	No (0)	No (0)	No (0)	FALSE
S564Y	NA	0.75	P		0.796	disease	6 of 8	No	0 (0)	No (0)	No (0)	No (0)	FALSE
P565A	NA	0.0833333333	N		-0.526	neutral	2 of 8	No	0 (1)	No (0)	No (0)	No (0)	FALSE
P565L	XLA	0.8333333333	P		1.0	disease	6 of 8	No	0 (1)	No (0)	No (0)	No (0)	FALSE
P565Q	NA	0.6666666667	P		0.793	disease	6 of 8	No	0 (1)	No (0)	No (0)	No (0)	FALSE
P565R	NA	0.8333333333	P		0.885	disease	6 of 8	No	0 (1)	No (0)	No (0)	No (0)	FALSE
P565S	NA	0.1666666667	N		0.744	disease	3 of 8	No	0 (1)	No (0)	No (0)	No (0)	FALSE
P565T	XLA	0.5	P		1.0	disease	5 of 8	No	0 (1)	No (0)	No (0)	No (0)	FALSE
P566A	NA	0.8181818182	P		0.986	disease	7 of 8	No	0 (1)	No (0)	No (0)	No (0)	FALSE
P566L	NA	0.8181818182	P		1.0	disease	6 of 8	No	0 (1)	No (0)	No (0)	No (0)	FALSE
P566Q	NA	0.8181818182	P		0.793	disease	7 of 8	No	0 (1)	No (0)	No (0)	No (0)	FALSE
P566R	NA	1	P		0.885	disease	7 of 8	No	0 (1)	No (0)	No (0)	No (0)	FALSE
P566S	XLA	0.7272727273	P		1.0	disease	7 of 8	No	0 (1)	No (0)	No (0)	No (0)	FALSE
P566T	NA	0.8181818182	P		1.0	disease	7 of 8	No	0 (1)	No (0)	No (0)	No (0)	FALSE
E567A	NA	1	P		0.794	disease	7 of 8	No	0 (1)	No (0)	No (0)	No (0)	TRUE
E567D	XLA	1	P		0.962	disease	7 of 8	No	0 (1)	No (0)	No (0)	No (0)	TRUE
E567G	NA	1	P		1.0	disease	7 of 8	No	0 (1)	No (0)	No (0)	No (0)	TRUE
E567K	XLA	1	P		1.0	disease	7 of 8	No	0 (1)	No (0)	No (0)	No (0)	TRUE
E567Q	XLA	1	P		0.923	disease	7 of 8	No	0 (1)	No (0)	No (0)	No (0)	TRUE
E567V	NA	1	P		0.917	disease	7 of 8	No	0 (1)	No (0)	No (0)	No (0)	TRUE
V568A	NA	0.4545454545	N		0.654	disease	5 of 8	No	0 (0)	No (0)	No (0)	No (0)	TRUE
V568D	NA	1	P		1.0	disease	6 of 8	No	0 (0)	No (0)	No (0)	No (0)	TRUE
V568F	NA	0.7272727273	P		1.0	disease	6 of 8	No	0 (0)	No (0)	No (0)	No (0)	TRUE
V568G	NA	0.7272727273	P		0.962	disease	6 of 8	No	0 (0)	No (0)	No (0)	No (0)	TRUE
V568I	NA	0.3636363636	N		0.858	disease	4 of 8	No	0 (0)	No (0)	No (0)	No (0)	TRUE
V568L	NA	0.4545454545	N		0.84	disease	6 of 8	No	0 (0)	No (0)	No (0)	No (0)	TRUE
L569M	NA	0.3333333333	N		0.615	disease	5 of 8	No	0 (0)	No (0)	No (0)	No (0)	FALSE
L569P	XLA	1	P		1.0	disease	7 of 8	No	0 (0)	No (0)	No (0)	No (0)	FALSE
L569Q	NA	0.8333333333	P		0.991	disease	7 of 8	No	0 (0)	No (0)	No (0)	No (0)	FALSE
L569R	NA	1	P		0.959	disease	7 of 8	No	0 (0)	No (0)	No (0)	No (0)	FALSE
L569V	NA	0.25	N		0.615	disease	3 of 8	No	0 (0)	No (0)	No (0)	No (0)	FALSE
M570I	NA	0	N		0.659	disease	3 of 8	No	0 (0)	No (0)	No (0)	No (0)	TRUE
M570K	NA	0.0833333333	N		0.629	disease	2 of 8	No	0 (0)	No (0)	No (0)	No (0)	TRUE
M570L	NA	0	N		-0.522	neutral	3 of 8	No	0 (0)	No (0)	No (0)	No (0)	TRUE
M570R	NA	0	N		0.791	disease	3 of 8	No	0 (0)	No (0)	No (0)	No (0)	TRUE
M570T	NA	0	N		-0.692	neutral	3 of 8	No	0 (0)	No (0)	No (0)	No (0)	TRUE
M570V	NA	0	N		0.577	disease	3 of 8	No	0 (0)	No (0)	No (0)	No (0)	TRUE
Y571C	NA	0.9166666667	P		0.923	disease	6 of 8	No	0 (0)	No (0)	No (0)	No (0)	TRUE
Y571D	NA	0.8333333333	P		0.956	disease	6 of 8	No	0 (0)	No (0)	No (0)	No (0)	TRUE
Y571F	NA	0	N		0.708	disease	4 of 8	No	0 (0)	No (0)	No (0)	No (0)	TRUE
Y571H	NA	0.5	P		0.92	disease	5 of 8	No	0 (0)	No (0)	No (0)	No (0)	TRUE
Y571N	NA	0.9166666667	P		0.976	disease	6 of 8	No	0 (0)	No (0)	No (0)	No (0)	TRUE
Y571S	NA	0.75	P		0.923	disease	6 of 8	No	0 (0)	No (0)	No (0)	No (0)	TRUE
S572C	Putative neutral	0	N		-0.538	neutral	3 of 8	No	0 (0)	No (0)	No (0)	No (0)	TRUE
S572G	NA	0.0833333333	N		-0.63	neutral	3 of 8	No	0 (0)	No (0)	No (0)	No (0)	TRUE
S572I	NA	0.3333333333	N		0.87	disease	3 of 8	No	0 (0)	No (0)	No (0)	No (0)	TRUE
S572N	NA	0.1666666667	N		-0.846	neutral	3 of 8	No	0 (0)	No (0)	No (0)	No (0)	TRUE
S572R	NA	0.3333333333	N		0.692	disease	4 of 8	No	0 (0)	No (0)	No (0)	No (0)	TRUE
S572T	NA	0	N		-0.615	neutral	3 of 8	No	0 (0)	No (0)	No (0)	No (0)	TRUE
K573E	NA	0.9090909091	P		1.0	disease	3 of 8	No	0 (0)	No (0)	No (0)	No (0)	TRUE
K573M	NA	0.7272727273	P		0.83	disease	5 of 8	No	0 (0)	No (0)	No (0)	No (0)	TRUE
K573N	NA	0.4545454545	P		0.854	disease	4 of 8	No	0 (0)	No (0)	No (0)	No (0)	TRUE
K573Q	NA	0.6363636364	P		0.932	disease	3 of 8	No	0 (0)	No (0)	No (0)	No (0)	TRUE
K573R	NA	0	N		0.59	disease	3 of 8	No	0 (0)	No (0)	No (0)	No (0)	TRUE
K573T	NA	0.7272727273	P		0.923	disease	4 of 8	No	0 (0)	No (0)	No (0)	No (0)	TRUE
F574C	NA	1	P		1.0	disease	6 of 8	No	0 (2)	No (2)	No (0)	No (0)	TRUE
F574I	NA	0.9166666667	P		0.769	disease	5 of 8	No	0 (2)	No (2)	No (0)	No (0)	TRUE
F574L	NA	0.8333333333	P		0.939	disease	6 of 8	No	0 (2)	No (2)	No (0)	No (0)	TRUE
F574S	NA	1	P		1.0	disease	6 of 8	No	0 (2)	No (2)	No (0)	No (0)	TRUE
F574V	NA	0.9166666667	P		0.992	disease	6 of 8	No	0 (2)	No (2)	No (0)	No (0)	TRUE
F574Y	Putative neutral	0.25	N		-0.586	neutral	5 of 8	No	0 (2)	No (2)	No (0)	No (0)	TRUE
S575C	NA	0.9090909091	P		1.0	disease	6 of 8	No	0 (0)	No (1)	No (0)	No (0)	FALSE
S575G	NA	0.8181818182	P		0.776	disease	6 of 8	No	0 (0)	No (1)	No (0)	No (0)	FALSE
S575I	XLA	1	P		0.885	disease	7 of 8	No	0 (0)	No (1)	No (0)	No (0)	FALSE
S575N	NA	1	P		0.561	disease	5 of 8	No	0 (0)	No (1)	No (0)	No (0)	FALSE
S575R	XLA	0.9090909091	P		0.882	disease	6 of 8	No	0 (0)	No (1)	No (0)	No (0)	FALSE
S575T	NA	0.4545454545	P		0.538	disease	4 of 8	No	0 (0)	No (1)	No (0)	No (0)	FALSE
S576C	NA	0.8181818182	P		1.0	disease	5 of 8	No	0 (0)	No (1)	No (0)	No (0)	FALSE
S576G	NA	0.7272727273	P		0.776	disease	4 of 8	No	0 (0)	No (1)	No (0)	No (0)	FALSE
S576I	NA	0.6363636364	P		0.832	disease	6 of 8	No	0 (0)	No (1)	No (0)	No (0)	FALSE
S576N	NA	0.7272727273	P		0.561	disease	4 of 8	No	0 (0)	No (1)	No (0)	No (0)	FALSE
S576R	NA	0.9090909091	P		0.882	disease	5 of 8	No	0 (0)	No (1)	No (0)	No (0)	FALSE
S576T	NA	0.3636363636	N		0.538	disease	3 of 8	No	0 (0)	No (1)	No (0)	No (0)	FALSE
K577E	NA	1	P		1.0	disease	6 of 8	No	0 (1)	No (0)	No (0)	No (0)	FALSE
K577I	XLA	1	P		0.88	disease	7 of 8	No	0 (1)	No (0)	No (0)	No (0)	FALSE
K577N	XLA	1	P		0.949	disease	5 of 8	No	0 (1)	No (0)	No (0)	No (0)	FALSE
K577Q	NA	0.9090909091	P		0.971	disease	6 of 8	No	0 (1)	No (0)	No (0)	No (0)	FALSE
K577R	NA	0.8181818182	P		0.885	disease	6 of 8	No	0 (1)	No (0)	No (0)	No (0)	FALSE
K577T	NA	0.9090909091	P		0.923	disease	6 of 8	No	0 (1)	No (0)	No (0)	No (0)	FALSE
S578A	NA	0.9090909091	P		0.949	disease	5 of 8	No	0 (2)	No (1)	No (0)	No (0)	FALSE
S578C	NA	1	P		1.0	disease	6 of 8	No	0 (2)	No (1)	No (0)	No (0)	FALSE
S578F	NA	1	P		1.0	disease	7 of 8	No	0 (2)	No (1)	No (0)	No (0)	FALSE
S578P	XLA	1	P		1.0	disease	7 of 8	No	0 (2)	No (1)	No (0)	No (0)	FALSE
S578T	NA	0.8181818182	P		0.882	disease	6 of 8	No	0 (2)	No (1)	No (0)	No (0)	FALSE
S578Y	XLA	1	P		0.796	disease	7 of 8	No	0 (2)	No (1)	No (0)	No (0)	FALSE
D579A	NA	1	P		0.986	disease	7 of 8	No	0 (3)	No (4)	No (0)	No (0)	FALSE
D579E	NA	1	P		-0.622	neutral	7 of 8	No	0 (3)	No (4)	No (0)	No (0)	FALSE
D579G	NA	1	P		1.0	disease	7 of 8	No	0 (3)	No (4)	No (0)	No (0)	FALSE
D579H	NA	1	P		0.96	disease	7 of 8	No	0 (3)	No (4)	No (0)	No (0)	FALSE
D579N	XLA	1	P		0.753	disease	6 of 8	No	0 (3)	No (4)	No (0)	No (0)	FALSE
D579V	XLA	1	P		0.58	disease	7 of 8	No	0 (3)	No (4)	No (0)	No (0)	FALSE
D579Y	NA	1	P		0.962	disease	7 of 8	No	0 (3)	No (4)	No (0)	No (0)	FALSE
I580F	NA	0.6666666667	P		-0.808	neutral	4 of 8	No	0 (2)	No (0)	No (0)	No (0)	FALSE
I580L	NA	0.4166666667	N		0.741	disease	3 of 8	No	0 (2)	No (0)	No (0)	No (0)	FALSE
I580M	NA	0.3333333333	N		0.852	disease	3 of 8	No	0 (2)	No (0)	No (0)	No (0)	FALSE
I580N	NA	0.8333333333	P		0.981	disease	5 of 8	No	0 (2)	No (0)	No (0)	No (0)	FALSE
I580S	NA	0.75	P		0.71	disease	5 of 8	No	0 (2)	No (0)	No (0)	No (0)	FALSE
I580T	NA	0.5	P		0.962	disease	4 of 8	No	0 (2)	No (0)	No (0)	No (0)	FALSE
I580V	Putative neutral	0	N		-0.654	neutral	2 of 8	No	0 (2)	No (0)	No (0)	No (0)	FALSE
W581C	XLA	1	P		0.918	disease	7 of 8	No	0 (2)	No (0)	No (0)	No (0)	FALSE
W581G	NA	1	P		0.769	disease	7 of 8	No	0 (2)	No (0)	No (0)	No (0)	FALSE
W581L	NA	1	P		0.808	disease	7 of 8	No	0 (2)	No (0)	No (0)	No (0)	FALSE
W581R	XLA	1	P		0.913	disease	7 of 8	Yes	0 (2)	No (0)	No (0)	No (0)	FALSE
W581S	XLA	1	P		0.987	disease	7 of 8	No	0 (2)	No (0)	No (0)	No (0)	FALSE
A582D	XLA	0.9166666667	P		1.0	disease	6 of 8	No	1 (0)	No (0)	No (0)	No (0)	FALSE
A582G	NA	0.6666666667	P		0.634	disease	3 of 8	No	1 (0)	No (0)	No (0)	No (0)	FALSE
A582P	NA	1	P		0.962	disease	6 of 8	No	1 (0)	No (0)	No (0)	No (0)	FALSE
A582S	NA	0.0833333333	N		-0.615	neutral	3 of 8	No	1 (0)	No (0)	No (0)	No (0)	FALSE
A582T	NA	0.75	P		0.538	disease	4 of 8	No	1 (0)	No (0)	No (0)	No (0)	FALSE
A582V	XLA	0.8333333333	P		0.962	disease	5 of 8	No	1 (0)	No (0)	No (0)	No (0)	FALSE
F583C	NA	1	P		1.0	disease	6 of 8	No	0 (1)	No (0)	No (0)	No (0)	FALSE
F583I	NA	0.9166666667	P		0.769	disease	5 of 8	No	0 (1)	No (0)	No (0)	No (0)	FALSE
F583L	NA	0.9166666667	P		0.939	disease	5 of 8	No	0 (1)	No (0)	No (0)	No (0)	FALSE
F583S	XLA	1	P		1.0	disease	7 of 8	No	0 (1)	No (0)	No (0)	No (0)	FALSE
F583V	NA	0.9166666667	P		0.992	disease	7 of 8	No	0 (1)	No (0)	No (0)	No (0)	FALSE
F583Y	Putative neutral	0.5833333333	N		-0.507	neutral	3 of 8	No	0 (1)	No (0)	No (0)	No (0)	FALSE
G584A	NA	1	P		0.962	disease	4 of 8	No	0 (1)	No (0)	No (0)	No (0)	FALSE
G584E	NA	1	P		1.0	disease	5 of 8	No	0 (1)	No (0)	No (0)	No (0)	FALSE
G584R	XLA	1	P		0.538	disease	6 of 8	No	0 (1)	No (0)	No (0)	No (0)	FALSE
G584V	XLA	1	P		1.0	disease	7 of 8	No	0 (1)	No (0)	No (0)	No (0)	FALSE
G584W	XLA	1	P		0.628	disease	7 of 8	No	0 (1)	No (0)	No (0)	No (0)	FALSE
V585A	NA	0.8333333333	P		0.885	disease	4 of 8	No	0 (2)	No (0)	No (0)	No (0)	FALSE
V585D	NA	1	P		1.0	disease	6 of 8	No	0 (2)	No (0)	No (0)	No (0)	FALSE
V585F	XLA	1	P		1.0	disease	5 of 8	No	0 (2)	No (0)	No (0)	No (0)	FALSE
V585G	NA	0.9166666667	P		0.962	disease	5 of 8	No	0 (2)	No (0)	No (0)	No (0)	FALSE
V585I	Putative neutral	0	N		-0.731	neutral	3 of 8	No	0 (2)	No (0)	No (0)	No (0)	FALSE
V585L	NA	0.75	P		0.84	disease	4 of 8	No	0 (2)	No (0)	No (0)	No (0)	FALSE
L586F	NA	0.7272727273	P		0.538	disease	6 of 8	No	0 (2)	No (1)	No (0)	No (0)	FALSE
L586M	NA	1	P		0.786	disease	6 of 8	No	0 (2)	No (1)	No (0)	No (0)	FALSE
L586S	NA	1	P		0.69	disease	7 of 8	No	0 (2)	No (1)	No (0)	No (0)	FALSE
L586V	NA	0.3636363636	N		0.654	disease	5 of 8	No	0 (2)	No (1)	No (0)	No (0)	FALSE
L586W	NA	1	P		0.771	disease	7 of 8	No	0 (2)	No (1)	No (0)	No (0)	FALSE
M587I	NA	0.8333333333	P		0.502	disease	3 of 8	No	0 (3)	No (0)	No (0)	No (0)	FALSE
M587K	NA	1	P		0.962	disease	5 of 8	No	0 (3)	No (0)	No (0)	No (0)	FALSE
M587L	XLA	0.25	N		0.796	disease	3 of 8	No	0 (3)	No (0)	No (0)	No (0)	FALSE
M587R	NA	1	P		1.0	disease	5 of 8	No	0 (3)	No (0)	No (0)	No (0)	FALSE
M587T	XLA	0.9166666667	P		0.962	disease	5 of 8	No	0 (3)	No (0)	No (0)	No (0)	FALSE
M587V	NA	0.75	P		0.769	disease	3 of 8	No	0 (3)	No (0)	No (0)	No (0)	FALSE
W588C	XLA	0.9090909091	P		0.918	disease	7 of 8	No	0 (3)	No (0)	No (1)	No (1)	FALSE
W588G	NA	0.9090909091	P		0.769	disease	6 of 8	No	0 (3)	No (0)	No (1)	No (1)	FALSE
W588L	NA	0.8181818182	P		0.808	disease	6 of 8	No	0 (3)	No (0)	No (1)	No (1)	FALSE
W588R	XLA	1	P		0.913	disease	7 of 8	No	0 (3)	No (0)	No (1)	No (1)	FALSE
W588S	NA	0.9090909091	P		0.987	disease	6 of 8	No	0 (3)	No (0)	No (1)	No (1)	FALSE
E589A	NA	0.9090909091	P		0.794	disease	6 of 8	No	1 (3)	No (2)	No (0)	No (0)	TRUE
E589D	XLA	0.9090909091	P		0.962	disease	7 of 8	No	1 (3)	No (2)	No (0)	No (0)	TRUE
E589G	XLA	0.9090909091	P		1.0	disease	7 of 8	Yes	1 (3)	No (2)	No (0)	No (0)	TRUE
E589K	XLA	0.9090909091	P		0.962	disease	7 of 8	No	1 (3)	No (2)	No (0)	No (0)	TRUE
E589Q	NA	0.9090909091	P		0.923	disease	7 of 8	No	1 (3)	No (2)	No (0)	No (0)	TRUE
E589V	NA	1	P		0.917	disease	7 of 8	No	1 (3)	No (2)	No (0)	No (0)	TRUE
I590F	XLA	0.6666666667	P		-0.808	neutral	4 of 8	No	0 (3)	No (0)	No (0)	No (0)	FALSE
I590L	NA	0.25	N		-0.523	neutral	3 of 8	No	0 (3)	No (0)	No (0)	No (0)	FALSE
I590M	NA	0.3333333333	N		0.852	disease	3 of 8	No	0 (3)	No (0)	No (0)	No (0)	FALSE
I590N	NA	0.9166666667	P		0.981	disease	6 of 8	No	0 (3)	No (0)	No (0)	No (0)	FALSE
I590S	NA	1	P		0.71	disease	5 of 8	No	0 (3)	No (0)	No (0)	No (0)	FALSE
I590T	NA	0.6666666667	P		0.962	disease	4 of 8	No	0 (3)	No (0)	No (0)	No (0)	FALSE
I590V	Putative neutral	0	N		-0.654	neutral	3 of 8	No	0 (3)	No (0)	No (0)	No (0)	FALSE
Y591C	NA	0.8333333333	P		0.923	disease	6 of 8	No	0 (3)	No (0)	No (0)	No (0)	FALSE
Y591D	NA	1	P		0.956	disease	6 of 8	No	0 (3)	No (0)	No (0)	No (0)	FALSE
Y591F	Putative neutral	0.0833333333	N		0.567	disease	2 of 8	No	0 (3)	No (0)	No (0)	No (0)	FALSE
Y591H	NA	0.75	P		0.989	disease	6 of 8	No	0 (3)	No (0)	No (0)	No (0)	FALSE
Y591N	NA	0.75	P		0.976	disease	6 of 8	No	0 (3)	No (0)	No (0)	No (0)	FALSE
Y591S	XLA	0.75	P		0.923	disease	6 of 8	No	0 (3)	No (0)	No (0)	No (0)	FALSE
S592A	NA	0.8333333333	P		0.949	disease	3 of 8	No	2 (1)	No (0)	No (1)	No (1)	TRUE
S592C	NA	1	P		1.0	disease	5 of 8	No	2 (1)	No (0)	No (1)	No (1)	TRUE
S592F	NA	1	P		1.0	disease	6 of 8	No	2 (1)	No (0)	No (1)	No (1)	TRUE
S592P	XLA	0.9166666667	P		1.0	disease	6 of 8	No	2 (1)	No (0)	No (1)	No (1)	TRUE
S592T	NA	0	N		-0.654	neutral	3 of 8	No	2 (1)	No (0)	No (1)	No (1)	TRUE
S592Y	XLA	1	P		0.796	disease	6 of 8	No	2 (1)	No (0)	No (1)	No (1)	TRUE
L593M	NA	0.4166666667	P		0.542	disease	5 of 8	No	0 (3)	No (0)	No (0)	No (0)	TRUE
L593P	NA	0.6666666667	P		0.619	disease	6 of 8	No	0 (3)	No (0)	No (0)	No (0)	TRUE
L593Q	NA	0.4166666667	N		0.524	disease	4 of 8	No	0 (3)	No (0)	No (0)	No (0)	TRUE
L593R	NA	0.5833333333	P		0.676	disease	5 of 8	No	0 (3)	No (0)	No (0)	No (0)	TRUE
L593V	NA	0.25	N		0.615	disease	3 of 8	No	0 (3)	No (0)	No (0)	No (0)	TRUE
G594A	NA	1	P		0.962	disease	6 of 8	No	0 (3)	No (0)	No (0)	No (0)	TRUE
G594E	XLA	1	P		1.0	disease	6 of 8	No	0 (3)	No (0)	No (0)	No (0)	TRUE
G594R	XLA	1	P		1.0	disease	6 of 8	No	0 (3)	No (0)	No (0)	No (0)	TRUE
G594V	NA	1	P		1.0	disease	7 of 8	No	0 (3)	No (0)	No (0)	No (0)	TRUE
G594W	NA	1	P		0.909	disease	7 of 8	No	0 (3)	No (0)	No (0)	No (0)	TRUE
K595E	NA	0.5	P		1.0	disease	3 of 8	No	0 (3)	No (0)	No (1)	No (1)	TRUE
K595M	NA	0.6666666667	P		0.83	disease	4 of 8	No	0 (3)	No (0)	No (1)	No (1)	TRUE
K595N	NA	0.5833333333	P		0.949	disease	4 of 8	No	0 (3)	No (0)	No (1)	No (1)	TRUE
K595Q	NA	0.5	P		0.971	disease	3 of 8	No	0 (3)	No (0)	No (1)	No (1)	TRUE
K595R	NA	0.0833333333	N		0.615	disease	3 of 8	No	0 (3)	No (0)	No (1)	No (1)	TRUE
K595T	NA	0.4166666667	P		0.731	disease	3 of 8	No	0 (3)	No (0)	No (1)	No (1)	TRUE
M596I	NA	0	N		-0.636	neutral	3 of 8	No	0 (0)	No (0)	No (0)	No (0)	TRUE
M596K	NA	0.5833333333	P		0.962	disease	3 of 8	No	0 (0)	No (0)	No (0)	No (0)	TRUE
M596L	NA	0.0833333333	N		0.504	disease	3 of 8	No	0 (0)	No (0)	No (0)	No (0)	TRUE
M596R	NA	0.5	P		1.0	disease	3 of 8	No	0 (0)	No (0)	No (0)	No (0)	TRUE
M596T	NA	0.1666666667	N		0.654	disease	3 of 8	No	0 (0)	No (0)	No (0)	No (0)	TRUE
M596V	NA	0.0833333333	N		0.846	disease	3 of 8	No	0 (0)	No (0)	No (0)	No (0)	TRUE
P597A	NA	0.9090909091	P		0.986	disease	7 of 8	No	0 (1)	No (0)	No (0)	No (0)	TRUE
P597L	NA	1	P		1.0	disease	7 of 8	No	0 (1)	No (0)	No (0)	No (0)	TRUE
P597Q	NA	1	P		0.793	disease	7 of 8	No	0 (1)	No (0)	No (0)	No (0)	TRUE
P597R	NA	1	P		0.885	disease	7 of 8	No	0 (1)	No (0)	No (0)	No (0)	TRUE
P597S	NA	0.9090909091	P		1.0	disease	7 of 8	No	0 (1)	No (0)	No (0)	No (0)	TRUE
P597T	XLA	0.9090909091	P		1.0	disease	7 of 8	No	0 (1)	No (0)	No (0)	No (0)	TRUE
Y598C	XLA	1	P		0.923	disease	7 of 8	No	0 (0)	No (0)	No (0)	No (0)	TRUE
Y598D	XLA	1	P		0.956	disease	7 of 8	No	0 (0)	No (0)	No (0)	No (0)	TRUE
Y598F	NA	0.8181818182	P		0.708	disease	3 of 8	No	0 (0)	No (0)	No (0)	No (0)	TRUE
Y598H	NA	1	P		0.989	disease	6 of 8	No	0 (0)	No (0)	No (0)	No (0)	TRUE
Y598N	NA	1	P		0.976	disease	7 of 8	No	0 (0)	No (0)	No (0)	No (0)	TRUE
Y598S	XLA	1	P		0.923	disease	7 of 8	No	0 (0)	No (0)	No (0)	No (0)	TRUE
E599A	NA	0.0833333333	N		0.577	disease	4 of 8	No	0 (0)	No (0)	No (1)	No (1)	TRUE
E599D	Putative neutral	0	N		-0.603	neutral	3 of 8	No	0 (0)	No (0)	No (1)	No (1)	TRUE
E599G	NA	0.1666666667	N		0.52	disease	4 of 8	No	0 (0)	No (0)	No (1)	No (1)	TRUE
E599K	NA	0.1666666667	N		0.83	disease	4 of 8	No	0 (0)	No (0)	No (1)	No (1)	TRUE
E599Q	NA	0	N		0.731	disease	4 of 8	No	0 (0)	No (0)	No (1)	No (1)	TRUE
E599V	NA	0.75	P		0.816	disease	4 of 8	No	0 (0)	No (0)	No (1)	No (1)	TRUE
R600G	NA	0.1666666667	N		0.731	disease	3 of 8	No	0 (1)	No (0)	No (0)	No (0)	TRUE
R600I	NA	0.4166666667	P		0.759	disease	5 of 8	No	0 (1)	No (0)	No (0)	No (0)	TRUE
R600K	NA	0	N		-0.731	neutral	3 of 8	No	0 (1)	No (0)	No (0)	No (0)	TRUE
R600S	NA	0.1666666667	N		-0.597	neutral	4 of 8	No	0 (1)	No (0)	No (0)	No (0)	TRUE
R600T	NA	0.1666666667	N		-0.732	neutral	4 of 8	No	0 (1)	No (0)	No (0)	No (0)	TRUE
F601C	NA	0.5833333333	P		0.657	disease	5 of 8	No	0 (2)	No (0)	No (0)	No (0)	TRUE
F601I	NA	0.25	N		0.601	disease	2 of 8	No	0 (2)	No (0)	No (0)	No (0)	TRUE
F601L	NA	0.0833333333	N		0.59	disease	2 of 8	No	0 (2)	No (0)	No (0)	No (0)	TRUE
F601S	NA	0.4166666667	N		0.632	disease	4 of 8	No	0 (2)	No (0)	No (0)	No (0)	TRUE
F601V	NA	0.4166666667	P		0.747	disease	2 of 8	No	0 (2)	No (0)	No (0)	No (0)	TRUE
F601Y	Putative neutral	0	N		-0.624	neutral	3 of 8	No	0 (2)	No (0)	No (0)	No (0)	TRUE
T602A	NA	0	N		-0.731	neutral	3 of 8	No	0 (2)	No (0)	No (0)	No (0)	TRUE
T602I	NA	0.1666666667	N		0.885	disease	3 of 8	No	0 (2)	No (0)	No (0)	No (0)	TRUE
T602N	Putative neutral	0	N		-0.859	neutral	3 of 8	No	0 (2)	No (0)	No (0)	No (0)	TRUE
T602P	NA	0.3333333333	N		0.846	disease	3 of 8	No	0 (2)	No (0)	No (0)	No (0)	TRUE
T602S	NA	0	N		-0.583	neutral	3 of 8	No	0 (2)	No (0)	No (0)	No (0)	TRUE
N603D	NA	1	P		0.846	disease	5 of 8	No	1 (1)	No (0)	No (0)	No (0)	TRUE
N603H	NA	1	P		0.883	disease	5 of 8	No	1 (1)	No (0)	No (0)	No (0)	TRUE
N603I	NA	1	P		0.729	disease	6 of 8	No	1 (1)	No (0)	No (0)	No (0)	TRUE
N603K	NA	1	P		0.769	disease	5 of 8	No	1 (1)	No (0)	No (0)	No (0)	TRUE
N603S	NA	1	P		0.846	disease	5 of 8	No	1 (1)	No (0)	No (0)	No (0)	TRUE
N603T	NA	1	P		0.845	disease	5 of 8	No	1 (1)	No (0)	No (0)	No (0)	TRUE
N603Y	NA	1	P		0.613	disease	6 of 8	No	1 (1)	No (0)	No (0)	No (0)	TRUE
S604C	NA	0.4166666667	P		0.615	disease	4 of 8	No	0 (2)	No (0)	No (0)	No (0)	TRUE
S604G	NA	0.0833333333	N		-0.63	neutral	3 of 8	No	0 (2)	No (0)	No (0)	No (0)	TRUE
S604I	NA	0.25	N		0.678	disease	3 of 8	No	0 (2)	No (0)	No (0)	No (0)	TRUE
S604N	NA	0.0833333333	N		-0.923	neutral	3 of 8	No	0 (2)	No (0)	No (0)	No (0)	TRUE
S604R	NA	0.3333333333	N		-0.626	neutral	3 of 8	No	0 (2)	No (0)	No (0)	No (0)	TRUE
S604T	NA	0	N		-0.654	neutral	3 of 8	No	0 (2)	No (0)	No (0)	No (0)	TRUE
E605A	NA	0.5833333333	P		0.794	disease	5 of 8	No	1 (1)	No (0)	No (0)	No (0)	TRUE
E605D	NA	0.0833333333	N		0.667	disease	3 of 8	No	1 (1)	No (0)	No (0)	No (0)	TRUE
E605G	NA	0.8333333333	P		1.0	disease	6 of 8	No	1 (1)	No (0)	No (0)	No (0)	TRUE
E605K	NA	0.5833333333	P		0.962	disease	4 of 8	No	1 (1)	No (0)	No (0)	No (0)	TRUE
E605Q	Putative neutral	0	N		0.5	disease	3 of 8	No	1 (1)	No (0)	No (0)	No (0)	TRUE
E605V	NA	0.75	P		0.917	disease	6 of 8	No	1 (1)	No (0)	No (0)	No (0)	TRUE
T606A	NA	0.1666666667	N		-0.731	neutral	3 of 8	No	0 (2)	No (0)	No (0)	No (0)	TRUE
T606I	NA	0.0833333333	N		0.769	disease	3 of 8	No	0 (2)	No (0)	No (0)	No (0)	TRUE
T606N	NA	0.5	P		0.665	disease	4 of 8	No	0 (2)	No (0)	No (0)	No (0)	TRUE
T606P	XLA	0.6666666667	P		1.0	disease	5 of 8	No	0 (2)	No (0)	No (0)	No (0)	TRUE
T606S	NA	0.25	N		0.819	disease	3 of 8	No	0 (2)	No (0)	No (0)	No (0)	TRUE
A607D	XLA	0.75	P		1.0	disease	4 of 8	Yes	0 (2)	No (0)	No (0)	No (0)	FALSE
A607G	NA	0.3333333333	N		0.767	disease	3 of 8	No	0 (2)	No (0)	No (0)	No (0)	FALSE
A607P	NA	0.75	P		1.0	disease	3 of 8	No	0 (2)	No (0)	No (0)	No (0)	FALSE
A607S	NA	0.25	N		0.88	disease	3 of 8	No	0 (2)	No (0)	No (0)	No (0)	FALSE
A607T	NA	0.1666666667	N		-0.808	neutral	3 of 8	No	0 (2)	No (0)	No (0)	No (0)	FALSE
A607V	Putative neutral	0	N		-0.654	neutral	3 of 8	No	0 (2)	No (0)	No (0)	No (0)	FALSE
E608A	NA	0.1666666667	N		0.577	disease	3 of 8	No	0 (1)	No (0)	No (0)	No (0)	FALSE
E608D	NA	0	N		0.551	disease	3 of 8	No	0 (1)	No (0)	No (0)	No (0)	FALSE
E608G	NA	0.1666666667	N		0.885	disease	3 of 8	No	0 (1)	No (0)	No (0)	No (0)	FALSE
E608K	NA	0.1666666667	N		0.868	disease	3 of 8	No	0 (1)	No (0)	No (0)	No (0)	FALSE
E608Q	NA	0.1666666667	N		0.615	disease	3 of 8	No	0 (1)	No (0)	No (0)	No (0)	FALSE
E608V	NA	0	N		0.642	disease	3 of 8	No	0 (1)	No (0)	No (0)	No (0)	FALSE
H609D	NA	0.25	N		0.538	disease	3 of 8	No	0 (1)	No (0)	No (0)	No (0)	FALSE
H609L	NA	0.25	N		0.923	disease	3 of 8	No	0 (1)	No (0)	No (0)	No (0)	FALSE
H609N	NA	0.1666666667	N		0.671	disease	3 of 8	No	0 (1)	No (0)	No (0)	No (0)	FALSE
H609P	NA	0.5833333333	P		0.733	disease	3 of 8	No	0 (1)	No (0)	No (0)	No (0)	FALSE
H609Q	NA	0	N		-0.618	neutral	3 of 8	No	0 (1)	No (0)	No (0)	No (0)	FALSE
H609R	NA	0	N		0.705	disease	3 of 8	No	0 (1)	No (0)	No (0)	No (0)	FALSE
H609Y	NA	0.5833333333	P		0.577	disease	4 of 8	No	0 (1)	No (0)	No (0)	No (0)	FALSE
I610F	NA	0.5	P		-0.808	neutral	4 of 8	No	0 (0)	No (0)	No (0)	No (0)	FALSE
I610L	NA	0	N		-0.523	neutral	3 of 8	No	0 (0)	No (0)	No (0)	No (0)	FALSE
I610M	NA	0.5	P		0.852	disease	3 of 8	No	0 (0)	No (0)	No (0)	No (0)	FALSE
I610N	NA	0.75	P		0.981	disease	5 of 8	No	0 (0)	No (0)	No (0)	No (0)	FALSE
I610S	NA	0.6666666667	P		0.71	disease	4 of 8	No	0 (0)	No (0)	No (0)	No (0)	FALSE
I610T	NA	0.5833333333	P		0.962	disease	3 of 8	No	0 (0)	No (0)	No (0)	No (0)	FALSE
I610V	Putative neutral	0	N		-0.654	neutral	3 of 8	No	0 (0)	No (0)	No (0)	No (0)	FALSE
A611D	NA	0.4166666667	N		0.803	disease	3 of 8	No	0 (0)	No (0)	No (0)	No (0)	FALSE
A611G	NA	0.0833333333	N		0.518	disease	3 of 8	No	0 (0)	No (0)	No (0)	No (0)	FALSE
A611P	NA	0.5	P		0.923	disease	3 of 8	No	0 (0)	No (0)	No (0)	No (0)	FALSE
A611S	Putative neutral	0	N		-0.615	neutral	3 of 8	No	0 (0)	No (0)	No (0)	No (0)	FALSE
A611T	NA	0	N		-0.808	neutral	3 of 8	No	0 (0)	No (0)	No (0)	No (0)	FALSE
A611V	NA	0	N		0.654	disease	3 of 8	No	0 (0)	No (0)	No (0)	No (0)	FALSE
Q612E	NA	0	N		-0.596	neutral	3 of 8	No	0 (0)	No (0)	No (0)	No (0)	FALSE
Q612H	NA	0.25	N		0.731	disease	3 of 8	No	0 (0)	No (0)	No (0)	No (0)	FALSE
Q612K	NA	0.0833333333	N		0.692	disease	3 of 8	No	0 (0)	No (0)	No (0)	No (0)	FALSE
Q612L	NA	0.25	N		0.508	disease	3 of 8	No	0 (0)	No (0)	No (0)	No (0)	FALSE
Q612P	XLA	0.5833333333	P		0.594	disease	3 of 8	No	0 (0)	No (0)	No (0)	No (0)	FALSE
Q612R	NA	0	N		-0.654	neutral	3 of 8	No	0 (0)	No (0)	No (0)	No (0)	FALSE
G613A	XLA	1	P		0.962	disease	7 of 8	No	0 (0)	No (0)	No (0)	No (0)	FALSE
G613C	NA	1	P		0.885	disease	6 of 8	No	0 (0)	No (0)	No (0)	No (0)	FALSE
G613D	XLA	1	P		1.0	disease	6 of 8	Yes	0 (0)	No (0)	No (0)	No (0)	FALSE
G613R	NA	1	P		1.0	disease	6 of 8	No	0 (0)	No (0)	No (0)	No (0)	FALSE
G613S	NA	1	P		1.0	disease	5 of 8	No	0 (0)	No (0)	No (0)	No (0)	FALSE
G613V	NA	1	P		1.0	disease	6 of 8	No	0 (0)	No (0)	No (0)	No (0)	FALSE
L614I	NA	0.0833333333	N		-0.629	neutral	3 of 8	No	0 (0)	No (0)	No (0)	No (0)	FALSE
L614P	NA	0.4166666667	N		0.811	disease	4 of 8	No	0 (0)	No (0)	No (0)	No (0)	FALSE
L614Q	NA	0.0833333333	N		0.665	disease	3 of 8	No	0 (0)	No (0)	No (0)	No (0)	FALSE
L614R	NA	0.1666666667	N		0.74	disease	3 of 8	No	0 (0)	No (0)	No (0)	No (0)	FALSE
L614V	NA	0	N		-0.564	neutral	3 of 8	No	0 (0)	No (0)	No (0)	No (0)	FALSE
R615C	NA	1	P		1.0	disease	7 of 8	No	0 (1)	No (0)	No (1)	No (1)	FALSE
R615G	NA	1	P		1.0	disease	7 of 8	No	0 (1)	No (0)	No (1)	No (1)	FALSE
R615H	NA	1	P		0.769	disease	6 of 8	No	0 (1)	No (0)	No (1)	No (1)	FALSE
R615L	NA	1	P		0.898	disease	6 of 8	No	0 (1)	No (0)	No (1)	No (1)	FALSE
R615P	XLA	1	P		0.931	disease	7 of 8	No	0 (1)	No (0)	No (1)	No (1)	FALSE
R615S	XLA	1	P		0.664	disease	7 of 8	No	0 (1)	No (0)	No (1)	No (1)	FALSE
L616F	XLA	0.8181818182	P		0.962	disease	6 of 8	No	0 (1)	No (0)	No (1)	No (1)	FALSE
L616H	NA	1	P		0.94	disease	6 of 8	No	0 (1)	No (0)	No (1)	No (1)	FALSE
L616I	XLA	0.8181818182	P		0.642	disease	6 of 8	No	0 (1)	No (0)	No (1)	No (1)	FALSE
L616P	NA	0.9090909091	P		1.0	disease	6 of 8	No	0 (1)	No (0)	No (1)	No (1)	FALSE
L616R	NA	1	P		0.959	disease	6 of 8	No	0 (1)	No (0)	No (1)	No (1)	FALSE
L616V	XLA	0.8181818182	P		0.538	disease	6 of 8	No	0 (1)	No (0)	No (1)	No (1)	FALSE
Y617C	NA	0.6666666667	P		0.915	disease	5 of 8	No	0 (3)	No (0)	Yes (0)	Yes (0)	FALSE
Y617D	NA	0.5	P		0.897	disease	5 of 8	No	0 (3)	No (0)	Yes (0)	Yes (0)	FALSE
Y617F	NA	0.3333333333	N		0.667	disease	3 of 8	No	0 (3)	No (0)	Yes (0)	Yes (0)	FALSE
Y617H	NA	0.4166666667	P		0.808	disease	5 of 8	No	0 (3)	No (0)	Yes (0)	Yes (0)	FALSE
Y617N	NA	0.5833333333	P		0.819	disease	5 of 8	No	0 (3)	No (0)	Yes (0)	Yes (0)	FALSE
Y617S	NA	0.4166666667	P		0.782	disease	5 of 8	No	0 (3)	No (0)	Yes (0)	Yes (0)	FALSE
R618G	NA	0.7272727273	P		1.0	disease	6 of 8	No	0 (2)	No (0)	No (2)	No (1)	FALSE
R618K	NA	0.2727272727	N		-0.634	neutral	3 of 8	No	0 (2)	No (0)	No (2)	No (1)	FALSE
R618M	NA	0.6363636364	P		0.81	disease	5 of 8	No	0 (2)	No (0)	No (2)	No (1)	FALSE
R618S	NA	0.6363636364	P		0.882	disease	6 of 8	No	0 (2)	No (0)	No (2)	No (1)	FALSE
R618T	NA	0.6363636364	P		0.798	disease	6 of 8	No	0 (2)	No (0)	No (2)	No (1)	FALSE
R618W	NA	0.8181818182	P		1.0	disease	6 of 8	No	0 (2)	No (0)	No (2)	No (1)	FALSE
P619A	XLA	1	P		0.986	disease	7 of 8	No	0 (3)	No (0)	No (1)	No (1)	FALSE
P619H	NA	1	P		0.846	disease	7 of 8	No	0 (3)	No (0)	No (1)	No (1)	FALSE
P619L	XLA	1	P		1.0	disease	7 of 8	No	0 (3)	No (0)	No (1)	No (1)	FALSE
P619R	NA	1	P		0.885	disease	7 of 8	No	0 (3)	No (0)	No (1)	No (1)	FALSE
P619S	XLA	1	P		1.0	disease	6 of 8	No	0 (3)	No (0)	No (1)	No (1)	FALSE
P619T	XLA	1	P		1.0	disease	6 of 8	No	0 (3)	No (0)	No (1)	No (1)	FALSE
H620D	NA	0.1666666667	N		0.923	disease	3 of 8	No	0 (0)	No (0)	No (0)	No (0)	FALSE
H620L	NA	0.1666666667	N		1.0	disease	3 of 8	No	0 (0)	No (0)	No (0)	No (0)	FALSE
H620N	NA	0.0833333333	N		0.783	disease	3 of 8	No	0 (0)	No (0)	No (0)	No (0)	FALSE
H620P	NA	0.3333333333	N		0.733	disease	3 of 8	No	0 (0)	No (0)	No (0)	No (0)	FALSE
H620Q	Putative neutral	0	N		-0.579	neutral	3 of 8	No	0 (0)	No (0)	No (0)	No (0)	FALSE
H620R	NA	0	N		0.705	disease	3 of 8	No	0 (0)	No (0)	No (0)	No (0)	FALSE
H620Y	NA	0.0833333333	N		0.5	disease	3 of 8	No	0 (0)	No (0)	No (0)	No (0)	FALSE
L621M	NA	0	N		0.542	disease	3 of 8	No	0 (0)	No (0)	No (1)	No (0)	FALSE
L621P	NA	0.75	P		0.808	disease	4 of 8	No	0 (0)	No (0)	No (1)	No (0)	FALSE
L621Q	NA	0	N		0.588	disease	3 of 8	No	0 (0)	No (0)	No (1)	No (0)	FALSE
L621R	NA	0.5833333333	P		0.827	disease	3 of 8	No	0 (0)	No (0)	No (1)	No (0)	FALSE
L621V	NA	0.25	N		0.654	disease	3 of 8	No	0 (0)	No (0)	No (1)	No (0)	FALSE
A622D	NA	1	P		1.0	disease	6 of 8	No	0 (2)	No (0)	No (1)	No (0)	FALSE
A622G	NA	0.9166666667	P		0.634	disease	5 of 8	No	0 (2)	No (0)	No (1)	No (0)	FALSE
A622P	XLA	0.9166666667	P		0.962	disease	6 of 8	No	0 (2)	No (0)	No (1)	No (0)	FALSE
A622S	NA	0.5	P		0.854	disease	3 of 8	No	0 (2)	No (0)	No (1)	No (0)	FALSE
A622T	NA	0.75	P		0.538	disease	5 of 8	No	0 (2)	No (0)	No (1)	No (0)	FALSE
A622V	NA	0.8333333333	P		0.692	disease	5 of 8	No	0 (2)	No (0)	No (1)	No (0)	FALSE
S623A	NA	0.25	N		0.586	disease	3 of 8	No	0 (2)	No (0)	Yes (0)	No (0)	FALSE
S623L	XLA	0.5	P		0.519	disease	4 of 8	No	0 (2)	No (0)	Yes (0)	No (0)	FALSE
S623P	NA	0.25	N		0.538	disease	3 of 8	No	0 (2)	No (0)	Yes (0)	No (0)	FALSE
S623T	NA	0.25	N		-0.692	neutral	3 of 8	No	0 (2)	No (0)	Yes (0)	No (0)	FALSE
E624A	NA	0.0833333333	N		-0.681	neutral	3 of 8	No	1 (1)	No (0)	No (1)	No (0)	FALSE
E624D	Putative neutral	0	N		-0.641	neutral	3 of 8	No	1 (1)	No (0)	No (1)	No (0)	FALSE
E624G	NA	0.0833333333	N		0.559	disease	3 of 8	No	1 (1)	No (0)	No (1)	No (0)	FALSE
E624K	NA	0.0833333333	N		0.522	disease	3 of 8	No	1 (1)	No (0)	No (1)	No (0)	FALSE
E624Q	NA	0	N		0.551	disease	3 of 8	No	1 (1)	No (0)	No (1)	No (0)	FALSE
E624V	NA	0.3333333333	N		0.68	disease	3 of 8	No	1 (1)	No (0)	No (1)	No (0)	FALSE
K625E	NA	0	N		0.545	disease	2 of 8	No	0 (2)	No (0)	No (1)	No (0)	FALSE
K625M	NA	0.0833333333	N		0.711	disease	3 of 8	No	0 (2)	No (0)	No (1)	No (0)	FALSE
K625N	NA	0.0833333333	N		-0.525	neutral	3 of 8	No	0 (2)	No (0)	No (1)	No (0)	FALSE
K625Q	NA	0	N		0.565	disease	3 of 8	No	0 (2)	No (0)	No (1)	No (0)	FALSE
K625R	NA	0	N		0.59	disease	3 of 8	No	0 (2)	No (0)	No (1)	No (0)	FALSE
K625T	NA	0	N		-0.681	neutral	3 of 8	No	0 (2)	No (0)	No (1)	No (0)	FALSE
V626A	NA	0.75	P		0.885	disease	3 of 8	No	0 (2)	No (0)	No (1)	No (0)	FALSE
V626E	NA	1	P		0.885	disease	6 of 8	No	0 (2)	No (0)	No (1)	No (0)	FALSE
V626G	XLA	0.9166666667	P		0.962	disease	6 of 8	No	0 (2)	No (0)	No (1)	No (0)	FALSE
V626I	Putative neutral	0	N		-0.731	neutral	3 of 8	No	0 (2)	No (0)	No (1)	No (0)	FALSE
V626L	NA	0.0833333333	N		0.731	disease	4 of 8	No	0 (2)	No (0)	No (1)	No (0)	FALSE
Y627C	NA	1	P		0.923	disease	6 of 8	No	1 (1)	No (0)	No (2)	No (1)	FALSE
Y627D	NA	1	P		0.956	disease	6 of 8	No	1 (1)	No (0)	No (2)	No (1)	FALSE
Y627F	NA	0.5	P		0.808	disease	3 of 8	No	1 (1)	No (0)	No (2)	No (1)	FALSE
Y627H	NA	0.75	P		0.92	disease	6 of 8	No	1 (1)	No (0)	No (2)	No (1)	FALSE
Y627N	NA	1	P		0.976	disease	6 of 8	No	1 (1)	No (0)	No (2)	No (1)	FALSE
Y627S	NA	1	P		0.923	disease	6 of 8	No	1 (1)	No (0)	No (2)	No (1)	FALSE
T628A	NA	0	N		-0.731	neutral	3 of 8	No	0 (2)	No (0)	No (1)	No (0)	FALSE
T628I	NA	0.0833333333	N		0.846	disease	3 of 8	No	0 (2)	No (0)	No (1)	No (0)	FALSE
T628N	NA	0	N		-0.73	neutral	3 of 8	No	0 (2)	No (0)	No (1)	No (0)	FALSE
T628P	NA	0.25	N		0.846	disease	3 of 8	No	0 (2)	No (0)	No (1)	No (0)	FALSE
T628S	NA	0	N		0.533	disease	3 of 8	No	0 (2)	No (0)	No (1)	No (0)	FALSE
I629F	NA	0.75	P		-0.808	neutral	3 of 8	No	0 (1)	No (0)	No (0)	No (0)	FALSE
I629L	NA	0.0833333333	N		-0.628	neutral	3 of 8	No	0 (1)	No (0)	No (0)	No (0)	FALSE
I629M	NA	0.4166666667	P		0.634	disease	3 of 8	No	0 (1)	No (0)	No (0)	No (0)	FALSE
I629N	NA	0.9166666667	P		0.981	disease	4 of 8	No	0 (1)	No (0)	No (0)	No (0)	FALSE
I629S	NA	0.8333333333	P		0.71	disease	4 of 8	No	0 (1)	No (0)	No (0)	No (0)	FALSE
I629T	NA	0.6666666667	P		0.962	disease	4 of 8	No	0 (1)	No (0)	No (0)	No (0)	FALSE
I629V	NA	0	N		-0.577	neutral	3 of 8	No	0 (1)	No (0)	No (0)	No (0)	FALSE
M630I	NA	1	P		0.502	disease	6 of 8	No	0 (1)	No (0)	No (0)	No (0)	FALSE
M630K	XLA	1	P		0.962	disease	7 of 8	Yes	0 (1)	No (0)	No (0)	No (0)	FALSE
M630L	NA	0.9090909091	P		0.617	disease	4 of 8	No	0 (1)	No (0)	No (0)	No (0)	FALSE
M630R	NA	1	P		1.0	disease	7 of 8	No	0 (1)	No (0)	No (0)	No (0)	FALSE
M630T	XLA	1	P		0.962	disease	7 of 8	No	0 (1)	No (0)	No (0)	No (0)	FALSE
M630V	XLA	1	P		0.974	disease	6 of 8	No	0 (1)	No (0)	No (0)	No (0)	FALSE
Y631C	NA	0.5833333333	P		0.588	disease	4 of 8	No	0 (1)	No (0)	No (0)	No (0)	FALSE
Y631D	NA	0.4166666667	N		0.741	disease	3 of 8	No	0 (1)	No (0)	No (0)	No (0)	FALSE
Y631F	NA	0.25	N		0.567	disease	3 of 8	No	0 (1)	No (0)	No (0)	No (0)	FALSE
Y631H	NA	0.3333333333	N		0.581	disease	3 of 8	No	0 (1)	No (0)	No (0)	No (0)	FALSE
Y631N	NA	0.4166666667	N		0.586	disease	3 of 8	No	0 (1)	No (0)	No (0)	No (0)	FALSE
Y631S	NA	0.3333333333	N		-0.526	neutral	3 of 8	No	0 (1)	No (0)	No (0)	No (0)	FALSE
S632C	NA	0.5	P		0.769	disease	5 of 8	No	0 (2)	No (0)	No (0)	No (0)	FALSE
S632G	NA	0.25	N		-0.668	neutral	4 of 8	No	0 (2)	No (0)	No (0)	No (0)	FALSE
S632I	NA	0.5833333333	P		0.716	disease	4 of 8	No	0 (2)	No (0)	No (0)	No (0)	FALSE
S632N	NA	0.3333333333	N		-0.923	neutral	3 of 8	No	0 (2)	No (0)	No (0)	No (0)	FALSE
S632R	NA	0.4166666667	N		-0.664	neutral	5 of 8	No	0 (2)	No (0)	No (0)	No (0)	FALSE
S632T	NA	0.25	N		-0.654	neutral	3 of 8	No	0 (2)	No (0)	No (0)	No (0)	FALSE
C633F	NA	1	P		0.846	disease	7 of 8	No	0 (1)	No (0)	No (0)	No (0)	FALSE
C633G	NA	1	P		1.0	disease	7 of 8	No	0 (1)	No (0)	No (0)	No (0)	FALSE
C633R	NA	1	P		1.0	disease	7 of 8	No	0 (1)	No (0)	No (0)	No (0)	FALSE
C633S	NA	0.9166666667	P		0.782	disease	7 of 8	No	0 (1)	No (0)	No (0)	No (0)	FALSE
C633W	NA	1	P		1.0	disease	7 of 8	No	0 (1)	No (0)	No (0)	No (0)	FALSE
C633Y	XLA	1	P		1.0	disease	7 of 8	No	0 (1)	No (0)	No (0)	No (0)	FALSE
W634C	XLA	1	P		0.918	disease	6 of 8	No	0 (2)	No (0)	No (0)	No (0)	FALSE
W634G	NA	1	P		0.769	disease	7 of 8	No	0 (2)	No (0)	No (0)	No (0)	FALSE
W634L	XLA	1	P		0.808	disease	6 of 8	No	0 (2)	No (0)	No (0)	No (0)	FALSE
W634R	NA	1	P		0.913	disease	7 of 8	No	0 (2)	No (0)	No (0)	No (0)	FALSE
W634S	XLA	1	P		0.987	disease	7 of 8	No	0 (2)	No (0)	No (0)	No (0)	FALSE
H635D	NA	0.4166666667	P		0.694	disease	3 of 8	No	0 (1)	No (0)	No (0)	No (0)	FALSE
H635L	NA	0.4166666667	P		0.885	disease	3 of 8	No	0 (1)	No (0)	No (0)	No (0)	FALSE
H635N	NA	0.4166666667	P		0.704	disease	3 of 8	No	0 (1)	No (0)	No (0)	No (0)	FALSE
H635P	NA	0.5833333333	P		0.733	disease	3 of 8	No	0 (1)	No (0)	No (0)	No (0)	FALSE
H635Q	NA	0.4166666667	P		-0.618	neutral	3 of 8	No	0 (1)	No (0)	No (0)	No (0)	FALSE
H635R	NA	0.3333333333	N		0.705	disease	3 of 8	No	0 (1)	No (0)	No (0)	No (0)	FALSE
H635Y	NA	0.5833333333	P		0.769	disease	3 of 8	No	0 (1)	No (0)	No (0)	No (0)	FALSE
E636A	NA	0.5833333333	P		0.717	disease	3 of 8	No	0 (1)	No (0)	No (0)	No (0)	FALSE
E636D	NA	0.25	N		0.897	disease	3 of 8	No	0 (1)	No (0)	No (0)	No (0)	FALSE
E636G	NA	0.6666666667	P		0.923	disease	4 of 8	No	0 (1)	No (0)	No (0)	No (0)	FALSE
E636K	NA	0.3333333333	N		0.599	disease	4 of 8	No	0 (1)	No (0)	No (0)	No (0)	FALSE
E636Q	NA	0.4166666667	P		0.923	disease	4 of 8	No	0 (1)	No (0)	No (0)	No (0)	FALSE
E636V	NA	0.6666666667	P		0.917	disease	4 of 8	No	0 (1)	No (0)	No (0)	No (0)	FALSE
K637E	NA	0.0833333333	N		0.545	disease	6 of 8	No	0 (1)	No (0)	No (0)	No (0)	FALSE
K637I	NA	0.3333333333	N		0.73	disease	6 of 8	No	0 (1)	No (0)	No (0)	No (0)	FALSE
K637N	NA	0.0833333333	N		-0.525	neutral	5 of 8	No	0 (1)	No (0)	No (0)	No (0)	FALSE
K637Q	NA	0.1666666667	N		0.629	disease	5 of 8	No	0 (1)	No (0)	No (0)	No (0)	FALSE
K637R	NA	0	N		0.59	disease	5 of 8	No	0 (1)	No (0)	No (0)	No (0)	FALSE
K637T	NA	0.1666666667	N		-0.643	neutral	5 of 8	No	0 (1)	No (0)	No (0)	No (0)	FALSE
A638E	NA	0.6666666667	P		0.955	disease	4 of 8	No	0 (1)	No (0)	No (0)	No (0)	FALSE
A638G	NA	0.4166666667	P		0.69	disease	3 of 8	No	0 (1)	No (0)	No (0)	No (0)	FALSE
A638P	Putative neutral	0	N		0.543	disease	3 of 8	No	0 (1)	No (0)	No (0)	No (0)	FALSE
A638S	NA	0.3333333333	N		0.854	disease	3 of 8	No	0 (1)	No (0)	No (0)	No (0)	FALSE
A638T	NA	0.4166666667	P		0.692	disease	4 of 8	No	0 (1)	No (0)	No (0)	No (0)	FALSE
A638V	NA	0.5833333333	P		0.962	disease	4 of 8	No	0 (1)	No (0)	No (0)	No (0)	FALSE
D639A	NA	0.25	N		0.986	disease	3 of 8	No	0 (1)	No (0)	No (0)	No (0)	FALSE
D639E	Putative neutral	0	N		-0.718	neutral	2 of 8	No	0 (1)	No (0)	No (0)	No (0)	FALSE
D639G	NA	0.25	N		1.0	disease	3 of 8	No	0 (1)	No (0)	No (0)	No (0)	FALSE
D639H	NA	0.4166666667	P		0.96	disease	4 of 8	No	0 (1)	No (0)	No (0)	No (0)	FALSE
D639N	NA	0.0833333333	N		0.753	disease	3 of 8	No	0 (1)	No (0)	No (0)	No (0)	FALSE
D639V	NA	0.5	P		0.58	disease	3 of 8	No	0 (1)	No (0)	No (0)	No (0)	FALSE
D639Y	NA	0.6666666667	P		0.962	disease	5 of 8	No	0 (1)	No (0)	No (0)	No (0)	FALSE
E640A	NA	0.0833333333	N		-0.614	neutral	3 of 8	No	0 (1)	No (0)	No (0)	No (0)	FALSE
E640D	NA	0	N		-0.641	neutral	3 of 8	No	0 (1)	No (0)	No (0)	No (0)	FALSE
E640G	NA	0.0833333333	N		-0.507	neutral	3 of 8	No	0 (1)	No (0)	No (0)	No (0)	FALSE
E640K	NA	0	N		0.522	disease	3 of 8	No	0 (1)	No (0)	No (0)	No (0)	FALSE
E640Q	NA	0	N		0.654	disease	3 of 8	No	0 (1)	No (0)	No (0)	No (0)	FALSE
E640V	NA	0.25	N		0.603	disease	4 of 8	No	0 (1)	No (0)	No (0)	No (0)	FALSE
R641C	XLA	1	P		1.0	disease	7 of 8	No	1 (0)	No (0)	No (0)	No (0)	FALSE
R641G	XLA	1	P		1.0	disease	7 of 8	No	1 (0)	No (0)	No (0)	No (0)	FALSE
R641H	XLA	1	P		0.962	disease	7 of 8	No	1 (0)	No (0)	No (0)	No (0)	FALSE
R641L	NA	1	P		0.971	disease	7 of 8	No	1 (0)	No (0)	No (0)	No (0)	FALSE
R641P	NA	1	P		1.0	disease	7 of 8	No	1 (0)	No (0)	No (0)	No (0)	FALSE
R641S	NA	1	P		0.882	disease	7 of 8	No	1 (0)	No (0)	No (0)	No (0)	FALSE
P642A	NA	0.8181818182	P		0.986	disease	6 of 8	No	0 (1)	No (0)	No (0)	No (0)	FALSE
P642H	NA	1	P		0.846	disease	7 of 8	No	0 (1)	No (0)	No (0)	No (0)	FALSE
P642L	NA	1	P		1.0	disease	7 of 8	No	0 (1)	No (0)	No (0)	No (0)	FALSE
P642R	XLA	1	P		0.885	disease	7 of 8	No	0 (1)	No (0)	No (0)	No (0)	FALSE
P642S	NA	0.9090909091	P		1.0	disease	7 of 8	No	0 (1)	No (0)	No (0)	No (0)	FALSE
P642T	NA	0.8181818182	P		1.0	disease	7 of 8	No	0 (1)	No (0)	No (0)	No (0)	FALSE
T643A	NA	0.0833333333	N		-0.731	neutral	3 of 8	No	0 (2)	No (0)	No (0)	No (0)	FALSE
T643I	XLA	0.5	P		0.885	disease	5 of 8	No	0 (2)	No (0)	No (0)	No (0)	FALSE
T643N	NA	0.3333333333	N		-0.69	neutral	3 of 8	No	0 (2)	No (0)	No (0)	No (0)	FALSE
T643P	NA	0.5	P		0.769	disease	4 of 8	No	0 (2)	No (0)	No (0)	No (0)	FALSE
T643S	NA	0	N		-0.583	neutral	3 of 8	No	0 (2)	No (0)	No (0)	No (0)	FALSE
F644C	NA	1	P		1.0	disease	6 of 8	No	0 (1)	No (0)	No (0)	No (0)	FALSE
F644I	NA	0.9090909091	P		0.769	disease	6 of 8	No	0 (1)	No (0)	No (0)	No (0)	FALSE
F644L	XLA	0.9090909091	P		1.0	disease	6 of 8	No	0 (1)	No (0)	No (0)	No (0)	FALSE
F644S	XLA	1	P		1.0	disease	7 of 8	No	0 (1)	No (0)	No (0)	No (0)	FALSE
F644V	NA	0.9090909091	P		0.992	disease	7 of 8	No	0 (1)	No (0)	No (0)	No (0)	FALSE
F644Y	XLA	0.9090909091	P		0.8	disease	7 of 8	No	0 (1)	No (0)	No (0)	No (0)	FALSE
K645E	NA	0	N		0.545	disease	3 of 8	No	1 (0)	No (0)	No (0)	No (0)	FALSE
K645I	NA	0.0833333333	N		0.799	disease	3 of 8	No	1 (0)	No (0)	No (0)	No (0)	FALSE
K645N	NA	0.0833333333	N		0.661	disease	3 of 8	No	1 (0)	No (0)	No (0)	No (0)	FALSE
K645Q	Putative neutral	0	N		0.604	disease	3 of 8	No	1 (0)	No (0)	No (0)	No (0)	FALSE
K645R	NA	0	N		0.59	disease	3 of 8	No	1 (0)	No (0)	No (0)	No (0)	FALSE
K645T	NA	0	N		-0.643	neutral	3 of 8	No	1 (0)	No (0)	No (0)	No (0)	FALSE
I646F	NA	0.0833333333	N		-0.788	neutral	3 of 8	No	0 (1)	No (0)	No (0)	No (0)	FALSE
I646L	NA	0.0833333333	N		-0.667	neutral	3 of 8	No	0 (1)	No (0)	No (0)	No (0)	FALSE
I646M	NA	0	N		-0.596	neutral	3 of 8	No	0 (1)	No (0)	No (0)	No (0)	FALSE
I646N	NA	0.1666666667	N		0.716	disease	3 of 8	No	0 (1)	No (0)	No (0)	No (0)	FALSE
I646S	NA	0	N		-0.615	neutral	3 of 8	No	0 (1)	No (0)	No (0)	No (0)	FALSE
I646T	NA	0	N		0.654	disease	3 of 8	No	0 (1)	No (0)	No (0)	No (0)	FALSE
I646V	NA	0	N		0.577	disease	3 of 8	No	0 (1)	No (0)	No (0)	No (0)	FALSE
L647F	NA	0.9090909091	P		0.962	disease	4 of 8	No	0 (1)	No (0)	No (0)	No (0)	FALSE
L647H	NA	1	P		0.94	disease	6 of 8	No	0 (1)	No (0)	No (0)	No (0)	FALSE
L647I	NA	0.6363636364	P		0.642	disease	3 of 8	No	0 (1)	No (0)	No (0)	No (0)	FALSE
L647P	XLA	1	P		1.0	disease	6 of 8	No	0 (1)	No (0)	No (0)	No (0)	FALSE
L647R	XLA	1	P		0.959	disease	5 of 8	No	0 (1)	No (0)	No (0)	No (0)	FALSE
L647V	NA	0.7272727273	P		0.654	disease	3 of 8	No	0 (1)	No (0)	No (0)	No (0)	FALSE
L648M	NA	0	N		0.531	disease	4 of 8	No	0 (1)	No (0)	No (0)	No (0)	FALSE
L648P	XLA	1	P		0.885	disease	5 of 8	No	0 (1)	No (0)	No (0)	No (0)	FALSE
L648Q	NA	0.6666666667	P		0.55	disease	3 of 8	No	0 (1)	No (0)	No (0)	No (0)	FALSE
L648R	NA	0.6666666667	P		0.789	disease	4 of 8	No	0 (1)	No (0)	No (0)	No (0)	FALSE
L648V	NA	0	N		0.731	disease	3 of 8	No	0 (1)	No (0)	No (0)	No (0)	FALSE
S649C	NA	0.0833333333	N		0.538	disease	4 of 8	No	0 (1)	No (0)	No (0)	No (0)	FALSE
S649G	NA	0	N		-0.63	neutral	3 of 8	No	0 (1)	No (0)	No (0)	No (0)	FALSE
S649I	NA	0.25	N		0.678	disease	3 of 8	No	0 (1)	No (0)	No (0)	No (0)	FALSE
S649N	NA	0.1666666667	N		-0.923	neutral	3 of 8	No	0 (1)	No (0)	No (0)	No (0)	FALSE
S649R	NA	0.25	N		-0.664	neutral	3 of 8	No	0 (1)	No (0)	No (0)	No (0)	FALSE
S649T	NA	0.0833333333	N		-0.577	neutral	3 of 8	No	0 (1)	No (0)	No (0)	No (0)	FALSE
N650D	NA	0	N		-0.525	neutral	3 of 8	No	0 (0)	No (0)	No (0)	No (0)	FALSE
N650H	NA	0	N		0.667	disease	4 of 8	No	0 (0)	No (0)	No (0)	No (0)	FALSE
N650I	NA	0.0833333333	N		0.622	disease	3 of 8	No	0 (0)	No (0)	No (0)	No (0)	FALSE
N650K	NA	0	N		0.552	disease	3 of 8	No	0 (0)	No (0)	No (0)	No (0)	FALSE
N650S	Putative neutral	0	N		0.59	disease	3 of 8	No	0 (0)	No (0)	No (0)	No (0)	FALSE
N650T	NA	0	N		0.629	disease	3 of 8	No	0 (0)	No (0)	No (0)	No (0)	FALSE
N650Y	NA	0.1666666667	N		-0.529	neutral	4 of 8	No	0 (0)	No (0)	No (0)	No (0)	FALSE
I651F	NA	0.5833333333	P		-0.711	neutral	4 of 8	No	0 (0)	No (0)	No (0)	No (0)	FALSE
I651L	NA	0	N		-0.667	neutral	2 of 8	No	0 (0)	No (0)	No (0)	No (0)	FALSE
I651M	NA	0.1666666667	N		0.788	disease	4 of 8	No	0 (0)	No (0)	No (0)	No (0)	FALSE
I651N	NA	0.75	P		0.981	disease	5 of 8	No	0 (0)	No (0)	No (0)	No (0)	FALSE
I651S	XLA	0.6666666667	P		0.71	disease	5 of 8	No	0 (0)	No (0)	No (0)	No (0)	FALSE
I651T	XLA	0.5	P		0.962	disease	4 of 8	No	0 (0)	No (0)	No (0)	No (0)	FALSE
I651V	NA	0	N		0.808	disease	3 of 8	No	0 (0)	No (0)	No (0)	No (0)	FALSE
L652I	NA	0.0833333333	N		0.511	disease	3 of 8	No	0 (0)	No (0)	No (0)	No (0)	FALSE
L652P	XLA	0.5833333333	P		0.811	disease	5 of 8	Yes	0 (0)	No (0)	No (0)	No (0)	FALSE
L652Q	NA	0.1666666667	N		0.524	disease	3 of 8	No	0 (0)	No (0)	No (0)	No (0)	FALSE
L652R	NA	0.3333333333	N		0.676	disease	3 of 8	No	0 (0)	No (0)	No (0)	No (0)	FALSE
L652V	NA	0	N		0.615	disease	3 of 8	No	0 (0)	No (0)	No (0)	No (0)	FALSE
D653A	NA	0.0833333333	N		0.876	disease	3 of 8	No	0 (0)	No (0)	No (0)	No (0)	FALSE
D653E	NA	0.0833333333	N		-0.718	neutral	2 of 8	No	0 (0)	No (0)	No (0)	No (0)	FALSE
D653G	NA	0.25	N		0.968	disease	3 of 8	No	0 (0)	No (0)	No (0)	No (0)	FALSE
D653H	NA	0.3333333333	N		0.808	disease	4 of 8	No	0 (0)	No (0)	No (0)	No (0)	FALSE
D653N	NA	0.0833333333	N		0.734	disease	3 of 8	No	0 (0)	No (0)	No (0)	No (0)	FALSE
D653V	NA	0.6666666667	P		-0.655	neutral	4 of 8	No	0 (0)	No (0)	No (0)	No (0)	FALSE
D653Y	NA	0.6666666667	P		0.737	disease	4 of 8	No	0 (0)	No (0)	No (0)	No (0)	FALSE
V654A	NA	0.0833333333	N		0.885	disease	3 of 8	No	0 (0)	No (0)	No (1)	No (0)	FALSE
V654D	NA	0.5	P		1.0	disease	3 of 8	No	0 (0)	No (0)	No (1)	No (0)	FALSE
V654F	NA	0.25	N		0.808	disease	3 of 8	No	0 (0)	No (0)	No (1)	No (0)	FALSE
V654G	NA	0.25	N		0.962	disease	3 of 8	No	0 (0)	No (0)	No (1)	No (0)	FALSE
V654I	NA	0	N		-0.731	neutral	2 of 8	No	0 (0)	No (0)	No (1)	No (0)	FALSE
V654L	NA	0.0833333333	N		-0.577	neutral	2 of 8	No	0 (0)	No (0)	No (1)	No (0)	FALSE
M655I	NA	0.1666666667	N		-0.636	neutral	2 of 8	No	0 (0)	No (0)	No (0)	No (0)	FALSE
M655K	NA	0.4166666667	P		0.629	disease	3 of 8	No	0 (0)	No (0)	No (0)	No (0)	FALSE
M655L	NA	0	N		-0.522	neutral	2 of 8	No	0 (0)	No (0)	No (0)	No (0)	FALSE
M655R	NA	0.3333333333	N		0.791	disease	3 of 8	No	0 (0)	No (0)	No (0)	No (0)	FALSE
M655T	NA	0.1666666667	N		-0.692	neutral	3 of 8	No	0 (0)	No (0)	No (0)	No (0)	FALSE
M655V	NA	0	N		-0.602	neutral	2 of 8	No	0 (0)	No (0)	No (0)	No (0)	FALSE
Legend*
KinMutRF_score: KinMutRF prediction score. The closer to 1 in absolute value the higher the confidence
KinMutRF_prediction: KinMutRF prediction
ODP: Number of other damage predictors that predict the mutation as damaging: SIFT, Polyphen2_HDIV, Polyphen2_HVAR, MutationTaster, MutationAssessor, FATHMM, VEST3, and CADD
CV: Marked pathogenic in ClinVar
CS: Number of COSMIC samples with variants overlapping that same residue. The number of samples with mutations close to the variant is shown in parenthesis
FL: Variant overlapping a Firestar ligand binding or catalytic residue. The number of Firestar annotated residues close to the variant is shown in parenthesis
MR: Variant overlapping a post-translational modifications (UniProt feature: MOD_RES) annotated residue. The number of such residues close to the variant is shown in parenthesis
MUT: Variant overlapping a residue experimentally altered by mutagenesis (UniProt feature: MUTAGEN). The number of such resdidues close to the variant is shown in parenthesis
PPI: The variant affects a protein-protein interaction interface
*Details about PON-BTK predictions (Label,Consensus pathogenicity,etc) are available at http://structure.bmc.lu.se/PON-BTK/
