# Supplementary material for: KinMutRF: a random forest classifier of sequence variants in the human protein kinase superfamily
Source: BMC Genomics. 2016 Jun 23;17(Suppl 2):396. doi: 10.1186/s12864-016-2723-1 (PMC4928150; doi:10.1186/s12864-016-2723-1)
Supplement: Additional file 4: — Supplementary File S2. KinMutRF predictions on the unclassified variants in UniProt, including the prediction features that describe each variant. (TXT 155 kb) [file 12864_2016_2723_MOESM4_ESM.txt]

acc	mutation	group	group_lor	sumGOlor	domain	domain_lor	aa_wt	aa_mt	volume	cbetabranching	hydrophobicity	formal_charge	firedb	phosphoelm	any_uniprot	act_site	binding	carbohyd	disulfid	metal	mod_res	np_bind	repeat	signal	site	transmem	zn_fing	sift	type	prediction	score
O00238	D297N	TKL	1.910551	185.7142	Protein_kinase	0.950917	D	N	3	0	0	1	FALSE	FALSE	FALSE	FALSE	FALSE	FALSE	FALSE	FALSE	FALSE	FALSE	FALSE	FALSE	FALSE	FALSE	FALSE	0.24	?	neutral	0.742
O00238	R31H	TKL	1.910551	185.7142	OutsideDomain	0	R	H	-20.2	0	1.3	0	FALSE	FALSE	FALSE	FALSE	FALSE	FALSE	FALSE	FALSE	FALSE	FALSE	FALSE	FALSE	FALSE	FALSE	FALSE	0.08	?	neutral	0.654
O00418	T291M	Atypical_Alpha-type	-5.057168	-229.8816	Alpha-type_protein_kinase	-57.378947	T	M	46.8	-1	2.6	0	FALSE	FALSE	FALSE	FALSE	FALSE	FALSE	FALSE	FALSE	FALSE	FALSE	FALSE	FALSE	FALSE	FALSE	FALSE	0.11	?	neutral	1
O14733	R162H	STE	-2.727566	-196.7342	Protein_kinase	0.950917	R	H	-20.2	0	1.3	0	FALSE	FALSE	FALSE	FALSE	FALSE	FALSE	FALSE	FALSE	FALSE	FALSE	FALSE	FALSE	FALSE	FALSE	FALSE	0.0749	?	neutral	1
O14733	R162C	STE	-2.727566	-196.7342	Protein_kinase	0.950917	R	C	-64.9	0	7	-1	FALSE	FALSE	FALSE	FALSE	FALSE	FALSE	FALSE	FALSE	FALSE	FALSE	FALSE	FALSE	FALSE	FALSE	FALSE	0.0749	?	neutral	1
O14920	A360S	Tyr	0.628591	-1277.3099	OutsideDomain	0	A	S	0.400000000000006	0	-2.6	0	FALSE	FALSE	FALSE	FALSE	FALSE	FALSE	FALSE	FALSE	FALSE	FALSE	FALSE	FALSE	FALSE	FALSE	FALSE	0.66	?	neutral	1
O14936	G96V	CAMK	-2.263566	752.7153	Protein_kinase	0.950917	G	V	79.9	1	4.6	0	FALSE	FALSE	FALSE	FALSE	FALSE	FALSE	FALSE	FALSE	FALSE	FALSE	FALSE	FALSE	FALSE	FALSE	FALSE	0.0	?	disease	0.846
O14965	S155R	Tyr	0.628591	-921.0069	Protein_kinase	0.950917	S	R	84.4	0	-3.7	1	FALSE	FALSE	FALSE	FALSE	FALSE	FALSE	FALSE	FALSE	FALSE	FALSE	FALSE	FALSE	FALSE	FALSE	FALSE	0.0	?	neutral	1
O14965	V174M	Tyr	0.628591	-921.0069	Protein_kinase	0.950917	V	M	22.9	-1	-2.3	0	FALSE	FALSE	FALSE	FALSE	FALSE	FALSE	FALSE	FALSE	FALSE	FALSE	FALSE	FALSE	FALSE	FALSE	FALSE	0.05	?	neutral	1
O14976	G962D	Tyr	0.628591	0.7275	OutsideDomain	0	G	D	51	0	-3.1	-1	FALSE	FALSE	FALSE	FALSE	FALSE	FALSE	FALSE	FALSE	FALSE	FALSE	FALSE	FALSE	FALSE	FALSE	FALSE	0.68	?	neutral	1
O15021	E2470D	AGC	-1.557641	-1.0553	OutsideDomain	0	E	D	-27.3	0	0	0	FALSE	FALSE	FALSE	FALSE	FALSE	FALSE	FALSE	FALSE	FALSE	FALSE	FALSE	FALSE	FALSE	FALSE	FALSE	0.0	?	neutral	0.885
O15075	R93Q	CAMK	-2.263566	-433.5270	Doublecortin	-55.057019	R	Q	-29.6	0	1	-1	FALSE	FALSE	FALSE	FALSE	FALSE	FALSE	FALSE	FALSE	FALSE	FALSE	FALSE	FALSE	FALSE	FALSE	FALSE	0.0	?	neutral	0.615
O15075	G29C	CAMK	-2.263566	-433.5270	OutsideDomain	0	G	C	48.4	0	2.9	0	FALSE	FALSE	FALSE	FALSE	FALSE	FALSE	FALSE	FALSE	FALSE	FALSE	FALSE	FALSE	FALSE	FALSE	FALSE	0.0	?	neutral	0.961
O15075	T46M	CAMK	-2.263566	-433.5270	OutsideDomain	0	T	M	46.8	-1	2.6	0	FALSE	FALSE	FALSE	FALSE	FALSE	FALSE	FALSE	FALSE	FALSE	FALSE	FALSE	FALSE	FALSE	FALSE	FALSE	0.0	?	neutral	1
O15075	S291F	CAMK	-2.263566	-433.5270	OutsideDomain	0	S	F	100.9	0	3.6	0	FALSE	FALSE	FALSE	FALSE	FALSE	FALSE	FALSE	FALSE	FALSE	FALSE	FALSE	FALSE	FALSE	FALSE	FALSE	0.07	?	neutral	0.962
O15146	N819S	Tyr	0.628591	94.7919	Protein_kinase	0.950917	N	S	-25.1	0	2.7	0	FALSE	FALSE	FALSE	FALSE	FALSE	FALSE	FALSE	FALSE	FALSE	FALSE	FALSE	FALSE	FALSE	FALSE	FALSE	0.0749	?	neutral	0.846
O15197	P743S	Tyr	0.628591	-90.8363	Protein_kinase	0.950917	P	S	-23.7	0	0.8	0	FALSE	FALSE	FALSE	FALSE	FALSE	FALSE	FALSE	FALSE	FALSE	FALSE	FALSE	FALSE	FALSE	FALSE	FALSE	0.0	?	neutral	0.923
O15197	D360N	Tyr	0.628591	-90.8363	OutsideDomain	0	D	N	3	0	0	1	FALSE	FALSE	FALSE	FALSE	FALSE	FALSE	FALSE	FALSE	FALSE	FALSE	FALSE	FALSE	FALSE	FALSE	FALSE	0.0	?	neutral	1
O15197	R719Q	Tyr	0.628591	-90.8363	Protein_kinase	0.950917	R	Q	-29.6	0	1	-1	FALSE	FALSE	FALSE	FALSE	FALSE	FALSE	FALSE	FALSE	FALSE	FALSE	FALSE	FALSE	FALSE	FALSE	FALSE	0.03	?	neutral	1
O15197	E875K	Tyr	0.628591	-90.8363	Protein_kinase	0.950917	E	K	30.2	0	-0.4	2	FALSE	FALSE	FALSE	FALSE	FALSE	FALSE	FALSE	FALSE	FALSE	FALSE	FALSE	FALSE	FALSE	FALSE	FALSE	0.0	?	neutral	1
O15197	D930G	Tyr	0.628591	-90.8363	OutsideDomain	0	D	G	-51	0	3.1	1	FALSE	FALSE	FALSE	FALSE	FALSE	FALSE	FALSE	FALSE	FALSE	FALSE	FALSE	FALSE	FALSE	FALSE	FALSE	0.49	?	neutral	0.808
O15197	A603P	Tyr	0.628591	-90.8363	OutsideDomain	0	A	P	24.1	0	-3.4	0	FALSE	FALSE	TRUE	FALSE	FALSE	FALSE	FALSE	FALSE	FALSE	FALSE	FALSE	FALSE	FALSE	TRUE	FALSE	0.2	?	neutral	0.808
O43187	P421T	TKL	1.910551	-610.4330	Protein_kinase	0.950917	P	T	3.39999999999999	1	0.9	0	FALSE	FALSE	FALSE	FALSE	FALSE	FALSE	FALSE	FALSE	FALSE	FALSE	FALSE	FALSE	FALSE	FALSE	FALSE	0.18	?	neutral	0.952
O43187	S249L	TKL	1.910551	-610.4330	Protein_kinase	0.950917	S	L	77.7	0	4.6	0	FALSE	FALSE	FALSE	FALSE	FALSE	FALSE	FALSE	FALSE	FALSE	FALSE	FALSE	FALSE	FALSE	FALSE	FALSE	0.33	?	neutral	1
O43283	P746L	STE	-2.727566	72.5948	OutsideDomain	0	P	L	54	0	5.4	0	FALSE	FALSE	FALSE	FALSE	FALSE	FALSE	FALSE	FALSE	FALSE	FALSE	FALSE	FALSE	FALSE	FALSE	FALSE	0.28	?	neutral	0.79
O43293	P216S	CAMK	-2.263566	NA	Protein_kinase	0.950917	P	S	-23.7	0	0.8	0	FALSE	FALSE	FALSE	FALSE	FALSE	FALSE	FALSE	FALSE	FALSE	FALSE	FALSE	FALSE	FALSE	FALSE	FALSE	0.0	?	neutral	0.657
O43293	T112M	CAMK	-2.263566	NA	Protein_kinase	0.950917	T	M	46.8	-1	2.6	0	FALSE	FALSE	FALSE	FALSE	FALSE	FALSE	FALSE	FALSE	FALSE	FALSE	FALSE	FALSE	FALSE	FALSE	FALSE	0.0	?	neutral	0.82
O43293	D161N	CAMK	-2.263566	NA	Protein_kinase	0.950917	D	N	3	0	0	1	TRUE	FALSE	FALSE	FALSE	FALSE	FALSE	FALSE	FALSE	FALSE	FALSE	FALSE	FALSE	FALSE	FALSE	FALSE	0.0	?	neutral	0.534
O43683	S492Y	Tyr	0.628591	-479.5160	OutsideDomain	0	S	Y	104.6	0	-0.5	0	FALSE	FALSE	FALSE	FALSE	FALSE	FALSE	FALSE	FALSE	FALSE	FALSE	FALSE	FALSE	FALSE	FALSE	FALSE	1.0	?	neutral	0.822
O43683	P648R	Tyr	0.628591	-479.5160	OutsideDomain	0	P	R	60.7	0	-2.9	1	FALSE	FALSE	FALSE	FALSE	FALSE	FALSE	FALSE	FALSE	FALSE	FALSE	FALSE	FALSE	FALSE	FALSE	FALSE	0.49	?	neutral	0.994
O43683	E36D	Tyr	0.628591	-479.5160	BUB1_N-terminal	-55.057019	E	D	-27.3	0	0	0	FALSE	FALSE	FALSE	FALSE	FALSE	FALSE	FALSE	FALSE	FALSE	FALSE	FALSE	FALSE	FALSE	FALSE	FALSE	0.44	?	neutral	0.923
O43683	H265N	Tyr	0.628591	-479.5160	OutsideDomain	0	H	N	-39.1	0	-0.3	-1	FALSE	FALSE	FALSE	FALSE	FALSE	FALSE	FALSE	FALSE	FALSE	FALSE	FALSE	FALSE	FALSE	FALSE	FALSE	0.5	?	neutral	0.962
O43683	Y259C	Tyr	0.628591	-479.5160	OutsideDomain	0	Y	C	-85.1	0	3.8	0	FALSE	FALSE	FALSE	FALSE	FALSE	FALSE	FALSE	FALSE	FALSE	FALSE	FALSE	FALSE	FALSE	FALSE	FALSE	0.14	?	neutral	1
O60229	S1896C	CAMK	-2.263566	-138.7985	OutsideDomain	0	S	C	19.5	0	3.3	0	FALSE	FALSE	FALSE	FALSE	FALSE	FALSE	FALSE	FALSE	FALSE	FALSE	FALSE	FALSE	FALSE	FALSE	FALSE	0.0749	?	neutral	1
O60229	R213W	CAMK	-2.263566	-138.7985	OutsideDomain	0	R	W	54.4	0	3.6	-1	FALSE	FALSE	TRUE	FALSE	FALSE	FALSE	FALSE	FALSE	FALSE	FALSE	TRUE	FALSE	FALSE	FALSE	FALSE	0.0	?	neutral	0.876
O60566	V618A	Tyr	0.628591	45.2001	OutsideDomain	0	V	A	-51.4	-1	-2.4	0	FALSE	FALSE	FALSE	FALSE	FALSE	FALSE	FALSE	FALSE	FALSE	FALSE	FALSE	FALSE	FALSE	FALSE	FALSE	1.0	?	neutral	0.962
O60566	M15T	Tyr	0.628591	45.2001	OutsideDomain	0	M	T	-46.8	1	-2.6	0	FALSE	FALSE	FALSE	FALSE	FALSE	FALSE	FALSE	FALSE	FALSE	FALSE	FALSE	FALSE	FALSE	FALSE	FALSE	0.98	?	neutral	0.962
O60674	K191Q	Tyr	0.628591	185.6741	FERM	-58.864374	K	Q	-24.8	0	0.4	-1	FALSE	FALSE	FALSE	FALSE	FALSE	FALSE	FALSE	FALSE	FALSE	FALSE	FALSE	FALSE	FALSE	FALSE	FALSE	0.29	?	neutral	0.838
O60674	K539L	Tyr	0.628591	185.6741	OutsideDomain	0	K	L	-1.90000000000001	0	7.7	-1	FALSE	FALSE	FALSE	FALSE	FALSE	FALSE	FALSE	FALSE	FALSE	FALSE	FALSE	FALSE	FALSE	FALSE	FALSE	0.0749	?	neutral	0.564
O75116	S1194P	AGC	-1.557641	-1211.1176	PH	2.449906	S	P	23.7	0	-0.8	0	FALSE	FALSE	FALSE	FALSE	FALSE	FALSE	FALSE	FALSE	FALSE	FALSE	FALSE	FALSE	FALSE	FALSE	FALSE	0.11	?	neutral	0.962
O75385	S784C	Tyr	0.628591	-1404.8295	OutsideDomain	0	S	C	19.5	0	3.3	0	FALSE	FALSE	FALSE	FALSE	FALSE	FALSE	FALSE	FALSE	FALSE	FALSE	FALSE	FALSE	FALSE	FALSE	FALSE	0.05	?	neutral	0.962
O75385	V290M	Tyr	0.628591	-1404.8295	OutsideDomain	0	V	M	22.9	-1	-2.3	0	FALSE	FALSE	FALSE	FALSE	FALSE	FALSE	FALSE	FALSE	FALSE	FALSE	FALSE	FALSE	FALSE	FALSE	FALSE	0.07	?	neutral	1
O75460	S769F	Tyr	0.628591	-731.5475	Protein_kinase	0.950917	S	F	100.9	0	3.6	0	FALSE	FALSE	FALSE	FALSE	FALSE	FALSE	FALSE	FALSE	FALSE	FALSE	FALSE	FALSE	FALSE	FALSE	FALSE	0.0	?	neutral	0.808
O75460	L474R	Tyr	0.628591	-731.5475	OutsideDomain	0	L	R	6.70000000000002	0	-8.3	1	FALSE	FALSE	FALSE	FALSE	FALSE	FALSE	FALSE	FALSE	FALSE	FALSE	FALSE	FALSE	FALSE	FALSE	FALSE	0.52	?	neutral	0.844
O75460	R635W	Tyr	0.628591	-731.5475	Protein_kinase	0.950917	R	W	54.4	0	3.6	-1	FALSE	FALSE	FALSE	FALSE	FALSE	FALSE	FALSE	FALSE	FALSE	FALSE	FALSE	FALSE	FALSE	FALSE	FALSE	0.01	?	neutral	1
O75460	P830L	Tyr	0.628591	-731.5475	Protein_kinase	0.950917	P	L	54	0	5.4	0	FALSE	FALSE	FALSE	FALSE	FALSE	FALSE	FALSE	FALSE	FALSE	FALSE	FALSE	FALSE	FALSE	FALSE	FALSE	0.0	?	neutral	1
O75460	N244S	Tyr	0.628591	-731.5475	OutsideDomain	0	N	S	-25.1	0	2.7	0	FALSE	FALSE	FALSE	FALSE	FALSE	FALSE	FALSE	FALSE	FALSE	FALSE	FALSE	FALSE	FALSE	FALSE	FALSE	0.87	?	neutral	1
O75676	S236L	AGC	-1.557641	-1336.7740	Protein_kinase	0.950917	S	L	77.7	0	4.6	0	FALSE	FALSE	FALSE	FALSE	FALSE	FALSE	FALSE	FALSE	FALSE	FALSE	FALSE	FALSE	FALSE	FALSE	FALSE	1.0	?	neutral	1
O75914	T440S	STE	-2.727566	77.9208	Protein_kinase	0.950917	T	S	-27.1	-1	-0.1	0	FALSE	FALSE	FALSE	FALSE	FALSE	FALSE	FALSE	FALSE	FALSE	FALSE	FALSE	FALSE	FALSE	FALSE	FALSE	0.0	?	disease	0.63
O75962	V1978M	CAMK	-2.263566	-195.7615	DH	-56.641981	V	M	22.9	-1	-2.3	0	FALSE	FALSE	FALSE	FALSE	FALSE	FALSE	FALSE	FALSE	FALSE	FALSE	FALSE	FALSE	FALSE	FALSE	FALSE	0.08	?	neutral	0.731
O76039	P574Q	CMGC	-1.646646	119.2635	OutsideDomain	0	P	Q	31.1	0	-1.9	0	FALSE	FALSE	FALSE	FALSE	FALSE	FALSE	FALSE	FALSE	FALSE	FALSE	FALSE	FALSE	FALSE	FALSE	FALSE	0.0	?	disease	0.625
O76039	N368H	CMGC	-1.646646	119.2635	OutsideDomain	0	N	H	39.1	0	0.3	1	FALSE	FALSE	FALSE	FALSE	FALSE	FALSE	FALSE	FALSE	FALSE	FALSE	FALSE	FALSE	FALSE	FALSE	FALSE	0.0	?	disease	0.716
O76039	V793A	CMGC	-1.646646	119.2635	OutsideDomain	0	V	A	-51.4	-1	-2.4	0	FALSE	FALSE	FALSE	FALSE	FALSE	FALSE	FALSE	FALSE	FALSE	FALSE	FALSE	FALSE	FALSE	FALSE	FALSE	0.0	?	neutral	0.784
O76039	A374T	CMGC	-1.646646	119.2635	OutsideDomain	0	A	T	27.5	1	-2.5	0	FALSE	FALSE	FALSE	FALSE	FALSE	FALSE	FALSE	FALSE	FALSE	FALSE	FALSE	FALSE	FALSE	FALSE	FALSE	0.1	?	neutral	0.863
O94806	V716M	CAMK	-2.263566	-46.8189	Protein_kinase	0.950917	V	M	22.9	-1	-2.3	0	FALSE	FALSE	FALSE	FALSE	FALSE	FALSE	FALSE	FALSE	FALSE	FALSE	FALSE	FALSE	FALSE	FALSE	FALSE	0.01	?	neutral	0.912
O94921	M432I	CMGC	-1.646646	-38.2650	OutsideDomain	0	M	I	3.79999999999998	1	2.6	0	FALSE	FALSE	FALSE	FALSE	FALSE	FALSE	FALSE	FALSE	FALSE	FALSE	FALSE	FALSE	FALSE	FALSE	FALSE	0.03	?	neutral	1
O95382	T968I	STE	-2.727566	-129.5092	OutsideDomain	0	T	I	50.6	0	5.2	0	FALSE	FALSE	FALSE	FALSE	FALSE	FALSE	FALSE	FALSE	FALSE	FALSE	FALSE	FALSE	FALSE	FALSE	FALSE	0.05	?	neutral	1
O95382	S925L	STE	-2.727566	-129.5092	OutsideDomain	0	S	L	77.7	0	4.6	0	FALSE	FALSE	FALSE	FALSE	FALSE	FALSE	FALSE	FALSE	FALSE	FALSE	FALSE	FALSE	FALSE	FALSE	FALSE	0.62	?	neutral	1
O95382	P869T	STE	-2.727566	-129.5092	Protein_kinase	0.950917	P	T	3.39999999999999	1	0.9	0	FALSE	FALSE	FALSE	FALSE	FALSE	FALSE	FALSE	FALSE	FALSE	FALSE	FALSE	FALSE	FALSE	FALSE	FALSE	0.0	?	neutral	0.943
O95747	P433S	STE	-2.727566	17.0423	OutsideDomain	0	P	S	-23.7	0	0.8	0	FALSE	FALSE	FALSE	FALSE	FALSE	FALSE	FALSE	FALSE	FALSE	FALSE	FALSE	FALSE	FALSE	FALSE	FALSE	0.02	?	neutral	0.987
O95835	R806P	AGC	-1.557641	-697.3738	Protein_kinase	0.950917	R	P	-60.7	0	2.9	-1	FALSE	FALSE	FALSE	FALSE	FALSE	FALSE	FALSE	FALSE	FALSE	FALSE	FALSE	FALSE	FALSE	FALSE	FALSE	0.0749	?	neutral	0.846
O95835	M669I	AGC	-1.557641	-697.3738	OutsideDomain	0	M	I	3.79999999999998	1	2.6	0	FALSE	FALSE	FALSE	FALSE	FALSE	FALSE	FALSE	FALSE	FALSE	FALSE	FALSE	FALSE	FALSE	FALSE	FALSE	0.0749	?	neutral	1
O96017	H371Y	CAMK	-2.263566	121.8258	Protein_kinase	0.950917	H	Y	40.4	0	1.9	-1	FALSE	FALSE	FALSE	FALSE	FALSE	FALSE	FALSE	FALSE	FALSE	FALSE	FALSE	FALSE	FALSE	FALSE	FALSE	0.0749	?	neutral	0.562
O96017	P85L	CAMK	-2.263566	121.8258	OutsideDomain	0	P	L	54	0	5.4	0	FALSE	FALSE	FALSE	FALSE	FALSE	FALSE	FALSE	FALSE	FALSE	FALSE	FALSE	FALSE	FALSE	FALSE	FALSE	0.33	?	neutral	0.669
O96017	R137Q	CAMK	-2.263566	121.8258	FHA	1.970738	R	Q	-29.6	0	1	-1	FALSE	FALSE	FALSE	FALSE	FALSE	FALSE	FALSE	FALSE	FALSE	FALSE	FALSE	FALSE	FALSE	FALSE	FALSE	0.0749	?	neutral	0.563
O96017	A17S	CAMK	-2.263566	121.8258	OutsideDomain	0	A	S	0.400000000000006	0	-2.6	0	FALSE	FALSE	FALSE	FALSE	FALSE	FALSE	FALSE	FALSE	FALSE	FALSE	FALSE	FALSE	FALSE	FALSE	FALSE	0.79	?	neutral	0.551
O96017	T59K	CAMK	-2.263566	121.8258	OutsideDomain	0	T	K	52.5	-1	-3.2	1	FALSE	FALSE	FALSE	FALSE	FALSE	FALSE	FALSE	FALSE	FALSE	FALSE	FALSE	FALSE	FALSE	FALSE	FALSE	0.76	?	neutral	0.542
P00519	R47G	Tyr	0.628591	-818.7518	OutsideDomain	0	R	G	-113.3	0	4.1	-1	FALSE	FALSE	FALSE	FALSE	FALSE	FALSE	FALSE	FALSE	FALSE	FALSE	FALSE	FALSE	FALSE	FALSE	FALSE	0.0749	?	neutral	1
P00519	R166K	Tyr	0.628591	-818.7518	SH2	2.248272	R	K	-4.80000000000001	0	0.6	0	FALSE	FALSE	FALSE	FALSE	FALSE	FALSE	FALSE	FALSE	FALSE	FALSE	FALSE	FALSE	FALSE	FALSE	FALSE	0.0749	?	neutral	0.885
P00533	T790M	Tyr	0.628591	-2761.1791	Protein_kinase	0.950917	T	M	46.8	-1	2.6	0	TRUE	FALSE	TRUE	FALSE	FALSE	FALSE	FALSE	FALSE	FALSE	TRUE	FALSE	FALSE	FALSE	FALSE	FALSE	0.0	?	neutral	0.848
P00533	L858M	Tyr	0.628591	-2761.1791	Protein_kinase	0.950917	L	M	-3.79999999999998	0	-1.9	0	FALSE	FALSE	FALSE	FALSE	FALSE	FALSE	FALSE	FALSE	FALSE	FALSE	FALSE	FALSE	FALSE	FALSE	FALSE	0.0	?	neutral	0.881
P00533	G873E	Tyr	0.628591	-2761.1791	Protein_kinase	0.950917	G	E	78.3	0	-3.1	-1	FALSE	FALSE	FALSE	FALSE	FALSE	FALSE	FALSE	FALSE	FALSE	FALSE	FALSE	FALSE	FALSE	FALSE	FALSE	0.3	?	neutral	0.913
P00533	Q787R	Tyr	0.628591	-2761.1791	Protein_kinase	0.950917	Q	R	29.6	0	-1	1	FALSE	FALSE	FALSE	FALSE	FALSE	FALSE	FALSE	FALSE	FALSE	FALSE	FALSE	FALSE	FALSE	FALSE	FALSE	0.0	?	neutral	0.691
P00533	E709A	Tyr	0.628591	-2761.1791	OutsideDomain	0	E	A	-49.8	0	5.3	1	FALSE	FALSE	FALSE	FALSE	FALSE	FALSE	FALSE	FALSE	FALSE	FALSE	FALSE	FALSE	FALSE	FALSE	FALSE	0.0	?	neutral	0.844
P00533	E734K	Tyr	0.628591	-2761.1791	Protein_kinase	0.950917	E	K	30.2	0	-0.4	2	FALSE	FALSE	FALSE	FALSE	FALSE	FALSE	FALSE	FALSE	FALSE	FALSE	FALSE	FALSE	FALSE	FALSE	FALSE	0.0	?	neutral	1
P00533	L747F	Tyr	0.628591	-2761.1791	Protein_kinase	0.950917	L	F	23.2	0	-1	0	FALSE	FALSE	FALSE	FALSE	FALSE	FALSE	FALSE	FALSE	FALSE	FALSE	FALSE	FALSE	FALSE	FALSE	FALSE	0.0	?	neutral	0.923
P00533	G719S	Tyr	0.628591	-2761.1791	Protein_kinase	0.950917	G	S	28.9	0	-0.4	0	TRUE	FALSE	TRUE	FALSE	FALSE	FALSE	FALSE	FALSE	FALSE	TRUE	FALSE	FALSE	FALSE	FALSE	FALSE	0.0	?	neutral	0.722
P00533	V834L	Tyr	0.628591	-2761.1791	Protein_kinase	0.950917	V	L	26.7	-1	-0.4	0	TRUE	FALSE	FALSE	FALSE	FALSE	FALSE	FALSE	FALSE	FALSE	FALSE	FALSE	FALSE	FALSE	FALSE	FALSE	0.0	?	neutral	1
P00533	G724S	Tyr	0.628591	-2761.1791	Protein_kinase	0.950917	G	S	28.9	0	-0.4	0	TRUE	FALSE	TRUE	FALSE	FALSE	FALSE	FALSE	FALSE	FALSE	TRUE	FALSE	FALSE	FALSE	FALSE	FALSE	0.0	?	neutral	0.722
P00533	H835L	Tyr	0.628591	-2761.1791	Protein_kinase	0.950917	H	L	13.5	0	7	-1	FALSE	FALSE	FALSE	FALSE	FALSE	FALSE	FALSE	FALSE	FALSE	FALSE	FALSE	FALSE	FALSE	FALSE	FALSE	0.0	?	neutral	0.945
P00533	R748P	Tyr	0.628591	-2761.1791	Protein_kinase	0.950917	R	P	-60.7	0	2.9	-1	FALSE	FALSE	FALSE	FALSE	FALSE	FALSE	FALSE	FALSE	FALSE	FALSE	FALSE	FALSE	FALSE	FALSE	FALSE	0.0749	?	neutral	0.767
P00533	E709G	Tyr	0.628591	-2761.1791	OutsideDomain	0	E	G	-78.3	0	3.1	1	FALSE	FALSE	FALSE	FALSE	FALSE	FALSE	FALSE	FALSE	FALSE	FALSE	FALSE	FALSE	FALSE	FALSE	FALSE	0.0	?	neutral	0.654
P00533	L833V	Tyr	0.628591	-2761.1791	Protein_kinase	0.950917	L	V	-26.7	1	0.4	0	TRUE	FALSE	FALSE	FALSE	FALSE	FALSE	FALSE	FALSE	FALSE	FALSE	FALSE	FALSE	FALSE	FALSE	FALSE	0.02	?	neutral	0.931
P00533	G719A	Tyr	0.628591	-2761.1791	Protein_kinase	0.950917	G	A	28.5	0	2.2	0	TRUE	FALSE	TRUE	FALSE	FALSE	FALSE	FALSE	FALSE	FALSE	TRUE	FALSE	FALSE	FALSE	FALSE	FALSE	0.0	?	neutral	0.807
P00533	E709K	Tyr	0.628591	-2761.1791	OutsideDomain	0	E	K	30.2	0	-0.4	2	FALSE	FALSE	FALSE	FALSE	FALSE	FALSE	FALSE	FALSE	FALSE	FALSE	FALSE	FALSE	FALSE	FALSE	FALSE	0.0	?	neutral	1
P00533	L838V	Tyr	0.628591	-2761.1791	Protein_kinase	0.950917	L	V	-26.7	1	0.4	0	FALSE	FALSE	FALSE	FALSE	FALSE	FALSE	FALSE	FALSE	FALSE	FALSE	FALSE	FALSE	FALSE	FALSE	FALSE	0.0	?	neutral	1
P00533	G719D	Tyr	0.628591	-2761.1791	Protein_kinase	0.950917	G	D	51	0	-3.1	-1	TRUE	FALSE	TRUE	FALSE	FALSE	FALSE	FALSE	FALSE	FALSE	TRUE	FALSE	FALSE	FALSE	FALSE	FALSE	0.0	?	neutral	0.858
P00540	A123T	Tyr	0.628591	-549.2195	Protein_kinase	0.950917	A	T	27.5	1	-2.5	0	FALSE	FALSE	FALSE	FALSE	FALSE	FALSE	FALSE	FALSE	FALSE	FALSE	FALSE	FALSE	FALSE	FALSE	FALSE	0.0	?	neutral	0.962
P04049	T260I	TKL	1.910551	318.1417	OutsideDomain	0	T	I	50.6	0	5.2	0	FALSE	TRUE	FALSE	FALSE	FALSE	FALSE	FALSE	FALSE	FALSE	FALSE	FALSE	FALSE	FALSE	FALSE	FALSE	0.0	?	disease	0.962
P04049	Q335H	TKL	1.910551	318.1417	OutsideDomain	0	Q	H	9.39999999999998	0	0.3	1	FALSE	FALSE	FALSE	FALSE	FALSE	FALSE	FALSE	FALSE	FALSE	FALSE	FALSE	FALSE	FALSE	FALSE	FALSE	0.13	?	disease	0.612
P04049	S259A	TKL	1.910551	318.1417	OutsideDomain	0	S	A	-0.400000000000006	0	2.6	0	FALSE	TRUE	TRUE	FALSE	FALSE	FALSE	FALSE	FALSE	TRUE	FALSE	FALSE	FALSE	FALSE	FALSE	FALSE	0.0	?	disease	0.871
P04626	L755P	Tyr	0.628591	-935.1724	Protein_kinase	0.950917	L	P	-54	0	-5.4	0	TRUE	FALSE	FALSE	FALSE	FALSE	FALSE	FALSE	FALSE	FALSE	FALSE	FALSE	FALSE	FALSE	FALSE	FALSE	0.0749	?	neutral	0.96
P04626	N857S	Tyr	0.628591	-935.1724	Protein_kinase	0.950917	N	S	-25.1	0	2.7	0	FALSE	FALSE	FALSE	FALSE	FALSE	FALSE	FALSE	FALSE	FALSE	FALSE	FALSE	FALSE	FALSE	FALSE	FALSE	0.42	?	neutral	1
P04626	G776S	Tyr	0.628591	-935.1724	Protein_kinase	0.950917	G	S	28.9	0	-0.4	0	FALSE	FALSE	FALSE	FALSE	FALSE	FALSE	FALSE	FALSE	FALSE	FALSE	FALSE	FALSE	FALSE	FALSE	FALSE	1.0	?	neutral	0.962
P04626	E914K	Tyr	0.628591	-935.1724	Protein_kinase	0.950917	E	K	30.2	0	-0.4	2	FALSE	FALSE	FALSE	FALSE	FALSE	FALSE	FALSE	FALSE	FALSE	FALSE	FALSE	FALSE	FALSE	FALSE	FALSE	0.0	?	neutral	1
P04629	D674Y	Tyr	0.628591	351.4740	Protein_kinase	0.950917	D	Y	82.5	0	2.2	1	FALSE	FALSE	FALSE	FALSE	FALSE	FALSE	FALSE	FALSE	FALSE	FALSE	FALSE	FALSE	FALSE	FALSE	FALSE	0.0	?	disease	0.913
P04629	A107V	Tyr	0.628591	351.4740	OutsideDomain	0	A	V	51.4	1	2.4	0	FALSE	FALSE	TRUE	FALSE	FALSE	FALSE	FALSE	FALSE	FALSE	FALSE	TRUE	FALSE	FALSE	FALSE	FALSE	0.04	?	neutral	0.615
P05771	V144M	AGC	-1.557641	-1142.8379	OutsideDomain	0	V	M	22.9	-1	-2.3	0	FALSE	FALSE	TRUE	FALSE	FALSE	FALSE	FALSE	FALSE	FALSE	FALSE	FALSE	FALSE	FALSE	FALSE	TRUE	0.12	?	neutral	1
P05771	V496M	AGC	-1.557641	-1142.8379	Protein_kinase	0.950917	V	M	22.9	-1	-2.3	0	FALSE	FALSE	FALSE	FALSE	FALSE	FALSE	FALSE	FALSE	FALSE	FALSE	FALSE	FALSE	FALSE	FALSE	FALSE	0.12	?	neutral	1
P06213	C228R	Tyr	0.628591	434.1734	OutsideDomain	0	C	R	64.9	0	-7	1	FALSE	FALSE	TRUE	FALSE	FALSE	FALSE	TRUE	FALSE	FALSE	FALSE	FALSE	FALSE	FALSE	FALSE	FALSE	0.06	?	disease	0.846
P06213	M1180I	Tyr	0.628591	434.1734	Protein_kinase	0.950917	M	I	3.79999999999998	1	2.6	0	FALSE	FALSE	FALSE	FALSE	FALSE	FALSE	FALSE	FALSE	FALSE	FALSE	FALSE	FALSE	FALSE	FALSE	FALSE	0.0	?	disease	0.528
P06213	K1095E	Tyr	0.628591	434.1734	Protein_kinase	0.950917	K	E	-30.2	0	0.4	-2	FALSE	FALSE	FALSE	FALSE	FALSE	FALSE	FALSE	FALSE	FALSE	FALSE	FALSE	FALSE	FALSE	FALSE	FALSE	0.0	?	disease	1
P06213	P220L	Tyr	0.628591	434.1734	OutsideDomain	0	P	L	54	0	5.4	0	FALSE	FALSE	TRUE	FALSE	FALSE	FALSE	TRUE	FALSE	FALSE	FALSE	FALSE	FALSE	FALSE	FALSE	FALSE	0.02	?	disease	0.677
P06239	A353V	Tyr	0.628591	-1846.2463	Protein_kinase	0.950917	A	V	51.4	1	2.4	0	FALSE	FALSE	FALSE	FALSE	FALSE	FALSE	FALSE	FALSE	FALSE	FALSE	FALSE	FALSE	FALSE	FALSE	FALSE	0.01	?	neutral	1
P06239	V28L	Tyr	0.628591	-1846.2463	OutsideDomain	0	V	L	26.7	-1	-0.4	0	FALSE	FALSE	FALSE	FALSE	FALSE	FALSE	FALSE	FALSE	FALSE	FALSE	FALSE	FALSE	FALSE	FALSE	FALSE	0.39	?	neutral	1
P06239	P447L	Tyr	0.628591	-1846.2463	Protein_kinase	0.950917	P	L	54	0	5.4	0	FALSE	FALSE	FALSE	FALSE	FALSE	FALSE	FALSE	FALSE	FALSE	FALSE	FALSE	FALSE	FALSE	FALSE	FALSE	0.13	?	neutral	1
P06241	V243L	Tyr	0.628591	-493.0761	SH2	2.248272	V	L	26.7	-1	-0.4	0	FALSE	FALSE	FALSE	FALSE	FALSE	FALSE	FALSE	FALSE	FALSE	FALSE	FALSE	FALSE	FALSE	FALSE	FALSE	0.07	?	neutral	1
P06241	G410R	Tyr	0.628591	-493.0761	Protein_kinase	0.950917	G	R	113.3	0	-4.1	1	FALSE	FALSE	FALSE	FALSE	FALSE	FALSE	FALSE	FALSE	FALSE	FALSE	FALSE	FALSE	FALSE	FALSE	FALSE	0.0	?	neutral	0.885
P07333	P693H	Tyr	0.628591	202.9936	Protein_kinase	0.950917	P	H	40.5	0	-1.6	1	FALSE	FALSE	FALSE	FALSE	FALSE	FALSE	FALSE	FALSE	FALSE	FALSE	FALSE	FALSE	FALSE	FALSE	FALSE	0.59	?	neutral	0.872
P07948	D385Y	Tyr	0.628591	NA	Protein_kinase	0.950917	D	Y	82.5	0	2.2	1	TRUE	FALSE	FALSE	FALSE	FALSE	FALSE	FALSE	FALSE	FALSE	FALSE	FALSE	FALSE	FALSE	FALSE	FALSE	0.0	?	disease	0.636
P07949	R163Q	Tyr	0.628591	510.2160	OutsideDomain	0	R	Q	-29.6	0	1	-1	FALSE	FALSE	FALSE	FALSE	FALSE	FALSE	FALSE	FALSE	FALSE	FALSE	FALSE	FALSE	FALSE	FALSE	FALSE	0.81	?	disease	0.5
P07949	N359K	Tyr	0.628591	510.2160	OutsideDomain	0	N	K	54.5	0	-0.4	1	FALSE	FALSE	FALSE	FALSE	FALSE	FALSE	FALSE	FALSE	FALSE	FALSE	FALSE	FALSE	FALSE	FALSE	FALSE	0.49	?	disease	0.722
P07949	G93S	Tyr	0.628591	510.2160	OutsideDomain	0	G	S	28.9	0	-0.4	0	FALSE	FALSE	FALSE	FALSE	FALSE	FALSE	FALSE	FALSE	FALSE	FALSE	FALSE	FALSE	FALSE	FALSE	FALSE	0.01	?	disease	0.724
P07949	G593E	Tyr	0.628591	510.2160	OutsideDomain	0	G	E	78.3	0	-3.1	-1	FALSE	FALSE	FALSE	FALSE	FALSE	FALSE	FALSE	FALSE	FALSE	FALSE	FALSE	FALSE	FALSE	FALSE	FALSE	0.11	?	disease	0.563
P07949	D631G	Tyr	0.628591	510.2160	OutsideDomain	0	D	G	-51	0	3.1	1	FALSE	FALSE	FALSE	FALSE	FALSE	FALSE	FALSE	FALSE	FALSE	FALSE	FALSE	FALSE	FALSE	FALSE	FALSE	0.61	?	disease	0.819
P07949	C157Y	Tyr	0.628591	510.2160	OutsideDomain	0	C	Y	85.1	0	-3.8	0	FALSE	FALSE	FALSE	FALSE	FALSE	FALSE	FALSE	FALSE	FALSE	FALSE	FALSE	FALSE	FALSE	FALSE	FALSE	0.0	?	disease	1
P07949	V292M	Tyr	0.628591	510.2160	OutsideDomain	0	V	M	22.9	-1	-2.3	0	FALSE	FALSE	FALSE	FALSE	FALSE	FALSE	FALSE	FALSE	FALSE	FALSE	FALSE	FALSE	FALSE	FALSE	FALSE	0.0	?	disease	0.846
P07949	F1112Y	Tyr	0.628591	510.2160	OutsideDomain	0	F	Y	3.69999999999999	0	-4.1	0	FALSE	FALSE	FALSE	FALSE	FALSE	FALSE	FALSE	FALSE	FALSE	FALSE	FALSE	FALSE	FALSE	FALSE	FALSE	0.04	?	disease	0.707
P08069	A1347V	Tyr	0.628591	212.1834	OutsideDomain	0	A	V	51.4	1	2.4	0	FALSE	FALSE	FALSE	FALSE	FALSE	FALSE	FALSE	FALSE	FALSE	FALSE	FALSE	FALSE	FALSE	FALSE	FALSE	0.02	?	neutral	0.654
P08069	V105L	Tyr	0.628591	212.1834	OutsideDomain	0	V	L	26.7	-1	-0.4	0	FALSE	FALSE	FALSE	FALSE	FALSE	FALSE	FALSE	FALSE	FALSE	FALSE	FALSE	FALSE	FALSE	FALSE	FALSE	0.0	?	neutral	0.619
P08581	C385Y	Tyr	0.628591	290.4797	Sema	-59.057019	C	Y	85.1	0	-3.8	0	FALSE	FALSE	TRUE	FALSE	FALSE	FALSE	TRUE	FALSE	FALSE	FALSE	FALSE	FALSE	FALSE	FALSE	FALSE	0.1	?	disease	0.555
P08581	V1294I	Tyr	0.628591	290.4797	Protein_kinase	0.950917	V	I	26.7	0	0.3	0	FALSE	FALSE	FALSE	FALSE	FALSE	FALSE	FALSE	FALSE	FALSE	FALSE	FALSE	FALSE	FALSE	FALSE	FALSE	0.0749	?	disease	0.846
P08581	P991S	Tyr	0.628591	290.4797	OutsideDomain	0	P	S	-23.7	0	0.8	0	FALSE	FALSE	FALSE	FALSE	FALSE	FALSE	FALSE	FALSE	FALSE	FALSE	FALSE	FALSE	FALSE	FALSE	FALSE	0.0749	?	disease	0.768
P08581	P773L	Tyr	0.628591	290.4797	IPT/TIG	-55.057019	P	L	54	0	5.4	0	FALSE	FALSE	FALSE	FALSE	FALSE	FALSE	FALSE	FALSE	FALSE	FALSE	FALSE	FALSE	FALSE	FALSE	FALSE	0.0749	?	neutral	0.731
P08581	H150Y	Tyr	0.628591	290.4797	Sema	-59.057019	H	Y	40.4	0	1.9	-1	FALSE	FALSE	TRUE	FALSE	FALSE	FALSE	TRUE	FALSE	FALSE	FALSE	FALSE	FALSE	FALSE	FALSE	FALSE	0.12	?	neutral	0.608
P08631	D399G	Tyr	0.628591	-930.0337	Protein_kinase	0.950917	D	G	-51	0	3.1	1	FALSE	FALSE	FALSE	FALSE	FALSE	FALSE	FALSE	FALSE	FALSE	FALSE	FALSE	FALSE	FALSE	FALSE	FALSE	0.0749	?	neutral	0.609
P08922	K2003R	Tyr	0.628591	-185.6553	Protein_kinase	0.950917	K	R	4.80000000000001	0	-0.6	0	FALSE	FALSE	FALSE	FALSE	FALSE	FALSE	FALSE	FALSE	FALSE	FALSE	FALSE	FALSE	FALSE	FALSE	FALSE	0.3	?	neutral	1
P08922	Y419H	Tyr	0.628591	-185.6553	OutsideDomain	0	Y	H	-40.4	0	-1.9	1	FALSE	FALSE	FALSE	FALSE	FALSE	FALSE	FALSE	FALSE	FALSE	FALSE	FALSE	FALSE	FALSE	FALSE	FALSE	0.0	?	neutral	0.856
P08922	Q865H	Tyr	0.628591	-185.6553	OutsideDomain	0	Q	H	9.39999999999998	0	0.3	1	FALSE	FALSE	FALSE	FALSE	FALSE	FALSE	FALSE	FALSE	FALSE	FALSE	FALSE	FALSE	FALSE	FALSE	FALSE	0.29	?	neutral	1
P08922	F2138S	Tyr	0.628591	-185.6553	Protein_kinase	0.950917	F	S	-100.9	0	-3.6	0	FALSE	FALSE	FALSE	FALSE	FALSE	FALSE	FALSE	FALSE	FALSE	FALSE	FALSE	FALSE	FALSE	FALSE	FALSE	0.0	?	neutral	0.885
P09619	T882I	Tyr	0.628591	363.3305	Protein_kinase	0.950917	T	I	50.6	0	5.2	0	FALSE	FALSE	FALSE	FALSE	FALSE	FALSE	FALSE	FALSE	FALSE	FALSE	FALSE	FALSE	FALSE	FALSE	FALSE	0.19	?	neutral	0.538
P09619	Y589H	Tyr	0.628591	363.3305	OutsideDomain	0	Y	H	-40.4	0	-1.9	1	FALSE	FALSE	TRUE	FALSE	FALSE	FALSE	FALSE	FALSE	TRUE	FALSE	FALSE	FALSE	FALSE	FALSE	FALSE	0.0	?	disease	0.777
P0C1S8	N332K	Tyr	0.628591	-756.1844	Protein_kinase	0.950917	N	K	54.5	0	-0.4	1	FALSE	FALSE	FALSE	FALSE	FALSE	FALSE	FALSE	FALSE	FALSE	FALSE	FALSE	FALSE	FALSE	FALSE	FALSE	0.02	?	neutral	0.962
P0C1S8	R398H	Tyr	0.628591	-756.1844	Protein_kinase	0.950917	R	H	-20.2	0	1.3	0	FALSE	FALSE	FALSE	FALSE	FALSE	FALSE	FALSE	FALSE	FALSE	FALSE	FALSE	FALSE	FALSE	FALSE	FALSE	0.0	?	neutral	1
P10398	G331C	TKL	1.910551	-8.9794	Protein_kinase	0.950917	G	C	48.4	0	2.9	0	FALSE	FALSE	FALSE	FALSE	FALSE	FALSE	FALSE	FALSE	FALSE	FALSE	FALSE	FALSE	FALSE	FALSE	FALSE	0.0	?	neutral	0.923
P10721	R804W	Tyr	0.628591	543.0414	Protein_kinase	0.950917	R	W	54.4	0	3.6	-1	FALSE	FALSE	FALSE	FALSE	FALSE	FALSE	FALSE	FALSE	FALSE	FALSE	FALSE	FALSE	FALSE	FALSE	FALSE	0.0	?	disease	1
P10721	D816H	Tyr	0.628591	543.0414	Protein_kinase	0.950917	D	H	42.1	0	0.3	2	FALSE	FALSE	FALSE	FALSE	FALSE	FALSE	FALSE	FALSE	FALSE	FALSE	FALSE	FALSE	FALSE	FALSE	FALSE	0.01	?	disease	0.922
P10721	N822K	Tyr	0.628591	543.0414	Protein_kinase	0.950917	N	K	54.5	0	-0.4	1	FALSE	FALSE	FALSE	FALSE	FALSE	FALSE	FALSE	FALSE	FALSE	FALSE	FALSE	FALSE	FALSE	FALSE	FALSE	0.0	?	disease	0.808
P10721	D816Y	Tyr	0.628591	543.0414	Protein_kinase	0.950917	D	Y	82.5	0	2.2	1	FALSE	FALSE	FALSE	FALSE	FALSE	FALSE	FALSE	FALSE	FALSE	FALSE	FALSE	FALSE	FALSE	FALSE	FALSE	0.0	?	disease	0.962
P10721	D820G	Tyr	0.628591	543.0414	Protein_kinase	0.950917	D	G	-51	0	3.1	1	FALSE	FALSE	FALSE	FALSE	FALSE	FALSE	FALSE	FALSE	FALSE	FALSE	FALSE	FALSE	FALSE	FALSE	FALSE	0.0	?	disease	1
P10721	A829P	Tyr	0.628591	543.0414	Protein_kinase	0.950917	A	P	24.1	0	-3.4	0	FALSE	FALSE	FALSE	FALSE	FALSE	FALSE	FALSE	FALSE	FALSE	FALSE	FALSE	FALSE	FALSE	FALSE	FALSE	0.0749	?	disease	0.846
P10721	D737N	Tyr	0.628591	543.0414	Protein_kinase	0.950917	D	N	3	0	0	1	FALSE	FALSE	FALSE	FALSE	FALSE	FALSE	FALSE	FALSE	FALSE	FALSE	FALSE	FALSE	FALSE	FALSE	FALSE	0.13	?	neutral	0.58
P10721	D816V	Tyr	0.628591	543.0414	Protein_kinase	0.950917	D	V	28.9	1	7.7	1	FALSE	FALSE	FALSE	FALSE	FALSE	FALSE	FALSE	FALSE	FALSE	FALSE	FALSE	FALSE	FALSE	FALSE	FALSE	0.0	?	disease	0.58
P10721	E839K	Tyr	0.628591	543.0414	Protein_kinase	0.950917	E	K	30.2	0	-0.4	2	FALSE	FALSE	FALSE	FALSE	FALSE	FALSE	FALSE	FALSE	FALSE	FALSE	FALSE	FALSE	FALSE	FALSE	FALSE	0.0	?	disease	1
P10721	D816F	Tyr	0.628591	543.0414	Protein_kinase	0.950917	D	F	78.8	0	6.3	1	FALSE	FALSE	FALSE	FALSE	FALSE	FALSE	FALSE	FALSE	FALSE	FALSE	FALSE	FALSE	FALSE	FALSE	FALSE	0.0749	?	disease	0.548
P11309	Y144H	CAMK	-2.263566	-237.1878	Protein_kinase	0.950917	Y	H	-40.4	0	-1.9	1	FALSE	FALSE	FALSE	FALSE	FALSE	FALSE	FALSE	FALSE	FALSE	FALSE	FALSE	FALSE	FALSE	FALSE	FALSE	0.0749	?	neutral	0.807
P11362	P252T	Tyr	0.628591	720.1470	OutsideDomain	0	P	T	3.39999999999999	1	0.9	0	FALSE	FALSE	FALSE	FALSE	FALSE	FALSE	FALSE	FALSE	FALSE	FALSE	FALSE	FALSE	FALSE	FALSE	FALSE	0.01	?	disease	0.846
P11362	V664L	Tyr	0.628591	720.1470	Protein_kinase	0.950917	V	L	26.7	-1	-0.4	0	FALSE	FALSE	FALSE	FALSE	FALSE	FALSE	FALSE	FALSE	FALSE	FALSE	FALSE	FALSE	FALSE	FALSE	FALSE	0.0	?	disease	0.84
P11362	S125L	Tyr	0.628591	720.1470	OutsideDomain	0	S	L	77.7	0	4.6	0	FALSE	FALSE	FALSE	FALSE	FALSE	FALSE	FALSE	FALSE	FALSE	FALSE	FALSE	FALSE	FALSE	FALSE	FALSE	0.01	?	disease	1
P14616	G1065E	Tyr	0.628591	-193.7074	Protein_kinase	0.950917	G	E	78.3	0	-3.1	-1	FALSE	FALSE	FALSE	FALSE	FALSE	FALSE	FALSE	FALSE	FALSE	FALSE	FALSE	FALSE	FALSE	FALSE	FALSE	0.0	?	neutral	0.923
P14616	E278Q	Tyr	0.628591	-193.7074	OutsideDomain	0	E	Q	5.40000000000001	0	0	1	FALSE	FALSE	FALSE	FALSE	FALSE	FALSE	FALSE	FALSE	FALSE	FALSE	FALSE	FALSE	FALSE	FALSE	FALSE	0.27	?	neutral	1
P15056	E586K	TKL	1.910551	179.9772	Protein_kinase	0.950917	E	K	30.2	0	-0.4	2	FALSE	FALSE	FALSE	FALSE	FALSE	FALSE	FALSE	FALSE	FALSE	FALSE	FALSE	FALSE	FALSE	FALSE	FALSE	0.0	?	disease	0.746
P15056	T241R	TKL	1.910551	179.9772	OutsideDomain	0	T	R	57.3	-1	-3.8	1	FALSE	FALSE	TRUE	FALSE	FALSE	FALSE	FALSE	FALSE	FALSE	FALSE	FALSE	FALSE	FALSE	FALSE	TRUE	0.0	?	disease	0.774
P15056	G464V	TKL	1.910551	179.9772	Protein_kinase	0.950917	G	V	79.9	1	4.6	0	TRUE	FALSE	TRUE	FALSE	FALSE	FALSE	FALSE	FALSE	FALSE	TRUE	FALSE	FALSE	FALSE	FALSE	FALSE	0.0	?	disease	0.962
P15056	G596R	TKL	1.910551	179.9772	Protein_kinase	0.950917	G	R	113.3	0	-4.1	1	TRUE	FALSE	FALSE	FALSE	FALSE	FALSE	FALSE	FALSE	FALSE	FALSE	FALSE	FALSE	FALSE	FALSE	FALSE	0.0	?	disease	0.654
P15056	V600D	TKL	1.910551	179.9772	Protein_kinase	0.950917	V	D	-28.9	-1	-7.7	-1	FALSE	FALSE	FALSE	FALSE	FALSE	FALSE	FALSE	FALSE	FALSE	FALSE	FALSE	FALSE	FALSE	FALSE	FALSE	0.0749	?	disease	0.662
P15056	G469V	TKL	1.910551	179.9772	Protein_kinase	0.950917	G	V	79.9	1	4.6	0	FALSE	FALSE	TRUE	FALSE	FALSE	FALSE	FALSE	FALSE	FALSE	TRUE	FALSE	FALSE	FALSE	FALSE	FALSE	0.0	?	disease	0.846
P15056	G466E	TKL	1.910551	179.9772	Protein_kinase	0.950917	G	E	78.3	0	-3.1	-1	TRUE	FALSE	TRUE	FALSE	FALSE	FALSE	FALSE	FALSE	FALSE	TRUE	FALSE	FALSE	FALSE	FALSE	FALSE	0.0	?	disease	0.962
P15056	T241M	TKL	1.910551	179.9772	OutsideDomain	0	T	M	46.8	-1	2.6	0	FALSE	FALSE	TRUE	FALSE	FALSE	FALSE	FALSE	FALSE	FALSE	FALSE	FALSE	FALSE	FALSE	FALSE	TRUE	0.0	?	disease	0.766
P15056	N581S	TKL	1.910551	179.9772	Protein_kinase	0.950917	N	S	-25.1	0	2.7	0	TRUE	FALSE	FALSE	FALSE	FALSE	FALSE	FALSE	FALSE	FALSE	FALSE	FALSE	FALSE	FALSE	FALSE	FALSE	0.04	?	disease	0.538
P15056	G466A	TKL	1.910551	179.9772	Protein_kinase	0.950917	G	A	28.5	0	2.2	0	TRUE	FALSE	TRUE	FALSE	FALSE	FALSE	FALSE	FALSE	FALSE	TRUE	FALSE	FALSE	FALSE	FALSE	FALSE	0.0	?	disease	0.976
P16066	F270C	RGC	1.267131	-901.9632	OutsideDomain	0	F	C	-81.4	0	-0.3	0	FALSE	FALSE	FALSE	FALSE	FALSE	FALSE	FALSE	FALSE	FALSE	FALSE	FALSE	FALSE	FALSE	FALSE	FALSE	0.01	?	neutral	0.99
P16234	H650Q	Tyr	0.628591	245.0680	Protein_kinase	0.950917	H	Q	-9.39999999999998	0	-0.3	-1	FALSE	FALSE	FALSE	FALSE	FALSE	FALSE	FALSE	FALSE	FALSE	FALSE	FALSE	FALSE	FALSE	FALSE	FALSE	0.02	?	disease	0.638
P16234	I562M	Tyr	0.628591	245.0680	OutsideDomain	0	I	M	-3.79999999999998	-1	-2.6	0	FALSE	FALSE	FALSE	FALSE	FALSE	FALSE	FALSE	FALSE	FALSE	FALSE	FALSE	FALSE	FALSE	FALSE	FALSE	0.0	?	disease	0.707
P16234	V561D	Tyr	0.628591	245.0680	OutsideDomain	0	V	D	-28.9	-1	-7.7	-1	FALSE	FALSE	FALSE	FALSE	FALSE	FALSE	FALSE	FALSE	FALSE	FALSE	FALSE	FALSE	FALSE	FALSE	FALSE	0.0	?	disease	0.792
P16234	L705P	Tyr	0.628591	245.0680	Protein_kinase	0.950917	L	P	-54	0	-5.4	0	FALSE	FALSE	FALSE	FALSE	FALSE	FALSE	FALSE	FALSE	FALSE	FALSE	FALSE	FALSE	FALSE	FALSE	FALSE	0.29	?	disease	0.542
P16234	D842V	Tyr	0.628591	245.0680	Protein_kinase	0.950917	D	V	28.9	1	7.7	1	FALSE	FALSE	FALSE	FALSE	FALSE	FALSE	FALSE	FALSE	FALSE	FALSE	FALSE	FALSE	FALSE	FALSE	FALSE	0.0	?	neutral	0.533
P16234	R481G	Tyr	0.628591	245.0680	Ig-like_C2-type	1.918650	R	G	-113.3	0	4.1	-1	FALSE	FALSE	TRUE	FALSE	FALSE	FALSE	TRUE	FALSE	FALSE	FALSE	FALSE	FALSE	FALSE	FALSE	FALSE	0.19	?	neutral	0.769
P16234	N659K	Tyr	0.628591	245.0680	Protein_kinase	0.950917	N	K	54.5	0	-0.4	1	FALSE	FALSE	FALSE	FALSE	FALSE	FALSE	FALSE	FALSE	FALSE	FALSE	FALSE	FALSE	FALSE	FALSE	FALSE	0.0	?	disease	0.538
P16234	N659S	Tyr	0.628591	245.0680	Protein_kinase	0.950917	N	S	-25.1	0	2.7	0	FALSE	FALSE	FALSE	FALSE	FALSE	FALSE	FALSE	FALSE	FALSE	FALSE	FALSE	FALSE	FALSE	FALSE	FALSE	0.0	?	disease	0.624
P16234	R748G	Tyr	0.628591	245.0680	Protein_kinase	0.950917	R	G	-113.3	0	4.1	-1	FALSE	FALSE	FALSE	FALSE	FALSE	FALSE	FALSE	FALSE	FALSE	FALSE	FALSE	FALSE	FALSE	FALSE	FALSE	0.37	?	neutral	0.731
P16234	E996K	Tyr	0.628591	245.0680	OutsideDomain	0	E	K	30.2	0	-0.4	2	FALSE	FALSE	FALSE	FALSE	FALSE	FALSE	FALSE	FALSE	FALSE	FALSE	FALSE	FALSE	FALSE	FALSE	FALSE	0.71	?	neutral	0.562
P16234	L507P	Tyr	0.628591	245.0680	Ig-like_C2-type	1.918650	L	P	-54	0	-5.4	0	FALSE	FALSE	FALSE	FALSE	FALSE	FALSE	FALSE	FALSE	FALSE	FALSE	FALSE	FALSE	FALSE	FALSE	FALSE	0.08	?	disease	0.619
P16234	D842Y	Tyr	0.628591	245.0680	Protein_kinase	0.950917	D	Y	82.5	0	2.2	1	FALSE	FALSE	FALSE	FALSE	FALSE	FALSE	FALSE	FALSE	FALSE	FALSE	FALSE	FALSE	FALSE	FALSE	FALSE	0.0	?	disease	0.913
P16234	D1071N	Tyr	0.628591	245.0680	OutsideDomain	0	D	N	3	0	0	1	FALSE	FALSE	FALSE	FALSE	FALSE	FALSE	FALSE	FALSE	FALSE	FALSE	FALSE	FALSE	FALSE	FALSE	FALSE	0.34	?	neutral	0.923
P16234	H570R	Tyr	0.628591	245.0680	OutsideDomain	0	H	R	20.2	0	-1.3	0	FALSE	FALSE	FALSE	FALSE	FALSE	FALSE	FALSE	FALSE	FALSE	FALSE	FALSE	FALSE	FALSE	FALSE	FALSE	0.06	?	disease	0.512
P16234	Y849S	Tyr	0.628591	245.0680	Protein_kinase	0.950917	Y	S	-104.6	0	0.5	0	FALSE	TRUE	TRUE	FALSE	FALSE	FALSE	FALSE	FALSE	TRUE	FALSE	FALSE	FALSE	FALSE	FALSE	FALSE	0.0	?	disease	0.836
P16234	G829R	Tyr	0.628591	245.0680	Protein_kinase	0.950917	G	R	113.3	0	-4.1	1	FALSE	FALSE	FALSE	FALSE	FALSE	FALSE	FALSE	FALSE	FALSE	FALSE	FALSE	FALSE	FALSE	FALSE	FALSE	0.05	?	neutral	0.769
P16591	E404Q	Tyr	0.628591	-909.4059	OutsideDomain	0	E	Q	5.40000000000001	0	0	1	FALSE	FALSE	FALSE	FALSE	FALSE	FALSE	FALSE	FALSE	FALSE	FALSE	FALSE	FALSE	FALSE	FALSE	FALSE	0.37	?	neutral	1
P16591	W460C	Tyr	0.628591	-909.4059	SH2	2.248272	W	C	-119.3	0	3.4	0	FALSE	FALSE	FALSE	FALSE	FALSE	FALSE	FALSE	FALSE	FALSE	FALSE	FALSE	FALSE	FALSE	FALSE	FALSE	0.0	?	neutral	0.922
P17252	P98S	AGC	-1.557641	-2910.8742	OutsideDomain	0	P	S	-23.7	0	0.8	0	FALSE	FALSE	FALSE	FALSE	FALSE	FALSE	FALSE	FALSE	FALSE	FALSE	FALSE	FALSE	FALSE	FALSE	FALSE	0.09	?	neutral	1
P17252	D467N	AGC	-1.557641	-2910.8742	Protein_kinase	0.950917	D	N	3	0	0	1	FALSE	FALSE	FALSE	FALSE	FALSE	FALSE	FALSE	FALSE	FALSE	FALSE	FALSE	FALSE	FALSE	FALSE	FALSE	0.01	?	neutral	0.962
P17948	R781Q	Tyr	0.628591	-214.3015	OutsideDomain	0	R	Q	-29.6	0	1	-1	FALSE	FALSE	FALSE	FALSE	FALSE	FALSE	FALSE	FALSE	FALSE	FALSE	FALSE	FALSE	FALSE	FALSE	FALSE	0.35	?	neutral	1
P17948	L1061V	Tyr	0.628591	-214.3015	Protein_kinase	0.950917	L	V	-26.7	1	0.4	0	FALSE	FALSE	FALSE	FALSE	FALSE	FALSE	FALSE	FALSE	FALSE	FALSE	FALSE	FALSE	FALSE	FALSE	FALSE	0.03	?	neutral	1
P17948	L422I	Tyr	0.628591	-214.3015	OutsideDomain	0	L	I	0	1	0.7	0	FALSE	FALSE	FALSE	FALSE	FALSE	FALSE	FALSE	FALSE	FALSE	FALSE	FALSE	FALSE	FALSE	FALSE	FALSE	0.14	?	neutral	1
P19525	L439V	Tyr	0.628591	-2701.6684	Protein_kinase	0.950917	L	V	-26.7	1	0.4	0	FALSE	FALSE	FALSE	FALSE	FALSE	FALSE	FALSE	FALSE	FALSE	FALSE	FALSE	FALSE	FALSE	FALSE	FALSE	0.13	?	neutral	1
P20794	R272P	CMGC	-1.646646	40.6820	Protein_kinase	0.950917	R	P	-60.7	0	2.9	-1	FALSE	FALSE	FALSE	FALSE	FALSE	FALSE	FALSE	FALSE	FALSE	FALSE	FALSE	FALSE	FALSE	FALSE	FALSE	0.0	?	disease	0.604
P21709	E703K	Tyr	0.628591	-158.8142	Protein_kinase	0.950917	E	K	30.2	0	-0.4	2	TRUE	FALSE	FALSE	FALSE	FALSE	FALSE	FALSE	FALSE	FALSE	FALSE	FALSE	FALSE	FALSE	FALSE	FALSE	0.0	?	neutral	0.876
P21802	K659N	Tyr	0.628591	1000.4280	Protein_kinase	0.950917	K	N	-54.5	0	0.4	-1	FALSE	FALSE	FALSE	FALSE	FALSE	FALSE	FALSE	FALSE	FALSE	FALSE	FALSE	FALSE	FALSE	FALSE	FALSE	0.0749	?	disease	0.815
P21802	R203C	Tyr	0.628591	1000.4280	Ig-like_C2-type	1.918650	R	C	-64.9	0	7	-1	FALSE	FALSE	TRUE	FALSE	FALSE	FALSE	TRUE	FALSE	FALSE	FALSE	FALSE	FALSE	FALSE	FALSE	FALSE	0.0	?	disease	0.923
P21802	R612T	Tyr	0.628591	1000.4280	Protein_kinase	0.950917	R	T	-57.3	1	3.8	-1	FALSE	FALSE	FALSE	FALSE	FALSE	FALSE	FALSE	FALSE	FALSE	FALSE	FALSE	FALSE	FALSE	FALSE	FALSE	0.0749	?	neutral	0.617
P21802	D283N	Tyr	0.628591	1000.4280	Ig-like_C2-type	1.918650	D	N	3	0	0	1	FALSE	FALSE	TRUE	FALSE	FALSE	FALSE	TRUE	FALSE	FALSE	FALSE	FALSE	FALSE	FALSE	FALSE	FALSE	0.07	?	disease	0.52
P21802	G272V	Tyr	0.628591	1000.4280	Ig-like_C2-type	1.918650	G	V	79.9	1	4.6	0	FALSE	FALSE	FALSE	FALSE	FALSE	FALSE	FALSE	FALSE	FALSE	FALSE	FALSE	FALSE	FALSE	FALSE	FALSE	0.0	?	disease	1
P21802	A315S	Tyr	0.628591	1000.4280	Ig-like_C2-type	1.918650	A	S	0.400000000000006	0	-2.6	0	FALSE	FALSE	TRUE	FALSE	FALSE	FALSE	TRUE	FALSE	FALSE	FALSE	FALSE	FALSE	FALSE	FALSE	FALSE	0.31	?	disease	0.688
P21802	A314S	Tyr	0.628591	1000.4280	Ig-like_C2-type	1.918650	A	S	0.400000000000006	0	-2.6	0	FALSE	FALSE	TRUE	FALSE	FALSE	FALSE	TRUE	FALSE	FALSE	FALSE	FALSE	FALSE	FALSE	FALSE	FALSE	0.18	?	disease	0.611
P21860	V104M	Tyr	0.628591	-306.8518	OutsideDomain	0	V	M	22.9	-1	-2.3	0	FALSE	FALSE	FALSE	FALSE	FALSE	FALSE	FALSE	FALSE	FALSE	FALSE	FALSE	FALSE	FALSE	FALSE	FALSE	0.04	?	neutral	1
P22455	V550M	Tyr	0.628591	-140.5926	Protein_kinase	0.950917	V	M	22.9	-1	-2.3	0	FALSE	FALSE	FALSE	FALSE	FALSE	FALSE	FALSE	FALSE	FALSE	FALSE	FALSE	FALSE	FALSE	FALSE	FALSE	0.0	?	neutral	0.962
P22455	S772N	Tyr	0.628591	-140.5926	OutsideDomain	0	S	N	25.1	0	-2.7	0	FALSE	FALSE	FALSE	FALSE	FALSE	FALSE	FALSE	FALSE	FALSE	FALSE	FALSE	FALSE	FALSE	FALSE	FALSE	0.31	?	neutral	1
P22455	P712T	Tyr	0.628591	-140.5926	Protein_kinase	0.950917	P	T	3.39999999999999	1	0.9	0	FALSE	FALSE	FALSE	FALSE	FALSE	FALSE	FALSE	FALSE	FALSE	FALSE	FALSE	FALSE	FALSE	FALSE	FALSE	0.26	?	neutral	0.952
P22607	E322K	Tyr	0.628591	529.0176	Ig-like_C2-type	1.918650	E	K	30.2	0	-0.4	2	FALSE	FALSE	TRUE	FALSE	FALSE	FALSE	TRUE	FALSE	FALSE	FALSE	FALSE	FALSE	FALSE	FALSE	FALSE	0.0749	?	neutral	0.731
P22607	T79S	Tyr	0.628591	529.0176	Ig-like_C2-type	1.918650	T	S	-27.1	-1	-0.1	0	FALSE	FALSE	TRUE	FALSE	FALSE	FALSE	TRUE	FALSE	FALSE	FALSE	FALSE	FALSE	FALSE	FALSE	FALSE	0.65	?	disease	0.501
P22607	C228R	Tyr	0.628591	529.0176	Ig-like_C2-type	1.918650	C	R	64.9	0	-7	1	FALSE	FALSE	TRUE	FALSE	FALSE	FALSE	TRUE	FALSE	FALSE	FALSE	FALSE	FALSE	FALSE	FALSE	FALSE	0.0	?	disease	0.962
P23443	G289E	AGC	-1.557641	-969.6410	Protein_kinase	0.950917	G	E	78.3	0	-3.1	-1	FALSE	FALSE	FALSE	FALSE	FALSE	FALSE	FALSE	FALSE	FALSE	FALSE	FALSE	FALSE	FALSE	FALSE	FALSE	0.0	?	neutral	0.808
P24723	T575A	AGC	-1.557641	-1086.8865	Protein_kinase	0.950917	T	A	-27.5	-1	2.5	0	FALSE	FALSE	FALSE	FALSE	FALSE	FALSE	FALSE	FALSE	FALSE	FALSE	FALSE	FALSE	FALSE	FALSE	FALSE	0.73	?	neutral	1
P24723	T594I	AGC	-1.557641	-1086.8865	Protein_kinase	0.950917	T	I	50.6	0	5.2	0	FALSE	FALSE	FALSE	FALSE	FALSE	FALSE	FALSE	FALSE	FALSE	FALSE	FALSE	FALSE	FALSE	FALSE	FALSE	0.17	?	neutral	0.923
P24941	P45L	CMGC	-1.646646	-1430.5623	Protein_kinase	0.950917	P	L	54	0	5.4	0	FALSE	FALSE	FALSE	FALSE	FALSE	FALSE	FALSE	FALSE	FALSE	FALSE	FALSE	FALSE	FALSE	FALSE	FALSE	0.0	?	neutral	0.962
P25092	G61R	RGC	1.267131	24.9245	OutsideDomain	0	G	R	113.3	0	-4.1	1	FALSE	FALSE	FALSE	FALSE	FALSE	FALSE	FALSE	FALSE	FALSE	FALSE	FALSE	FALSE	FALSE	FALSE	FALSE	0.0	?	neutral	0.885
P25098	R578Q	AGC	-1.557641	-994.6847	PH	2.449906	R	Q	-29.6	0	1	-1	FALSE	FALSE	FALSE	FALSE	FALSE	FALSE	FALSE	FALSE	FALSE	FALSE	FALSE	FALSE	FALSE	FALSE	FALSE	0.09	?	neutral	0.962
P27037	D306N	TKL	1.910551	-379.2655	Protein_kinase	0.950917	D	N	3	0	0	1	FALSE	FALSE	FALSE	FALSE	FALSE	FALSE	FALSE	FALSE	FALSE	FALSE	FALSE	FALSE	FALSE	FALSE	FALSE	0.0	?	neutral	0.923
P27037	A367T	TKL	1.910551	-379.2655	Protein_kinase	0.950917	A	T	27.5	1	-2.5	0	FALSE	FALSE	FALSE	FALSE	FALSE	FALSE	FALSE	FALSE	FALSE	FALSE	FALSE	FALSE	FALSE	FALSE	FALSE	0.0	?	neutral	0.936
P29317	G777S	Tyr	0.628591	173.4897	Protein_kinase	0.950917	G	S	28.9	0	-0.4	0	FALSE	FALSE	FALSE	FALSE	FALSE	FALSE	FALSE	FALSE	FALSE	FALSE	FALSE	FALSE	FALSE	FALSE	FALSE	0.0	?	disease	0.692
P29320	S449F	Tyr	0.628591	-251.2129	Fibronectin_type-III	-3.179009	S	F	100.9	0	3.6	0	FALSE	FALSE	FALSE	FALSE	FALSE	FALSE	FALSE	FALSE	FALSE	FALSE	FALSE	FALSE	FALSE	FALSE	FALSE	0.0749	?	neutral	0.885
P29320	G766E	Tyr	0.628591	-251.2129	Protein_kinase	0.950917	G	E	78.3	0	-3.1	-1	FALSE	FALSE	FALSE	FALSE	FALSE	FALSE	FALSE	FALSE	FALSE	FALSE	FALSE	FALSE	FALSE	FALSE	FALSE	0.0749	?	neutral	0.913
P29320	D806N	Tyr	0.628591	-251.2129	Protein_kinase	0.950917	D	N	3	0	0	1	FALSE	FALSE	FALSE	FALSE	FALSE	FALSE	FALSE	FALSE	FALSE	FALSE	FALSE	FALSE	FALSE	FALSE	FALSE	0.0749	?	neutral	1
P29320	T37K	Tyr	0.628591	-251.2129	Eph_LBD	-2.521115	T	K	52.5	-1	-3.2	1	FALSE	FALSE	FALSE	FALSE	FALSE	FALSE	FALSE	FALSE	FALSE	FALSE	FALSE	FALSE	FALSE	FALSE	FALSE	0.0749	?	neutral	1
P29320	I621L	Tyr	0.628591	-251.2129	Protein_kinase	0.950917	I	L	0	-1	-0.7	0	FALSE	FALSE	FALSE	FALSE	FALSE	FALSE	FALSE	FALSE	FALSE	FALSE	FALSE	FALSE	FALSE	FALSE	FALSE	0.0749	?	neutral	1
P29320	G518L	Tyr	0.628591	-251.2129	Fibronectin_type-III	-3.179009	G	L	106.6	0	4.2	0	FALSE	FALSE	FALSE	FALSE	FALSE	FALSE	FALSE	FALSE	FALSE	FALSE	FALSE	FALSE	FALSE	FALSE	FALSE	0.0749	?	neutral	0.979
P29320	T660K	Tyr	0.628591	-251.2129	Protein_kinase	0.950917	T	K	52.5	-1	-3.2	1	FALSE	FALSE	FALSE	FALSE	FALSE	FALSE	FALSE	FALSE	FALSE	FALSE	FALSE	FALSE	FALSE	FALSE	FALSE	0.0749	?	neutral	0.978
P29320	K207N	Tyr	0.628591	-251.2129	Eph_LBD	-2.521115	K	N	-54.5	0	0.4	-1	FALSE	FALSE	FALSE	FALSE	FALSE	FALSE	FALSE	FALSE	FALSE	FALSE	FALSE	FALSE	FALSE	FALSE	FALSE	0.0749	?	neutral	0.962
P29320	S229Y	Tyr	0.628591	-251.2129	OutsideDomain	0	S	Y	104.6	0	-0.5	0	FALSE	FALSE	FALSE	FALSE	FALSE	FALSE	FALSE	FALSE	FALSE	FALSE	FALSE	FALSE	FALSE	FALSE	FALSE	0.0749	?	neutral	0.764
P29320	N85S	Tyr	0.628591	-251.2129	Eph_LBD	-2.521115	N	S	-25.1	0	2.7	0	FALSE	FALSE	FALSE	FALSE	FALSE	FALSE	FALSE	FALSE	FALSE	FALSE	FALSE	FALSE	FALSE	FALSE	FALSE	0.0749	?	neutral	1
P29320	T933M	Tyr	0.628591	-251.2129	SAM	-0.421579	T	M	46.8	-1	2.6	0	FALSE	FALSE	FALSE	FALSE	FALSE	FALSE	FALSE	FALSE	FALSE	FALSE	FALSE	FALSE	FALSE	FALSE	FALSE	0.0749	?	neutral	1
P29322	R198L	Tyr	0.628591	-68.6320	Eph_LBD	-2.521115	R	L	-6.70000000000002	0	8.3	-1	FALSE	FALSE	FALSE	FALSE	FALSE	FALSE	FALSE	FALSE	FALSE	FALSE	FALSE	FALSE	FALSE	FALSE	FALSE	0.0	?	neutral	0.846
P29322	N123K	Tyr	0.628591	-68.6320	Eph_LBD	-2.521115	N	K	54.5	0	-0.4	1	FALSE	FALSE	FALSE	FALSE	FALSE	FALSE	FALSE	FALSE	FALSE	FALSE	FALSE	FALSE	FALSE	FALSE	FALSE	0.0	?	neutral	0.962
P29322	P860L	Tyr	0.628591	-68.6320	Protein_kinase	0.950917	P	L	54	0	5.4	0	FALSE	FALSE	FALSE	FALSE	FALSE	FALSE	FALSE	FALSE	FALSE	FALSE	FALSE	FALSE	FALSE	FALSE	FALSE	0.0	?	neutral	1
P29322	R179C	Tyr	0.628591	-68.6320	Eph_LBD	-2.521115	R	C	-64.9	0	7	-1	FALSE	FALSE	FALSE	FALSE	FALSE	FALSE	FALSE	FALSE	FALSE	FALSE	FALSE	FALSE	FALSE	FALSE	FALSE	0.0	?	neutral	1
P29597	H732R	Tyr	0.628591	-222.0808	Protein_kinase	0.950917	H	R	20.2	0	-1.3	0	FALSE	FALSE	FALSE	FALSE	FALSE	FALSE	FALSE	FALSE	FALSE	FALSE	FALSE	FALSE	FALSE	FALSE	FALSE	0.0	?	neutral	0.808
P30530	R499C	Tyr	0.628591	-1410.8036	OutsideDomain	0	R	C	-64.9	0	7	-1	FALSE	FALSE	FALSE	FALSE	FALSE	FALSE	FALSE	FALSE	FALSE	FALSE	FALSE	FALSE	FALSE	FALSE	FALSE	0.01	?	neutral	1
P30530	R295W	Tyr	0.628591	-1410.8036	Fibronectin_type-III	-3.179009	R	W	54.4	0	3.6	-1	FALSE	FALSE	FALSE	FALSE	FALSE	FALSE	FALSE	FALSE	FALSE	FALSE	FALSE	FALSE	FALSE	FALSE	FALSE	0.03	?	neutral	1
P31749	R25C	AGC	-1.557641	390.1024	PH	2.449906	R	C	-64.9	0	7	-1	TRUE	FALSE	FALSE	FALSE	FALSE	FALSE	FALSE	FALSE	FALSE	FALSE	FALSE	FALSE	FALSE	FALSE	FALSE	0.0	?	disease	0.842
P31749	T435P	AGC	-1.557641	390.1024	AGC-kinase_C-terminal	-1.614224	T	P	-3.39999999999999	-1	-0.9	0	FALSE	FALSE	FALSE	FALSE	FALSE	FALSE	FALSE	FALSE	FALSE	FALSE	FALSE	FALSE	FALSE	FALSE	FALSE	0.0	?	disease	0.692
P34925	V240I	Tyr	0.628591	-318.1111	OutsideDomain	0	V	I	26.7	0	0.3	0	FALSE	FALSE	TRUE	FALSE	FALSE	FALSE	FALSE	FALSE	FALSE	FALSE	FALSE	FALSE	FALSE	TRUE	FALSE	0.04	?	neutral	1
P34947	D163E	AGC	-1.557641	-215.8012	RGS	-58.963910	D	E	27.3	0	0	0	FALSE	FALSE	FALSE	FALSE	FALSE	FALSE	FALSE	FALSE	FALSE	FALSE	FALSE	FALSE	FALSE	FALSE	FALSE	1.0	?	neutral	1
P35626	R104K	AGC	-1.557641	-178.9621	RGS	-58.963910	R	K	-4.80000000000001	0	0.6	0	FALSE	FALSE	FALSE	FALSE	FALSE	FALSE	FALSE	FALSE	FALSE	FALSE	FALSE	FALSE	FALSE	FALSE	FALSE	0.52	?	neutral	1
P35916	R378C	Tyr	0.628591	149.9441	Ig-like_C2-type	1.918650	R	C	-64.9	0	7	-1	FALSE	FALSE	FALSE	FALSE	FALSE	FALSE	FALSE	FALSE	FALSE	FALSE	FALSE	FALSE	FALSE	FALSE	FALSE	0.01	?	neutral	0.577
P35916	T1010I	Tyr	0.628591	149.9441	Protein_kinase	0.950917	T	I	50.6	0	5.2	0	FALSE	FALSE	FALSE	FALSE	FALSE	FALSE	FALSE	FALSE	FALSE	FALSE	FALSE	FALSE	FALSE	FALSE	FALSE	0.0	?	disease	0.846
P35968	A248G	Tyr	0.628591	234.2809	Ig-like_C2-type	1.918650	A	G	-28.5	0	-2.2	0	FALSE	FALSE	TRUE	FALSE	FALSE	FALSE	TRUE	FALSE	FALSE	FALSE	FALSE	FALSE	FALSE	FALSE	FALSE	0.0	?	disease	0.526
P35968	R275L	Tyr	0.628591	234.2809	Ig-like_C2-type	1.918650	R	L	-6.70000000000002	0	8.3	-1	FALSE	FALSE	TRUE	FALSE	FALSE	FALSE	TRUE	FALSE	FALSE	FALSE	FALSE	FALSE	FALSE	FALSE	FALSE	0.36	?	neutral	0.788
P35968	G873R	Tyr	0.628591	234.2809	Protein_kinase	0.950917	G	R	113.3	0	-4.1	1	FALSE	FALSE	FALSE	FALSE	FALSE	FALSE	FALSE	FALSE	FALSE	FALSE	FALSE	FALSE	FALSE	FALSE	FALSE	0.01	?	neutral	0.654
P35968	Q2R	Tyr	0.628591	234.2809	OutsideDomain	0	Q	R	29.6	0	-1	1	FALSE	FALSE	TRUE	FALSE	FALSE	FALSE	FALSE	FALSE	FALSE	FALSE	FALSE	TRUE	FALSE	FALSE	FALSE	0.07	?	neutral	0.654
P36888	D835V	Tyr	0.628591	-542.2607	Protein_kinase	0.950917	D	V	28.9	1	7.7	1	FALSE	FALSE	FALSE	FALSE	FALSE	FALSE	FALSE	FALSE	FALSE	FALSE	FALSE	FALSE	FALSE	FALSE	FALSE	0.0	?	neutral	0.962
P36888	D835N	Tyr	0.628591	-542.2607	Protein_kinase	0.950917	D	N	3	0	0	1	FALSE	FALSE	FALSE	FALSE	FALSE	FALSE	FALSE	FALSE	FALSE	FALSE	FALSE	FALSE	FALSE	FALSE	FALSE	0.0	?	neutral	1
P36888	D835E	Tyr	0.628591	-542.2607	Protein_kinase	0.950917	D	E	27.3	0	0	0	FALSE	FALSE	FALSE	FALSE	FALSE	FALSE	FALSE	FALSE	FALSE	FALSE	FALSE	FALSE	FALSE	FALSE	FALSE	0.0	?	neutral	0.962
P36888	D835Y	Tyr	0.628591	-542.2607	Protein_kinase	0.950917	D	Y	82.5	0	2.2	1	FALSE	FALSE	FALSE	FALSE	FALSE	FALSE	FALSE	FALSE	FALSE	FALSE	FALSE	FALSE	FALSE	FALSE	FALSE	0.0	?	neutral	0.808
P36888	D835H	Tyr	0.628591	-542.2607	Protein_kinase	0.950917	D	H	42.1	0	0.3	2	FALSE	FALSE	FALSE	FALSE	FALSE	FALSE	FALSE	FALSE	FALSE	FALSE	FALSE	FALSE	FALSE	FALSE	FALSE	0.0	?	neutral	0.769
P36888	I836M	Tyr	0.628591	-542.2607	Protein_kinase	0.950917	I	M	-3.79999999999998	-1	-2.6	0	FALSE	FALSE	FALSE	FALSE	FALSE	FALSE	FALSE	FALSE	FALSE	FALSE	FALSE	FALSE	FALSE	FALSE	FALSE	0.0	?	neutral	0.846
P36894	R486Q	TKL	1.910551	439.4944	Protein_kinase	0.950917	R	Q	-29.6	0	1	-1	FALSE	FALSE	FALSE	FALSE	FALSE	FALSE	FALSE	FALSE	FALSE	FALSE	FALSE	FALSE	FALSE	FALSE	FALSE	0.08	?	disease	0.654
P36894	F58Y	TKL	1.910551	439.4944	OutsideDomain	0	F	Y	3.69999999999999	0	-4.1	0	FALSE	FALSE	FALSE	FALSE	FALSE	FALSE	FALSE	FALSE	FALSE	FALSE	FALSE	FALSE	FALSE	FALSE	FALSE	1.0	?	neutral	0.509
P36897	N267H	TKL	1.910551	470.0479	Protein_kinase	0.950917	N	H	39.1	0	0.3	1	FALSE	FALSE	FALSE	FALSE	FALSE	FALSE	FALSE	FALSE	FALSE	FALSE	FALSE	FALSE	FALSE	FALSE	FALSE	0.0749	?	disease	0.894
P37023	T277K	TKL	1.910551	559.0423	Protein_kinase	0.950917	T	K	52.5	-1	-3.2	1	TRUE	FALSE	FALSE	FALSE	FALSE	FALSE	FALSE	FALSE	FALSE	FALSE	FALSE	FALSE	FALSE	FALSE	FALSE	0.0	?	disease	0.882
P37023	K486E	TKL	1.910551	559.0423	Protein_kinase	0.950917	K	E	-30.2	0	0.4	-2	FALSE	FALSE	FALSE	FALSE	FALSE	FALSE	FALSE	FALSE	FALSE	FALSE	FALSE	FALSE	FALSE	FALSE	FALSE	0.0	?	disease	1
P37023	P30S	TKL	1.910551	559.0423	OutsideDomain	0	P	S	-23.7	0	0.8	0	FALSE	FALSE	FALSE	FALSE	FALSE	FALSE	FALSE	FALSE	FALSE	FALSE	FALSE	FALSE	FALSE	FALSE	FALSE	0.24	?	disease	0.717
P37023	A400T	TKL	1.910551	559.0423	Protein_kinase	0.950917	A	T	27.5	1	-2.5	0	FALSE	FALSE	FALSE	FALSE	FALSE	FALSE	FALSE	FALSE	FALSE	FALSE	FALSE	FALSE	FALSE	FALSE	FALSE	0.02	?	neutral	0.615
P37173	V387M	TKL	1.910551	550.6812	Protein_kinase	0.950917	V	M	22.9	-1	-2.3	0	FALSE	FALSE	FALSE	FALSE	FALSE	FALSE	FALSE	FALSE	FALSE	FALSE	FALSE	FALSE	FALSE	FALSE	FALSE	0.09	?	neutral	0.615
P37173	C61R	TKL	1.910551	550.6812	OutsideDomain	0	C	R	64.9	0	-7	1	FALSE	FALSE	TRUE	FALSE	FALSE	FALSE	TRUE	FALSE	FALSE	FALSE	FALSE	FALSE	FALSE	FALSE	FALSE	0.07	?	disease	0.731
P37173	H328Y	TKL	1.910551	550.6812	Protein_kinase	0.950917	H	Y	40.4	0	1.9	-1	TRUE	FALSE	FALSE	FALSE	FALSE	FALSE	FALSE	FALSE	FALSE	FALSE	FALSE	FALSE	FALSE	FALSE	FALSE	0.02	?	disease	0.723
P37173	N435S	TKL	1.910551	550.6812	Protein_kinase	0.950917	N	S	-25.1	0	2.7	0	FALSE	FALSE	FALSE	FALSE	FALSE	FALSE	FALSE	FALSE	FALSE	FALSE	FALSE	FALSE	FALSE	FALSE	FALSE	0.05	?	disease	0.846
P37173	I73V	TKL	1.910551	550.6812	OutsideDomain	0	I	V	-26.7	0	-0.3	0	FALSE	FALSE	TRUE	FALSE	FALSE	FALSE	TRUE	FALSE	FALSE	FALSE	FALSE	FALSE	FALSE	FALSE	FALSE	0.91	?	neutral	0.621
P37173	L452M	TKL	1.910551	550.6812	Protein_kinase	0.950917	L	M	-3.79999999999998	0	-1.9	0	FALSE	FALSE	FALSE	FALSE	FALSE	FALSE	FALSE	FALSE	FALSE	FALSE	FALSE	FALSE	FALSE	FALSE	FALSE	0.0	?	disease	0.736
P37173	N490S	TKL	1.910551	550.6812	Protein_kinase	0.950917	N	S	-25.1	0	2.7	0	FALSE	FALSE	FALSE	FALSE	FALSE	FALSE	FALSE	FALSE	FALSE	FALSE	FALSE	FALSE	FALSE	FALSE	FALSE	0.1	?	disease	0.923
P37173	V447A	TKL	1.910551	550.6812	Protein_kinase	0.950917	V	A	-51.4	-1	-2.4	0	FALSE	FALSE	FALSE	FALSE	FALSE	FALSE	FALSE	FALSE	FALSE	FALSE	FALSE	FALSE	FALSE	FALSE	FALSE	0.0	?	disease	0.846
P41743	P118L	AGC	-1.557641	-1454.0802	OutsideDomain	0	P	L	54	0	5.4	0	FALSE	FALSE	FALSE	FALSE	FALSE	FALSE	FALSE	FALSE	FALSE	FALSE	FALSE	FALSE	FALSE	FALSE	FALSE	0.0749	?	neutral	1
P42336	Y343C	Atypical_PI3/PI4-kinase	0.104205	288.2349	C2_PI3K-type	2.385776	Y	C	-85.1	0	3.8	0	FALSE	FALSE	FALSE	FALSE	FALSE	FALSE	FALSE	FALSE	FALSE	FALSE	FALSE	FALSE	FALSE	FALSE	FALSE	0.19	?	disease	0.604
P42336	E542Q	Atypical_PI3/PI4-kinase	0.104205	288.2349	PIK_helical	58.027757	E	Q	5.40000000000001	0	0	1	FALSE	FALSE	FALSE	FALSE	FALSE	FALSE	FALSE	FALSE	FALSE	FALSE	FALSE	FALSE	FALSE	FALSE	FALSE	0.51	?	disease	0.509
P42336	G1050D	Atypical_PI3/PI4-kinase	0.104205	288.2349	PI3K/PI4K	2.096269	G	D	51	0	-3.1	-1	FALSE	FALSE	FALSE	FALSE	FALSE	FALSE	FALSE	FALSE	FALSE	FALSE	FALSE	FALSE	FALSE	FALSE	FALSE	0.02	?	disease	0.569
P42336	Q546E	Atypical_PI3/PI4-kinase	0.104205	288.2349	PIK_helical	58.027757	Q	E	-5.40000000000001	0	0	-1	FALSE	FALSE	FALSE	FALSE	FALSE	FALSE	FALSE	FALSE	FALSE	FALSE	FALSE	FALSE	FALSE	FALSE	FALSE	1.0	?	neutral	0.734
P42336	R38H	Atypical_PI3/PI4-kinase	0.104205	288.2349	PI3K-ABD	2.385776	R	H	-20.2	0	1.3	0	FALSE	FALSE	FALSE	FALSE	FALSE	FALSE	FALSE	FALSE	FALSE	FALSE	FALSE	FALSE	FALSE	FALSE	FALSE	0.0749	?	neutral	0.538
P42336	V356I	Atypical_PI3/PI4-kinase	0.104205	288.2349	C2_PI3K-type	2.385776	V	I	26.7	0	0.3	0	FALSE	FALSE	FALSE	FALSE	FALSE	FALSE	FALSE	FALSE	FALSE	FALSE	FALSE	FALSE	FALSE	FALSE	FALSE	0.2	?	disease	0.662
P42336	E545A	Atypical_PI3/PI4-kinase	0.104205	288.2349	PIK_helical	58.027757	E	A	-49.8	0	5.3	1	FALSE	FALSE	FALSE	FALSE	FALSE	FALSE	FALSE	FALSE	FALSE	FALSE	FALSE	FALSE	FALSE	FALSE	FALSE	0.22	?	disease	0.663
P42336	Y1021N	Atypical_PI3/PI4-kinase	0.104205	288.2349	PI3K/PI4K	2.096269	Y	N	-79.5	0	-2.2	0	FALSE	FALSE	FALSE	FALSE	FALSE	FALSE	FALSE	FALSE	FALSE	FALSE	FALSE	FALSE	FALSE	FALSE	FALSE	0.02	?	disease	0.788
P42336	H1065Y	Atypical_PI3/PI4-kinase	0.104205	288.2349	PI3K/PI4K	2.096269	H	Y	40.4	0	1.9	-1	FALSE	FALSE	FALSE	FALSE	FALSE	FALSE	FALSE	FALSE	FALSE	FALSE	FALSE	FALSE	FALSE	FALSE	FALSE	1.0	?	disease	0.79
P42336	T1025N	Atypical_PI3/PI4-kinase	0.104205	288.2349	PI3K/PI4K	2.096269	T	N	-2	-1	-2.8	0	FALSE	FALSE	FALSE	FALSE	FALSE	FALSE	FALSE	FALSE	FALSE	FALSE	FALSE	FALSE	FALSE	FALSE	FALSE	0.19	?	neutral	0.785
P42336	G106V	Atypical_PI3/PI4-kinase	0.104205	288.2349	OutsideDomain	0	G	V	79.9	1	4.6	0	FALSE	FALSE	FALSE	FALSE	FALSE	FALSE	FALSE	FALSE	FALSE	FALSE	FALSE	FALSE	FALSE	FALSE	FALSE	0.0749	?	neutral	0.585
P42336	H1065L	Atypical_PI3/PI4-kinase	0.104205	288.2349	PI3K/PI4K	2.096269	H	L	13.5	0	7	-1	FALSE	FALSE	FALSE	FALSE	FALSE	FALSE	FALSE	FALSE	FALSE	FALSE	FALSE	FALSE	FALSE	FALSE	FALSE	0.65	?	disease	0.755
P42336	G1007R	Atypical_PI3/PI4-kinase	0.104205	288.2349	PI3K/PI4K	2.096269	G	R	113.3	0	-4.1	1	FALSE	FALSE	FALSE	FALSE	FALSE	FALSE	FALSE	FALSE	FALSE	FALSE	FALSE	FALSE	FALSE	FALSE	FALSE	0.15	?	disease	0.731
P42336	G118D	Atypical_PI3/PI4-kinase	0.104205	288.2349	OutsideDomain	0	G	D	51	0	-3.1	-1	FALSE	FALSE	FALSE	FALSE	FALSE	FALSE	FALSE	FALSE	FALSE	FALSE	FALSE	FALSE	FALSE	FALSE	FALSE	0.0749	?	neutral	0.808
P42336	Q546R	Atypical_PI3/PI4-kinase	0.104205	288.2349	PIK_helical	58.027757	Q	R	29.6	0	-1	1	FALSE	FALSE	FALSE	FALSE	FALSE	FALSE	FALSE	FALSE	FALSE	FALSE	FALSE	FALSE	FALSE	FALSE	FALSE	0.07	?	disease	0.577
P42336	R1023Q	Atypical_PI3/PI4-kinase	0.104205	288.2349	PI3K/PI4K	2.096269	R	Q	-29.6	0	1	-1	FALSE	FALSE	FALSE	FALSE	FALSE	FALSE	FALSE	FALSE	FALSE	FALSE	FALSE	FALSE	FALSE	FALSE	FALSE	0.25	?	neutral	0.542
P42336	Q546K	Atypical_PI3/PI4-kinase	0.104205	288.2349	PIK_helical	58.027757	Q	K	24.8	0	-0.4	1	FALSE	FALSE	FALSE	FALSE	FALSE	FALSE	FALSE	FALSE	FALSE	FALSE	FALSE	FALSE	FALSE	FALSE	FALSE	0.11	?	disease	0.766
P42336	H1047L	Atypical_PI3/PI4-kinase	0.104205	288.2349	PI3K/PI4K	2.096269	H	L	13.5	0	7	-1	FALSE	FALSE	FALSE	FALSE	FALSE	FALSE	FALSE	FALSE	FALSE	FALSE	FALSE	FALSE	FALSE	FALSE	FALSE	1.0	?	disease	0.755
P42336	E453Q	Atypical_PI3/PI4-kinase	0.104205	288.2349	C2_PI3K-type	2.385776	E	Q	5.40000000000001	0	0	1	FALSE	FALSE	FALSE	FALSE	FALSE	FALSE	FALSE	FALSE	FALSE	FALSE	FALSE	FALSE	FALSE	FALSE	FALSE	0.31	?	neutral	0.568
P42336	T1052K	Atypical_PI3/PI4-kinase	0.104205	288.2349	PI3K/PI4K	2.096269	T	K	52.5	-1	-3.2	1	FALSE	FALSE	FALSE	FALSE	FALSE	FALSE	FALSE	FALSE	FALSE	FALSE	FALSE	FALSE	FALSE	FALSE	FALSE	0.55	?	neutral	0.679
P42336	R382K	Atypical_PI3/PI4-kinase	0.104205	288.2349	C2_PI3K-type	2.385776	R	K	-4.80000000000001	0	0.6	0	FALSE	FALSE	FALSE	FALSE	FALSE	FALSE	FALSE	FALSE	FALSE	FALSE	FALSE	FALSE	FALSE	FALSE	FALSE	0.95	?	neutral	0.734
P42336	E135K	Atypical_PI3/PI4-kinase	0.104205	288.2349	OutsideDomain	0	E	K	30.2	0	-0.4	2	FALSE	FALSE	FALSE	FALSE	FALSE	FALSE	FALSE	FALSE	FALSE	FALSE	FALSE	FALSE	FALSE	FALSE	FALSE	0.0	?	disease	0.962
P42336	Q546P	Atypical_PI3/PI4-kinase	0.104205	288.2349	PIK_helical	58.027757	Q	P	-31.1	0	1.9	0	FALSE	FALSE	FALSE	FALSE	FALSE	FALSE	FALSE	FALSE	FALSE	FALSE	FALSE	FALSE	FALSE	FALSE	FALSE	0.02	?	disease	0.718
P42336	E218K	Atypical_PI3/PI4-kinase	0.104205	288.2349	PI3K-RBD	NA	E	K	30.2	0	-0.4	2	FALSE	FALSE	FALSE	FALSE	FALSE	FALSE	FALSE	FALSE	FALSE	FALSE	FALSE	FALSE	FALSE	FALSE	FALSE	0.9	?	disease	0.804
P42336	E542V	Atypical_PI3/PI4-kinase	0.104205	288.2349	PIK_helical	58.027757	E	V	1.59999999999999	1	7.7	1	FALSE	FALSE	FALSE	FALSE	FALSE	FALSE	FALSE	FALSE	FALSE	FALSE	FALSE	FALSE	FALSE	FALSE	FALSE	0.24	?	disease	0.674
P42336	Y1021H	Atypical_PI3/PI4-kinase	0.104205	288.2349	PI3K/PI4K	2.096269	Y	H	-40.4	0	-1.9	1	FALSE	FALSE	FALSE	FALSE	FALSE	FALSE	FALSE	FALSE	FALSE	FALSE	FALSE	FALSE	FALSE	FALSE	FALSE	0.04	?	disease	0.921
P42345	A8S	Atypical_PI3/PI4-kinase	0.104205	-2807.0437	OutsideDomain	0	A	S	0.400000000000006	0	-2.6	0	FALSE	FALSE	FALSE	FALSE	FALSE	FALSE	FALSE	FALSE	FALSE	FALSE	FALSE	FALSE	FALSE	FALSE	FALSE	0.06	?	neutral	1
P42345	S2215Y	Atypical_PI3/PI4-kinase	0.104205	-2807.0437	PI3K/PI4K	2.096269	S	Y	104.6	0	-0.5	0	FALSE	FALSE	FALSE	FALSE	FALSE	FALSE	FALSE	FALSE	FALSE	FALSE	FALSE	FALSE	FALSE	FALSE	FALSE	0.0	?	neutral	0.654
P42345	M135T	Atypical_PI3/PI4-kinase	0.104205	-2807.0437	OutsideDomain	0	M	T	-46.8	1	-2.6	0	FALSE	FALSE	TRUE	FALSE	FALSE	FALSE	FALSE	FALSE	FALSE	FALSE	TRUE	FALSE	FALSE	FALSE	FALSE	0.59	?	neutral	1
P42345	L2220F	Atypical_PI3/PI4-kinase	0.104205	-2807.0437	PI3K/PI4K	2.096269	L	F	23.2	0	-1	0	FALSE	FALSE	FALSE	FALSE	FALSE	FALSE	FALSE	FALSE	FALSE	FALSE	FALSE	FALSE	FALSE	FALSE	FALSE	0.0	?	neutral	1
P42345	M2011V	Atypical_PI3/PI4-kinase	0.104205	-2807.0437	OutsideDomain	0	M	V	-22.9	1	2.3	0	FALSE	FALSE	FALSE	FALSE	FALSE	FALSE	FALSE	FALSE	FALSE	FALSE	FALSE	FALSE	FALSE	FALSE	FALSE	0.35	?	neutral	1
P42345	V2406A	Atypical_PI3/PI4-kinase	0.104205	-2807.0437	PI3K/PI4K	2.096269	V	A	-51.4	-1	-2.4	0	FALSE	FALSE	FALSE	FALSE	FALSE	FALSE	FALSE	FALSE	FALSE	FALSE	FALSE	FALSE	FALSE	FALSE	FALSE	0.0	?	neutral	1
P42345	P2476L	Atypical_PI3/PI4-kinase	0.104205	-2807.0437	PI3K/PI4K	2.096269	P	L	54	0	5.4	0	FALSE	FALSE	FALSE	FALSE	FALSE	FALSE	FALSE	FALSE	FALSE	FALSE	FALSE	FALSE	FALSE	FALSE	FALSE	0.32	?	neutral	1
P42679	A354T	Tyr	0.628591	28.9834	Protein_kinase	0.950917	A	T	27.5	1	-2.5	0	FALSE	FALSE	FALSE	FALSE	FALSE	FALSE	FALSE	FALSE	FALSE	FALSE	FALSE	FALSE	FALSE	FALSE	FALSE	0.0749	?	neutral	0.894
P42679	R503Q	Tyr	0.628591	28.9834	OutsideDomain	0	R	Q	-29.6	0	1	-1	FALSE	FALSE	FALSE	FALSE	FALSE	FALSE	FALSE	FALSE	FALSE	FALSE	FALSE	FALSE	FALSE	FALSE	FALSE	0.0749	?	neutral	0.779
P42680	R563K	Tyr	0.628591	3.6167	Protein_kinase	0.950917	R	K	-4.80000000000001	0	0.6	0	FALSE	FALSE	FALSE	FALSE	FALSE	FALSE	FALSE	FALSE	FALSE	FALSE	FALSE	FALSE	FALSE	FALSE	FALSE	1.0	?	neutral	1
P42684	R519I	Tyr	0.628591	-184.8470	Protein_kinase	0.950917	R	I	-6.70000000000002	1	9	-1	FALSE	FALSE	FALSE	FALSE	FALSE	FALSE	FALSE	FALSE	FALSE	FALSE	FALSE	FALSE	FALSE	FALSE	FALSE	0.1	?	neutral	0.915
P42684	E99Q	Tyr	0.628591	-184.8470	OutsideDomain	0	E	Q	5.40000000000001	0	0	1	FALSE	FALSE	FALSE	FALSE	FALSE	FALSE	FALSE	FALSE	FALSE	FALSE	FALSE	FALSE	FALSE	FALSE	FALSE	0.07	?	neutral	0.962
P43250	I275M	AGC	-1.557641	-3.7655	Protein_kinase	0.950917	I	M	-3.79999999999998	-1	-2.6	0	FALSE	FALSE	FALSE	FALSE	FALSE	FALSE	FALSE	FALSE	FALSE	FALSE	FALSE	FALSE	FALSE	FALSE	FALSE	0.04	?	neutral	1
P43250	R31Q	AGC	-1.557641	-3.7655	OutsideDomain	0	R	Q	-29.6	0	1	-1	FALSE	FALSE	FALSE	FALSE	FALSE	FALSE	FALSE	FALSE	FALSE	FALSE	FALSE	FALSE	FALSE	FALSE	FALSE	0.02	?	neutral	0.981
P43403	G448E	Tyr	0.628591	182.0098	Protein_kinase	0.950917	G	E	78.3	0	-3.1	-1	FALSE	FALSE	FALSE	FALSE	FALSE	FALSE	FALSE	FALSE	FALSE	FALSE	FALSE	FALSE	FALSE	FALSE	FALSE	0.0	?	disease	0.885
P45983	G177R	CMGC	-1.646646	-737.4335	Protein_kinase	0.950917	G	R	113.3	0	-4.1	1	FALSE	FALSE	FALSE	FALSE	FALSE	FALSE	FALSE	FALSE	FALSE	FALSE	FALSE	FALSE	FALSE	FALSE	FALSE	0.02	?	neutral	0.769
P45983	G171S	CMGC	-1.646646	-737.4335	Protein_kinase	0.950917	G	S	28.9	0	-0.4	0	FALSE	FALSE	FALSE	FALSE	FALSE	FALSE	FALSE	FALSE	FALSE	FALSE	FALSE	FALSE	FALSE	FALSE	FALSE	0.0	?	neutral	0.985
P45984	K56N	CMGC	-1.646646	-1758.3889	Protein_kinase	0.950917	K	N	-54.5	0	0.4	-1	FALSE	FALSE	FALSE	FALSE	FALSE	FALSE	FALSE	FALSE	FALSE	FALSE	FALSE	FALSE	FALSE	FALSE	FALSE	0.0749	?	neutral	1
P45984	V13M	CMGC	-1.646646	-1758.3889	OutsideDomain	0	V	M	22.9	-1	-2.3	0	FALSE	FALSE	FALSE	FALSE	FALSE	FALSE	FALSE	FALSE	FALSE	FALSE	FALSE	FALSE	FALSE	FALSE	FALSE	0.0749	?	neutral	1
P45985	N234I	STE	-2.727566	-14.8217	Protein_kinase	0.950917	N	I	52.6	1	8	0	FALSE	FALSE	FALSE	FALSE	FALSE	FALSE	FALSE	FALSE	FALSE	FALSE	FALSE	FALSE	FALSE	FALSE	FALSE	0.0749	?	neutral	0.885
P45985	A279T	STE	-2.727566	-14.8217	Protein_kinase	0.950917	A	T	27.5	1	-2.5	0	FALSE	FALSE	FALSE	FALSE	FALSE	FALSE	FALSE	FALSE	FALSE	FALSE	FALSE	FALSE	FALSE	FALSE	FALSE	0.0749	?	neutral	1
P45985	Q142L	STE	-2.727566	-14.8217	Protein_kinase	0.950917	Q	L	22.9	0	7.3	0	TRUE	FALSE	FALSE	FALSE	FALSE	FALSE	FALSE	FALSE	FALSE	FALSE	FALSE	FALSE	FALSE	FALSE	FALSE	0.0749	?	neutral	0.995
P45985	S251N	STE	-2.727566	-14.8217	Protein_kinase	0.950917	S	N	25.1	0	-2.7	0	FALSE	FALSE	FALSE	FALSE	FALSE	FALSE	FALSE	FALSE	FALSE	FALSE	FALSE	FALSE	FALSE	FALSE	FALSE	0.7	?	neutral	1
P45985	R154W	STE	-2.727566	-14.8217	Protein_kinase	0.950917	R	W	54.4	0	3.6	-1	FALSE	FALSE	FALSE	FALSE	FALSE	FALSE	FALSE	FALSE	FALSE	FALSE	FALSE	FALSE	FALSE	FALSE	FALSE	0.0749	?	neutral	0.961
P46734	L215V	STE	-2.727566	57.1326	Protein_kinase	0.950917	L	V	-26.7	1	0.4	0	FALSE	FALSE	FALSE	FALSE	FALSE	FALSE	FALSE	FALSE	FALSE	FALSE	FALSE	FALSE	FALSE	FALSE	FALSE	0.0	?	neutral	0.753
P46734	R175W	STE	-2.727566	57.1326	Protein_kinase	0.950917	R	W	54.4	0	3.6	-1	FALSE	FALSE	FALSE	FALSE	FALSE	FALSE	FALSE	FALSE	FALSE	FALSE	FALSE	FALSE	FALSE	FALSE	FALSE	0.0	?	neutral	0.566
P48729	D297H	CK1	-3.314664	NA	OutsideDomain	0	D	H	42.1	0	0.3	2	FALSE	FALSE	FALSE	FALSE	FALSE	FALSE	FALSE	FALSE	FALSE	FALSE	FALSE	FALSE	FALSE	FALSE	FALSE	0.0	?	neutral	0.644
P48730	S97C	CK1	-3.314664	63.3619	Protein_kinase	0.950917	S	C	19.5	0	3.3	0	FALSE	FALSE	FALSE	FALSE	FALSE	FALSE	FALSE	FALSE	FALSE	FALSE	FALSE	FALSE	FALSE	FALSE	FALSE	0.0	?	disease	0.654
P49336	D189N	CMGC	-1.646646	NA	Protein_kinase	0.950917	D	N	3	0	0	1	FALSE	FALSE	FALSE	FALSE	FALSE	FALSE	FALSE	FALSE	FALSE	FALSE	FALSE	FALSE	FALSE	FALSE	FALSE	0.17	?	neutral	0.923
P49336	R424C	CMGC	-1.646646	NA	OutsideDomain	0	R	C	-64.9	0	7	-1	FALSE	FALSE	FALSE	FALSE	FALSE	FALSE	FALSE	FALSE	FALSE	FALSE	FALSE	FALSE	FALSE	FALSE	FALSE	0.0749	?	neutral	0.884
P49674	R256L	CK1	-3.314664	-146.2342	Protein_kinase	0.950917	R	L	-6.70000000000002	0	8.3	-1	FALSE	FALSE	FALSE	FALSE	FALSE	FALSE	FALSE	FALSE	FALSE	FALSE	FALSE	FALSE	FALSE	FALSE	FALSE	0.0	?	neutral	0.88
P51617	Q421H	TKL	1.910551	-903.0817	Protein_kinase	0.950917	Q	H	9.39999999999998	0	0.3	1	FALSE	FALSE	FALSE	FALSE	FALSE	FALSE	FALSE	FALSE	FALSE	FALSE	FALSE	FALSE	FALSE	FALSE	FALSE	0.23	?	neutral	0.923
P51617	V412M	TKL	1.910551	-903.0817	Protein_kinase	0.950917	V	M	22.9	-1	-2.3	0	FALSE	FALSE	FALSE	FALSE	FALSE	FALSE	FALSE	FALSE	FALSE	FALSE	FALSE	FALSE	FALSE	FALSE	FALSE	0.0	?	neutral	1
P51617	S690G	TKL	1.910551	-903.0817	OutsideDomain	0	S	G	-28.9	0	0.4	0	FALSE	FALSE	FALSE	FALSE	FALSE	FALSE	FALSE	FALSE	FALSE	FALSE	FALSE	FALSE	FALSE	FALSE	FALSE	0.36	?	neutral	1
P51812	L608F	AGC	-1.557641	198.0797	Protein_kinase	0.950917	L	F	23.2	0	-1	0	FALSE	FALSE	FALSE	FALSE	FALSE	FALSE	FALSE	FALSE	FALSE	FALSE	FALSE	FALSE	FALSE	FALSE	FALSE	0.03	?	neutral	0.709
P51812	I416V	AGC	-1.557641	198.0797	OutsideDomain	0	I	V	-26.7	0	-0.3	0	FALSE	FALSE	FALSE	FALSE	FALSE	FALSE	FALSE	FALSE	FALSE	FALSE	FALSE	FALSE	FALSE	FALSE	FALSE	0.3	?	neutral	0.673
P51812	Y483C	AGC	-1.557641	198.0797	Protein_kinase	0.950917	Y	C	-85.1	0	3.8	0	FALSE	FALSE	FALSE	FALSE	FALSE	FALSE	FALSE	FALSE	FALSE	FALSE	FALSE	FALSE	FALSE	FALSE	FALSE	0.0	?	disease	0.692
P51813	R670W	Tyr	0.628591	-79.4935	Protein_kinase	0.950917	R	W	54.4	0	3.6	-1	FALSE	FALSE	FALSE	FALSE	FALSE	FALSE	FALSE	FALSE	FALSE	FALSE	FALSE	FALSE	FALSE	FALSE	FALSE	0.03	?	neutral	1
P51841	K1052R	RGC	1.267131	52.3754	OutsideDomain	0	K	R	4.80000000000001	0	-0.6	0	FALSE	FALSE	FALSE	FALSE	FALSE	FALSE	FALSE	FALSE	FALSE	FALSE	FALSE	FALSE	FALSE	FALSE	FALSE	0.04	?	neutral	0.913
P51841	G568D	RGC	1.267131	52.3754	Protein_kinase	0.950917	G	D	51	0	-3.1	-1	FALSE	FALSE	FALSE	FALSE	FALSE	FALSE	FALSE	FALSE	FALSE	FALSE	FALSE	FALSE	FALSE	FALSE	FALSE	0.02	?	disease	0.607
P51841	E1055D	RGC	1.267131	52.3754	OutsideDomain	0	E	D	-27.3	0	0	0	FALSE	FALSE	FALSE	FALSE	FALSE	FALSE	FALSE	FALSE	FALSE	FALSE	FALSE	FALSE	FALSE	FALSE	FALSE	0.06	?	disease	0.561
P51841	R10P	RGC	1.267131	52.3754	OutsideDomain	0	R	P	-60.7	0	2.9	-1	FALSE	FALSE	TRUE	FALSE	FALSE	FALSE	FALSE	FALSE	FALSE	FALSE	FALSE	TRUE	FALSE	FALSE	FALSE	0.06	?	neutral	0.769
P51957	R777K	NEK	-1.784149	7.0056	OutsideDomain	0	R	K	-4.80000000000001	0	0.6	0	FALSE	FALSE	FALSE	FALSE	FALSE	FALSE	FALSE	FALSE	FALSE	FALSE	FALSE	FALSE	FALSE	FALSE	FALSE	0.05	?	neutral	1
P52333	Y100C	Tyr	0.628591	-2876.1720	FERM	-58.864374	Y	C	-85.1	0	3.8	0	FALSE	FALSE	FALSE	FALSE	FALSE	FALSE	FALSE	FALSE	FALSE	FALSE	FALSE	FALSE	FALSE	FALSE	FALSE	0.0	?	neutral	1
P52333	C759R	Tyr	0.628591	-2876.1720	Protein_kinase	0.950917	C	R	64.9	0	-7	1	FALSE	FALSE	FALSE	FALSE	FALSE	FALSE	FALSE	FALSE	FALSE	FALSE	FALSE	FALSE	FALSE	FALSE	FALSE	0.0	?	neutral	0.808
P52333	D169E	Tyr	0.628591	-2876.1720	FERM	-58.864374	D	E	27.3	0	0	0	FALSE	FALSE	FALSE	FALSE	FALSE	FALSE	FALSE	FALSE	FALSE	FALSE	FALSE	FALSE	FALSE	FALSE	FALSE	0.08	?	neutral	1
P52333	R582W	Tyr	0.628591	-2876.1720	Protein_kinase	0.950917	R	W	54.4	0	3.6	-1	FALSE	FALSE	FALSE	FALSE	FALSE	FALSE	FALSE	FALSE	FALSE	FALSE	FALSE	FALSE	FALSE	FALSE	FALSE	0.0	?	neutral	0.962
P52333	L910S	Tyr	0.628591	-2876.1720	Protein_kinase	0.950917	L	S	-77.7	0	-4.6	0	FALSE	FALSE	FALSE	FALSE	FALSE	FALSE	FALSE	FALSE	FALSE	FALSE	FALSE	FALSE	FALSE	FALSE	FALSE	0.0	?	neutral	0.885
P52333	E481G	Tyr	0.628591	-2876.1720	OutsideDomain	0	E	G	-78.3	0	3.1	1	FALSE	FALSE	FALSE	FALSE	FALSE	FALSE	FALSE	FALSE	FALSE	FALSE	FALSE	FALSE	FALSE	FALSE	FALSE	0.0	?	neutral	0.654
P52333	G589S	Tyr	0.628591	-2876.1720	Protein_kinase	0.950917	G	S	28.9	0	-0.4	0	FALSE	FALSE	FALSE	FALSE	FALSE	FALSE	FALSE	FALSE	FALSE	FALSE	FALSE	FALSE	FALSE	FALSE	FALSE	0.0	?	neutral	0.923
P52333	L527P	Tyr	0.628591	-2876.1720	Protein_kinase	0.950917	L	P	-54	0	-5.4	0	TRUE	FALSE	FALSE	FALSE	FALSE	FALSE	FALSE	FALSE	FALSE	FALSE	FALSE	FALSE	FALSE	FALSE	FALSE	0.0	?	neutral	0.837
P53350	R12L	Tyr	0.628591	-1938.2318	OutsideDomain	0	R	L	-6.70000000000002	0	8.3	-1	FALSE	FALSE	FALSE	FALSE	FALSE	FALSE	FALSE	FALSE	FALSE	FALSE	FALSE	FALSE	FALSE	FALSE	FALSE	0.04	?	neutral	0.923
P54646	R407Q	CAMK	-2.263566	NA	OutsideDomain	0	R	Q	-29.6	0	1	-1	FALSE	FALSE	FALSE	FALSE	FALSE	FALSE	FALSE	FALSE	FALSE	FALSE	FALSE	FALSE	FALSE	FALSE	FALSE	0.56	?	neutral	0.895
P54646	S523G	CAMK	-2.263566	NA	OutsideDomain	0	S	G	-28.9	0	0.4	0	FALSE	FALSE	FALSE	FALSE	FALSE	FALSE	FALSE	FALSE	FALSE	FALSE	FALSE	FALSE	FALSE	FALSE	FALSE	0.17	?	neutral	0.962
P54646	P371T	CAMK	-2.263566	NA	OutsideDomain	0	P	T	3.39999999999999	1	0.9	0	FALSE	FALSE	FALSE	FALSE	FALSE	FALSE	FALSE	FALSE	FALSE	FALSE	FALSE	FALSE	FALSE	FALSE	FALSE	0.27	?	neutral	0.863
P54753	R168L	Tyr	0.628591	63.1576	Eph_LBD	-2.521115	R	L	-6.70000000000002	0	8.3	-1	FALSE	FALSE	TRUE	FALSE	FALSE	FALSE	TRUE	FALSE	FALSE	FALSE	FALSE	FALSE	FALSE	FALSE	FALSE	0.04	?	neutral	0.698
P54753	R724W	Tyr	0.628591	63.1576	Protein_kinase	0.950917	R	W	54.4	0	3.6	-1	FALSE	FALSE	FALSE	FALSE	FALSE	FALSE	FALSE	FALSE	FALSE	FALSE	FALSE	FALSE	FALSE	FALSE	FALSE	0.0	?	disease	0.769
P54756	E503K	Tyr	0.628591	-451.1110	Fibronectin_type-III	-3.179009	E	K	30.2	0	-0.4	2	FALSE	FALSE	FALSE	FALSE	FALSE	FALSE	FALSE	FALSE	FALSE	FALSE	FALSE	FALSE	FALSE	FALSE	FALSE	0.0	?	neutral	1
P54756	G582E	Tyr	0.628591	-451.1110	OutsideDomain	0	G	E	78.3	0	-3.1	-1	FALSE	FALSE	TRUE	FALSE	FALSE	FALSE	FALSE	FALSE	FALSE	FALSE	FALSE	FALSE	FALSE	TRUE	FALSE	0.0	?	neutral	0.846
P54756	R417Q	Tyr	0.628591	-451.1110	Fibronectin_type-III	-3.179009	R	Q	-29.6	0	1	-1	FALSE	FALSE	FALSE	FALSE	FALSE	FALSE	FALSE	FALSE	FALSE	FALSE	FALSE	FALSE	FALSE	FALSE	FALSE	0.56	?	neutral	1
P54756	T856I	Tyr	0.628591	-451.1110	Protein_kinase	0.950917	T	I	50.6	0	5.2	0	FALSE	FALSE	FALSE	FALSE	FALSE	FALSE	FALSE	FALSE	FALSE	FALSE	FALSE	FALSE	FALSE	FALSE	FALSE	0.0	?	neutral	0.692
P54756	N1032S	Tyr	0.628591	-451.1110	OutsideDomain	0	N	S	-25.1	0	2.7	0	FALSE	FALSE	FALSE	FALSE	FALSE	FALSE	FALSE	FALSE	FALSE	FALSE	FALSE	FALSE	FALSE	FALSE	FALSE	0.47	?	neutral	1
P54760	P346L	Tyr	0.628591	49.7221	Fibronectin_type-III	-3.179009	P	L	54	0	5.4	0	FALSE	FALSE	FALSE	FALSE	FALSE	FALSE	FALSE	FALSE	FALSE	FALSE	FALSE	FALSE	FALSE	FALSE	FALSE	0.0	?	neutral	0.704
P54760	R889W	Tyr	0.628591	49.7221	Protein_kinase	0.950917	R	W	54.4	0	3.6	-1	FALSE	FALSE	FALSE	FALSE	FALSE	FALSE	FALSE	FALSE	FALSE	FALSE	FALSE	FALSE	FALSE	FALSE	FALSE	0.02	?	neutral	0.885
P54762	I719V	Tyr	0.628591	-24.4908	Protein_kinase	0.950917	I	V	-26.7	0	-0.3	0	FALSE	FALSE	FALSE	FALSE	FALSE	FALSE	FALSE	FALSE	FALSE	FALSE	FALSE	FALSE	FALSE	FALSE	FALSE	0.03	?	neutral	0.846
P54762	S707T	Tyr	0.628591	-24.4908	Protein_kinase	0.950917	S	T	27.1	1	0.1	0	FALSE	FALSE	FALSE	FALSE	FALSE	FALSE	FALSE	FALSE	FALSE	FALSE	FALSE	FALSE	FALSE	FALSE	FALSE	0.28	?	neutral	0.962
P54762	R743Q	Tyr	0.628591	-24.4908	Protein_kinase	0.950917	R	Q	-29.6	0	1	-1	FALSE	FALSE	FALSE	FALSE	FALSE	FALSE	FALSE	FALSE	FALSE	FALSE	FALSE	FALSE	FALSE	FALSE	FALSE	0.0	?	neutral	0.808
P54764	S399F	Tyr	0.628591	-1270.1329	Fibronectin_type-III	-3.179009	S	F	100.9	0	3.6	0	FALSE	FALSE	FALSE	FALSE	FALSE	FALSE	FALSE	FALSE	FALSE	FALSE	FALSE	FALSE	FALSE	FALSE	FALSE	0.37	?	neutral	0.923
P54764	G370E	Tyr	0.628591	-1270.1329	Fibronectin_type-III	-3.179009	G	E	78.3	0	-3.1	-1	FALSE	FALSE	FALSE	FALSE	FALSE	FALSE	FALSE	FALSE	FALSE	FALSE	FALSE	FALSE	FALSE	FALSE	FALSE	0.11	?	neutral	1
P57059	G211S	CAMK	-2.263566	-859.3382	Protein_kinase	0.950917	G	S	28.9	0	-0.4	0	FALSE	FALSE	FALSE	FALSE	FALSE	FALSE	FALSE	FALSE	FALSE	FALSE	FALSE	FALSE	FALSE	FALSE	FALSE	0.0	?	neutral	1
P57059	G469D	CAMK	-2.263566	-859.3382	OutsideDomain	0	G	D	51	0	-3.1	-1	FALSE	FALSE	FALSE	FALSE	FALSE	FALSE	FALSE	FALSE	FALSE	FALSE	FALSE	FALSE	FALSE	FALSE	FALSE	0.61	?	neutral	1
P78362	G243D	CMGC	-1.646646	-1307.1610	Protein_kinase	0.950917	G	D	51	0	-3.1	-1	FALSE	FALSE	FALSE	FALSE	FALSE	FALSE	FALSE	FALSE	FALSE	FALSE	FALSE	FALSE	FALSE	FALSE	FALSE	0.0749	?	neutral	0.983
P78527	G2941A	Atypical_PI3/PI4-kinase	0.104205	-1523.2946	FAT	0.007264	G	A	28.5	0	2.2	0	FALSE	FALSE	TRUE	FALSE	FALSE	FALSE	FALSE	FALSE	FALSE	FALSE	TRUE	FALSE	FALSE	FALSE	FALSE	0.0749	?	neutral	0.918
P78527	R1136H	Atypical_PI3/PI4-kinase	0.104205	-1523.2946	OutsideDomain	0	R	H	-20.2	0	1.3	0	FALSE	FALSE	FALSE	FALSE	FALSE	FALSE	FALSE	FALSE	FALSE	FALSE	FALSE	FALSE	FALSE	FALSE	FALSE	0.02	?	neutral	1
P78527	A1680V	Atypical_PI3/PI4-kinase	0.104205	-1523.2946	OutsideDomain	0	A	V	51.4	1	2.4	0	FALSE	FALSE	FALSE	FALSE	FALSE	FALSE	FALSE	FALSE	FALSE	FALSE	FALSE	FALSE	FALSE	FALSE	FALSE	0.0749	?	neutral	1
P78527	S2810N	Atypical_PI3/PI4-kinase	0.104205	-1523.2946	OutsideDomain	0	S	N	25.1	0	-2.7	0	FALSE	FALSE	FALSE	FALSE	FALSE	FALSE	FALSE	FALSE	FALSE	FALSE	FALSE	FALSE	FALSE	FALSE	FALSE	0.0	?	neutral	0.925
P78527	K263N	Atypical_PI3/PI4-kinase	0.104205	-1523.2946	OutsideDomain	0	K	N	-54.5	0	0.4	-1	FALSE	FALSE	FALSE	FALSE	FALSE	FALSE	FALSE	FALSE	FALSE	FALSE	FALSE	FALSE	FALSE	FALSE	FALSE	0.18	?	neutral	1
P78527	G500S	Atypical_PI3/PI4-kinase	0.104205	-1523.2946	OutsideDomain	0	G	S	28.9	0	-0.4	0	FALSE	FALSE	FALSE	FALSE	FALSE	FALSE	FALSE	FALSE	FALSE	FALSE	FALSE	FALSE	FALSE	FALSE	FALSE	0.27	?	neutral	1
P78527	R1447M	Atypical_PI3/PI4-kinase	0.104205	-1523.2946	OutsideDomain	0	R	M	-10.5	0	6.4	-1	FALSE	FALSE	FALSE	FALSE	FALSE	FALSE	FALSE	FALSE	FALSE	FALSE	FALSE	FALSE	FALSE	FALSE	FALSE	0.0749	?	neutral	0.937
P80192	R467C	STE	-2.727566	-190.7798	OutsideDomain	0	R	C	-64.9	0	7	-1	FALSE	FALSE	FALSE	FALSE	FALSE	FALSE	FALSE	FALSE	FALSE	FALSE	FALSE	FALSE	FALSE	FALSE	FALSE	0.0749	?	neutral	1
P80192	A246V	STE	-2.727566	-190.7798	Protein_kinase	0.950917	A	V	51.4	1	2.4	0	FALSE	FALSE	FALSE	FALSE	FALSE	FALSE	FALSE	FALSE	FALSE	FALSE	FALSE	FALSE	FALSE	FALSE	FALSE	0.0749	?	neutral	0.731
Q00526	S106N	CMGC	-1.646646	-68.8066	Protein_kinase	0.950917	S	N	25.1	0	-2.7	0	FALSE	FALSE	FALSE	FALSE	FALSE	FALSE	FALSE	FALSE	FALSE	FALSE	FALSE	FALSE	FALSE	FALSE	FALSE	0.03	?	neutral	1
Q00534	P199L	CMGC	-1.646646	-1243.2351	Protein_kinase	0.950917	P	L	54	0	5.4	0	FALSE	FALSE	FALSE	FALSE	FALSE	FALSE	FALSE	FALSE	FALSE	FALSE	FALSE	FALSE	FALSE	FALSE	FALSE	0.0	?	neutral	0.962
Q00537	T214I	CMGC	-1.646646	NA	Protein_kinase	0.950917	T	I	50.6	0	5.2	0	FALSE	FALSE	FALSE	FALSE	FALSE	FALSE	FALSE	FALSE	FALSE	FALSE	FALSE	FALSE	FALSE	FALSE	FALSE	0.0	?	neutral	0.741
Q01973	G144E	Tyr	0.628591	39.8796	Ig-like_C2-type	1.918650	G	E	78.3	0	-3.1	-1	FALSE	FALSE	FALSE	FALSE	FALSE	FALSE	FALSE	FALSE	FALSE	FALSE	FALSE	FALSE	FALSE	FALSE	FALSE	0.0	?	disease	0.615
Q01973	F150L	Tyr	0.628591	39.8796	OutsideDomain	0	F	L	-23.2	0	1	0	FALSE	FALSE	FALSE	FALSE	FALSE	FALSE	FALSE	FALSE	FALSE	FALSE	FALSE	FALSE	FALSE	FALSE	FALSE	1.0	?	neutral	0.962
Q01973	E562D	Tyr	0.628591	39.8796	Protein_kinase	0.950917	E	D	-27.3	0	0	0	FALSE	FALSE	FALSE	FALSE	FALSE	FALSE	FALSE	FALSE	FALSE	FALSE	FALSE	FALSE	FALSE	FALSE	FALSE	0.0	?	disease	0.502
Q01973	I301V	Tyr	0.628591	39.8796	OutsideDomain	0	I	V	-26.7	0	-0.3	0	FALSE	FALSE	FALSE	FALSE	FALSE	FALSE	FALSE	FALSE	FALSE	FALSE	FALSE	FALSE	FALSE	FALSE	FALSE	0.12	?	neutral	0.885
Q01973	R567I	Tyr	0.628591	39.8796	Protein_kinase	0.950917	R	I	-6.70000000000002	1	9	-1	FALSE	FALSE	FALSE	FALSE	FALSE	FALSE	FALSE	FALSE	FALSE	FALSE	FALSE	FALSE	FALSE	FALSE	FALSE	0.03	?	neutral	0.754
Q01973	S776N	Tyr	0.628591	39.8796	OutsideDomain	0	S	N	25.1	0	-2.7	0	FALSE	FALSE	FALSE	FALSE	FALSE	FALSE	FALSE	FALSE	FALSE	FALSE	FALSE	FALSE	FALSE	FALSE	FALSE	0.19	?	neutral	1
Q01974	V542M	Tyr	0.628591	142.9728	Protein_kinase	0.950917	V	M	22.9	-1	-2.3	0	FALSE	FALSE	FALSE	FALSE	FALSE	FALSE	FALSE	FALSE	FALSE	FALSE	FALSE	FALSE	FALSE	FALSE	FALSE	0.05	?	disease	0.654
Q02156	E143K	AGC	-1.557641	-1618.7624	OutsideDomain	0	E	K	30.2	0	-0.4	2	FALSE	FALSE	FALSE	FALSE	FALSE	FALSE	FALSE	FALSE	FALSE	FALSE	FALSE	FALSE	FALSE	FALSE	FALSE	0.7	?	neutral	0.942
Q02763	P883A	Tyr	0.628591	276.7408	Protein_kinase	0.950917	P	A	-24.1	0	3.4	0	FALSE	FALSE	FALSE	FALSE	FALSE	FALSE	FALSE	FALSE	FALSE	FALSE	FALSE	FALSE	FALSE	FALSE	FALSE	0.0	?	disease	0.882
Q02763	K117N	Tyr	0.628591	276.7408	Ig-like_C2-type	1.918650	K	N	-54.5	0	0.4	-1	FALSE	FALSE	FALSE	FALSE	FALSE	FALSE	FALSE	FALSE	FALSE	FALSE	FALSE	FALSE	FALSE	FALSE	FALSE	0.23	?	disease	0.641
Q02763	A1124V	Tyr	0.628591	276.7408	OutsideDomain	0	A	V	51.4	1	2.4	0	FALSE	FALSE	FALSE	FALSE	FALSE	FALSE	FALSE	FALSE	FALSE	FALSE	FALSE	FALSE	FALSE	FALSE	FALSE	0.01	?	disease	0.538
Q02779	G107E	STE	-2.727566	-433.9303	Protein_kinase	0.950917	G	E	78.3	0	-3.1	-1	TRUE	FALSE	TRUE	FALSE	FALSE	FALSE	FALSE	FALSE	FALSE	TRUE	FALSE	FALSE	FALSE	FALSE	FALSE	0.0	?	neutral	0.731
Q02846	A52S	RGC	1.267131	52.3754	OutsideDomain	0	A	S	0.400000000000006	0	-2.6	0	FALSE	FALSE	FALSE	FALSE	FALSE	FALSE	FALSE	FALSE	FALSE	FALSE	FALSE	FALSE	FALSE	FALSE	FALSE	0.72	?	disease	0.538
Q02846	L325R	RGC	1.267131	52.3754	OutsideDomain	0	L	R	6.70000000000002	0	-8.3	1	FALSE	FALSE	FALSE	FALSE	FALSE	FALSE	FALSE	FALSE	FALSE	FALSE	FALSE	FALSE	FALSE	FALSE	FALSE	0.35	?	neutral	0.692
Q02846	G431D	RGC	1.267131	52.3754	OutsideDomain	0	G	D	51	0	-3.1	-1	FALSE	FALSE	FALSE	FALSE	FALSE	FALSE	FALSE	FALSE	FALSE	FALSE	FALSE	FALSE	FALSE	FALSE	FALSE	0.21	?	neutral	0.577
Q04759	K240N	AGC	-1.557641	-1482.9940	OutsideDomain	0	K	N	-54.5	0	0.4	-1	FALSE	FALSE	TRUE	FALSE	FALSE	FALSE	FALSE	FALSE	FALSE	FALSE	FALSE	FALSE	FALSE	FALSE	TRUE	0.04	?	neutral	1
Q04771	P115S	TKL	1.910551	419.8413	OutsideDomain	0	P	S	-23.7	0	0.8	0	FALSE	FALSE	FALSE	FALSE	FALSE	FALSE	FALSE	FALSE	FALSE	FALSE	FALSE	FALSE	FALSE	FALSE	FALSE	0.37	?	disease	0.768
Q05397	V793A	Tyr	0.628591	-427.0091	OutsideDomain	0	V	A	-51.4	-1	-2.4	0	FALSE	FALSE	FALSE	FALSE	FALSE	FALSE	FALSE	FALSE	FALSE	FALSE	FALSE	FALSE	FALSE	FALSE	FALSE	0.8	?	neutral	1
Q05397	K1044E	Tyr	0.628591	-427.0091	OutsideDomain	0	K	E	-30.2	0	0.4	-2	FALSE	FALSE	FALSE	FALSE	FALSE	FALSE	FALSE	FALSE	FALSE	FALSE	FALSE	FALSE	FALSE	FALSE	FALSE	0.0	?	neutral	0.808
Q05513	R519C	AGC	-1.557641	-2802.0566	AGC-kinase_C-terminal	-1.614224	R	C	-64.9	0	7	-1	FALSE	FALSE	FALSE	FALSE	FALSE	FALSE	FALSE	FALSE	FALSE	FALSE	FALSE	FALSE	FALSE	FALSE	FALSE	0.01	?	neutral	1
Q05513	S514F	AGC	-1.557641	-2802.0566	Protein_kinase	0.950917	S	F	100.9	0	3.6	0	FALSE	FALSE	FALSE	FALSE	FALSE	FALSE	FALSE	FALSE	FALSE	FALSE	FALSE	FALSE	FALSE	FALSE	FALSE	0.01	?	neutral	0.956
Q06187	P190K	Tyr	0.628591	408.6379	OutsideDomain	0	P	K	55.9	0	-2.3	1	FALSE	FALSE	FALSE	FALSE	FALSE	FALSE	FALSE	FALSE	FALSE	FALSE	FALSE	FALSE	FALSE	FALSE	FALSE	0.0749	?	neutral	0.604
Q07912	R99Q	Tyr	0.628591	-418.8002	OutsideDomain	0	R	Q	-29.6	0	1	-1	FALSE	FALSE	FALSE	FALSE	FALSE	FALSE	FALSE	FALSE	FALSE	FALSE	FALSE	FALSE	FALSE	FALSE	FALSE	0.57	?	neutral	1
Q07912	E346K	Tyr	0.628591	-418.8002	Protein_kinase	0.950917	E	K	30.2	0	-0.4	2	FALSE	FALSE	FALSE	FALSE	FALSE	FALSE	FALSE	FALSE	FALSE	FALSE	FALSE	FALSE	FALSE	FALSE	FALSE	0.16	?	neutral	1
Q07912	M409I	Tyr	0.628591	-418.8002	SH3	-58.641981	M	I	3.79999999999998	1	2.6	0	FALSE	FALSE	FALSE	FALSE	FALSE	FALSE	FALSE	FALSE	FALSE	FALSE	FALSE	FALSE	FALSE	FALSE	FALSE	0.19	?	neutral	0.962
Q07912	R34L	Tyr	0.628591	-418.8002	OutsideDomain	0	R	L	-6.70000000000002	0	8.3	-1	FALSE	FALSE	FALSE	FALSE	FALSE	FALSE	FALSE	FALSE	FALSE	FALSE	FALSE	FALSE	FALSE	FALSE	FALSE	0.05	?	neutral	0.962
Q08345	S496A	Tyr	0.628591	-35.9669	OutsideDomain	0	S	A	-0.400000000000006	0	2.6	0	FALSE	FALSE	FALSE	FALSE	FALSE	FALSE	FALSE	FALSE	FALSE	FALSE	FALSE	FALSE	FALSE	FALSE	FALSE	0.0749	?	neutral	0.962
Q08881	P23L	Tyr	0.628591	76.6036	PH	2.449906	P	L	54	0	5.4	0	TRUE	FALSE	FALSE	FALSE	FALSE	FALSE	FALSE	FALSE	FALSE	FALSE	FALSE	FALSE	FALSE	FALSE	FALSE	0.07	?	neutral	0.689
Q08881	R19K	Tyr	0.628591	76.6036	PH	2.449906	R	K	-4.80000000000001	0	0.6	0	TRUE	FALSE	FALSE	FALSE	FALSE	FALSE	FALSE	FALSE	FALSE	FALSE	FALSE	FALSE	FALSE	FALSE	FALSE	1.0	?	neutral	0.615
Q08881	R451Q	Tyr	0.628591	76.6036	Protein_kinase	0.950917	R	Q	-29.6	0	1	-1	FALSE	FALSE	FALSE	FALSE	FALSE	FALSE	FALSE	FALSE	FALSE	FALSE	FALSE	FALSE	FALSE	FALSE	FALSE	0.54	?	neutral	0.923
Q09013	L428V	AGC	-1.557641	-1065.3261	OutsideDomain	0	L	V	-26.7	1	0.4	0	FALSE	FALSE	FALSE	FALSE	FALSE	FALSE	FALSE	FALSE	FALSE	FALSE	FALSE	FALSE	FALSE	FALSE	FALSE	0.32	?	neutral	1
Q12852	E409K	STE	-2.727566	9.2748	OutsideDomain	0	E	K	30.2	0	-0.4	2	FALSE	FALSE	FALSE	FALSE	FALSE	FALSE	FALSE	FALSE	FALSE	FALSE	FALSE	FALSE	FALSE	FALSE	FALSE	0.0749	?	neutral	1
Q12866	A446G	Tyr	0.628591	68.1354	Fibronectin_type-III	-3.179009	A	G	-28.5	0	-2.2	0	FALSE	FALSE	FALSE	FALSE	FALSE	FALSE	FALSE	FALSE	FALSE	FALSE	FALSE	FALSE	FALSE	FALSE	FALSE	0.17	?	neutral	0.962
Q12866	A708S	Tyr	0.628591	68.1354	Protein_kinase	0.950917	A	S	0.400000000000006	0	-2.6	0	FALSE	FALSE	FALSE	FALSE	FALSE	FALSE	FALSE	FALSE	FALSE	FALSE	FALSE	FALSE	FALSE	FALSE	FALSE	0.02	?	disease	0.576
Q12866	F214V	Tyr	0.628591	68.1354	Ig-like_C2-type	1.918650	F	V	-49.9	1	1.4	0	FALSE	FALSE	FALSE	FALSE	FALSE	FALSE	FALSE	FALSE	FALSE	FALSE	FALSE	FALSE	FALSE	FALSE	FALSE	0.0	?	disease	0.861
Q13131	Q16R	CAMK	-2.263566	-2809.3868	OutsideDomain	0	Q	R	29.6	0	-1	1	FALSE	FALSE	FALSE	FALSE	FALSE	FALSE	FALSE	FALSE	FALSE	FALSE	FALSE	FALSE	FALSE	FALSE	FALSE	0.24	?	neutral	1
Q13188	V60L	STE	-2.727566	5.2625	Protein_kinase	0.950917	V	L	26.7	-1	-0.4	0	FALSE	FALSE	FALSE	FALSE	FALSE	FALSE	FALSE	FALSE	FALSE	FALSE	FALSE	FALSE	FALSE	FALSE	FALSE	0.11	?	neutral	1
Q13237	W716R	AGC	-1.557641	7.6545	AGC-kinase_C-terminal	-1.614224	W	R	-54.4	0	-3.6	1	FALSE	FALSE	FALSE	FALSE	FALSE	FALSE	FALSE	FALSE	FALSE	FALSE	FALSE	FALSE	FALSE	FALSE	FALSE	0.0	?	neutral	0.764
Q13308	A933V	Tyr	0.628591	-860.9324	Protein_kinase;_inactive	-56.057019	A	V	51.4	1	2.4	0	FALSE	FALSE	FALSE	FALSE	FALSE	FALSE	FALSE	FALSE	FALSE	FALSE	FALSE	FALSE	FALSE	FALSE	FALSE	0.0	?	neutral	1
Q13315	T2396S	Atypical_PI3/PI4-kinase	0.104205	176.0858	FAT	0.007264	T	S	-27.1	-1	-0.1	0	FALSE	FALSE	FALSE	FALSE	FALSE	FALSE	FALSE	FALSE	FALSE	FALSE	FALSE	FALSE	FALSE	FALSE	FALSE	0.69	?	neutral	0.75
Q13315	G2695A	Atypical_PI3/PI4-kinase	0.104205	176.0858	OutsideDomain	0	G	A	28.5	0	2.2	0	FALSE	FALSE	FALSE	FALSE	FALSE	FALSE	FALSE	FALSE	FALSE	FALSE	FALSE	FALSE	FALSE	FALSE	FALSE	0.02	?	disease	0.515
Q13315	N1739T	Atypical_PI3/PI4-kinase	0.104205	176.0858	OutsideDomain	0	N	T	2	1	2.8	0	FALSE	FALSE	FALSE	FALSE	FALSE	FALSE	FALSE	FALSE	FALSE	FALSE	FALSE	FALSE	FALSE	FALSE	FALSE	0.58	?	neutral	0.697
Q13315	E1991D	Atypical_PI3/PI4-kinase	0.104205	176.0858	FAT	0.007264	E	D	-27.3	0	0	0	FALSE	FALSE	FALSE	FALSE	FALSE	FALSE	FALSE	FALSE	FALSE	FALSE	FALSE	FALSE	FALSE	FALSE	FALSE	0.3	?	neutral	0.538
Q13315	R337H	Atypical_PI3/PI4-kinase	0.104205	176.0858	OutsideDomain	0	R	H	-20.2	0	1.3	0	FALSE	FALSE	FALSE	FALSE	FALSE	FALSE	FALSE	FALSE	FALSE	FALSE	FALSE	FALSE	FALSE	FALSE	FALSE	0.01	?	neutral	0.808
Q13315	E848Q	Atypical_PI3/PI4-kinase	0.104205	176.0858	OutsideDomain	0	E	Q	5.40000000000001	0	0	1	FALSE	FALSE	FALSE	FALSE	FALSE	FALSE	FALSE	FALSE	FALSE	FALSE	FALSE	FALSE	FALSE	FALSE	FALSE	0.15	?	neutral	0.586
Q13315	T2666A	Atypical_PI3/PI4-kinase	0.104205	176.0858	OutsideDomain	0	T	A	-27.5	-1	2.5	0	FALSE	FALSE	FALSE	FALSE	FALSE	FALSE	FALSE	FALSE	FALSE	FALSE	FALSE	FALSE	FALSE	FALSE	FALSE	0.0	?	neutral	0.571
Q13315	E2423G	Atypical_PI3/PI4-kinase	0.104205	176.0858	FAT	0.007264	E	G	-78.3	0	3.1	1	FALSE	FALSE	FALSE	FALSE	FALSE	FALSE	FALSE	FALSE	FALSE	FALSE	FALSE	FALSE	FALSE	FALSE	FALSE	0.1	?	disease	0.597
Q13315	R3008H	Atypical_PI3/PI4-kinase	0.104205	176.0858	OutsideDomain	0	R	H	-20.2	0	1.3	0	FALSE	FALSE	FALSE	FALSE	FALSE	FALSE	FALSE	FALSE	FALSE	FALSE	FALSE	FALSE	FALSE	FALSE	FALSE	0.0	?	neutral	0.731
Q13315	A2274T	Atypical_PI3/PI4-kinase	0.104205	176.0858	FAT	0.007264	A	T	27.5	1	-2.5	0	FALSE	FALSE	FALSE	FALSE	FALSE	FALSE	FALSE	FALSE	FALSE	FALSE	FALSE	FALSE	FALSE	FALSE	FALSE	0.05	?	neutral	0.788
Q13315	S1691R	Atypical_PI3/PI4-kinase	0.104205	176.0858	OutsideDomain	0	S	R	84.4	0	-3.7	1	FALSE	FALSE	FALSE	FALSE	FALSE	FALSE	FALSE	FALSE	FALSE	FALSE	FALSE	FALSE	FALSE	FALSE	FALSE	0.49	?	neutral	1
Q13315	M1916I	Atypical_PI3/PI4-kinase	0.104205	176.0858	OutsideDomain	0	M	I	3.79999999999998	1	2.6	0	FALSE	FALSE	FALSE	FALSE	FALSE	FALSE	FALSE	FALSE	FALSE	FALSE	FALSE	FALSE	FALSE	FALSE	FALSE	0.16	?	neutral	0.796
Q13315	L2722R	Atypical_PI3/PI4-kinase	0.104205	176.0858	PI3K/PI4K	2.096269	L	R	6.70000000000002	0	-8.3	1	FALSE	FALSE	FALSE	FALSE	FALSE	FALSE	FALSE	FALSE	FALSE	FALSE	FALSE	FALSE	FALSE	FALSE	FALSE	0.0	?	neutral	0.541
Q13315	M1040V	Atypical_PI3/PI4-kinase	0.104205	176.0858	OutsideDomain	0	M	V	-22.9	1	2.3	0	FALSE	FALSE	FALSE	FALSE	FALSE	FALSE	FALSE	FALSE	FALSE	FALSE	FALSE	FALSE	FALSE	FALSE	FALSE	1.0	?	neutral	0.708
Q13315	D2725G	Atypical_PI3/PI4-kinase	0.104205	176.0858	PI3K/PI4K	2.096269	D	G	-51	0	3.1	1	FALSE	FALSE	FALSE	FALSE	FALSE	FALSE	FALSE	FALSE	FALSE	FALSE	FALSE	FALSE	FALSE	FALSE	FALSE	0.0	?	disease	0.962
Q13315	L2890V	Atypical_PI3/PI4-kinase	0.104205	176.0858	PI3K/PI4K	2.096269	L	V	-26.7	1	0.4	0	FALSE	FALSE	FALSE	FALSE	FALSE	FALSE	FALSE	FALSE	FALSE	FALSE	FALSE	FALSE	FALSE	FALSE	FALSE	0.01	?	neutral	0.538
Q13315	F1463S	Atypical_PI3/PI4-kinase	0.104205	176.0858	OutsideDomain	0	F	S	-100.9	0	-3.6	0	FALSE	FALSE	FALSE	FALSE	FALSE	FALSE	FALSE	FALSE	FALSE	FALSE	FALSE	FALSE	FALSE	FALSE	FALSE	0.12	?	disease	0.657
Q13315	I1469M	Atypical_PI3/PI4-kinase	0.104205	176.0858	OutsideDomain	0	I	M	-3.79999999999998	-1	-2.6	0	FALSE	FALSE	FALSE	FALSE	FALSE	FALSE	FALSE	FALSE	FALSE	FALSE	FALSE	FALSE	FALSE	FALSE	FALSE	0.19	?	neutral	0.615
Q13315	S2408L	Atypical_PI3/PI4-kinase	0.104205	176.0858	FAT	0.007264	S	L	77.7	0	4.6	0	FALSE	FALSE	FALSE	FALSE	FALSE	FALSE	FALSE	FALSE	FALSE	FALSE	FALSE	FALSE	FALSE	FALSE	FALSE	0.05	?	neutral	0.885
Q13315	G2765S	Atypical_PI3/PI4-kinase	0.104205	176.0858	PI3K/PI4K	2.096269	G	S	28.9	0	-0.4	0	FALSE	FALSE	FALSE	FALSE	FALSE	FALSE	FALSE	FALSE	FALSE	FALSE	FALSE	FALSE	FALSE	FALSE	FALSE	0.0	?	disease	0.615
Q13315	R337C	Atypical_PI3/PI4-kinase	0.104205	176.0858	OutsideDomain	0	R	C	-64.9	0	7	-1	FALSE	FALSE	FALSE	FALSE	FALSE	FALSE	FALSE	FALSE	FALSE	FALSE	FALSE	FALSE	FALSE	FALSE	FALSE	0.0	?	disease	0.962
Q13315	T1953R	Atypical_PI3/PI4-kinase	0.104205	176.0858	OutsideDomain	0	T	R	57.3	-1	-3.8	1	FALSE	FALSE	FALSE	FALSE	FALSE	FALSE	FALSE	FALSE	FALSE	FALSE	FALSE	FALSE	FALSE	FALSE	FALSE	0.16	?	neutral	0.707
Q13315	A2420P	Atypical_PI3/PI4-kinase	0.104205	176.0858	FAT	0.007264	A	P	24.1	0	-3.4	0	FALSE	FALSE	FALSE	FALSE	FALSE	FALSE	FALSE	FALSE	FALSE	FALSE	FALSE	FALSE	FALSE	FALSE	FALSE	0.11	?	disease	0.577
Q13315	C540Y	Atypical_PI3/PI4-kinase	0.104205	176.0858	OutsideDomain	0	C	Y	85.1	0	-3.8	0	FALSE	FALSE	FALSE	FALSE	FALSE	FALSE	FALSE	FALSE	FALSE	FALSE	FALSE	FALSE	FALSE	FALSE	FALSE	0.49	?	disease	0.571
Q13315	Q2442P	Atypical_PI3/PI4-kinase	0.104205	176.0858	FAT	0.007264	Q	P	-31.1	0	1.9	0	FALSE	FALSE	FALSE	FALSE	FALSE	FALSE	FALSE	FALSE	FALSE	FALSE	FALSE	FALSE	FALSE	FALSE	FALSE	0.03	?	disease	0.595
Q13315	R2486G	Atypical_PI3/PI4-kinase	0.104205	176.0858	FAT	0.007264	R	G	-113.3	0	4.1	-1	FALSE	FALSE	FALSE	FALSE	FALSE	FALSE	FALSE	FALSE	FALSE	FALSE	FALSE	FALSE	FALSE	FALSE	FALSE	0.0	?	disease	0.75
Q13315	I2356F	Atypical_PI3/PI4-kinase	0.104205	176.0858	FAT	0.007264	I	F	23.2	-1	-1.7	0	FALSE	FALSE	FALSE	FALSE	FALSE	FALSE	FALSE	FALSE	FALSE	FALSE	FALSE	FALSE	FALSE	FALSE	FALSE	0.0	?	neutral	0.647
Q13315	D1682H	Atypical_PI3/PI4-kinase	0.104205	176.0858	OutsideDomain	0	D	H	42.1	0	0.3	2	FALSE	FALSE	FALSE	FALSE	FALSE	FALSE	FALSE	FALSE	FALSE	FALSE	FALSE	FALSE	FALSE	FALSE	FALSE	0.01	?	neutral	0.573
Q13315	D2725V	Atypical_PI3/PI4-kinase	0.104205	176.0858	PI3K/PI4K	2.096269	D	V	28.9	1	7.7	1	FALSE	FALSE	FALSE	FALSE	FALSE	FALSE	FALSE	FALSE	FALSE	FALSE	FALSE	FALSE	FALSE	FALSE	FALSE	0.0	?	neutral	0.595
Q13315	F2732L	Atypical_PI3/PI4-kinase	0.104205	176.0858	PI3K/PI4K	2.096269	F	L	-23.2	0	1	0	FALSE	FALSE	FALSE	FALSE	FALSE	FALSE	FALSE	FALSE	FALSE	FALSE	FALSE	FALSE	FALSE	FALSE	FALSE	0.01	?	disease	0.808
Q13315	E2139G	Atypical_PI3/PI4-kinase	0.104205	176.0858	FAT	0.007264	E	G	-78.3	0	3.1	1	FALSE	FALSE	FALSE	FALSE	FALSE	FALSE	FALSE	FALSE	FALSE	FALSE	FALSE	FALSE	FALSE	FALSE	FALSE	0.01	?	disease	0.692
Q13315	S1179F	Atypical_PI3/PI4-kinase	0.104205	176.0858	OutsideDomain	0	S	F	100.9	0	3.6	0	FALSE	FALSE	FALSE	FALSE	FALSE	FALSE	FALSE	FALSE	FALSE	FALSE	FALSE	FALSE	FALSE	FALSE	FALSE	0.03	?	neutral	0.799
Q13315	I1407T	Atypical_PI3/PI4-kinase	0.104205	176.0858	OutsideDomain	0	I	T	-50.6	0	-5.2	0	FALSE	FALSE	FALSE	FALSE	FALSE	FALSE	FALSE	FALSE	FALSE	FALSE	FALSE	FALSE	FALSE	FALSE	FALSE	0.22	?	disease	0.559
Q13315	P2842R	Atypical_PI3/PI4-kinase	0.104205	176.0858	PI3K/PI4K	2.096269	P	R	60.7	0	-2.9	1	FALSE	FALSE	FALSE	FALSE	FALSE	FALSE	FALSE	FALSE	FALSE	FALSE	FALSE	FALSE	FALSE	FALSE	FALSE	0.0	?	disease	0.525
Q13315	A3006P	Atypical_PI3/PI4-kinase	0.104205	176.0858	OutsideDomain	0	A	P	24.1	0	-3.4	0	FALSE	FALSE	FALSE	FALSE	FALSE	FALSE	FALSE	FALSE	FALSE	FALSE	FALSE	FALSE	FALSE	FALSE	FALSE	0.01	?	disease	0.828
Q13315	I352T	Atypical_PI3/PI4-kinase	0.104205	176.0858	OutsideDomain	0	I	T	-50.6	0	-5.2	0	FALSE	FALSE	FALSE	FALSE	FALSE	FALSE	FALSE	FALSE	FALSE	FALSE	FALSE	FALSE	FALSE	FALSE	FALSE	0.01	?	disease	0.769
Q13315	K3018N	Atypical_PI3/PI4-kinase	0.104205	176.0858	OutsideDomain	0	K	N	-54.5	0	0.4	-1	FALSE	FALSE	FALSE	FALSE	FALSE	FALSE	FALSE	FALSE	FALSE	FALSE	FALSE	FALSE	FALSE	FALSE	FALSE	0.12	?	neutral	0.731
Q13315	R23Q	Atypical_PI3/PI4-kinase	0.104205	176.0858	OutsideDomain	0	R	Q	-29.6	0	1	-1	FALSE	FALSE	FALSE	FALSE	FALSE	FALSE	FALSE	FALSE	FALSE	FALSE	FALSE	FALSE	FALSE	FALSE	FALSE	0.0	?	disease	0.846
Q13315	E2164K	Atypical_PI3/PI4-kinase	0.104205	176.0858	FAT	0.007264	E	K	30.2	0	-0.4	2	FALSE	FALSE	FALSE	FALSE	FALSE	FALSE	FALSE	FALSE	FALSE	FALSE	FALSE	FALSE	FALSE	FALSE	FALSE	0.01	?	disease	0.885
Q13315	A1945T	Atypical_PI3/PI4-kinase	0.104205	176.0858	OutsideDomain	0	A	T	27.5	1	-2.5	0	FALSE	FALSE	FALSE	FALSE	FALSE	FALSE	FALSE	FALSE	FALSE	FALSE	FALSE	FALSE	FALSE	FALSE	FALSE	0.01	?	neutral	0.769
Q13315	A350T	Atypical_PI3/PI4-kinase	0.104205	176.0858	OutsideDomain	0	A	T	27.5	1	-2.5	0	FALSE	FALSE	FALSE	FALSE	FALSE	FALSE	FALSE	FALSE	FALSE	FALSE	FALSE	FALSE	FALSE	FALSE	FALSE	0.0	?	neutral	0.654
Q13315	Y332C	Atypical_PI3/PI4-kinase	0.104205	176.0858	OutsideDomain	0	Y	C	-85.1	0	3.8	0	FALSE	FALSE	FALSE	FALSE	FALSE	FALSE	FALSE	FALSE	FALSE	FALSE	FALSE	FALSE	FALSE	FALSE	FALSE	0.04	?	neutral	0.846
Q13315	R2443Q	Atypical_PI3/PI4-kinase	0.104205	176.0858	FAT	0.007264	R	Q	-29.6	0	1	-1	FALSE	FALSE	FALSE	FALSE	FALSE	FALSE	FALSE	FALSE	FALSE	FALSE	FALSE	FALSE	FALSE	FALSE	FALSE	0.48	?	neutral	0.885
Q13315	L1910H	Atypical_PI3/PI4-kinase	0.104205	176.0858	OutsideDomain	0	L	H	-13.5	0	-7	1	FALSE	FALSE	FALSE	FALSE	FALSE	FALSE	FALSE	FALSE	FALSE	FALSE	FALSE	FALSE	FALSE	FALSE	FALSE	0.0	?	disease	0.811
Q13418	A262V	TKL	1.910551	NA	Protein_kinase	0.950917	A	V	51.4	1	2.4	0	FALSE	FALSE	FALSE	FALSE	FALSE	FALSE	FALSE	FALSE	FALSE	FALSE	FALSE	FALSE	FALSE	FALSE	FALSE	0.01	?	neutral	0.578
Q13464	P1193S	AGC	-1.557641	-1011.4682	PH	2.449906	P	S	-23.7	0	0.8	0	FALSE	FALSE	FALSE	FALSE	FALSE	FALSE	FALSE	FALSE	FALSE	FALSE	FALSE	FALSE	FALSE	FALSE	FALSE	0.0	?	neutral	0.869
Q13470	R339K	Tyr	0.628591	-81.8915	Protein_kinase	0.950917	R	K	-4.80000000000001	0	0.6	0	FALSE	FALSE	FALSE	FALSE	FALSE	FALSE	FALSE	FALSE	FALSE	FALSE	FALSE	FALSE	FALSE	FALSE	FALSE	0.0749	?	neutral	0.884
Q13523	F658L	CMGC	-1.646646	-650.2485	OutsideDomain	0	F	L	-23.2	0	1	0	FALSE	FALSE	FALSE	FALSE	FALSE	FALSE	FALSE	FALSE	FALSE	FALSE	FALSE	FALSE	FALSE	FALSE	FALSE	0.79	?	neutral	1
Q13535	A2002G	Atypical_PI3/PI4-kinase	0.104205	41.5974	FAT	0.007264	A	G	-28.5	0	-2.2	0	FALSE	FALSE	FALSE	FALSE	FALSE	FALSE	FALSE	FALSE	FALSE	FALSE	FALSE	FALSE	FALSE	FALSE	FALSE	0.14	?	neutral	0.962
Q13535	E2438K	Atypical_PI3/PI4-kinase	0.104205	41.5974	PI3K/PI4K	2.096269	E	K	30.2	0	-0.4	2	FALSE	FALSE	FALSE	FALSE	FALSE	FALSE	FALSE	FALSE	FALSE	FALSE	FALSE	FALSE	FALSE	FALSE	FALSE	0.33	?	disease	0.538
Q13535	E2537Q	Atypical_PI3/PI4-kinase	0.104205	41.5974	PI3K/PI4K	2.096269	E	Q	5.40000000000001	0	0	1	FALSE	FALSE	FALSE	FALSE	FALSE	FALSE	FALSE	FALSE	FALSE	FALSE	FALSE	FALSE	FALSE	FALSE	FALSE	0.05	?	neutral	0.846
Q13535	S2233I	Atypical_PI3/PI4-kinase	0.104205	41.5974	OutsideDomain	0	S	I	77.7	1	5.3	0	FALSE	FALSE	FALSE	FALSE	FALSE	FALSE	FALSE	FALSE	FALSE	FALSE	FALSE	FALSE	FALSE	FALSE	FALSE	0.03	?	neutral	0.747
Q13535	A1488P	Atypical_PI3/PI4-kinase	0.104205	41.5974	OutsideDomain	0	A	P	24.1	0	-3.4	0	FALSE	FALSE	FALSE	FALSE	FALSE	FALSE	FALSE	FALSE	FALSE	FALSE	FALSE	FALSE	FALSE	FALSE	FALSE	0.25	?	neutral	0.885
Q13546	A220V	TKL	1.910551	-1898.1222	Protein_kinase	0.950917	A	V	51.4	1	2.4	0	FALSE	FALSE	FALSE	FALSE	FALSE	FALSE	FALSE	FALSE	FALSE	FALSE	FALSE	FALSE	FALSE	FALSE	FALSE	0.41	?	neutral	0.962
Q13546	V81I	TKL	1.910551	-1898.1222	Protein_kinase	0.950917	V	I	26.7	0	0.3	0	FALSE	FALSE	FALSE	FALSE	FALSE	FALSE	FALSE	FALSE	FALSE	FALSE	FALSE	FALSE	FALSE	FALSE	FALSE	0.38	?	neutral	0.962
Q13546	A64V	TKL	1.910551	-1898.1222	Protein_kinase	0.950917	A	V	51.4	1	2.4	0	FALSE	FALSE	FALSE	FALSE	FALSE	FALSE	FALSE	FALSE	FALSE	FALSE	FALSE	FALSE	FALSE	FALSE	FALSE	0.26	?	neutral	0.962
Q13554	P489L	CAMK	-2.263566	-876.8626	OutsideDomain	0	P	L	54	0	5.4	0	FALSE	FALSE	FALSE	FALSE	FALSE	FALSE	FALSE	FALSE	FALSE	FALSE	FALSE	FALSE	FALSE	FALSE	FALSE	0.34	?	neutral	1
Q13555	R292P	CAMK	-2.263566	-478.6894	OutsideDomain	0	R	P	-60.7	0	2.9	-1	FALSE	FALSE	FALSE	FALSE	FALSE	FALSE	FALSE	FALSE	FALSE	FALSE	FALSE	FALSE	FALSE	FALSE	FALSE	0.0	?	neutral	0.638
Q13882	L16F	Tyr	0.628591	-157.8931	SH3	-58.641981	L	F	23.2	0	-1	0	FALSE	FALSE	FALSE	FALSE	FALSE	FALSE	FALSE	FALSE	FALSE	FALSE	FALSE	FALSE	FALSE	FALSE	FALSE	0.0	?	neutral	0.923
Q14004	Q103R	CMGC	-1.646646	-781.9052	OutsideDomain	0	Q	R	29.6	0	-1	1	FALSE	FALSE	FALSE	FALSE	FALSE	FALSE	FALSE	FALSE	FALSE	FALSE	FALSE	FALSE	FALSE	FALSE	FALSE	0.0749	?	neutral	1
Q14012	P217S	CAMK	-2.263566	-270.5352	Protein_kinase	0.950917	P	S	-23.7	0	0.8	0	FALSE	FALSE	FALSE	FALSE	FALSE	FALSE	FALSE	FALSE	FALSE	FALSE	FALSE	FALSE	FALSE	FALSE	FALSE	0.0	?	neutral	0.923
Q14296	V424L	Atypical_FAST	-55.057019	-96.4531	OutsideDomain	0	V	L	26.7	-1	-0.4	0	FALSE	FALSE	FALSE	FALSE	FALSE	FALSE	FALSE	FALSE	FALSE	FALSE	FALSE	FALSE	FALSE	FALSE	FALSE	0.4	?	neutral	0.994
Q14680	T460M	CAMK	-2.263566	-25.6210	OutsideDomain	0	T	M	46.8	-1	2.6	0	FALSE	FALSE	FALSE	FALSE	FALSE	FALSE	FALSE	FALSE	FALSE	FALSE	FALSE	FALSE	FALSE	FALSE	FALSE	0.05	?	neutral	1
Q15119	G342R	Atypical_PDK/BCKDK	-0.421579	NA	Histidine_kinase	2.385776	G	R	113.3	0	-4.1	1	FALSE	FALSE	FALSE	FALSE	FALSE	FALSE	FALSE	FALSE	FALSE	FALSE	FALSE	FALSE	FALSE	FALSE	FALSE	0.0	?	disease	0.74
Q15120	E219A	Atypical_PDK/BCKDK	-0.421579	26.3881	Histidine_kinase	2.385776	E	A	-49.8	0	5.3	1	FALSE	FALSE	FALSE	FALSE	FALSE	FALSE	FALSE	FALSE	FALSE	FALSE	FALSE	FALSE	FALSE	FALSE	FALSE	0.12	?	neutral	0.826
Q15139	E857K	CAMK	-2.263566	-783.8147	OutsideDomain	0	E	K	30.2	0	-0.4	2	FALSE	FALSE	FALSE	FALSE	FALSE	FALSE	FALSE	FALSE	FALSE	FALSE	FALSE	FALSE	FALSE	FALSE	FALSE	0.0749	?	neutral	1
Q15139	H152Y	CAMK	-2.263566	-783.8147	OutsideDomain	0	H	Y	40.4	0	1.9	-1	FALSE	FALSE	TRUE	FALSE	FALSE	FALSE	FALSE	FALSE	FALSE	FALSE	FALSE	FALSE	FALSE	FALSE	TRUE	0.03	?	neutral	0.867
Q15139	P585S	CAMK	-2.263566	-783.8147	Protein_kinase	0.950917	P	S	-23.7	0	0.8	0	FALSE	FALSE	FALSE	FALSE	FALSE	FALSE	FALSE	FALSE	FALSE	FALSE	FALSE	FALSE	FALSE	FALSE	FALSE	0.0749	?	neutral	1
Q15139	R677M	CAMK	-2.263566	-783.8147	Protein_kinase	0.950917	R	M	-10.5	0	6.4	-1	FALSE	FALSE	FALSE	FALSE	FALSE	FALSE	FALSE	FALSE	FALSE	FALSE	FALSE	FALSE	FALSE	FALSE	FALSE	0.0749	?	neutral	0.978
Q15208	E18K	AGC	-1.557641	-347.9336	OutsideDomain	0	E	K	30.2	0	-0.4	2	FALSE	FALSE	FALSE	FALSE	FALSE	FALSE	FALSE	FALSE	FALSE	FALSE	FALSE	FALSE	FALSE	FALSE	FALSE	0.38	?	neutral	0.942
Q15303	S303Y	Tyr	0.628591	808.3574	OutsideDomain	0	S	Y	104.6	0	-0.5	0	FALSE	FALSE	TRUE	FALSE	FALSE	FALSE	TRUE	FALSE	FALSE	FALSE	FALSE	FALSE	FALSE	FALSE	FALSE	0.0	?	disease	0.655
Q15303	T140I	Tyr	0.628591	808.3574	OutsideDomain	0	T	I	50.6	0	5.2	0	FALSE	FALSE	FALSE	FALSE	FALSE	FALSE	FALSE	FALSE	FALSE	FALSE	FALSE	FALSE	FALSE	FALSE	FALSE	0.0	?	disease	0.882
Q15349	E311K	AGC	-1.557641	NA	Protein_kinase	0.950917	E	K	30.2	0	-0.4	2	FALSE	FALSE	FALSE	FALSE	FALSE	FALSE	FALSE	FALSE	FALSE	FALSE	FALSE	FALSE	FALSE	FALSE	FALSE	0.0	?	neutral	0.623
Q15349	R732Q	AGC	-1.557641	NA	OutsideDomain	0	R	Q	-29.6	0	1	-1	FALSE	FALSE	FALSE	FALSE	FALSE	FALSE	FALSE	FALSE	FALSE	FALSE	FALSE	FALSE	FALSE	FALSE	FALSE	0.46	?	neutral	0.893
Q15375	E170K	Tyr	0.628591	-129.0576	Eph_LBD	-2.521115	E	K	30.2	0	-0.4	2	FALSE	FALSE	FALSE	FALSE	FALSE	FALSE	FALSE	FALSE	FALSE	FALSE	FALSE	FALSE	FALSE	FALSE	FALSE	0.11	?	neutral	1
Q15375	P903S	Tyr	0.628591	-129.0576	OutsideDomain	0	P	S	-23.7	0	0.8	0	FALSE	FALSE	FALSE	FALSE	FALSE	FALSE	FALSE	FALSE	FALSE	FALSE	FALSE	FALSE	FALSE	FALSE	FALSE	0.27	?	neutral	1
Q15375	R371W	Tyr	0.628591	-129.0576	Fibronectin_type-III	-3.179009	R	W	54.4	0	3.6	-1	FALSE	FALSE	FALSE	FALSE	FALSE	FALSE	FALSE	FALSE	FALSE	FALSE	FALSE	FALSE	FALSE	FALSE	FALSE	0.0	?	neutral	0.962
Q15375	G232R	Tyr	0.628591	-129.0576	OutsideDomain	0	G	R	113.3	0	-4.1	1	FALSE	FALSE	FALSE	FALSE	FALSE	FALSE	FALSE	FALSE	FALSE	FALSE	FALSE	FALSE	FALSE	FALSE	FALSE	0.0	?	neutral	0.962
Q15569	H539Y	TKL	1.910551	-55.6072	OutsideDomain	0	H	Y	40.4	0	1.9	-1	FALSE	FALSE	FALSE	FALSE	FALSE	FALSE	FALSE	FALSE	FALSE	FALSE	FALSE	FALSE	FALSE	FALSE	FALSE	0.13	?	neutral	0.962
Q15746	A1754T	CAMK	-2.263566	-31.2341	OutsideDomain	0	A	T	27.5	1	-2.5	0	FALSE	FALSE	FALSE	FALSE	FALSE	FALSE	FALSE	FALSE	FALSE	FALSE	FALSE	FALSE	FALSE	FALSE	FALSE	0.02	?	neutral	1
Q15746	V1213M	CAMK	-2.263566	-31.2341	OutsideDomain	0	V	M	22.9	-1	-2.3	0	FALSE	FALSE	FALSE	FALSE	FALSE	FALSE	FALSE	FALSE	FALSE	FALSE	FALSE	FALSE	FALSE	FALSE	FALSE	0.09	?	neutral	1
Q15746	P1588L	CAMK	-2.263566	-31.2341	Protein_kinase	0.950917	P	L	54	0	5.4	0	FALSE	FALSE	FALSE	FALSE	FALSE	FALSE	FALSE	FALSE	FALSE	FALSE	FALSE	FALSE	FALSE	FALSE	FALSE	0.0	?	neutral	1
Q15759	A221V	CMGC	-1.646646	47.3129	Protein_kinase	0.950917	A	V	51.4	1	2.4	0	TRUE	FALSE	FALSE	FALSE	FALSE	FALSE	FALSE	FALSE	FALSE	FALSE	FALSE	FALSE	FALSE	FALSE	FALSE	0.81	?	neutral	0.516
Q15772	E1178D	CAMK	-2.263566	-170.0168	OutsideDomain	0	E	D	-27.3	0	0	0	FALSE	FALSE	FALSE	FALSE	FALSE	FALSE	FALSE	FALSE	FALSE	FALSE	FALSE	FALSE	FALSE	FALSE	FALSE	0.05	?	neutral	1
Q15772	V2742M	CAMK	-2.263566	-170.0168	Fibronectin_type-III	-3.179009	V	M	22.9	-1	-2.3	0	FALSE	FALSE	FALSE	FALSE	FALSE	FALSE	FALSE	FALSE	FALSE	FALSE	FALSE	FALSE	FALSE	FALSE	FALSE	0.25	?	neutral	1
Q15772	R1903W	CAMK	-2.263566	-170.0168	OutsideDomain	0	R	W	54.4	0	3.6	-1	FALSE	FALSE	FALSE	FALSE	FALSE	FALSE	FALSE	FALSE	FALSE	FALSE	FALSE	FALSE	FALSE	FALSE	FALSE	0.01	?	neutral	0.962
Q15831	D194Y	CAMK	-2.263566	607.0242	Protein_kinase	0.950917	D	Y	82.5	0	2.2	1	TRUE	FALSE	FALSE	FALSE	FALSE	FALSE	FALSE	FALSE	FALSE	FALSE	FALSE	FALSE	FALSE	FALSE	FALSE	0.0	?	disease	0.808
Q15831	Q170P	CAMK	-2.263566	607.0242	Protein_kinase	0.950917	Q	P	-31.1	0	1.9	0	FALSE	FALSE	FALSE	FALSE	FALSE	FALSE	FALSE	FALSE	FALSE	FALSE	FALSE	FALSE	FALSE	FALSE	FALSE	0.14	?	neutral	0.55
Q15831	Y272H	CAMK	-2.263566	607.0242	Protein_kinase	0.950917	Y	H	-40.4	0	-1.9	1	FALSE	FALSE	FALSE	FALSE	FALSE	FALSE	FALSE	FALSE	FALSE	FALSE	FALSE	FALSE	FALSE	FALSE	FALSE	0.0	?	disease	0.923
Q15831	E199K	CAMK	-2.263566	607.0242	Protein_kinase	0.950917	E	K	30.2	0	-0.4	2	FALSE	FALSE	FALSE	FALSE	FALSE	FALSE	FALSE	FALSE	FALSE	FALSE	FALSE	FALSE	FALSE	FALSE	FALSE	0.09	?	disease	0.907
Q15831	Q123R	CAMK	-2.263566	607.0242	Protein_kinase	0.950917	Q	R	29.6	0	-1	1	FALSE	FALSE	FALSE	FALSE	FALSE	FALSE	FALSE	FALSE	FALSE	FALSE	FALSE	FALSE	FALSE	FALSE	FALSE	0.12	?	neutral	0.644
Q15831	I177N	CAMK	-2.263566	607.0242	Protein_kinase	0.950917	I	N	-52.6	-1	-8	0	FALSE	FALSE	FALSE	FALSE	FALSE	FALSE	FALSE	FALSE	FALSE	FALSE	FALSE	FALSE	FALSE	FALSE	FALSE	0.0	?	disease	0.718
Q15831	N181E	CAMK	-2.263566	607.0242	Protein_kinase	0.950917	N	E	24.3	0	0	-1	TRUE	FALSE	FALSE	FALSE	FALSE	FALSE	FALSE	FALSE	FALSE	FALSE	FALSE	FALSE	FALSE	FALSE	FALSE	0.0749	?	disease	0.708
Q15831	L245R	CAMK	-2.263566	607.0242	Protein_kinase	0.950917	L	R	6.70000000000002	0	-8.3	1	FALSE	FALSE	FALSE	FALSE	FALSE	FALSE	FALSE	FALSE	FALSE	FALSE	FALSE	FALSE	FALSE	FALSE	FALSE	0.0	?	disease	0.742
Q15831	F231L	CAMK	-2.263566	607.0242	Protein_kinase	0.950917	F	L	-23.2	0	1	0	FALSE	FALSE	FALSE	FALSE	FALSE	FALSE	FALSE	FALSE	FALSE	FALSE	FALSE	FALSE	FALSE	FALSE	FALSE	0.0	?	disease	0.692
Q15831	P314H	CAMK	-2.263566	607.0242	OutsideDomain	0	P	H	40.5	0	-1.6	1	FALSE	FALSE	FALSE	FALSE	FALSE	FALSE	FALSE	FALSE	FALSE	FALSE	FALSE	FALSE	FALSE	FALSE	FALSE	0.03	?	disease	0.606
Q15831	V66M	CAMK	-2.263566	607.0242	Protein_kinase	0.950917	V	M	22.9	-1	-2.3	0	FALSE	FALSE	FALSE	FALSE	FALSE	FALSE	FALSE	FALSE	FALSE	FALSE	FALSE	FALSE	FALSE	FALSE	FALSE	0.18	?	neutral	0.733
Q15831	E14K	CAMK	-2.263566	607.0242	OutsideDomain	0	E	K	30.2	0	-0.4	2	FALSE	FALSE	FALSE	FALSE	FALSE	FALSE	FALSE	FALSE	FALSE	FALSE	FALSE	FALSE	FALSE	FALSE	FALSE	0.01	?	disease	0.683
Q15831	E199Q	CAMK	-2.263566	607.0242	Protein_kinase	0.950917	E	Q	5.40000000000001	0	0	1	FALSE	FALSE	FALSE	FALSE	FALSE	FALSE	FALSE	FALSE	FALSE	FALSE	FALSE	FALSE	FALSE	FALSE	FALSE	0.1	?	disease	0.539
Q15831	D176Y	CAMK	-2.263566	607.0242	Protein_kinase	0.950917	D	Y	82.5	0	2.2	1	TRUE	FALSE	TRUE	TRUE	FALSE	FALSE	FALSE	FALSE	FALSE	FALSE	FALSE	FALSE	FALSE	FALSE	FALSE	0.0	?	disease	0.846
Q15831	D208N	CAMK	-2.263566	607.0242	Protein_kinase	0.950917	D	N	3	0	0	1	FALSE	FALSE	FALSE	FALSE	FALSE	FALSE	FALSE	FALSE	FALSE	FALSE	FALSE	FALSE	FALSE	FALSE	FALSE	0.12	?	neutral	0.612
Q15831	F157S	CAMK	-2.263566	607.0242	Protein_kinase	0.950917	F	S	-100.9	0	-3.6	0	FALSE	FALSE	FALSE	FALSE	FALSE	FALSE	FALSE	FALSE	FALSE	FALSE	FALSE	FALSE	FALSE	FALSE	FALSE	0.0	?	disease	0.744
Q15831	E223V	CAMK	-2.263566	607.0242	Protein_kinase	0.950917	E	V	1.59999999999999	1	7.7	1	FALSE	FALSE	FALSE	FALSE	FALSE	FALSE	FALSE	FALSE	FALSE	FALSE	FALSE	FALSE	FALSE	FALSE	FALSE	0.0	?	disease	0.665
Q15831	R86G	CAMK	-2.263566	607.0242	Protein_kinase	0.950917	R	G	-113.3	0	4.1	-1	FALSE	FALSE	FALSE	FALSE	FALSE	FALSE	FALSE	FALSE	FALSE	FALSE	FALSE	FALSE	FALSE	FALSE	FALSE	0.01	?	disease	0.692
Q15831	S216F	CAMK	-2.263566	607.0242	Protein_kinase	0.950917	S	F	100.9	0	3.6	0	FALSE	FALSE	FALSE	FALSE	FALSE	FALSE	FALSE	FALSE	FALSE	FALSE	FALSE	FALSE	FALSE	FALSE	FALSE	0.0	?	disease	0.669
Q15831	D194V	CAMK	-2.263566	607.0242	Protein_kinase	0.950917	D	V	28.9	1	7.7	1	TRUE	FALSE	FALSE	FALSE	FALSE	FALSE	FALSE	FALSE	FALSE	FALSE	FALSE	FALSE	FALSE	FALSE	FALSE	0.0	?	disease	0.588
Q15831	L160P	CAMK	-2.263566	607.0242	Protein_kinase	0.950917	L	P	-54	0	-5.4	0	FALSE	FALSE	FALSE	FALSE	FALSE	FALSE	FALSE	FALSE	FALSE	FALSE	FALSE	FALSE	FALSE	FALSE	FALSE	0.0	?	disease	0.962
Q15831	H174R	CAMK	-2.263566	607.0242	Protein_kinase	0.950917	H	R	20.2	0	-1.3	0	FALSE	FALSE	FALSE	FALSE	FALSE	FALSE	FALSE	FALSE	FALSE	FALSE	FALSE	FALSE	FALSE	FALSE	FALSE	0.01	?	disease	0.748
Q15831	F354L	CAMK	-2.263566	607.0242	OutsideDomain	0	F	L	-23.2	0	1	0	FALSE	FALSE	FALSE	FALSE	FALSE	FALSE	FALSE	FALSE	FALSE	FALSE	FALSE	FALSE	FALSE	FALSE	FALSE	0.56	?	neutral	0.515
Q15831	Y49D	CAMK	-2.263566	607.0242	Protein_kinase	0.950917	Y	D	-82.5	0	-2.2	-1	FALSE	FALSE	FALSE	FALSE	FALSE	FALSE	FALSE	FALSE	FALSE	FALSE	FALSE	FALSE	FALSE	FALSE	FALSE	0.0	?	disease	0.829
Q15831	L285Q	CAMK	-2.263566	607.0242	Protein_kinase	0.950917	L	Q	-22.9	0	-7.3	0	FALSE	FALSE	FALSE	FALSE	FALSE	FALSE	FALSE	FALSE	FALSE	FALSE	FALSE	FALSE	FALSE	FALSE	FALSE	0.0	?	disease	0.801
Q15831	T367M	CAMK	-2.263566	607.0242	OutsideDomain	0	T	M	46.8	-1	2.6	0	FALSE	FALSE	FALSE	FALSE	FALSE	FALSE	FALSE	FALSE	FALSE	FALSE	FALSE	FALSE	FALSE	FALSE	FALSE	0.11	?	neutral	0.656
Q15831	D277Y	CAMK	-2.263566	607.0242	Protein_kinase	0.950917	D	Y	82.5	0	2.2	1	FALSE	FALSE	FALSE	FALSE	FALSE	FALSE	FALSE	FALSE	FALSE	FALSE	FALSE	FALSE	FALSE	FALSE	FALSE	0.07	?	disease	0.597
Q15831	S232P	CAMK	-2.263566	607.0242	Protein_kinase	0.950917	S	P	23.7	0	-0.8	0	FALSE	FALSE	FALSE	FALSE	FALSE	FALSE	FALSE	FALSE	FALSE	FALSE	FALSE	FALSE	FALSE	FALSE	FALSE	0.12	?	disease	0.587
Q15831	P281L	CAMK	-2.263566	607.0242	Protein_kinase	0.950917	P	L	54	0	5.4	0	FALSE	FALSE	FALSE	FALSE	FALSE	FALSE	FALSE	FALSE	FALSE	FALSE	FALSE	FALSE	FALSE	FALSE	FALSE	0.34	?	disease	0.695
Q15831	A205T	CAMK	-2.263566	607.0242	Protein_kinase	0.950917	A	T	27.5	1	-2.5	0	FALSE	FALSE	FALSE	FALSE	FALSE	FALSE	FALSE	FALSE	FALSE	FALSE	FALSE	FALSE	FALSE	FALSE	FALSE	0.54	?	neutral	0.846
Q15831	G135R	CAMK	-2.263566	607.0242	Protein_kinase	0.950917	G	R	113.3	0	-4.1	1	FALSE	FALSE	FALSE	FALSE	FALSE	FALSE	FALSE	FALSE	FALSE	FALSE	FALSE	FALSE	FALSE	FALSE	FALSE	0.0	?	disease	0.962
Q15831	R87K	CAMK	-2.263566	607.0242	Protein_kinase	0.950917	R	K	-4.80000000000001	0	0.6	0	FALSE	FALSE	FALSE	FALSE	FALSE	FALSE	FALSE	FALSE	FALSE	FALSE	FALSE	FALSE	FALSE	FALSE	FALSE	0.43	?	neutral	0.615
Q15831	T230P	CAMK	-2.263566	607.0242	Protein_kinase	0.950917	T	P	-3.39999999999999	-1	-0.9	0	FALSE	FALSE	FALSE	FALSE	FALSE	FALSE	FALSE	FALSE	FALSE	FALSE	FALSE	FALSE	FALSE	FALSE	FALSE	0.24	?	disease	0.849
Q15831	T250P	CAMK	-2.263566	607.0242	Protein_kinase	0.950917	T	P	-3.39999999999999	-1	-0.9	0	FALSE	FALSE	FALSE	FALSE	FALSE	FALSE	FALSE	FALSE	FALSE	FALSE	FALSE	FALSE	FALSE	FALSE	FALSE	0.1	?	disease	0.887
Q15831	P324L	CAMK	-2.263566	607.0242	OutsideDomain	0	P	L	54	0	5.4	0	FALSE	FALSE	FALSE	FALSE	FALSE	FALSE	FALSE	FALSE	FALSE	FALSE	FALSE	FALSE	FALSE	FALSE	FALSE	0.05	?	disease	0.716
Q15831	G215D	CAMK	-2.263566	607.0242	Protein_kinase	0.950917	G	D	51	0	-3.1	-1	FALSE	FALSE	FALSE	FALSE	FALSE	FALSE	FALSE	FALSE	FALSE	FALSE	FALSE	FALSE	FALSE	FALSE	FALSE	0.0	?	disease	0.962
Q15831	G171S	CAMK	-2.263566	607.0242	Protein_kinase	0.950917	G	S	28.9	0	-0.4	0	FALSE	FALSE	FALSE	FALSE	FALSE	FALSE	FALSE	FALSE	FALSE	FALSE	FALSE	FALSE	FALSE	FALSE	FALSE	0.51	?	disease	0.564
Q16288	L336Q	Tyr	0.628591	-770.6569	Ig-like_C2-type	1.918650	L	Q	-22.9	0	-7.3	0	FALSE	FALSE	TRUE	FALSE	FALSE	FALSE	TRUE	FALSE	FALSE	FALSE	FALSE	FALSE	FALSE	FALSE	FALSE	0.12	?	neutral	0.846
Q16288	R735F	Tyr	0.628591	-770.6569	Protein_kinase	0.950917	R	F	16.5	0	7.3	-1	FALSE	FALSE	FALSE	FALSE	FALSE	FALSE	FALSE	FALSE	FALSE	FALSE	FALSE	FALSE	FALSE	FALSE	FALSE	0.0749	?	neutral	0.942
Q16288	R745P	Tyr	0.628591	-770.6569	Protein_kinase	0.950917	R	P	-60.7	0	2.9	-1	FALSE	FALSE	FALSE	FALSE	FALSE	FALSE	FALSE	FALSE	FALSE	FALSE	FALSE	FALSE	FALSE	FALSE	FALSE	0.0749	?	neutral	0.767
Q16288	Y766F	Tyr	0.628591	-770.6569	Protein_kinase	0.950917	Y	F	-3.69999999999999	0	4.1	0	FALSE	FALSE	FALSE	FALSE	FALSE	FALSE	FALSE	FALSE	FALSE	FALSE	FALSE	FALSE	FALSE	FALSE	FALSE	0.0749	?	neutral	0.923
Q16288	T149R	Tyr	0.628591	-770.6569	OutsideDomain	0	T	R	57.3	-1	-3.8	1	FALSE	FALSE	TRUE	FALSE	FALSE	FALSE	FALSE	FALSE	FALSE	FALSE	TRUE	FALSE	FALSE	FALSE	FALSE	0.19	?	neutral	0.915
Q16288	A664S	Tyr	0.628591	-770.6569	Protein_kinase	0.950917	A	S	0.400000000000006	0	-2.6	0	FALSE	FALSE	FALSE	FALSE	FALSE	FALSE	FALSE	FALSE	FALSE	FALSE	FALSE	FALSE	FALSE	FALSE	FALSE	0.0	?	neutral	0.991
Q16288	W736C	Tyr	0.628591	-770.6569	Protein_kinase	0.950917	W	C	-119.3	0	3.4	0	FALSE	FALSE	FALSE	FALSE	FALSE	FALSE	FALSE	FALSE	FALSE	FALSE	FALSE	FALSE	FALSE	FALSE	FALSE	0.0749	?	neutral	0.868
Q16288	H677Y	Tyr	0.628591	-770.6569	Protein_kinase	0.950917	H	Y	40.4	0	1.9	-1	FALSE	FALSE	FALSE	FALSE	FALSE	FALSE	FALSE	FALSE	FALSE	FALSE	FALSE	FALSE	FALSE	FALSE	FALSE	0.0	?	neutral	0.885
Q16288	V307L	Tyr	0.628591	-770.6569	OutsideDomain	0	V	L	26.7	-1	-0.4	0	FALSE	FALSE	FALSE	FALSE	FALSE	FALSE	FALSE	FALSE	FALSE	FALSE	FALSE	FALSE	FALSE	FALSE	FALSE	0.01	?	neutral	0.962
Q16512	A921V	AGC	-1.557641	-861.3799	AGC-kinase_C-terminal	-1.614224	A	V	51.4	1	2.4	0	FALSE	FALSE	FALSE	FALSE	FALSE	FALSE	FALSE	FALSE	FALSE	FALSE	FALSE	FALSE	FALSE	FALSE	FALSE	0.14	?	neutral	1
Q16512	R185C	AGC	-1.557641	-861.3799	OutsideDomain	0	R	C	-64.9	0	7	-1	FALSE	FALSE	TRUE	FALSE	FALSE	FALSE	FALSE	FALSE	FALSE	FALSE	TRUE	FALSE	FALSE	FALSE	FALSE	0.19	?	neutral	1
Q16512	F873L	AGC	-1.557641	-861.3799	Protein_kinase	0.950917	F	L	-23.2	0	1	0	FALSE	FALSE	FALSE	FALSE	FALSE	FALSE	FALSE	FALSE	FALSE	FALSE	FALSE	FALSE	FALSE	FALSE	FALSE	0.0	?	neutral	0.923
Q16539	P322R	CMGC	-1.646646	-1674.1163	OutsideDomain	0	P	R	60.7	0	-2.9	1	FALSE	FALSE	FALSE	FALSE	FALSE	FALSE	FALSE	FALSE	FALSE	FALSE	FALSE	FALSE	FALSE	FALSE	FALSE	0.02	?	neutral	0.962
Q16539	A51V	CMGC	-1.646646	-1674.1163	Protein_kinase	0.950917	A	V	51.4	1	2.4	0	TRUE	FALSE	FALSE	FALSE	FALSE	FALSE	FALSE	FALSE	FALSE	FALSE	FALSE	FALSE	FALSE	FALSE	FALSE	0.0	?	neutral	0.923
Q16566	I469M	CAMK	-2.263566	-249.2300	OutsideDomain	0	I	M	-3.79999999999998	-1	-2.6	0	FALSE	FALSE	FALSE	FALSE	FALSE	FALSE	FALSE	FALSE	FALSE	FALSE	FALSE	FALSE	FALSE	FALSE	FALSE	0.0	?	neutral	0.918
Q16566	E150G	CAMK	-2.263566	-249.2300	Protein_kinase	0.950917	E	G	-78.3	0	3.1	1	FALSE	FALSE	FALSE	FALSE	FALSE	FALSE	FALSE	FALSE	FALSE	FALSE	FALSE	FALSE	FALSE	FALSE	FALSE	0.0749	?	neutral	1
Q16620	R699G	Tyr	0.628591	255.1253	Protein_kinase	0.950917	R	G	-113.3	0	4.1	-1	TRUE	FALSE	FALSE	FALSE	FALSE	FALSE	FALSE	FALSE	FALSE	FALSE	FALSE	FALSE	FALSE	FALSE	FALSE	0.0749	?	disease	0.707
Q16620	R718C	Tyr	0.628591	255.1253	Protein_kinase	0.950917	R	C	-64.9	0	7	-1	FALSE	FALSE	FALSE	FALSE	FALSE	FALSE	FALSE	FALSE	FALSE	FALSE	FALSE	FALSE	FALSE	FALSE	FALSE	0.0749	?	neutral	0.78
Q16620	M697I	Tyr	0.628591	255.1253	Protein_kinase	0.950917	M	I	3.79999999999998	1	2.6	0	TRUE	FALSE	FALSE	FALSE	FALSE	FALSE	FALSE	FALSE	FALSE	FALSE	FALSE	FALSE	FALSE	FALSE	FALSE	0.0749	?	disease	0.723
Q16620	L138F	Tyr	0.628591	255.1253	OutsideDomain	0	L	F	23.2	0	-1	0	FALSE	FALSE	FALSE	FALSE	FALSE	FALSE	FALSE	FALSE	FALSE	FALSE	FALSE	FALSE	FALSE	FALSE	FALSE	0.04	?	neutral	0.962
Q16644	E105A	CAMK	-2.263566	-7.4694	Protein_kinase	0.950917	E	A	-49.8	0	5.3	1	FALSE	FALSE	FALSE	FALSE	FALSE	FALSE	FALSE	FALSE	FALSE	FALSE	FALSE	FALSE	FALSE	FALSE	FALSE	0.12	?	neutral	0.978
Q16644	P28S	CAMK	-2.263566	-7.4694	OutsideDomain	0	P	S	-23.7	0	0.8	0	FALSE	FALSE	FALSE	FALSE	FALSE	FALSE	FALSE	FALSE	FALSE	FALSE	FALSE	FALSE	FALSE	FALSE	FALSE	1.0	?	neutral	1
Q16816	V48M	CAMK	-2.263566	65.6870	Protein_kinase	0.950917	V	M	22.9	-1	-2.3	0	FALSE	FALSE	FALSE	FALSE	FALSE	FALSE	FALSE	FALSE	FALSE	FALSE	FALSE	FALSE	FALSE	FALSE	FALSE	0.02	?	neutral	0.81
Q16832	R105S	Tyr	0.628591	167.3364	F5/8_type_C	-0.199187	R	S	-84.4	0	3.7	-1	FALSE	FALSE	TRUE	FALSE	FALSE	FALSE	TRUE	FALSE	FALSE	FALSE	FALSE	FALSE	FALSE	FALSE	FALSE	0.0	?	disease	0.677
Q32MK0	G390R	CAMK	-2.263566	-411.0180	OutsideDomain	0	G	R	113.3	0	-4.1	1	FALSE	FALSE	FALSE	FALSE	FALSE	FALSE	FALSE	FALSE	FALSE	FALSE	FALSE	FALSE	FALSE	FALSE	FALSE	0.51	?	neutral	0.962
Q52WX2	K92E	Tyr	0.628591	-0.7517	Protein_kinase	0.950917	K	E	-30.2	0	0.4	-2	FALSE	FALSE	FALSE	FALSE	FALSE	FALSE	FALSE	FALSE	FALSE	FALSE	FALSE	FALSE	FALSE	FALSE	FALSE	0.4	?	neutral	0.808
Q56UN5	I500M	STE	-2.727566	42.1340	OutsideDomain	0	I	M	-3.79999999999998	-1	-2.6	0	FALSE	FALSE	FALSE	FALSE	FALSE	FALSE	FALSE	FALSE	FALSE	FALSE	FALSE	FALSE	FALSE	FALSE	FALSE	0.07	?	neutral	0.957
Q59H18	M798I	TKL	1.910551	-113.5381	OutsideDomain	0	M	I	3.79999999999998	1	2.6	0	FALSE	FALSE	FALSE	FALSE	FALSE	FALSE	FALSE	FALSE	FALSE	FALSE	FALSE	FALSE	FALSE	FALSE	FALSE	0.27	?	neutral	1
Q59H18	S430L	TKL	1.910551	-113.5381	OutsideDomain	0	S	L	77.7	0	4.6	0	FALSE	FALSE	FALSE	FALSE	FALSE	FALSE	FALSE	FALSE	FALSE	FALSE	FALSE	FALSE	FALSE	FALSE	FALSE	0.04	?	neutral	1
Q59H18	R629G	TKL	1.910551	-113.5381	Protein_kinase	0.950917	R	G	-113.3	0	4.1	-1	FALSE	FALSE	FALSE	FALSE	FALSE	FALSE	FALSE	FALSE	FALSE	FALSE	FALSE	FALSE	FALSE	FALSE	FALSE	0.0	?	neutral	0.923
Q5JZY3	R150H	Tyr	0.628591	20.6403	Eph_LBD	-2.521115	R	H	-20.2	0	1.3	0	FALSE	FALSE	FALSE	FALSE	FALSE	FALSE	FALSE	FALSE	FALSE	FALSE	FALSE	FALSE	FALSE	FALSE	FALSE	0.21	?	neutral	0.846
Q5JZY3	H775R	Tyr	0.628591	20.6403	Protein_kinase	0.950917	H	R	20.2	0	-1.3	0	TRUE	FALSE	FALSE	FALSE	FALSE	FALSE	FALSE	FALSE	FALSE	FALSE	FALSE	FALSE	FALSE	FALSE	FALSE	0.15	?	neutral	0.815
Q5S007	Q930R	TKL	1.910551	280.5065	OutsideDomain	0	Q	R	29.6	0	-1	1	FALSE	FALSE	FALSE	FALSE	FALSE	FALSE	FALSE	FALSE	FALSE	FALSE	FALSE	FALSE	FALSE	FALSE	FALSE	0.56	?	neutral	0.731
Q5S007	K1359I	TKL	1.910551	280.5065	Roc	1.385776	K	I	-1.90000000000001	1	8.4	-1	FALSE	FALSE	FALSE	FALSE	FALSE	FALSE	FALSE	FALSE	FALSE	FALSE	FALSE	FALSE	FALSE	FALSE	FALSE	0.34	?	disease	0.528
Q5S007	S1096C	TKL	1.910551	280.5065	OutsideDomain	0	S	C	19.5	0	3.3	0	FALSE	FALSE	TRUE	FALSE	FALSE	FALSE	FALSE	FALSE	FALSE	FALSE	TRUE	FALSE	FALSE	FALSE	FALSE	0.03	?	disease	0.538
Q5S007	R793M	TKL	1.910551	280.5065	OutsideDomain	0	R	M	-10.5	0	6.4	-1	FALSE	FALSE	FALSE	FALSE	FALSE	FALSE	FALSE	FALSE	FALSE	FALSE	FALSE	FALSE	FALSE	FALSE	FALSE	0.0749	?	disease	0.623
Q5S007	R1441C	TKL	1.910551	280.5065	Roc	1.385776	R	C	-64.9	0	7	-1	FALSE	FALSE	FALSE	FALSE	FALSE	FALSE	FALSE	FALSE	FALSE	FALSE	FALSE	FALSE	FALSE	FALSE	FALSE	0.14	?	disease	0.577
Q5S007	I1371V	TKL	1.910551	280.5065	Roc	1.385776	I	V	-26.7	0	-0.3	0	FALSE	FALSE	FALSE	FALSE	FALSE	FALSE	FALSE	FALSE	FALSE	FALSE	FALSE	FALSE	FALSE	FALSE	FALSE	0.63	?	neutral	0.808
Q5S007	R1723P	TKL	1.910551	280.5065	OutsideDomain	0	R	P	-60.7	0	2.9	-1	FALSE	FALSE	FALSE	FALSE	FALSE	FALSE	FALSE	FALSE	FALSE	FALSE	FALSE	FALSE	FALSE	FALSE	FALSE	0.0749	?	disease	0.5
Q5S007	R1550Q	TKL	1.910551	280.5065	OutsideDomain	0	R	Q	-29.6	0	1	-1	FALSE	FALSE	FALSE	FALSE	FALSE	FALSE	FALSE	FALSE	FALSE	FALSE	FALSE	FALSE	FALSE	FALSE	FALSE	0.76	?	disease	0.538
Q5TCY1	S806F	CK1	-3.314664	5.9680	OutsideDomain	0	S	F	100.9	0	3.6	0	FALSE	FALSE	FALSE	FALSE	FALSE	FALSE	FALSE	FALSE	FALSE	FALSE	FALSE	FALSE	FALSE	FALSE	FALSE	0.0	?	neutral	0.985
Q5TCY1	P855S	CK1	-3.314664	5.9680	OutsideDomain	0	P	S	-23.7	0	0.8	0	FALSE	FALSE	FALSE	FALSE	FALSE	FALSE	FALSE	FALSE	FALSE	FALSE	FALSE	FALSE	FALSE	FALSE	FALSE	0.07	?	neutral	1
Q5VST9	V1930M	CAMK	-2.263566	-496.2565	Ig-like	-3.292296	V	M	22.9	-1	-2.3	0	FALSE	FALSE	FALSE	FALSE	FALSE	FALSE	FALSE	FALSE	FALSE	FALSE	FALSE	FALSE	FALSE	FALSE	FALSE	0.0749	?	neutral	0.808
Q5VST9	S2314F	CAMK	-2.263566	-496.2565	Ig-like	-3.292296	S	F	100.9	0	3.6	0	FALSE	FALSE	TRUE	FALSE	FALSE	FALSE	TRUE	FALSE	FALSE	FALSE	FALSE	FALSE	FALSE	FALSE	FALSE	0.0749	?	neutral	0.995
Q5VST9	R1792H	CAMK	-2.263566	-496.2565	Fibronectin_type-III	-3.179009	R	H	-20.2	0	1.3	0	FALSE	FALSE	FALSE	FALSE	FALSE	FALSE	FALSE	FALSE	FALSE	FALSE	FALSE	FALSE	FALSE	FALSE	FALSE	0.0749	?	neutral	1
Q5VST9	R4558H	CAMK	-2.263566	-496.2565	Fibronectin_type-III	-3.179009	R	H	-20.2	0	1.3	0	FALSE	FALSE	FALSE	FALSE	FALSE	FALSE	FALSE	FALSE	FALSE	FALSE	FALSE	FALSE	FALSE	FALSE	FALSE	0.0749	?	neutral	1
Q5VST9	A5071T	CAMK	-2.263566	-496.2565	OutsideDomain	0	A	T	27.5	1	-2.5	0	FALSE	FALSE	FALSE	FALSE	FALSE	FALSE	FALSE	FALSE	FALSE	FALSE	FALSE	FALSE	FALSE	FALSE	FALSE	0.0749	?	neutral	1
Q5VST9	A1136V	CAMK	-2.263566	-496.2565	Ig-like	-3.292296	A	V	51.4	1	2.4	0	FALSE	FALSE	TRUE	FALSE	FALSE	FALSE	TRUE	FALSE	FALSE	FALSE	FALSE	FALSE	FALSE	FALSE	FALSE	0.0749	?	neutral	1
Q5VST9	R4810Q	CAMK	-2.263566	-496.2565	OutsideDomain	0	R	Q	-29.6	0	1	-1	FALSE	FALSE	FALSE	FALSE	FALSE	FALSE	FALSE	FALSE	FALSE	FALSE	FALSE	FALSE	FALSE	FALSE	FALSE	0.0749	?	neutral	0.974
Q5VST9	R3983Q	CAMK	-2.263566	-496.2565	Ig-like	-3.292296	R	Q	-29.6	0	1	-1	FALSE	FALSE	FALSE	FALSE	FALSE	FALSE	FALSE	FALSE	FALSE	FALSE	FALSE	FALSE	FALSE	FALSE	FALSE	0.0749	?	neutral	1
Q5VST9	E2090K	CAMK	-2.263566	-496.2565	Ig-like	-3.292296	E	K	30.2	0	-0.4	2	FALSE	FALSE	FALSE	FALSE	FALSE	FALSE	FALSE	FALSE	FALSE	FALSE	FALSE	FALSE	FALSE	FALSE	FALSE	0.0749	?	neutral	1
Q5VT25	E50K	AGC	-1.557641	-242.3144	OutsideDomain	0	E	K	30.2	0	-0.4	2	FALSE	FALSE	FALSE	FALSE	FALSE	FALSE	FALSE	FALSE	FALSE	FALSE	FALSE	FALSE	FALSE	FALSE	FALSE	0.04	?	neutral	0.981
Q6DT37	S280F	AGC	-1.557641	-122.9529	Protein_kinase	0.950917	S	F	100.9	0	3.6	0	FALSE	FALSE	FALSE	FALSE	FALSE	FALSE	FALSE	FALSE	FALSE	FALSE	FALSE	FALSE	FALSE	FALSE	FALSE	0.0	?	neutral	0.941
Q6IQ55	D635G	CK1	-3.314664	-178.1033	OutsideDomain	0	D	G	-51	0	3.1	1	FALSE	FALSE	FALSE	FALSE	FALSE	FALSE	FALSE	FALSE	FALSE	FALSE	FALSE	FALSE	FALSE	FALSE	FALSE	0.01	?	neutral	0.992
Q6IQ55	E842G	CK1	-3.314664	-178.1033	OutsideDomain	0	E	G	-78.3	0	3.1	1	FALSE	FALSE	FALSE	FALSE	FALSE	FALSE	FALSE	FALSE	FALSE	FALSE	FALSE	FALSE	FALSE	FALSE	FALSE	0.01	?	neutral	0.885
Q6IQ55	R1110H	CK1	-3.314664	-178.1033	OutsideDomain	0	R	H	-20.2	0	1.3	0	FALSE	FALSE	FALSE	FALSE	FALSE	FALSE	FALSE	FALSE	FALSE	FALSE	FALSE	FALSE	FALSE	FALSE	FALSE	0.02	?	neutral	1
Q6J9G0	V395I	Tyr	0.628591	7.4237	OutsideDomain	0	V	I	26.7	0	0.3	0	FALSE	FALSE	FALSE	FALSE	FALSE	FALSE	FALSE	FALSE	FALSE	FALSE	FALSE	FALSE	FALSE	FALSE	FALSE	0.01	?	neutral	0.923
Q6P0Q8	G655A	AGC	-1.557641	-279.2845	Protein_kinase	0.950917	G	A	28.5	0	2.2	0	FALSE	FALSE	FALSE	FALSE	FALSE	FALSE	FALSE	FALSE	FALSE	FALSE	FALSE	FALSE	FALSE	FALSE	FALSE	0.0	?	neutral	0.922
Q6P0Q8	K275E	AGC	-1.557641	-279.2845	OutsideDomain	0	K	E	-30.2	0	0.4	-2	FALSE	FALSE	FALSE	FALSE	FALSE	FALSE	FALSE	FALSE	FALSE	FALSE	FALSE	FALSE	FALSE	FALSE	FALSE	0.01	?	neutral	0.923
Q6P3W7	Q863H	Tyr	0.628591	-833.5321	OutsideDomain	0	Q	H	9.39999999999998	0	0.3	1	FALSE	FALSE	FALSE	FALSE	FALSE	FALSE	FALSE	FALSE	FALSE	FALSE	FALSE	FALSE	FALSE	FALSE	FALSE	0.13	?	neutral	1
Q6VAB6	R676S	TKL	1.910551	NA	Protein_kinase	0.950917	R	S	-84.4	0	3.7	-1	TRUE	FALSE	TRUE	FALSE	FALSE	FALSE	FALSE	FALSE	FALSE	TRUE	FALSE	FALSE	FALSE	FALSE	FALSE	0.38	?	neutral	0.712
Q6ZMQ8	S81F	Tyr	0.628591	-166.7785	OutsideDomain	0	S	F	100.9	0	3.6	0	FALSE	FALSE	FALSE	FALSE	FALSE	FALSE	FALSE	FALSE	FALSE	FALSE	FALSE	FALSE	FALSE	FALSE	FALSE	0.0	?	neutral	0.846
Q6ZMQ8	M104V	Tyr	0.628591	-166.7785	OutsideDomain	0	M	V	-22.9	1	2.3	0	FALSE	FALSE	FALSE	FALSE	FALSE	FALSE	FALSE	FALSE	FALSE	FALSE	FALSE	FALSE	FALSE	FALSE	FALSE	0.87	?	neutral	1
Q6ZMQ8	L97V	Tyr	0.628591	-166.7785	OutsideDomain	0	L	V	-26.7	1	0.4	0	FALSE	FALSE	FALSE	FALSE	FALSE	FALSE	FALSE	FALSE	FALSE	FALSE	FALSE	FALSE	FALSE	FALSE	FALSE	0.38	?	neutral	1
Q6ZN16	R677Q	STE	-2.727566	50.9268	Protein_kinase	0.950917	R	Q	-29.6	0	1	-1	FALSE	FALSE	FALSE	FALSE	FALSE	FALSE	FALSE	FALSE	FALSE	FALSE	FALSE	FALSE	FALSE	FALSE	FALSE	0.14	?	neutral	0.846
Q6ZN16	R255S	STE	-2.727566	50.9268	OutsideDomain	0	R	S	-84.4	0	3.7	-1	FALSE	FALSE	FALSE	FALSE	FALSE	FALSE	FALSE	FALSE	FALSE	FALSE	FALSE	FALSE	FALSE	FALSE	FALSE	0.0	?	neutral	0.701
Q6ZN16	S562L	STE	-2.727566	50.9268	OutsideDomain	0	S	L	77.7	0	4.6	0	FALSE	FALSE	FALSE	FALSE	FALSE	FALSE	FALSE	FALSE	FALSE	FALSE	FALSE	FALSE	FALSE	FALSE	FALSE	1.0	?	neutral	1
Q6ZN16	W1247R	STE	-2.727566	50.9268	OutsideDomain	0	W	R	-54.4	0	-3.6	1	FALSE	FALSE	FALSE	FALSE	FALSE	FALSE	FALSE	FALSE	FALSE	FALSE	FALSE	FALSE	FALSE	FALSE	FALSE	0.0	?	neutral	0.535
Q6ZWH5	E379K	NEK	-1.784149	0.9350	OutsideDomain	0	E	K	30.2	0	-0.4	2	FALSE	FALSE	FALSE	FALSE	FALSE	FALSE	FALSE	FALSE	FALSE	FALSE	FALSE	FALSE	FALSE	FALSE	FALSE	0.0749	?	neutral	1
Q6ZWH5	A66V	NEK	-1.784149	0.9350	OutsideDomain	0	A	V	51.4	1	2.4	0	FALSE	FALSE	FALSE	FALSE	FALSE	FALSE	FALSE	FALSE	FALSE	FALSE	FALSE	FALSE	FALSE	FALSE	FALSE	1.0	?	neutral	1
Q7Z2Y5	I880L	STE	-2.727566	-52.6551	OutsideDomain	0	I	L	0	-1	-0.7	0	FALSE	FALSE	FALSE	FALSE	FALSE	FALSE	FALSE	FALSE	FALSE	FALSE	FALSE	FALSE	FALSE	FALSE	FALSE	0.0749	?	neutral	0.998
Q7Z2Y5	S424C	STE	-2.727566	-52.6551	OutsideDomain	0	S	C	19.5	0	3.3	0	FALSE	FALSE	FALSE	FALSE	FALSE	FALSE	FALSE	FALSE	FALSE	FALSE	FALSE	FALSE	FALSE	FALSE	FALSE	0.0749	?	neutral	1
Q86TB3	E942K	Atypical_Alpha-type	-5.057168	-0.6631	OutsideDomain	0	E	K	30.2	0	-0.4	2	FALSE	FALSE	FALSE	FALSE	FALSE	FALSE	FALSE	FALSE	FALSE	FALSE	FALSE	FALSE	FALSE	FALSE	FALSE	0.0	?	neutral	1
Q86TB3	K1476T	Atypical_Alpha-type	-5.057168	-0.6631	OutsideDomain	0	K	T	-52.5	1	3.2	-1	FALSE	FALSE	FALSE	FALSE	FALSE	FALSE	FALSE	FALSE	FALSE	FALSE	FALSE	FALSE	FALSE	FALSE	FALSE	0.44	?	neutral	1
Q86UE8	F173L	Tyr	0.628591	-459.9858	OutsideDomain	0	F	L	-23.2	0	1	0	FALSE	FALSE	FALSE	FALSE	FALSE	FALSE	FALSE	FALSE	FALSE	FALSE	FALSE	FALSE	FALSE	FALSE	FALSE	0.67	?	neutral	0.962
Q86UX6	R376H	Tyr	0.628591	0.3429	OutsideDomain	0	R	H	-20.2	0	1.3	0	FALSE	FALSE	FALSE	FALSE	FALSE	FALSE	FALSE	FALSE	FALSE	FALSE	FALSE	FALSE	FALSE	FALSE	FALSE	0.31	?	neutral	1
Q86YV6	A78S	CAMK	-2.263566	-0.6631	OutsideDomain	0	A	S	0.400000000000006	0	-2.6	0	FALSE	FALSE	FALSE	FALSE	FALSE	FALSE	FALSE	FALSE	FALSE	FALSE	FALSE	FALSE	FALSE	FALSE	FALSE	0.86	?	neutral	1
Q86YV6	E30Q	CAMK	-2.263566	-0.6631	OutsideDomain	0	E	Q	5.40000000000001	0	0	1	FALSE	FALSE	FALSE	FALSE	FALSE	FALSE	FALSE	FALSE	FALSE	FALSE	FALSE	FALSE	FALSE	FALSE	FALSE	0.33	?	neutral	1
Q86YV6	H217L	CAMK	-2.263566	-0.6631	Protein_kinase	0.950917	H	L	13.5	0	7	-1	FALSE	FALSE	FALSE	FALSE	FALSE	FALSE	FALSE	FALSE	FALSE	FALSE	FALSE	FALSE	FALSE	FALSE	FALSE	0.0	?	neutral	1
Q8IVH8	T669S	STE	-2.727566	-132.2574	CNH	-58.378947	T	S	-27.1	-1	-0.1	0	FALSE	FALSE	FALSE	FALSE	FALSE	FALSE	FALSE	FALSE	FALSE	FALSE	FALSE	FALSE	FALSE	FALSE	FALSE	0.0	?	neutral	0.978
Q8IWB6	K321E	Tyr	0.628591	-845.2922	Protein_kinase	0.950917	K	E	-30.2	0	0.4	-2	FALSE	FALSE	FALSE	FALSE	FALSE	FALSE	FALSE	FALSE	FALSE	FALSE	FALSE	FALSE	FALSE	FALSE	FALSE	0.04	?	neutral	0.808
Q8IWU2	D484H	Tyr	0.628591	-990.3311	OutsideDomain	0	D	H	42.1	0	0.3	2	FALSE	FALSE	FALSE	FALSE	FALSE	FALSE	FALSE	FALSE	FALSE	FALSE	FALSE	FALSE	FALSE	FALSE	FALSE	0.0	?	neutral	0.808
Q8IY84	P333S	CAMK	-2.263566	4.9355	OutsideDomain	0	P	S	-23.7	0	0.8	0	FALSE	FALSE	FALSE	FALSE	FALSE	FALSE	FALSE	FALSE	FALSE	FALSE	FALSE	FALSE	FALSE	FALSE	FALSE	0.54	?	neutral	1
Q8IY84	P411T	CAMK	-2.263566	4.9355	OutsideDomain	0	P	T	3.39999999999999	1	0.9	0	FALSE	FALSE	FALSE	FALSE	FALSE	FALSE	FALSE	FALSE	FALSE	FALSE	FALSE	FALSE	FALSE	FALSE	FALSE	0.15	?	neutral	1
Q8IYT8	A662V	Tyr	0.628591	-345.2889	OutsideDomain	0	A	V	51.4	1	2.4	0	FALSE	FALSE	FALSE	FALSE	FALSE	FALSE	FALSE	FALSE	FALSE	FALSE	FALSE	FALSE	FALSE	FALSE	FALSE	0.04	?	neutral	1
Q8IYT8	G627E	Tyr	0.628591	-345.2889	OutsideDomain	0	G	E	78.3	0	-3.1	-1	FALSE	FALSE	FALSE	FALSE	FALSE	FALSE	FALSE	FALSE	FALSE	FALSE	FALSE	FALSE	FALSE	FALSE	FALSE	0.02	?	neutral	0.962
Q8N2I9	M133T	CAMK	-2.263566	0.1210	Protein_kinase	0.950917	M	T	-46.8	1	-2.6	0	FALSE	FALSE	FALSE	FALSE	FALSE	FALSE	FALSE	FALSE	FALSE	FALSE	FALSE	FALSE	FALSE	FALSE	FALSE	0.0749	?	neutral	1
Q8N2I9	R211Q	CAMK	-2.263566	0.1210	Protein_kinase	0.950917	R	Q	-29.6	0	1	-1	FALSE	FALSE	FALSE	FALSE	FALSE	FALSE	FALSE	FALSE	FALSE	FALSE	FALSE	FALSE	FALSE	FALSE	FALSE	0.0749	?	neutral	0.842
Q8N4C8	E1010V	STE	-2.727566	-416.5571	OutsideDomain	0	E	V	1.59999999999999	1	7.7	1	FALSE	FALSE	FALSE	FALSE	FALSE	FALSE	FALSE	FALSE	FALSE	FALSE	FALSE	FALSE	FALSE	FALSE	FALSE	0.0	?	neutral	0.957
Q8N752	R21Q	CK1	-3.314664	2.2484	Protein_kinase	0.950917	R	Q	-29.6	0	1	-1	FALSE	FALSE	FALSE	FALSE	FALSE	FALSE	FALSE	FALSE	FALSE	FALSE	FALSE	FALSE	FALSE	FALSE	FALSE	0.01	?	neutral	0.962
Q8NB16	F398I	Tyr	0.628591	-280.3524	Protein_kinase	0.950917	F	I	-23.2	1	1.7	0	FALSE	FALSE	FALSE	FALSE	FALSE	FALSE	FALSE	FALSE	FALSE	FALSE	FALSE	FALSE	FALSE	FALSE	FALSE	0.0	?	neutral	0.744
Q8NB16	L291P	Tyr	0.628591	-280.3524	Protein_kinase	0.950917	L	P	-54	0	-5.4	0	FALSE	FALSE	FALSE	FALSE	FALSE	FALSE	FALSE	FALSE	FALSE	FALSE	FALSE	FALSE	FALSE	FALSE	FALSE	0.0	?	neutral	0.846
Q8NCB2	G60S	CAMK	-2.263566	-0.7704	Protein_kinase	0.950917	G	S	28.9	0	-0.4	0	FALSE	FALSE	FALSE	FALSE	FALSE	FALSE	FALSE	FALSE	FALSE	FALSE	FALSE	FALSE	FALSE	FALSE	FALSE	0.8	?	neutral	1
Q8NCB2	R40W	CAMK	-2.263566	-0.7704	Protein_kinase	0.950917	R	W	54.4	0	3.6	-1	FALSE	FALSE	FALSE	FALSE	FALSE	FALSE	FALSE	FALSE	FALSE	FALSE	FALSE	FALSE	FALSE	FALSE	FALSE	0.0	?	neutral	1
Q8NCB2	R274W	CAMK	-2.263566	-0.7704	Protein_kinase	0.950917	R	W	54.4	0	3.6	-1	FALSE	FALSE	FALSE	FALSE	FALSE	FALSE	FALSE	FALSE	FALSE	FALSE	FALSE	FALSE	FALSE	FALSE	FALSE	0.0	?	neutral	1
Q8NE28	G139D	Tyr	0.628591	0.0913	Protein_kinase	0.950917	G	D	51	0	-3.1	-1	FALSE	FALSE	FALSE	FALSE	FALSE	FALSE	FALSE	FALSE	FALSE	FALSE	FALSE	FALSE	FALSE	FALSE	FALSE	0.17	?	neutral	0.944
Q8NER5	W267R	TKL	1.910551	-823.0220	Protein_kinase	0.950917	W	R	-54.4	0	-3.6	1	FALSE	FALSE	FALSE	FALSE	FALSE	FALSE	FALSE	FALSE	FALSE	FALSE	FALSE	FALSE	FALSE	FALSE	FALSE	0.0	?	neutral	0.736
Q8NEV1	I133T	Tyr	0.628591	NA	Protein_kinase	0.950917	I	T	-50.6	0	-5.2	0	FALSE	FALSE	FALSE	FALSE	FALSE	FALSE	FALSE	FALSE	FALSE	FALSE	FALSE	FALSE	FALSE	FALSE	FALSE	0.0749	?	neutral	0.536
Q8NEV4	D1347H	STE	-2.727566	-1254.1285	IQ	-56.057019	D	H	42.1	0	0.3	2	FALSE	FALSE	FALSE	FALSE	FALSE	FALSE	FALSE	FALSE	FALSE	FALSE	FALSE	FALSE	FALSE	FALSE	FALSE	0.01	?	neutral	0.962
Q8NEV4	N525K	STE	-2.727566	-1254.1285	Myosin_motor	-59.057019	N	K	54.5	0	-0.4	1	FALSE	FALSE	FALSE	FALSE	FALSE	FALSE	FALSE	FALSE	FALSE	FALSE	FALSE	FALSE	FALSE	FALSE	FALSE	0.0	?	neutral	0.962
Q8NEV4	S956R	STE	-2.727566	-1254.1285	Myosin_motor	-59.057019	S	R	84.4	0	-3.7	1	FALSE	FALSE	FALSE	FALSE	FALSE	FALSE	FALSE	FALSE	FALSE	FALSE	FALSE	FALSE	FALSE	FALSE	FALSE	0.02	?	neutral	1
Q8NFD2	K347T	TKL	1.910551	-0.6631	OutsideDomain	0	K	T	-52.5	1	3.2	-1	FALSE	FALSE	FALSE	FALSE	FALSE	FALSE	FALSE	FALSE	FALSE	FALSE	FALSE	FALSE	FALSE	FALSE	FALSE	0.15	?	neutral	0.885
Q8NFD2	Q717L	TKL	1.910551	-0.6631	OutsideDomain	0	Q	L	22.9	0	7.3	0	FALSE	FALSE	TRUE	FALSE	FALSE	FALSE	FALSE	FALSE	FALSE	FALSE	TRUE	FALSE	FALSE	FALSE	FALSE	0.29	?	neutral	0.92
Q8NFD2	E764K	TKL	1.910551	-0.6631	OutsideDomain	0	E	K	30.2	0	-0.4	2	FALSE	FALSE	FALSE	FALSE	FALSE	FALSE	FALSE	FALSE	FALSE	FALSE	FALSE	FALSE	FALSE	FALSE	FALSE	0.08	?	neutral	0.997
Q8NFD2	R736L	TKL	1.910551	-0.6631	OutsideDomain	0	R	L	-6.70000000000002	0	8.3	-1	FALSE	FALSE	TRUE	FALSE	FALSE	FALSE	FALSE	FALSE	FALSE	FALSE	TRUE	FALSE	FALSE	FALSE	FALSE	0.28	?	neutral	0.885
Q8NG66	D617N	NEK	-1.784149	-226.2820	OutsideDomain	0	D	N	3	0	0	1	FALSE	FALSE	FALSE	FALSE	FALSE	FALSE	FALSE	FALSE	FALSE	FALSE	FALSE	FALSE	FALSE	FALSE	FALSE	0.02	?	neutral	1
Q8NG66	E492K	NEK	-1.784149	-226.2820	OutsideDomain	0	E	K	30.2	0	-0.4	2	FALSE	FALSE	FALSE	FALSE	FALSE	FALSE	FALSE	FALSE	FALSE	FALSE	FALSE	FALSE	FALSE	FALSE	FALSE	0.68	?	neutral	1
Q8NG66	T108M	NEK	-1.784149	-226.2820	Protein_kinase	0.950917	T	M	46.8	-1	2.6	0	TRUE	FALSE	FALSE	FALSE	FALSE	FALSE	FALSE	FALSE	FALSE	FALSE	FALSE	FALSE	FALSE	FALSE	FALSE	1.0	?	neutral	0.988
Q8TD19	P870S	NEK	-1.784149	-305.4284	OutsideDomain	0	P	S	-23.7	0	0.8	0	FALSE	FALSE	FALSE	FALSE	FALSE	FALSE	FALSE	FALSE	FALSE	FALSE	FALSE	FALSE	FALSE	FALSE	FALSE	0.17	?	neutral	1
Q8TDC3	V319I	CAMK	-2.263566	-446.8519	UBA	NA	V	I	26.7	0	0.3	0	FALSE	FALSE	FALSE	FALSE	FALSE	FALSE	FALSE	FALSE	FALSE	FALSE	FALSE	FALSE	FALSE	FALSE	FALSE	0.04	?	neutral	0.999
Q8TDC3	R303W	CAMK	-2.263566	-446.8519	OutsideDomain	0	R	W	54.4	0	3.6	-1	FALSE	FALSE	FALSE	FALSE	FALSE	FALSE	FALSE	FALSE	FALSE	FALSE	FALSE	FALSE	FALSE	FALSE	FALSE	0.02	?	neutral	1
Q8TDC3	G391E	CAMK	-2.263566	-446.8519	OutsideDomain	0	G	E	78.3	0	-3.1	-1	FALSE	FALSE	FALSE	FALSE	FALSE	FALSE	FALSE	FALSE	FALSE	FALSE	FALSE	FALSE	FALSE	FALSE	FALSE	0.03	?	neutral	0.962
Q8TDX7	I275M	NEK	-1.784149	-110.3643	Protein_kinase	0.950917	I	M	-3.79999999999998	-1	-2.6	0	FALSE	FALSE	FALSE	FALSE	FALSE	FALSE	FALSE	FALSE	FALSE	FALSE	FALSE	FALSE	FALSE	FALSE	FALSE	0.01	?	neutral	0.962
Q8TEA7	R503I	Tyr	0.628591	-177.2904	Rab-GAP_TBC	-56.057019	R	I	-6.70000000000002	1	9	-1	FALSE	FALSE	FALSE	FALSE	FALSE	FALSE	FALSE	FALSE	FALSE	FALSE	FALSE	FALSE	FALSE	FALSE	FALSE	0.0	?	neutral	0.757
Q8TEA7	I806V	Tyr	0.628591	-177.2904	Rhodanese	NA	I	V	-26.7	0	-0.3	0	FALSE	FALSE	FALSE	FALSE	FALSE	FALSE	FALSE	FALSE	FALSE	FALSE	FALSE	FALSE	FALSE	FALSE	FALSE	0.3	?	neutral	1
Q8WTQ7	S253F	AGC	-1.557641	3.5016	Protein_kinase	0.950917	S	F	100.9	0	3.6	0	FALSE	FALSE	FALSE	FALSE	FALSE	FALSE	FALSE	FALSE	FALSE	FALSE	FALSE	FALSE	FALSE	FALSE	FALSE	0.0	?	neutral	0.941
Q8WU08	M316I	Tyr	0.628591	0.3429	OutsideDomain	0	M	I	3.79999999999998	1	2.6	0	FALSE	FALSE	FALSE	FALSE	FALSE	FALSE	FALSE	FALSE	FALSE	FALSE	FALSE	FALSE	FALSE	FALSE	FALSE	0.02	?	neutral	1
Q8WU08	S89F	Tyr	0.628591	0.3429	Protein_kinase	0.950917	S	F	100.9	0	3.6	0	FALSE	FALSE	FALSE	FALSE	FALSE	FALSE	FALSE	FALSE	FALSE	FALSE	FALSE	FALSE	FALSE	FALSE	FALSE	0.0	?	neutral	0.808
Q8WZ42	N13785S	CAMK	-2.263566	-188.2301	Ig-like	-3.292296	N	S	-25.1	0	2.7	0	FALSE	FALSE	TRUE	FALSE	FALSE	FALSE	TRUE	FALSE	FALSE	FALSE	FALSE	FALSE	FALSE	FALSE	FALSE	0.0749	?	neutral	0.99
Q8WZ42	E23551Q	CAMK	-2.263566	-188.2301	Ig-like	-3.292296	E	Q	5.40000000000001	0	0	1	FALSE	FALSE	FALSE	FALSE	FALSE	FALSE	FALSE	FALSE	FALSE	FALSE	FALSE	FALSE	FALSE	FALSE	FALSE	0.0749	?	neutral	0.996
Q8WZ42	P3238L	CAMK	-2.263566	-188.2301	OutsideDomain	0	P	L	54	0	5.4	0	FALSE	FALSE	FALSE	FALSE	FALSE	FALSE	FALSE	FALSE	FALSE	FALSE	FALSE	FALSE	FALSE	FALSE	FALSE	0.0749	?	neutral	1
Q8WZ42	C21851R	CAMK	-2.263566	-188.2301	Fibronectin_type-III	-3.179009	C	R	64.9	0	-7	1	FALSE	FALSE	FALSE	FALSE	FALSE	FALSE	FALSE	FALSE	FALSE	FALSE	FALSE	FALSE	FALSE	FALSE	FALSE	0.0749	?	neutral	1
Q8WZ42	D23872N	CAMK	-2.263566	-188.2301	Ig-like	-3.292296	D	N	3	0	0	1	FALSE	FALSE	FALSE	FALSE	FALSE	FALSE	FALSE	FALSE	FALSE	FALSE	FALSE	FALSE	FALSE	FALSE	FALSE	0.0749	?	neutral	0.981
Q8WZ42	Q22537H	CAMK	-2.263566	-188.2301	Fibronectin_type-III	-3.179009	Q	H	9.39999999999998	0	0.3	1	FALSE	FALSE	FALSE	FALSE	FALSE	FALSE	FALSE	FALSE	FALSE	FALSE	FALSE	FALSE	FALSE	FALSE	FALSE	0.0749	?	neutral	1
Q8WZ42	T30617S	CAMK	-2.263566	-188.2301	Fibronectin_type-III	-3.179009	T	S	-27.1	-1	-0.1	0	FALSE	FALSE	FALSE	FALSE	FALSE	FALSE	FALSE	FALSE	FALSE	FALSE	FALSE	FALSE	FALSE	FALSE	FALSE	0.0749	?	neutral	1
Q8WZ42	T1907I	CAMK	-2.263566	-188.2301	Ig-like	-3.292296	T	I	50.6	0	5.2	0	FALSE	FALSE	FALSE	FALSE	FALSE	FALSE	FALSE	FALSE	FALSE	FALSE	FALSE	FALSE	FALSE	FALSE	FALSE	0.0749	?	neutral	1
Q8WZ42	E3570K	CAMK	-2.263566	-188.2301	Ig-like	-3.292296	E	K	30.2	0	-0.4	2	FALSE	FALSE	FALSE	FALSE	FALSE	FALSE	FALSE	FALSE	FALSE	FALSE	FALSE	FALSE	FALSE	FALSE	FALSE	0.0749	?	neutral	1
Q8WZ42	E13083K	CAMK	-2.263566	-188.2301	OutsideDomain	0	E	K	30.2	0	-0.4	2	FALSE	FALSE	FALSE	FALSE	FALSE	FALSE	FALSE	FALSE	FALSE	FALSE	FALSE	FALSE	FALSE	FALSE	FALSE	0.0749	?	neutral	1
Q8WZ42	G17906E	CAMK	-2.263566	-188.2301	Fibronectin_type-III	-3.179009	G	E	78.3	0	-3.1	-1	FALSE	FALSE	FALSE	FALSE	FALSE	FALSE	FALSE	FALSE	FALSE	FALSE	FALSE	FALSE	FALSE	FALSE	FALSE	0.0749	?	neutral	1
Q8WZ42	Q13099R	CAMK	-2.263566	-188.2301	OutsideDomain	0	Q	R	29.6	0	-1	1	FALSE	FALSE	FALSE	FALSE	FALSE	FALSE	FALSE	FALSE	FALSE	FALSE	FALSE	FALSE	FALSE	FALSE	FALSE	0.0749	?	neutral	1
Q8WZ42	R15555I	CAMK	-2.263566	-188.2301	Fibronectin_type-III	-3.179009	R	I	-6.70000000000002	1	9	-1	FALSE	FALSE	FALSE	FALSE	FALSE	FALSE	FALSE	FALSE	FALSE	FALSE	FALSE	FALSE	FALSE	FALSE	FALSE	0.0749	?	neutral	0.998
Q8WZ42	R18164T	CAMK	-2.263566	-188.2301	Ig-like	-3.292296	R	T	-57.3	1	3.8	-1	FALSE	FALSE	FALSE	FALSE	FALSE	FALSE	FALSE	FALSE	FALSE	FALSE	FALSE	FALSE	FALSE	FALSE	FALSE	0.0749	?	neutral	0.999
Q8WZ42	R13434K	CAMK	-2.263566	-188.2301	Ig-like	-3.292296	R	K	-4.80000000000001	0	0.6	0	FALSE	FALSE	TRUE	FALSE	FALSE	FALSE	TRUE	FALSE	FALSE	FALSE	FALSE	FALSE	FALSE	FALSE	FALSE	0.0749	?	neutral	0.949
Q8WZ42	L22646P	CAMK	-2.263566	-188.2301	Fibronectin_type-III	-3.179009	L	P	-54	0	-5.4	0	FALSE	FALSE	FALSE	FALSE	FALSE	FALSE	FALSE	FALSE	FALSE	FALSE	FALSE	FALSE	FALSE	FALSE	FALSE	0.0749	?	neutral	0.936
Q8WZ42	D23282N	CAMK	-2.263566	-188.2301	Fibronectin_type-III	-3.179009	D	N	3	0	0	1	FALSE	FALSE	FALSE	FALSE	FALSE	FALSE	FALSE	FALSE	FALSE	FALSE	FALSE	FALSE	FALSE	FALSE	FALSE	0.0749	?	neutral	1
Q8WZ42	A1347T	CAMK	-2.263566	-188.2301	Ig-like	-3.292296	A	T	27.5	1	-2.5	0	FALSE	FALSE	FALSE	FALSE	FALSE	FALSE	FALSE	FALSE	FALSE	FALSE	FALSE	FALSE	FALSE	FALSE	FALSE	0.0749	?	neutral	1
Q8WZ42	L19060Q	CAMK	-2.263566	-188.2301	Fibronectin_type-III	-3.179009	L	Q	-22.9	0	-7.3	0	FALSE	FALSE	FALSE	FALSE	FALSE	FALSE	FALSE	FALSE	FALSE	FALSE	FALSE	FALSE	FALSE	FALSE	FALSE	0.0749	?	neutral	0.984
Q8WZ42	A23515S	CAMK	-2.263566	-188.2301	Ig-like	-3.292296	A	S	0.400000000000006	0	-2.6	0	FALSE	FALSE	FALSE	FALSE	FALSE	FALSE	FALSE	FALSE	FALSE	FALSE	FALSE	FALSE	FALSE	FALSE	FALSE	0.0749	?	neutral	1
Q8WZ42	P19224S	CAMK	-2.263566	-188.2301	OutsideDomain	0	P	S	-23.7	0	0.8	0	FALSE	FALSE	FALSE	FALSE	FALSE	FALSE	FALSE	FALSE	FALSE	FALSE	FALSE	FALSE	FALSE	FALSE	FALSE	0.0749	?	neutral	1
Q8WZ42	K26059E	CAMK	-2.263566	-188.2301	Ig-like	-3.292296	K	E	-30.2	0	0.4	-2	FALSE	FALSE	FALSE	FALSE	FALSE	FALSE	FALSE	FALSE	FALSE	FALSE	FALSE	FALSE	FALSE	FALSE	FALSE	0.0749	?	neutral	1
Q8WZ42	R16195H	CAMK	-2.263566	-188.2301	Fibronectin_type-III	-3.179009	R	H	-20.2	0	1.3	0	FALSE	FALSE	FALSE	FALSE	FALSE	FALSE	FALSE	FALSE	FALSE	FALSE	FALSE	FALSE	FALSE	FALSE	FALSE	0.0749	?	neutral	1
Q8WZ42	L14728V	CAMK	-2.263566	-188.2301	Fibronectin_type-III	-3.179009	L	V	-26.7	1	0.4	0	FALSE	FALSE	FALSE	FALSE	FALSE	FALSE	FALSE	FALSE	FALSE	FALSE	FALSE	FALSE	FALSE	FALSE	FALSE	0.0749	?	neutral	0.987
Q8WZ42	A22801T	CAMK	-2.263566	-188.2301	Ig-like	-3.292296	A	T	27.5	1	-2.5	0	FALSE	FALSE	FALSE	FALSE	FALSE	FALSE	FALSE	FALSE	FALSE	FALSE	FALSE	FALSE	FALSE	FALSE	FALSE	0.0749	?	neutral	1
Q8WZ42	T32171N	CAMK	-2.263566	-188.2301	OutsideDomain	0	T	N	-2	-1	-2.8	0	FALSE	FALSE	FALSE	FALSE	FALSE	FALSE	FALSE	FALSE	FALSE	FALSE	FALSE	FALSE	FALSE	FALSE	FALSE	0.0749	?	neutral	0.987
Q8WZ42	V24159A	CAMK	-2.263566	-188.2301	Ig-like	-3.292296	V	A	-51.4	-1	-2.4	0	FALSE	FALSE	FALSE	FALSE	FALSE	FALSE	FALSE	FALSE	FALSE	FALSE	FALSE	FALSE	FALSE	FALSE	FALSE	0.0749	?	neutral	0.958
Q8WZ42	R33242C	CAMK	-2.263566	-188.2301	OutsideDomain	0	R	C	-64.9	0	7	-1	FALSE	FALSE	TRUE	FALSE	FALSE	FALSE	FALSE	FALSE	FALSE	FALSE	TRUE	FALSE	FALSE	FALSE	FALSE	0.0749	?	neutral	1
Q8WZ42	R1350H	CAMK	-2.263566	-188.2301	Ig-like	-3.292296	R	H	-20.2	0	1.3	0	FALSE	FALSE	FALSE	FALSE	FALSE	FALSE	FALSE	FALSE	FALSE	FALSE	FALSE	FALSE	FALSE	FALSE	FALSE	0.0749	?	neutral	1
Q8WZ42	R32411W	CAMK	-2.263566	-188.2301	Protein_kinase	0.950917	R	W	54.4	0	3.6	-1	FALSE	FALSE	FALSE	FALSE	FALSE	FALSE	FALSE	FALSE	FALSE	FALSE	FALSE	FALSE	FALSE	FALSE	FALSE	0.0749	?	neutral	0.538
Q8WZ42	E25859K	CAMK	-2.263566	-188.2301	Fibronectin_type-III	-3.179009	E	K	30.2	0	-0.4	2	FALSE	FALSE	FALSE	FALSE	FALSE	FALSE	FALSE	FALSE	FALSE	FALSE	FALSE	FALSE	FALSE	FALSE	FALSE	0.0749	?	neutral	1
Q8WZ42	R18881K	CAMK	-2.263566	-188.2301	Ig-like	-3.292296	R	K	-4.80000000000001	0	0.6	0	FALSE	FALSE	FALSE	FALSE	FALSE	FALSE	FALSE	FALSE	FALSE	FALSE	FALSE	FALSE	FALSE	FALSE	FALSE	0.0749	?	neutral	0.995
Q8WZ42	H23303Y	CAMK	-2.263566	-188.2301	Fibronectin_type-III	-3.179009	H	Y	40.4	0	1.9	-1	FALSE	FALSE	FALSE	FALSE	FALSE	FALSE	FALSE	FALSE	FALSE	FALSE	FALSE	FALSE	FALSE	FALSE	FALSE	0.0749	?	neutral	1
Q8WZ42	R22823W	CAMK	-2.263566	-188.2301	Ig-like	-3.292296	R	W	54.4	0	3.6	-1	FALSE	FALSE	FALSE	FALSE	FALSE	FALSE	FALSE	FALSE	FALSE	FALSE	FALSE	FALSE	FALSE	FALSE	FALSE	0.0749	?	neutral	0.731
Q8WZ42	A19480S	CAMK	-2.263566	-188.2301	Fibronectin_type-III	-3.179009	A	S	0.400000000000006	0	-2.6	0	FALSE	FALSE	FALSE	FALSE	FALSE	FALSE	FALSE	FALSE	FALSE	FALSE	FALSE	FALSE	FALSE	FALSE	FALSE	0.0749	?	neutral	1
Q8WZ42	I4291T	CAMK	-2.263566	-188.2301	Ig-like	-3.292296	I	T	-50.6	0	-5.2	0	FALSE	FALSE	FALSE	FALSE	FALSE	FALSE	FALSE	FALSE	FALSE	FALSE	FALSE	FALSE	FALSE	FALSE	FALSE	0.0749	?	neutral	1
Q8WZ42	L2432F	CAMK	-2.263566	-188.2301	Ig-like	-3.292296	L	F	23.2	0	-1	0	FALSE	FALSE	FALSE	FALSE	FALSE	FALSE	FALSE	FALSE	FALSE	FALSE	FALSE	FALSE	FALSE	FALSE	FALSE	0.0749	?	neutral	0.92
Q8WZ42	Q13870H	CAMK	-2.263566	-188.2301	OutsideDomain	0	Q	H	9.39999999999998	0	0.3	1	FALSE	FALSE	FALSE	FALSE	FALSE	FALSE	FALSE	FALSE	FALSE	FALSE	FALSE	FALSE	FALSE	FALSE	FALSE	0.0749	?	neutral	1
Q8WZ42	L33904P	CAMK	-2.263566	-188.2301	OutsideDomain	0	L	P	-54	0	-5.4	0	FALSE	FALSE	FALSE	FALSE	FALSE	FALSE	FALSE	FALSE	FALSE	FALSE	FALSE	FALSE	FALSE	FALSE	FALSE	0.0749	?	neutral	0.968
Q8WZ42	E937D	CAMK	-2.263566	-188.2301	OutsideDomain	0	E	D	-27.3	0	0	0	FALSE	FALSE	FALSE	FALSE	FALSE	FALSE	FALSE	FALSE	FALSE	FALSE	FALSE	FALSE	FALSE	FALSE	FALSE	0.0749	?	neutral	1
Q8WZ42	L23079F	CAMK	-2.263566	-188.2301	Ig-like	-3.292296	L	F	23.2	0	-1	0	FALSE	FALSE	TRUE	FALSE	FALSE	FALSE	FALSE	FALSE	FALSE	FALSE	TRUE	FALSE	FALSE	FALSE	FALSE	0.0749	?	neutral	0.868
Q8WZ42	T799M	CAMK	-2.263566	-188.2301	OutsideDomain	0	T	M	46.8	-1	2.6	0	FALSE	FALSE	FALSE	FALSE	FALSE	FALSE	FALSE	FALSE	FALSE	FALSE	FALSE	FALSE	FALSE	FALSE	FALSE	0.0749	?	neutral	1
Q8WZ42	S29880L	CAMK	-2.263566	-188.2301	Fibronectin_type-III	-3.179009	S	L	77.7	0	4.6	0	FALSE	FALSE	FALSE	FALSE	FALSE	FALSE	FALSE	FALSE	FALSE	FALSE	FALSE	FALSE	FALSE	FALSE	FALSE	0.0749	?	neutral	1
Q8WZ42	V30809I	CAMK	-2.263566	-188.2301	Fibronectin_type-III	-3.179009	V	I	26.7	0	0.3	0	FALSE	FALSE	FALSE	FALSE	FALSE	FALSE	FALSE	FALSE	FALSE	FALSE	FALSE	FALSE	FALSE	FALSE	FALSE	0.0749	?	neutral	1
Q8WZ42	E12657K	CAMK	-2.263566	-188.2301	Ig-like	-3.292296	E	K	30.2	0	-0.4	2	FALSE	FALSE	TRUE	FALSE	FALSE	FALSE	TRUE	FALSE	FALSE	FALSE	FALSE	FALSE	FALSE	FALSE	FALSE	0.0749	?	neutral	0.99
Q8WZ42	A20408T	CAMK	-2.263566	-188.2301	Fibronectin_type-III	-3.179009	A	T	27.5	1	-2.5	0	FALSE	FALSE	FALSE	FALSE	FALSE	FALSE	FALSE	FALSE	FALSE	FALSE	FALSE	FALSE	FALSE	FALSE	FALSE	0.0749	?	neutral	1
Q8WZ42	R19091K	CAMK	-2.263566	-188.2301	Fibronectin_type-III	-3.179009	R	K	-4.80000000000001	0	0.6	0	FALSE	FALSE	FALSE	FALSE	FALSE	FALSE	FALSE	FALSE	FALSE	FALSE	FALSE	FALSE	FALSE	FALSE	FALSE	0.0749	?	neutral	0.999
Q8WZ42	R1664Q	CAMK	-2.263566	-188.2301	OutsideDomain	0	R	Q	-29.6	0	1	-1	FALSE	FALSE	FALSE	FALSE	FALSE	FALSE	FALSE	FALSE	FALSE	FALSE	FALSE	FALSE	FALSE	FALSE	FALSE	0.0749	?	neutral	0.626
Q8WZ42	V115M	CAMK	-2.263566	-188.2301	Ig-like	-3.292296	V	M	22.9	-1	-2.3	0	FALSE	FALSE	FALSE	FALSE	FALSE	FALSE	FALSE	FALSE	FALSE	FALSE	FALSE	FALSE	FALSE	FALSE	FALSE	0.0749	?	disease	0.769
Q8WZ42	G1692D	CAMK	-2.263566	-188.2301	OutsideDomain	0	G	D	51	0	-3.1	-1	FALSE	FALSE	FALSE	FALSE	FALSE	FALSE	FALSE	FALSE	FALSE	FALSE	FALSE	FALSE	FALSE	FALSE	FALSE	0.0749	?	neutral	1
Q8WZ42	P2107L	CAMK	-2.263566	-188.2301	Ig-like	-3.292296	P	L	54	0	5.4	0	FALSE	FALSE	TRUE	FALSE	FALSE	FALSE	FALSE	FALSE	FALSE	FALSE	TRUE	FALSE	FALSE	FALSE	FALSE	0.0749	?	neutral	0.936
Q8WZ42	R12642C	CAMK	-2.263566	-188.2301	Ig-like	-3.292296	R	C	-64.9	0	7	-1	FALSE	FALSE	TRUE	FALSE	FALSE	FALSE	TRUE	FALSE	FALSE	FALSE	FALSE	FALSE	FALSE	FALSE	FALSE	0.0749	?	neutral	0.923
Q8WZ42	F23952L	CAMK	-2.263566	-188.2301	Ig-like	-3.292296	F	L	-23.2	0	1	0	FALSE	FALSE	FALSE	FALSE	FALSE	FALSE	FALSE	FALSE	FALSE	FALSE	FALSE	FALSE	FALSE	FALSE	FALSE	0.0749	?	neutral	0.96
Q8WZ42	I2771M	CAMK	-2.263566	-188.2301	OutsideDomain	0	I	M	-3.79999999999998	-1	-2.6	0	FALSE	FALSE	FALSE	FALSE	FALSE	FALSE	FALSE	FALSE	FALSE	FALSE	FALSE	FALSE	FALSE	FALSE	FALSE	0.0749	?	neutral	1
Q8WZ42	Y15635C	CAMK	-2.263566	-188.2301	Ig-like	-3.292296	Y	C	-85.1	0	3.8	0	FALSE	FALSE	FALSE	FALSE	FALSE	FALSE	FALSE	FALSE	FALSE	FALSE	FALSE	FALSE	FALSE	FALSE	FALSE	0.0749	?	neutral	0.885
Q8WZ42	E19392K	CAMK	-2.263566	-188.2301	Fibronectin_type-III	-3.179009	E	K	30.2	0	-0.4	2	FALSE	FALSE	TRUE	FALSE	FALSE	FALSE	FALSE	FALSE	FALSE	FALSE	TRUE	FALSE	FALSE	FALSE	FALSE	0.0749	?	neutral	0.997
Q8WZ42	V18835A	CAMK	-2.263566	-188.2301	Ig-like	-3.292296	V	A	-51.4	-1	-2.4	0	FALSE	FALSE	FALSE	FALSE	FALSE	FALSE	FALSE	FALSE	FALSE	FALSE	FALSE	FALSE	FALSE	FALSE	FALSE	0.0749	?	neutral	0.958
Q8WZ42	L32943R	CAMK	-2.263566	-188.2301	OutsideDomain	0	L	R	6.70000000000002	0	-8.3	1	FALSE	FALSE	TRUE	FALSE	FALSE	FALSE	FALSE	FALSE	FALSE	FALSE	TRUE	FALSE	FALSE	FALSE	FALSE	0.0749	?	neutral	0.796
Q8WZ42	S12720F	CAMK	-2.263566	-188.2301	OutsideDomain	0	S	F	100.9	0	3.6	0	FALSE	FALSE	FALSE	FALSE	FALSE	FALSE	FALSE	FALSE	FALSE	FALSE	FALSE	FALSE	FALSE	FALSE	FALSE	0.0749	?	neutral	0.962
Q8WZ42	E3482K	CAMK	-2.263566	-188.2301	OutsideDomain	0	E	K	30.2	0	-0.4	2	FALSE	FALSE	FALSE	FALSE	FALSE	FALSE	FALSE	FALSE	FALSE	FALSE	FALSE	FALSE	FALSE	FALSE	FALSE	0.0749	?	neutral	1
Q92630	P198L	CMGC	-1.646646	-683.6006	OutsideDomain	0	P	L	54	0	5.4	0	FALSE	FALSE	FALSE	FALSE	FALSE	FALSE	FALSE	FALSE	FALSE	FALSE	FALSE	FALSE	FALSE	FALSE	FALSE	0.0749	?	neutral	1
Q92772	R149Q	CMGC	-1.646646	5.6183	Protein_kinase	0.950917	R	Q	-29.6	0	1	-1	TRUE	FALSE	FALSE	FALSE	FALSE	FALSE	FALSE	FALSE	FALSE	FALSE	FALSE	FALSE	FALSE	FALSE	FALSE	0.01	?	neutral	0.885
Q92772	L98I	CMGC	-1.646646	5.6183	Protein_kinase	0.950917	L	I	0	1	0.7	0	FALSE	FALSE	FALSE	FALSE	FALSE	FALSE	FALSE	FALSE	FALSE	FALSE	FALSE	FALSE	FALSE	FALSE	FALSE	0.08	?	neutral	1
Q92918	S737F	STE	-2.727566	-306.8422	CNH	-58.378947	S	F	100.9	0	3.6	0	FALSE	FALSE	FALSE	FALSE	FALSE	FALSE	FALSE	FALSE	FALSE	FALSE	FALSE	FALSE	FALSE	FALSE	FALSE	0.36	?	neutral	0.995
Q96BR1	A92V	AGC	-1.557641	-121.7874	PX	-56.057019	A	V	51.4	1	2.4	0	FALSE	FALSE	FALSE	FALSE	FALSE	FALSE	FALSE	FALSE	FALSE	FALSE	FALSE	FALSE	FALSE	FALSE	FALSE	0.0749	?	neutral	1
Q96J92	P992S	Tyr	0.628591	30.2278	OutsideDomain	0	P	S	-23.7	0	0.8	0	FALSE	FALSE	FALSE	FALSE	FALSE	FALSE	FALSE	FALSE	FALSE	FALSE	FALSE	FALSE	FALSE	FALSE	FALSE	0.26	?	neutral	1
Q96J92	E434D	Tyr	0.628591	30.2278	OutsideDomain	0	E	D	-27.3	0	0	0	FALSE	FALSE	FALSE	FALSE	FALSE	FALSE	FALSE	FALSE	FALSE	FALSE	FALSE	FALSE	FALSE	FALSE	FALSE	0.0	?	neutral	0.593
Q96KG9	H495Y	Tyr	0.628591	-342.9156	OutsideDomain	0	H	Y	40.4	0	1.9	-1	FALSE	FALSE	FALSE	FALSE	FALSE	FALSE	FALSE	FALSE	FALSE	FALSE	FALSE	FALSE	FALSE	FALSE	FALSE	0.09	?	neutral	0.962
Q96L34	R418C	CAMK	-2.263566	-346.7061	OutsideDomain	0	R	C	-64.9	0	7	-1	FALSE	FALSE	FALSE	FALSE	FALSE	FALSE	FALSE	FALSE	FALSE	FALSE	FALSE	FALSE	FALSE	FALSE	FALSE	0.0	?	neutral	1
Q96L96	Q433E	Atypical_Alpha-type	-5.057168	3.7024	OutsideDomain	0	Q	E	-5.40000000000001	0	0	-1	FALSE	FALSE	FALSE	FALSE	FALSE	FALSE	FALSE	FALSE	FALSE	FALSE	FALSE	FALSE	FALSE	FALSE	FALSE	1.0	?	neutral	0.962
Q96L96	G1364E	Atypical_Alpha-type	-5.057168	3.7024	OutsideDomain	0	G	E	78.3	0	-3.1	-1	FALSE	FALSE	FALSE	FALSE	FALSE	FALSE	FALSE	FALSE	FALSE	FALSE	FALSE	FALSE	FALSE	FALSE	FALSE	0.17	?	neutral	1
Q96NX5	A443T	CAMK	-2.263566	-109.8174	OutsideDomain	0	A	T	27.5	1	-2.5	0	FALSE	FALSE	FALSE	FALSE	FALSE	FALSE	FALSE	FALSE	FALSE	FALSE	FALSE	FALSE	FALSE	FALSE	FALSE	0.13	?	neutral	1
Q96PY6	A294P	NEK	-1.784149	-23.6175	OutsideDomain	0	A	P	24.1	0	-3.4	0	FALSE	FALSE	FALSE	FALSE	FALSE	FALSE	FALSE	FALSE	FALSE	FALSE	FALSE	FALSE	FALSE	FALSE	FALSE	0.06	?	neutral	0.961
Q96PY6	E25K	NEK	-1.784149	-23.6175	Protein_kinase	0.950917	E	K	30.2	0	-0.4	2	FALSE	FALSE	FALSE	FALSE	FALSE	FALSE	FALSE	FALSE	FALSE	FALSE	FALSE	FALSE	FALSE	FALSE	FALSE	0.23	?	neutral	0.962
Q96Q15	K3583Q	Atypical_PI3/PI4-kinase	0.104205	-652.1633	OutsideDomain	0	K	Q	-24.8	0	0.4	-1	FALSE	FALSE	FALSE	FALSE	FALSE	FALSE	FALSE	FALSE	FALSE	FALSE	FALSE	FALSE	FALSE	FALSE	FALSE	0.0749	?	neutral	0.962
Q96Q15	S2171C	Atypical_PI3/PI4-kinase	0.104205	-652.1633	PI3K/PI4K	2.096269	S	C	19.5	0	3.3	0	FALSE	FALSE	FALSE	FALSE	FALSE	FALSE	FALSE	FALSE	FALSE	FALSE	FALSE	FALSE	FALSE	FALSE	FALSE	0.01	?	neutral	0.769
Q96Q15	I3239T	Atypical_PI3/PI4-kinase	0.104205	-652.1633	OutsideDomain	0	I	T	-50.6	0	-5.2	0	FALSE	FALSE	FALSE	FALSE	FALSE	FALSE	FALSE	FALSE	FALSE	FALSE	FALSE	FALSE	FALSE	FALSE	FALSE	0.0749	?	neutral	0.962
Q96Q40	K93E	CMGC	-1.646646	-0.9048	OutsideDomain	0	K	E	-30.2	0	0.4	-2	FALSE	FALSE	FALSE	FALSE	FALSE	FALSE	FALSE	FALSE	FALSE	FALSE	FALSE	FALSE	FALSE	FALSE	FALSE	0.03	?	neutral	1
Q96Q40	E276D	CMGC	-1.646646	-0.9048	Protein_kinase	0.950917	E	D	-27.3	0	0	0	FALSE	FALSE	FALSE	FALSE	FALSE	FALSE	FALSE	FALSE	FALSE	FALSE	FALSE	FALSE	FALSE	FALSE	FALSE	0.3	?	neutral	0.731
Q96QP1	K339E	Atypical_Alpha-type	-5.057168	-0.6631	OutsideDomain	0	K	E	-30.2	0	0.4	-2	FALSE	FALSE	FALSE	FALSE	FALSE	FALSE	FALSE	FALSE	FALSE	FALSE	FALSE	FALSE	FALSE	FALSE	FALSE	0.0	?	neutral	0.846
Q96QS6	S116I	CAMK	-2.263566	-0.6631	Protein_kinase	0.950917	S	I	77.7	1	5.3	0	FALSE	FALSE	FALSE	FALSE	FALSE	FALSE	FALSE	FALSE	FALSE	FALSE	FALSE	FALSE	FALSE	FALSE	FALSE	0.01	?	neutral	0.997
Q96QS6	K212I	CAMK	-2.263566	-0.6631	Protein_kinase	0.950917	K	I	-1.90000000000001	1	8.4	-1	FALSE	FALSE	FALSE	FALSE	FALSE	FALSE	FALSE	FALSE	FALSE	FALSE	FALSE	FALSE	FALSE	FALSE	FALSE	0.1	?	neutral	0.923
Q96QT4	T720S	Atypical_Alpha-type	-5.057168	-360.9335	OutsideDomain	0	T	S	-27.1	-1	-0.1	0	FALSE	FALSE	FALSE	FALSE	FALSE	FALSE	FALSE	FALSE	FALSE	FALSE	FALSE	FALSE	FALSE	FALSE	FALSE	0.09	?	neutral	0.962
Q96QT4	S406C	Atypical_Alpha-type	-5.057168	-360.9335	OutsideDomain	0	S	C	19.5	0	3.3	0	FALSE	FALSE	FALSE	FALSE	FALSE	FALSE	FALSE	FALSE	FALSE	FALSE	FALSE	FALSE	FALSE	FALSE	FALSE	0.0	?	neutral	1
Q96QT4	M830V	Atypical_Alpha-type	-5.057168	-360.9335	OutsideDomain	0	M	V	-22.9	1	2.3	0	FALSE	FALSE	FALSE	FALSE	FALSE	FALSE	FALSE	FALSE	FALSE	FALSE	FALSE	FALSE	FALSE	FALSE	FALSE	0.5	?	neutral	0.998
Q96RG2	E11K	CAMK	-2.263566	-353.4309	OutsideDomain	0	E	K	30.2	0	-0.4	2	FALSE	FALSE	FALSE	FALSE	FALSE	FALSE	FALSE	FALSE	FALSE	FALSE	FALSE	FALSE	FALSE	FALSE	FALSE	0.03	?	neutral	1
Q96RR4	P127L	Tyr	0.628591	5.2235	OutsideDomain	0	P	L	54	0	5.4	0	FALSE	FALSE	FALSE	FALSE	FALSE	FALSE	FALSE	FALSE	FALSE	FALSE	FALSE	FALSE	FALSE	FALSE	FALSE	0.0	?	neutral	1
Q96RR4	A182T	Tyr	0.628591	5.2235	Protein_kinase	0.950917	A	T	27.5	1	-2.5	0	FALSE	FALSE	FALSE	FALSE	FALSE	FALSE	FALSE	FALSE	FALSE	FALSE	FALSE	FALSE	FALSE	FALSE	FALSE	0.0	?	neutral	0.962
Q96RU7	T60I	CAMK	-2.263566	-420.1878	OutsideDomain	0	T	I	50.6	0	5.2	0	FALSE	FALSE	FALSE	FALSE	FALSE	FALSE	FALSE	FALSE	FALSE	FALSE	FALSE	FALSE	FALSE	FALSE	FALSE	0.19	?	neutral	1
Q96RU8	F371L	CAMK	-2.263566	-774.1749	OutsideDomain	0	F	L	-23.2	0	1	0	FALSE	FALSE	FALSE	FALSE	FALSE	FALSE	FALSE	FALSE	FALSE	FALSE	FALSE	FALSE	FALSE	FALSE	FALSE	0.02	?	neutral	1
Q96S38	C1003Y	Tyr	0.628591	11.0070	Protein_kinase	0.950917	C	Y	85.1	0	-3.8	0	FALSE	FALSE	FALSE	FALSE	FALSE	FALSE	FALSE	FALSE	FALSE	FALSE	FALSE	FALSE	FALSE	FALSE	FALSE	0.03	?	neutral	0.805
Q96S38	L554I	Tyr	0.628591	11.0070	OutsideDomain	0	L	I	0	1	0.7	0	FALSE	FALSE	FALSE	FALSE	FALSE	FALSE	FALSE	FALSE	FALSE	FALSE	FALSE	FALSE	FALSE	FALSE	FALSE	0.35	?	neutral	1
Q96S38	E1022K	Tyr	0.628591	11.0070	Protein_kinase	0.950917	E	K	30.2	0	-0.4	2	FALSE	FALSE	FALSE	FALSE	FALSE	FALSE	FALSE	FALSE	FALSE	FALSE	FALSE	FALSE	FALSE	FALSE	FALSE	0.49	?	neutral	1
Q96S38	G663A	Tyr	0.628591	11.0070	OutsideDomain	0	G	A	28.5	0	2.2	0	FALSE	FALSE	FALSE	FALSE	FALSE	FALSE	FALSE	FALSE	FALSE	FALSE	FALSE	FALSE	FALSE	FALSE	FALSE	0.03	?	neutral	0.951
Q96S53	G11A	TKL	1.910551	NA	OutsideDomain	0	G	A	28.5	0	2.2	0	FALSE	FALSE	FALSE	FALSE	FALSE	FALSE	FALSE	FALSE	FALSE	FALSE	FALSE	FALSE	FALSE	FALSE	FALSE	0.04	?	neutral	0.684
Q99558	T852I	STE	-2.727566	42.7359	OutsideDomain	0	T	I	50.6	0	5.2	0	FALSE	FALSE	FALSE	FALSE	FALSE	FALSE	FALSE	FALSE	FALSE	FALSE	FALSE	FALSE	FALSE	FALSE	FALSE	0.0749	?	neutral	0.962
Q99558	G514K	STE	-2.727566	42.7359	Protein_kinase	0.950917	G	K	108.5	0	-3.5	1	FALSE	FALSE	FALSE	FALSE	FALSE	FALSE	FALSE	FALSE	FALSE	FALSE	FALSE	FALSE	FALSE	FALSE	FALSE	0.0749	?	neutral	0.676
Q99570	R936Q	Tyr	0.628591	43.3948	OutsideDomain	0	R	Q	-29.6	0	1	-1	FALSE	FALSE	FALSE	FALSE	FALSE	FALSE	FALSE	FALSE	FALSE	FALSE	FALSE	FALSE	FALSE	FALSE	FALSE	0.59	?	neutral	0.692
Q9BQI3	G202S	Tyr	0.628591	-441.9466	Protein_kinase	0.950917	G	S	28.9	0	-0.4	0	FALSE	FALSE	FALSE	FALSE	FALSE	FALSE	FALSE	FALSE	FALSE	FALSE	FALSE	FALSE	FALSE	FALSE	FALSE	0.98	?	neutral	0.962
Q9BVS4	I216T	Atypical_RIO-type	-58.864374	-0.6631	OutsideDomain	0	I	T	-50.6	0	-5.2	0	FALSE	FALSE	FALSE	FALSE	FALSE	FALSE	FALSE	FALSE	FALSE	FALSE	FALSE	FALSE	FALSE	FALSE	FALSE	0.0	?	neutral	0.923
Q9BX84	G75V	Atypical_Alpha-type	-5.057168	-55.0846	OutsideDomain	0	G	V	79.9	1	4.6	0	FALSE	FALSE	FALSE	FALSE	FALSE	FALSE	FALSE	FALSE	FALSE	FALSE	FALSE	FALSE	FALSE	FALSE	FALSE	0.0749	?	neutral	0.918
Q9BX84	W1007C	Atypical_Alpha-type	-5.057168	-55.0846	OutsideDomain	0	W	C	-119.3	0	3.4	0	FALSE	FALSE	FALSE	FALSE	FALSE	FALSE	FALSE	FALSE	FALSE	FALSE	FALSE	FALSE	FALSE	FALSE	FALSE	0.0749	?	neutral	0.901
Q9BXM7	R501P	Tyr	0.628591	79.3850	Protein_kinase	0.950917	R	P	-60.7	0	2.9	-1	FALSE	FALSE	FALSE	FALSE	FALSE	FALSE	FALSE	FALSE	FALSE	FALSE	FALSE	FALSE	FALSE	FALSE	FALSE	0.12	?	disease	0.808
Q9BXM7	R147H	Tyr	0.628591	79.3850	OutsideDomain	0	R	H	-20.2	0	1.3	0	FALSE	FALSE	FALSE	FALSE	FALSE	FALSE	FALSE	FALSE	FALSE	FALSE	FALSE	FALSE	FALSE	FALSE	FALSE	0.15	?	neutral	0.692
Q9BXM7	P215L	Tyr	0.628591	79.3850	Protein_kinase	0.950917	P	L	54	0	5.4	0	FALSE	FALSE	FALSE	FALSE	FALSE	FALSE	FALSE	FALSE	FALSE	FALSE	FALSE	FALSE	FALSE	FALSE	FALSE	0.0	?	neutral	0.615
Q9BXM7	Y431H	Tyr	0.628591	79.3850	Protein_kinase	0.950917	Y	H	-40.4	0	-1.9	1	FALSE	FALSE	FALSE	FALSE	FALSE	FALSE	FALSE	FALSE	FALSE	FALSE	FALSE	FALSE	FALSE	FALSE	FALSE	0.02	?	disease	0.576
Q9BXM7	N451S	Tyr	0.628591	79.3850	Protein_kinase	0.950917	N	S	-25.1	0	2.7	0	FALSE	FALSE	FALSE	FALSE	FALSE	FALSE	FALSE	FALSE	FALSE	FALSE	FALSE	FALSE	FALSE	FALSE	FALSE	0.07	?	neutral	0.731
Q9BXM7	C575R	Tyr	0.628591	79.3850	OutsideDomain	0	C	R	64.9	0	-7	1	FALSE	FALSE	FALSE	FALSE	FALSE	FALSE	FALSE	FALSE	FALSE	FALSE	FALSE	FALSE	FALSE	FALSE	FALSE	0.37	?	neutral	0.766
Q9BXU1	H684Y	Tyr	0.628591	-4.9280	OutsideDomain	0	H	Y	40.4	0	1.9	-1	FALSE	FALSE	FALSE	FALSE	FALSE	FALSE	FALSE	FALSE	FALSE	FALSE	FALSE	FALSE	FALSE	FALSE	FALSE	0.09	?	neutral	0.962
Q9BXU1	V860L	Tyr	0.628591	-4.9280	Protein_kinase	0.950917	V	L	26.7	-1	-0.4	0	FALSE	FALSE	FALSE	FALSE	FALSE	FALSE	FALSE	FALSE	FALSE	FALSE	FALSE	FALSE	FALSE	FALSE	FALSE	0.01	?	neutral	0.962
Q9BYP7	S1634P	Tyr	0.628591	-791.0729	OutsideDomain	0	S	P	23.7	0	-0.8	0	FALSE	FALSE	FALSE	FALSE	FALSE	FALSE	FALSE	FALSE	FALSE	FALSE	FALSE	FALSE	FALSE	FALSE	FALSE	1.0	?	neutral	1
Q9BYP7	S854C	Tyr	0.628591	-791.0729	OutsideDomain	0	S	C	19.5	0	3.3	0	FALSE	FALSE	FALSE	FALSE	FALSE	FALSE	FALSE	FALSE	FALSE	FALSE	FALSE	FALSE	FALSE	FALSE	FALSE	0.03	?	neutral	0.962
Q9BYP7	L1533F	Tyr	0.628591	-791.0729	OutsideDomain	0	L	F	23.2	0	-1	0	FALSE	FALSE	FALSE	FALSE	FALSE	FALSE	FALSE	FALSE	FALSE	FALSE	FALSE	FALSE	FALSE	FALSE	FALSE	0.0	?	neutral	0.923
Q9BYT3	L160V	CAMK	-2.263566	8.0463	Protein_kinase	0.950917	L	V	-26.7	1	0.4	0	FALSE	FALSE	FALSE	FALSE	FALSE	FALSE	FALSE	FALSE	FALSE	FALSE	FALSE	FALSE	FALSE	FALSE	FALSE	0.28	?	neutral	1
Q9BZL6	G848E	CAMK	-2.263566	-1069.5349	OutsideDomain	0	G	E	78.3	0	-3.1	-1	FALSE	FALSE	FALSE	FALSE	FALSE	FALSE	FALSE	FALSE	FALSE	FALSE	FALSE	FALSE	FALSE	FALSE	FALSE	0.27	?	neutral	1
Q9BZL6	G870E	CAMK	-2.263566	-1069.5349	OutsideDomain	0	G	E	78.3	0	-3.1	-1	FALSE	FALSE	FALSE	FALSE	FALSE	FALSE	FALSE	FALSE	FALSE	FALSE	FALSE	FALSE	FALSE	FALSE	FALSE	0.04	?	neutral	1
Q9C098	R554C	CAMK	-2.263566	-0.1703	Protein_kinase	0.950917	R	C	-64.9	0	7	-1	FALSE	FALSE	FALSE	FALSE	FALSE	FALSE	FALSE	FALSE	FALSE	FALSE	FALSE	FALSE	FALSE	FALSE	FALSE	0.02	?	neutral	1
Q9C098	E422K	CAMK	-2.263566	-0.1703	Protein_kinase	0.950917	E	K	30.2	0	-0.4	2	FALSE	FALSE	FALSE	FALSE	FALSE	FALSE	FALSE	FALSE	FALSE	FALSE	FALSE	FALSE	FALSE	FALSE	FALSE	0.0	?	neutral	1
Q9C098	P108L	CAMK	-2.263566	-0.1703	OutsideDomain	0	P	L	54	0	5.4	0	FALSE	FALSE	FALSE	FALSE	FALSE	FALSE	FALSE	FALSE	FALSE	FALSE	FALSE	FALSE	FALSE	FALSE	FALSE	0.15	?	neutral	1
Q9C098	G570R	CAMK	-2.263566	-0.1703	Protein_kinase	0.950917	G	R	113.3	0	-4.1	1	FALSE	FALSE	FALSE	FALSE	FALSE	FALSE	FALSE	FALSE	FALSE	FALSE	FALSE	FALSE	FALSE	FALSE	FALSE	0.0	?	disease	0.654
Q9C098	S472N	CAMK	-2.263566	-0.1703	Protein_kinase	0.950917	S	N	25.1	0	-2.7	0	FALSE	FALSE	FALSE	FALSE	FALSE	FALSE	FALSE	FALSE	FALSE	FALSE	FALSE	FALSE	FALSE	FALSE	FALSE	1.0	?	neutral	1
Q9C098	V596A	CAMK	-2.263566	-0.1703	Protein_kinase	0.950917	V	A	-51.4	-1	-2.4	0	FALSE	FALSE	FALSE	FALSE	FALSE	FALSE	FALSE	FALSE	FALSE	FALSE	FALSE	FALSE	FALSE	FALSE	FALSE	0.09	?	neutral	1
Q9C0K7	G155E	STE	-2.727566	-23.0527	Protein_kinase	0.950917	G	E	78.3	0	-3.1	-1	FALSE	FALSE	FALSE	FALSE	FALSE	FALSE	FALSE	FALSE	FALSE	FALSE	FALSE	FALSE	FALSE	FALSE	FALSE	0.01	?	neutral	0.88
Q9H093	G541E	CAMK	-2.263566	-42.0413	OutsideDomain	0	G	E	78.3	0	-3.1	-1	FALSE	FALSE	FALSE	FALSE	FALSE	FALSE	FALSE	FALSE	FALSE	FALSE	FALSE	FALSE	FALSE	FALSE	FALSE	0.02	?	neutral	0.923
Q9H093	K503R	CAMK	-2.263566	-42.0413	OutsideDomain	0	K	R	4.80000000000001	0	-0.6	0	FALSE	FALSE	FALSE	FALSE	FALSE	FALSE	FALSE	FALSE	FALSE	FALSE	FALSE	FALSE	FALSE	FALSE	FALSE	0.13	?	neutral	1
Q9H1R3	A117V	CAMK	-2.263566	28.9834	OutsideDomain	0	A	V	51.4	1	2.4	0	FALSE	FALSE	FALSE	FALSE	FALSE	FALSE	FALSE	FALSE	FALSE	FALSE	FALSE	FALSE	FALSE	FALSE	FALSE	0.38	?	disease	0.538
Q9H2G2	E604Q	STE	-2.727566	20.0542	OutsideDomain	0	E	Q	5.40000000000001	0	0	1	FALSE	FALSE	FALSE	FALSE	FALSE	FALSE	FALSE	FALSE	FALSE	FALSE	FALSE	FALSE	FALSE	FALSE	FALSE	0.05	?	neutral	1
Q9H2G2	Q405K	STE	-2.727566	20.0542	OutsideDomain	0	Q	K	24.8	0	-0.4	1	FALSE	FALSE	FALSE	FALSE	FALSE	FALSE	FALSE	FALSE	FALSE	FALSE	FALSE	FALSE	FALSE	FALSE	FALSE	0.98	?	neutral	0.808
Q9H2K8	P20T	STE	-2.727566	-272.9932	OutsideDomain	0	P	T	3.39999999999999	1	0.9	0	FALSE	FALSE	FALSE	FALSE	FALSE	FALSE	FALSE	FALSE	FALSE	FALSE	FALSE	FALSE	FALSE	FALSE	FALSE	0.0	?	neutral	1
Q9H2K8	S392Y	STE	-2.727566	-272.9932	OutsideDomain	0	S	Y	104.6	0	-0.5	0	FALSE	FALSE	FALSE	FALSE	FALSE	FALSE	FALSE	FALSE	FALSE	FALSE	FALSE	FALSE	FALSE	FALSE	FALSE	0.0	?	neutral	0.869
Q9H4A3	F2362L	Tyr	0.628591	-223.5410	OutsideDomain	0	F	L	-23.2	0	1	0	FALSE	FALSE	FALSE	FALSE	FALSE	FALSE	FALSE	FALSE	FALSE	FALSE	FALSE	FALSE	FALSE	FALSE	FALSE	0.0749	?	neutral	0.962
Q9H4A3	Q1799E	Tyr	0.628591	-223.5410	OutsideDomain	0	Q	E	-5.40000000000001	0	0	-1	FALSE	FALSE	FALSE	FALSE	FALSE	FALSE	FALSE	FALSE	FALSE	FALSE	FALSE	FALSE	FALSE	FALSE	FALSE	0.0749	?	neutral	0.808
Q9H4A3	S2190C	Tyr	0.628591	-223.5410	OutsideDomain	0	S	C	19.5	0	3.3	0	FALSE	FALSE	FALSE	FALSE	FALSE	FALSE	FALSE	FALSE	FALSE	FALSE	FALSE	FALSE	FALSE	FALSE	FALSE	0.0749	?	neutral	1
Q9H4A3	E1199G	Tyr	0.628591	-223.5410	OutsideDomain	0	E	G	-78.3	0	3.1	1	FALSE	FALSE	FALSE	FALSE	FALSE	FALSE	FALSE	FALSE	FALSE	FALSE	FALSE	FALSE	FALSE	FALSE	FALSE	0.0749	?	neutral	0.923
Q9H4A3	E419Q	Tyr	0.628591	-223.5410	Protein_kinase	0.950917	E	Q	5.40000000000001	0	0	1	FALSE	FALSE	FALSE	FALSE	FALSE	FALSE	FALSE	FALSE	FALSE	FALSE	FALSE	FALSE	FALSE	FALSE	FALSE	0.0	?	neutral	0.923
Q9H5K3	M342I	Tyr	0.628591	35.4072	Protein_kinase	0.950917	M	I	3.79999999999998	1	2.6	0	FALSE	FALSE	FALSE	FALSE	FALSE	FALSE	FALSE	FALSE	FALSE	FALSE	FALSE	FALSE	FALSE	FALSE	FALSE	0.0749	?	neutral	0.731
Q9H792	H611Q	Tyr	0.628591	16.1867	OutsideDomain	0	H	Q	-9.39999999999998	0	-0.3	-1	FALSE	FALSE	FALSE	FALSE	FALSE	FALSE	FALSE	FALSE	FALSE	FALSE	FALSE	FALSE	FALSE	FALSE	FALSE	0.01	?	neutral	0.769
Q9H792	S1035F	Tyr	0.628591	16.1867	OutsideDomain	0	S	F	100.9	0	3.6	0	FALSE	FALSE	FALSE	FALSE	FALSE	FALSE	FALSE	FALSE	FALSE	FALSE	FALSE	FALSE	FALSE	FALSE	FALSE	0.7	?	neutral	0.866
Q9H792	P1145L	Tyr	0.628591	16.1867	OutsideDomain	0	P	L	54	0	5.4	0	FALSE	FALSE	FALSE	FALSE	FALSE	FALSE	FALSE	FALSE	FALSE	FALSE	FALSE	FALSE	FALSE	FALSE	FALSE	0.56	?	neutral	1
Q9HBY8	E259K	AGC	-1.557641	-208.2609	Protein_kinase	0.950917	E	K	30.2	0	-0.4	2	FALSE	FALSE	FALSE	FALSE	FALSE	FALSE	FALSE	FALSE	FALSE	FALSE	FALSE	FALSE	FALSE	FALSE	FALSE	0.0749	?	neutral	0.904
Q9NQU5	L514R	STE	-2.727566	27.0594	Protein_kinase	0.950917	L	R	6.70000000000002	0	-8.3	1	FALSE	FALSE	FALSE	FALSE	FALSE	FALSE	FALSE	FALSE	FALSE	FALSE	FALSE	FALSE	FALSE	FALSE	FALSE	0.03	?	neutral	0.612
Q9NQU5	R3H	STE	-2.727566	27.0594	OutsideDomain	0	R	H	-20.2	0	1.3	0	FALSE	FALSE	FALSE	FALSE	FALSE	FALSE	FALSE	FALSE	FALSE	FALSE	FALSE	FALSE	FALSE	FALSE	FALSE	0.09	?	neutral	0.922
Q9NRH2	G611S	CAMK	-2.263566	11.7226	OutsideDomain	0	G	S	28.9	0	-0.4	0	FALSE	FALSE	FALSE	FALSE	FALSE	FALSE	FALSE	FALSE	FALSE	FALSE	FALSE	FALSE	FALSE	FALSE	FALSE	0.85	?	neutral	1
Q9NRH2	I765M	CAMK	-2.263566	11.7226	OutsideDomain	0	I	M	-3.79999999999998	-1	-2.6	0	FALSE	FALSE	FALSE	FALSE	FALSE	FALSE	FALSE	FALSE	FALSE	FALSE	FALSE	FALSE	FALSE	FALSE	FALSE	0.0	?	neutral	0.894
Q9NRH2	P748L	CAMK	-2.263566	11.7226	OutsideDomain	0	P	L	54	0	5.4	0	FALSE	FALSE	FALSE	FALSE	FALSE	FALSE	FALSE	FALSE	FALSE	FALSE	FALSE	FALSE	FALSE	FALSE	FALSE	0.01	?	neutral	1
Q9NRM7	G40E	AGC	-1.557641	-236.0649	OutsideDomain	0	G	E	78.3	0	-3.1	-1	FALSE	FALSE	FALSE	FALSE	FALSE	FALSE	FALSE	FALSE	FALSE	FALSE	FALSE	FALSE	FALSE	FALSE	FALSE	0.03	?	neutral	0.962
Q9NRP7	Q1138K	Tyr	0.628591	-261.7150	OutsideDomain	0	Q	K	24.8	0	-0.4	1	FALSE	FALSE	FALSE	FALSE	FALSE	FALSE	FALSE	FALSE	FALSE	FALSE	FALSE	FALSE	FALSE	FALSE	FALSE	0.59	?	neutral	0.692
Q9NRP7	P1185S	Tyr	0.628591	-261.7150	OutsideDomain	0	P	S	-23.7	0	0.8	0	FALSE	FALSE	FALSE	FALSE	FALSE	FALSE	FALSE	FALSE	FALSE	FALSE	FALSE	FALSE	FALSE	FALSE	FALSE	0.36	?	neutral	0.962
Q9NRP7	S767Y	Tyr	0.628591	-261.7150	OutsideDomain	0	S	Y	104.6	0	-0.5	0	FALSE	FALSE	FALSE	FALSE	FALSE	FALSE	FALSE	FALSE	FALSE	FALSE	FALSE	FALSE	FALSE	FALSE	FALSE	0.01	?	neutral	0.858
Q9NRP7	S660C	Tyr	0.628591	-261.7150	OutsideDomain	0	S	C	19.5	0	3.3	0	FALSE	FALSE	FALSE	FALSE	FALSE	FALSE	FALSE	FALSE	FALSE	FALSE	FALSE	FALSE	FALSE	FALSE	FALSE	0.25	?	neutral	1
Q9NSY1	V68M	Tyr	0.628591	-46.7182	Protein_kinase	0.950917	V	M	22.9	-1	-2.3	0	FALSE	FALSE	FALSE	FALSE	FALSE	FALSE	FALSE	FALSE	FALSE	FALSE	FALSE	FALSE	FALSE	FALSE	FALSE	0.0	?	neutral	0.962
Q9NY57	G35E	Tyr	0.628591	0.3429	Protein_kinase	0.950917	G	E	78.3	0	-3.1	-1	FALSE	FALSE	TRUE	FALSE	FALSE	FALSE	FALSE	FALSE	FALSE	TRUE	FALSE	FALSE	FALSE	FALSE	FALSE	0.0	?	neutral	0.846
Q9NYL2	A281T	STE	-2.727566	-243.9984	OutsideDomain	0	A	T	27.5	1	-2.5	0	FALSE	FALSE	FALSE	FALSE	FALSE	FALSE	FALSE	FALSE	FALSE	FALSE	FALSE	FALSE	FALSE	FALSE	FALSE	0.27	?	neutral	1
Q9NYV4	R912H	CMGC	-1.646646	-430.7108	Protein_kinase	0.950917	R	H	-20.2	0	1.3	0	FALSE	FALSE	FALSE	FALSE	FALSE	FALSE	FALSE	FALSE	FALSE	FALSE	FALSE	FALSE	FALSE	FALSE	FALSE	0.04	?	neutral	1
Q9NYY3	S14T	Tyr	0.628591	-532.7644	OutsideDomain	0	S	T	27.1	1	0.1	0	FALSE	FALSE	FALSE	FALSE	FALSE	FALSE	FALSE	FALSE	FALSE	FALSE	FALSE	FALSE	FALSE	FALSE	FALSE	0.26	?	neutral	0.962
Q9NYY3	G92S	Tyr	0.628591	-532.7644	Protein_kinase	0.950917	G	S	28.9	0	-0.4	0	TRUE	FALSE	TRUE	FALSE	FALSE	FALSE	FALSE	FALSE	FALSE	TRUE	FALSE	FALSE	FALSE	FALSE	FALSE	0.01	?	neutral	0.837
Q9P0L2	Y233C	CAMK	-2.263566	-442.2402	Protein_kinase	0.950917	Y	C	-85.1	0	3.8	0	FALSE	FALSE	FALSE	FALSE	FALSE	FALSE	FALSE	FALSE	FALSE	FALSE	FALSE	FALSE	FALSE	FALSE	FALSE	0.0	?	neutral	1
Q9P0L2	N355T	CAMK	-2.263566	-442.2402	UBA	NA	N	T	2	1	2.8	0	FALSE	FALSE	FALSE	FALSE	FALSE	FALSE	FALSE	FALSE	FALSE	FALSE	FALSE	FALSE	FALSE	FALSE	FALSE	0.17	?	neutral	0.978
Q9P286	T538N	STE	-2.727566	-26.4291	Protein_kinase	0.950917	T	N	-2	-1	-2.8	0	FALSE	FALSE	FALSE	FALSE	FALSE	FALSE	FALSE	FALSE	FALSE	FALSE	FALSE	FALSE	FALSE	FALSE	FALSE	0.0749	?	neutral	0.969
Q9P286	S312P	STE	-2.727566	-26.4291	OutsideDomain	0	S	P	23.7	0	-0.8	0	FALSE	FALSE	FALSE	FALSE	FALSE	FALSE	FALSE	FALSE	FALSE	FALSE	FALSE	FALSE	FALSE	FALSE	FALSE	0.0749	?	neutral	0.885
Q9P286	V604I	STE	-2.727566	-26.4291	Protein_kinase	0.950917	V	I	26.7	0	0.3	0	FALSE	FALSE	FALSE	FALSE	FALSE	FALSE	FALSE	FALSE	FALSE	FALSE	FALSE	FALSE	FALSE	FALSE	FALSE	0.0749	?	neutral	1
Q9P286	G704S	STE	-2.727566	-26.4291	OutsideDomain	0	G	S	28.9	0	-0.4	0	FALSE	FALSE	FALSE	FALSE	FALSE	FALSE	FALSE	FALSE	FALSE	FALSE	FALSE	FALSE	FALSE	FALSE	FALSE	0.0749	?	neutral	1
Q9P289	G36W	STE	-2.727566	-151.4854	Protein_kinase	0.950917	G	W	167.7	0	-0.5	0	TRUE	FALSE	TRUE	FALSE	FALSE	FALSE	FALSE	FALSE	FALSE	TRUE	FALSE	FALSE	FALSE	FALSE	FALSE	0.0	?	neutral	0.741
Q9P2K8	H939Y	Tyr	0.628591	-174.1054	Protein_kinase	0.950917	H	Y	40.4	0	1.9	-1	FALSE	FALSE	FALSE	FALSE	FALSE	FALSE	FALSE	FALSE	FALSE	FALSE	FALSE	FALSE	FALSE	FALSE	FALSE	0.09	?	neutral	0.882
Q9UBE8	A343T	CMGC	-1.646646	-138.5640	Protein_kinase	0.950917	A	T	27.5	1	-2.5	0	FALSE	FALSE	FALSE	FALSE	FALSE	FALSE	FALSE	FALSE	FALSE	FALSE	FALSE	FALSE	FALSE	FALSE	FALSE	0.0	?	neutral	0.923
Q9UBS0	T443M	AGC	-1.557641	-33.9248	OutsideDomain	0	T	M	46.8	-1	2.6	0	FALSE	FALSE	FALSE	FALSE	FALSE	FALSE	FALSE	FALSE	FALSE	FALSE	FALSE	FALSE	FALSE	FALSE	FALSE	0.28	?	neutral	1
Q9UHD2	G410R	Tyr	0.628591	-1130.4072	OutsideDomain	0	G	R	113.3	0	-4.1	1	FALSE	FALSE	FALSE	FALSE	FALSE	FALSE	FALSE	FALSE	FALSE	FALSE	FALSE	FALSE	FALSE	FALSE	FALSE	0.0749	?	neutral	0.962
Q9UHD2	D296H	Tyr	0.628591	-1130.4072	Protein_kinase	0.950917	D	H	42.1	0	0.3	2	FALSE	FALSE	FALSE	FALSE	FALSE	FALSE	FALSE	FALSE	FALSE	FALSE	FALSE	FALSE	FALSE	FALSE	FALSE	0.0749	?	neutral	0.731
Q9UHY1	P432L	Tyr	0.628591	-258.4662	OutsideDomain	0	P	L	54	0	5.4	0	FALSE	FALSE	FALSE	FALSE	FALSE	FALSE	FALSE	FALSE	FALSE	FALSE	FALSE	FALSE	FALSE	FALSE	FALSE	0.02	?	neutral	1
Q9UK32	Y140C	AGC	-1.557641	-244.0764	Protein_kinase	0.950917	Y	C	-85.1	0	3.8	0	FALSE	FALSE	FALSE	FALSE	FALSE	FALSE	FALSE	FALSE	FALSE	FALSE	FALSE	FALSE	FALSE	FALSE	FALSE	0.0	?	neutral	1
Q9UK32	S258T	AGC	-1.557641	-244.0764	Protein_kinase	0.950917	S	T	27.1	1	0.1	0	FALSE	FALSE	FALSE	FALSE	FALSE	FALSE	FALSE	FALSE	FALSE	FALSE	FALSE	FALSE	FALSE	FALSE	FALSE	0.0	?	neutral	0.869
Q9UM73	A877S	Tyr	0.628591	114.8855	OutsideDomain	0	A	S	0.400000000000006	0	-2.6	0	FALSE	FALSE	FALSE	FALSE	FALSE	FALSE	FALSE	FALSE	FALSE	FALSE	FALSE	FALSE	FALSE	FALSE	FALSE	0.0749	?	disease	0.619
Q9UM73	L560F	Tyr	0.628591	114.8855	MAM	-55.057019	L	F	23.2	0	-1	0	FALSE	FALSE	FALSE	FALSE	FALSE	FALSE	FALSE	FALSE	FALSE	FALSE	FALSE	FALSE	FALSE	FALSE	FALSE	0.0749	?	neutral	1
Q9UM73	R1275L	Tyr	0.628591	114.8855	Protein_kinase	0.950917	R	L	-6.70000000000002	0	8.3	-1	TRUE	FALSE	FALSE	FALSE	FALSE	FALSE	FALSE	FALSE	FALSE	FALSE	FALSE	FALSE	FALSE	FALSE	FALSE	0.0749	?	neutral	0.585
Q9UPZ9	F115Y	CMGC	-1.646646	10.5082	Protein_kinase	0.950917	F	Y	3.69999999999999	0	-4.1	0	FALSE	FALSE	FALSE	FALSE	FALSE	FALSE	FALSE	FALSE	FALSE	FALSE	FALSE	FALSE	FALSE	FALSE	FALSE	0.34	?	neutral	0.962
Q9UQ07	E272D	CMGC	-1.646646	5.9295	Protein_kinase	0.950917	E	D	-27.3	0	0	0	FALSE	FALSE	FALSE	FALSE	FALSE	FALSE	FALSE	FALSE	FALSE	FALSE	FALSE	FALSE	FALSE	FALSE	FALSE	0.06	?	neutral	0.692
Q9UQB9	H244Q	Tyr	0.628591	NA	Protein_kinase	0.950917	H	Q	-9.39999999999998	0	-0.3	-1	FALSE	FALSE	FALSE	FALSE	FALSE	FALSE	FALSE	FALSE	FALSE	FALSE	FALSE	FALSE	FALSE	FALSE	FALSE	0.63	?	neutral	0.79
Q9UQB9	G52E	Tyr	0.628591	NA	Protein_kinase	0.950917	G	E	78.3	0	-3.1	-1	TRUE	FALSE	TRUE	FALSE	FALSE	FALSE	FALSE	FALSE	FALSE	TRUE	FALSE	FALSE	FALSE	FALSE	FALSE	0.0	?	disease	0.615
Q9UQB9	E148Q	Tyr	0.628591	NA	Protein_kinase	0.950917	E	Q	5.40000000000001	0	0	1	FALSE	FALSE	FALSE	FALSE	FALSE	FALSE	FALSE	FALSE	FALSE	FALSE	FALSE	FALSE	FALSE	FALSE	FALSE	0.48	?	neutral	0.829
Q9Y243	G171R	AGC	-1.557641	68.2109	Protein_kinase	0.950917	G	R	113.3	0	-4.1	1	FALSE	FALSE	FALSE	FALSE	FALSE	FALSE	FALSE	FALSE	FALSE	FALSE	FALSE	FALSE	FALSE	FALSE	FALSE	0.13	?	disease	0.522
Q9Y2H1	G99A	AGC	-1.557641	NA	Protein_kinase	0.950917	G	A	28.5	0	2.2	0	TRUE	FALSE	TRUE	FALSE	FALSE	FALSE	FALSE	FALSE	FALSE	TRUE	FALSE	FALSE	FALSE	FALSE	FALSE	0.0	?	disease	0.521
Q9Y2H9	A269T	AGC	-1.557641	3.5768	OutsideDomain	0	A	T	27.5	1	-2.5	0	FALSE	FALSE	FALSE	FALSE	FALSE	FALSE	FALSE	FALSE	FALSE	FALSE	FALSE	FALSE	FALSE	FALSE	FALSE	0.26	?	neutral	1
Q9Y2H9	H1240Y	AGC	-1.557641	3.5768	OutsideDomain	0	H	Y	40.4	0	1.9	-1	FALSE	FALSE	FALSE	FALSE	FALSE	FALSE	FALSE	FALSE	FALSE	FALSE	FALSE	FALSE	FALSE	FALSE	FALSE	1.0	?	neutral	1
Q9Y2K2	A1103V	CAMK	-2.263566	-20.3254	OutsideDomain	0	A	V	51.4	1	2.4	0	FALSE	FALSE	FALSE	FALSE	FALSE	FALSE	FALSE	FALSE	FALSE	FALSE	FALSE	FALSE	FALSE	FALSE	FALSE	0.0749	?	neutral	0.577
Q9Y2K2	H331L	CAMK	-2.263566	-20.3254	OutsideDomain	0	H	L	13.5	0	7	-1	FALSE	FALSE	FALSE	FALSE	FALSE	FALSE	FALSE	FALSE	FALSE	FALSE	FALSE	FALSE	FALSE	FALSE	FALSE	0.0749	?	neutral	1
Q9Y2U5	M112I	STE	-2.727566	-104.0022	OPR	-56.641981	M	I	3.79999999999998	1	2.6	0	FALSE	FALSE	FALSE	FALSE	FALSE	FALSE	FALSE	FALSE	FALSE	FALSE	FALSE	FALSE	FALSE	FALSE	FALSE	0.06	?	neutral	0.999
Q9Y463	Q275R	CMGC	-1.646646	-127.0121	Protein_kinase	0.950917	Q	R	29.6	0	-1	1	FALSE	FALSE	FALSE	FALSE	FALSE	FALSE	FALSE	FALSE	FALSE	FALSE	FALSE	FALSE	FALSE	FALSE	FALSE	0.0	?	neutral	0.845
Q9Y5S2	K500E	AGC	-1.557641	-131.1927	OutsideDomain	0	K	E	-30.2	0	0.4	-2	FALSE	FALSE	FALSE	FALSE	FALSE	FALSE	FALSE	FALSE	FALSE	FALSE	FALSE	FALSE	FALSE	FALSE	FALSE	0.24	?	neutral	1
Q9Y5S2	R876W	AGC	-1.557641	-131.1927	OutsideDomain	0	R	W	54.4	0	3.6	-1	FALSE	FALSE	FALSE	FALSE	FALSE	FALSE	FALSE	FALSE	FALSE	FALSE	FALSE	FALSE	FALSE	FALSE	FALSE	0.02	?	neutral	0.962
Q9Y5S2	E1315K	AGC	-1.557641	-131.1927	CNH	-58.378947	E	K	30.2	0	-0.4	2	FALSE	FALSE	FALSE	FALSE	FALSE	FALSE	FALSE	FALSE	FALSE	FALSE	FALSE	FALSE	FALSE	FALSE	FALSE	0.0	?	neutral	0.981
Q9Y616	L400V	TKL	1.910551	-1962.7776	Protein_kinase	0.950917	L	V	-26.7	1	0.4	0	FALSE	FALSE	FALSE	FALSE	FALSE	FALSE	FALSE	FALSE	FALSE	FALSE	FALSE	FALSE	FALSE	FALSE	FALSE	0.0749	?	neutral	0.962
Q9Y616	P22L	TKL	1.910551	-1962.7776	OutsideDomain	0	P	L	54	0	5.4	0	FALSE	FALSE	FALSE	FALSE	FALSE	FALSE	FALSE	FALSE	FALSE	FALSE	FALSE	FALSE	FALSE	FALSE	FALSE	0.0749	?	neutral	1
Q9Y616	V134M	TKL	1.910551	-1962.7776	OutsideDomain	0	V	M	22.9	-1	-2.3	0	FALSE	FALSE	FALSE	FALSE	FALSE	FALSE	FALSE	FALSE	FALSE	FALSE	FALSE	FALSE	FALSE	FALSE	FALSE	0.0749	?	neutral	1
Q9Y616	P111A	TKL	1.910551	-1962.7776	OutsideDomain	0	P	A	-24.1	0	3.4	0	FALSE	FALSE	FALSE	FALSE	FALSE	FALSE	FALSE	FALSE	FALSE	FALSE	FALSE	FALSE	FALSE	FALSE	FALSE	0.0749	?	neutral	0.923
Q9Y616	R429Q	TKL	1.910551	-1962.7776	Protein_kinase	0.950917	R	Q	-29.6	0	1	-1	FALSE	FALSE	FALSE	FALSE	FALSE	FALSE	FALSE	FALSE	FALSE	FALSE	FALSE	FALSE	FALSE	FALSE	FALSE	0.0749	?	neutral	0.962
Q9Y6R4	E1413Q	STE	-2.727566	-517.1486	Protein_kinase	0.950917	E	Q	5.40000000000001	0	0	1	FALSE	FALSE	FALSE	FALSE	FALSE	FALSE	FALSE	FALSE	FALSE	FALSE	FALSE	FALSE	FALSE	FALSE	FALSE	0.0749	?	neutral	1
